# Supplementary material for: Genome-Wide DNA Polymorphism Analysis and Molecular Marker Development for the Setaria italica Variety “SSR41” and Positional Cloning of the Setaria White Leaf Sheath Gene SiWLS1
Source: Front Plant Sci. 2021 Nov 11;12:743782. doi: 10.3389/fpls.2021.743782 (PMC8632227; doi:10.3389/fpls.2021.743782)
Supplement: Supplementary file 6 [file Table_1.XLSX]

## Sheet: Sheet1
Supplementary Table S1.Detailed information for molecular markers developed based on ‘SSR41’ resequencing.
#CHROM	POS	ID	REF	ALT	QUAL	INFO	Indel length	PIC	Missing	PRIMER_F	PRIMER_R	PRIMER_F_TM	PRIMER_R_TM
scaffold_1	163525	scaffold_1_163525	C	CTAGTTTTCTACTATAGTACAG	495.73	AC=2;AF=1.00;AN=2;DP=13;FS=0.000;MLEAC=2;MLEAF=1.00;MQ=60.00;MQ0=0;QD=29.59	21	0.48	0.01	GGGTACTTTGTTATTGCACTGTATT	CTAAGAATCACATGAACAGGTTTGT	60.058	60
scaffold_1	163932	scaffold_1_163932	C	CGCACCCACGGCATTCCCGGACAGTCA	391.75	AC=2;AF=1.00;AN=2;DP=12;FS=0.000;MLEAC=2;MLEAF=1.00;MQ=60.00;MQ0=0;QD=32.65	26	0.47	0.02	CATTCTCTCAGTAAACACAAACCAT	CTTTAGAAGTTGGAACTGGAACATT	60	59.94
scaffold_1	203094	scaffold_1_203094	G	GTATTCTCCTATGATATTATATGTATTGTCATCCTAGAA	399.74	AC=2;AF=1.00;AN=2;DP=11;FS=0.000;MLEAC=2;MLEAF=1.00;MQ=60.00;MQ0=0;QD=26.25	38	0.42	0.1	GATGAAAGTGTCCAAGGAATTAACA	CCAGCACCTCTTCTATCTATAACTT	59.999	59.939
scaffold_1	526866	scaffold_1_526866	T	TGGAACTGTTGACGCCAGATTTTA	271.8	AC=2;AF=1.00;AN=2;DP=9;FS=0.000;MLEAC=2;MLEAF=1.00;MQ=60.00;MQ0=0;QD=30.20	23	0.1	0	TGTATTAACAGGAGAGCTACAGTTT	TATAGGTGACATCCTCTTTTGTTCA	59.997	59.996
scaffold_1	590439	scaffold_1_590439	G	GATGGATGGCTCTCATTTTTCC	276.77	AC=2;AF=1.00;AN=2;DP=8;FS=0.000;MLEAC=2;MLEAF=1.00;MQ=60.00;MQ0=0;QD=34.60	21	no hit	no hit	TCCTTTGTTTCCACTATTCGATTTC	AGTTGCATAATAAGTCCTTCCTACA	60.059	60.056
scaffold_1	590744	scaffold_1_590744	T	TTCTAGGATTGTATTTAGCCTCCTTTAAATTAGGATTAGCC	175	AC=2;AF=1.00;AN=2;DP=6;FS=0.000;MLEAC=2;MLEAF=1.00;MQ=60.00;MQ0=0;QD=29.17	40	no hit	no hit	TCCTTTGTTTCCACTATTCGATTTC	AGTTGCATAATAAGTCCTTCCTACA	60.059	60.056
scaffold_1	591594	scaffold_1_591594	CTCCCCACCCACACCACTGGCCTTATT	C	154.77	AC=2;AF=1.00;AN=2;DP=4;FS=0.000;MLEAC=2;MLEAF=1.00;MQ=60.00;MQ0=0;QD=33.01	26	0.44	0.08	CAAGTGAAATGTTCTCTCTCTTCAG	CTCGGGCACATTAGTATCTTTACTA	60.06	60.233
scaffold_1	591743	scaffold_1_591743	GGCCACCAAGCACCGGCCGCA	G	413.73	AC=2;AF=1.00;AN=2;DP=4;FS=0.000;MLEAC=2;MLEAF=1.00;MQ=58.56;MQ0=0;QD=23.55	20	no hit	no hit	GTTCTTGTGAAATGTGTGATAGTGA	ACCGGTATTGCTATTTCGATACTAA	60.001	60.233
scaffold_1	598269	scaffold_1_598269	GTCACTGGTAGAGAACTCATCT	G	100.14	AC=2;AF=1.00;AN=2;DP=4;FS=0.000;MLEAC=2;MLEAF=1.00;MQ=60.00;MQ0=0;QD=25.04	21	0.31	0.01	TAGTACGTAAGGCAGTCAGTATTTT	CCTTTTTAATCGTGGGCTAACTTTA	60.057	60.058
scaffold_1	608406	scaffold_1_608406	GTGTATCTTTACTTGGGCAGCCAGGCTCGGC	G	144	AC=2;AF=1.00;AN=2;DP=5;FS=0.000;MLEAC=2;MLEAF=1.00;MQ=60.00;MQ0=0;QD=28.80	30	no hit	no hit	TGGTACATAGCAAGGCTTATGATAA	TTGTTTGGTTGATTAGAGAGGAAAC	60.174	59.941
scaffold_1	618335	scaffold_1_618335	A	AGGGCTCCACCTGAAGCCGCCG	140.06	AC=2;AF=1.00;AN=2;DP=4;FS=0.000;MLEAC=2;MLEAF=1.00;MQ=60.00;MQ0=0;QD=30.29	21	0.58	0.26	AACCAAACTTGAACCTGATAATCAG	ACCATCCAGTATAAGCTAGTTATCG	59.999	60.058
scaffold_1	619714	scaffold_1_619714	A	ATTGATGAGAGCGCGGCGGTGCCG	179.06	AC=2;AF=1.00;AN=2;DP=6;FS=0.000;MLEAC=2;MLEAF=1.00;MQ=60.00;MQ0=0;QD=29.84	23	0.36	0.19	AAAGATCAACACACCCTTTCTATTG	GTCTGCTCTTGGTTCTTATTTTACC	59.999	60.348
scaffold_1	622867	scaffold_1_622867	CATTATTCCTTTGATCGCAGCCATCAATTAATATAAAAATATAATATCTTGAATAAAGAGATTTACAT	C	59.25	AC=2;AF=1.00;AN=2;DP=2;FS=0.000;MLEAC=2;MLEAF=1.00;MQ=60.00;MQ0=0;QD=29.62	67	0.21	0.01	CCCAACCAATCAATTCATATCAGAA	CCTCAGTCCAACTTTTGTATCTTTT	59.88	59.94
scaffold_1	630276	scaffold_1_630276	GTTTATGGAAATGCATTTTTTAAGTTTATGGAC	G	423.73	AC=2;AF=1.00;AN=2;DP=8;FS=0.000;MLEAC=2;MLEAF=1.00;MQ=56.64;MQ0=0;QD=30.30	32	0.29	0.29	AGTTTATGGACCTAAATGACATCCT	AAGATTTGTGAAGGGATGTACAATG	60.055	60.057
scaffold_1	631012	scaffold_1_631012	GCCAGAGTGTGCCAATTCGCGCC	G	189.84	AC=2;AF=1.00;AN=2;DP=6;FS=0.000;MLEAC=2;MLEAF=1.00;MQ=60.00;MQ0=0;QD=31.64	22	0.39	0.25	TGAATCATGACAAGAGACAATCCTA	TAACTACTTGTGCAGTTCTGAGTAT	60.056	59.998
scaffold_1	631275	scaffold_1_631275	C	CTAGCATGCAAAACTCTAACA	52.92	AC=2;AF=1.00;AN=2;DP=2;FS=0.000;MLEAC=2;MLEAF=1.00;MQ=60.00;MQ0=0;QD=26.46	20	no hit	no hit	TGAATCATGACAAGAGACAATCCTA	TAACTACTTGTGCAGTTCTGAGTAT	60.056	59.998
scaffold_1	633340	scaffold_1_633340	CTCAAGTGCTGCACCTCAATCGAGAGGCACAT	C	230.77	AC=2;AF=1.00;AN=2;DP=5;FS=0.000;MLEAC=2;MLEAF=1.00;MQ=59.80;MQ0=0;QD=29.16	31	0.34	0.07	GGACATGTCTAATTTCAAGTCAACA	CCCAATATCTTCATGGCAAGATAAG	60	60.058
scaffold_1	641644	scaffold_1_641644	GAGCTTCGGTTAAGATATGTAC	G	1482.73	AC=2;AF=1.00;AN=2;DP=11;FS=0.000;MLEAC=2;MLEAF=1.00;MQ=54.70;MQ0=0;QD=27.63	21	0.1	0.01	CAAAATAGTGCTCCATCCGAATTAT	TCGTGAATTAACAGTACTTCGTTTC	60	60.061
scaffold_1	644469	scaffold_1_644469	TGTGGTGTTGCAGTAAAAAATTTAAATTTGGCCGGG	T	102.06	AC=2;AF=1.00;AN=2;DP=4;FS=0.000;MLEAC=2;MLEAF=1.00;MQ=60.00;MQ0=0;QD=25.52	35	0.35	0.01	AGAAAGAGTCAGCCTAGAAAATACA	TCACCTGACACTCTTGTTTATATCA	59.997	59.997
scaffold_1	650030	scaffold_1_650030	CATAAATACGTTTTTTGTGTCATAAATCGTGATTTACGACGCGGGAG	C	453.73	AC=2;AF=1.00;AN=2;DP=9;FS=0.000;MLEAC=2;MLEAF=1.00;MQ=57.57;MQ0=0;QD=25.85	46	0.16	0.32	GATCATCCAACAAACACTACAAGAA	TGATGATTCGTAGACGTCATAATCT	60	60
scaffold_1	651652	scaffold_1_651652	GACGTTTTTAGCTAGAAATGTTATAAATTTATGC	G	514.73	AC=2;AF=1.00;AN=2;DP=13;FS=0.000;MLEAC=2;MLEAF=1.00;MQ=58.98;MQ0=0;QD=31.09	33	no hit	no hit	AGTATTTTAACACCACCACTACTCT	ACAGGCCGATTATATATGATGAAGA	59.937	59.819
scaffold_1	657539	scaffold_1_657539	T	TATCCTCTTCCACCCACTCCACCCCC	223.94	AC=2;AF=1.00;AN=2;DP=10;FS=0.000;MLEAC=2;MLEAF=1.00;MQ=60.00;MQ0=0;QD=22.39	25	0.11	0	CAGTTTTGGAGATTCTAGCAATAGG	GATAGGGTTGTGTTATGGAGAGTTA	59.942	60.115
scaffold_1	662731	scaffold_1_662731	CCCCCACGCCGTGGCCCTGCCGCCACTG	C	226.77	AC=2;AF=1.00;AN=2;DP=7;FS=0.000;MLEAC=2;MLEAF=1.00;MQ=60.00;MQ0=0;QD=32.40	27	0.38	0.09	CATAGAAAGTCTTCGTGTTTTTGGA	AAGATAGAATAGTTCAGCCAACTCA	60.232	60.056
scaffold_1	675089	scaffold_1_675089	ACCTGATAAACATGAACAATATTTCGCAAAAAAAAATGATAAACATGAACACGCGCAGCGCGTGCTCTCGTCGTGC	A	414.73	AC=2;AF=1.00;AN=2;DP=12;FS=0.000;MLEAC=2;MLEAF=1.00;MQ=58.23;MQ0=0;QD=34.56	75	no hit	no hit	GGTGCTTGTATTTTTCTGGACTTAT	GATGGCTTTTTCCTAAACAGTACAA	60.058	60.233
scaffold_1	675322	scaffold_1_675322	A	ATCGCATCCGCATCCTGGTCTCGCAG	514.73	AC=2;AF=1.00;AN=2;DP=14;FS=0.000;MLEAC=2;MLEAF=1.00;MQ=58.80;MQ0=0;QD=34.90	25	0.45	0.17	CTCAAAGGAATTTCTTGCTTCAATG	TAATGAGAACTCCCTTATGTGTTCA	59.83	59.996
scaffold_1	716984	scaffold_1_716984	TCCTCCAGCTCCTCATTTTAGGA	T	464.73	AC=2;AF=1.00;AN=2;DP=13;FS=0.000;MLEAC=2;MLEAF=1.00;MQ=59.56;MQ0=0;QD=32.29	22	0.37	0.03	CCAGCTGAATCCCTAACAAATAATT	TCGCTAAGTGGTCTGTATATATGTC	59.88	60.058
scaffold_1	721155	scaffold_1_721155	G	GATCTCCTGCCCCAATCCAATCAACCA	51.92	AC=2;AF=1.00;AN=2;DP=2;FS=0.000;MLEAC=2;MLEAF=1.00;MQ=60.00;MQ0=0;QD=25.96	26	0.6	0.01	AGTGGACCAATATCAGAAGTGTATT	CAAGTAAAGATTGGTTTACCCCTTT	60.055	59.938
scaffold_1	725881	scaffold_1_725881	A	AAAAGGAGCTCGAGAGCTCTTGTTTAGATTACGGGATGCTGCACATGGGACAGGATC	1222.73	AC=2;AF=1.00;AN=2;DP=22;FS=0.000;MLEAC=2;MLEAF=1.00;MQ=60.00;MQ0=0;QD=27.32	56	no hit	no hit	TACTAGGAAAATTCTTGCTGAGGAT	CATCTTTGGTTCTTTATCCAACTGT	60.055	59.999
scaffold_1	729514	scaffold_1_729514	C	CTTGCGCCCGTTACTTTTTGAAAGAAAATATTT	387.75	AC=2;AF=1.00;AN=2;DP=13;FS=0.000;MLEAC=2;MLEAF=1.00;MQ=60.00;MQ0=0;QD=29.83	32	0.53	0.07	CTGTAATCTGATTCCCTTTGTGTTT	GAACAACCTGTCCTGTATTTCTAAT	59.999	59.295
scaffold_1	738916	scaffold_1_738916	C	CAAAGGATTCAAGATCAGGAAGCCACAACACATGTTGTAA	41.86	AC=1;AF=0.500;AN=2;DP=12;FS=0.000;MLEAC=1;MLEAF=0.500;MQ=59.67;MQ0=0;QD=3.49	39	no hit	no hit	CATATTGTGTGCTGATGCTTTAAAC	CTGCATTTGGTTTAGACTAGTGAAA	59.947	60
scaffold_1	773343	scaffold_1_773343	TCCCCTGCATCCCTGCTCCTGCC	T	234.79	AC=2;AF=1.00;AN=2;DP=7;FS=0.000;MLEAC=2;MLEAF=1.00;MQ=60.00;MQ0=0;QD=33.54	22	no hit	no hit	CCAACTCGATCAACAAGATTAGAAA	TTCCTTGATTCTTACACGAGTGATA	59.828	60.057
scaffold_1	823558	scaffold_1_823558	TTGGAAGGTTATGGAAGTATC	T	100.14	AC=2;AF=1.00;AN=2;DP=3;FS=0.000;MLEAC=2;MLEAF=1.00;MQ=60.00;MQ0=0;QD=33.38	20	0.02	0.03	CAAAGATCGACCATGGAATAATTGA	GGTATTGCTTCGAATTGCTATAGTT	59.942	60.001
scaffold_1	836208	scaffold_1_836208	GTATAGTCATTCCCTATTATTGAACTATGTCTA	G	190.82	AC=2;AF=1.00;AN=2;DP=6;FS=0.000;MLEAC=2;MLEAF=1.00;MQ=38.69;MQ0=0;QD=31.80	32	0.01	0	ATAGAGCTGGGTTAAATAACAAGGA	GTGCTGAAGACAAAAATGATTTGAG	60.055	60.061
scaffold_1	842861	scaffold_1_842861	G	GCTCCGAGGACCGAAGAAACCGTAAGATTGGC	353.77	AC=2;AF=1.00;AN=2;DP=9;FS=0.000;MLEAC=2;MLEAF=1.00;MQ=55.18;MQ0=0;QD=26.56	31	0.33	0.36	GAATTTGTGTGTCATCTTCGTCAAT	ACGATTTCTTCCTCTTACCTTCTTA	60.805	59.761
scaffold_1	846266	scaffold_1_846266	GCAAATTGCAATGCTTACCAATATATTCCAGATA	G	53.7	AC=2;AF=1.00;AN=2;DP=2;FS=0.000;MLEAC=2;MLEAF=1.00;MQ=60.00;MQ0=0;QD=26.85	33	no hit	no hit	GATTCCAATGATACGACAGTTTCAA	CTGGAATATATTGGTAAGCATTGCA	60.117	59.999
scaffold_1	907572	scaffold_1_907572	G	GCTATTGTGCAGGACGTCAGGATCGTAAGACAATATTCAGAACAGC	47.86	AC=2;AF=1.00;AN=2;DP=4;FS=0.000;MLEAC=2;MLEAF=1.00;MQ=60.00;MQ0=0;QD=11.96	45	no hit	no hit	TTGACCAGAGACTAAAGTCACTTTA	TAATAAGAGTTCGTTTCCCCAATCT	59.879	60.293
scaffold_1	912047	scaffold_1_912047	C	CTTATTAAGTTCTACGGCTAACAAATTCT	166	AC=2;AF=1.00;AN=2;DP=16;FS=0.000;MLEAC=2;MLEAF=1.00;MQ=60.00;MQ0=0;QD=10.37	28	no hit	no hit	GAGTTCATCTTTCAGGAACGTTTTA	AGCCACCGAATAGTATTTTTCTCTA	60.002	60.115
scaffold_1	928905	scaffold_1_928905	T	TACCCCCAGTCACCAGATGACGTGTTGTCAAATTCAAATCGCAGGTAAGACCG	543.73	AC=2;AF=1.00;AN=2;DP=18;FS=0.000;MLEAC=2;MLEAF=1.00;MQ=60.00;MQ0=0;QD=30.21	52	0.33	0.01	TCCATCTGAAATCATCCTAACTTCA	CTCTATAGTAGAAGTGCAGCATACA	60.055	60
scaffold_1	937431	scaffold_1_937431	T	TCATTGTTATTTCCTATATCAATTCA	364.74	AC=2;AF=1.00;AN=2;DP=10;FS=0.000;MLEAC=2;MLEAF=1.00;MQ=60.00;MQ0=0;QD=33.70	25	0.5	0.11	AGGGTAAAAATCTAGTGGAGAAGAG	GGTACGTAGCTTTTAATATGCACAT	60.056	60.002
scaffold_1	938591	scaffold_1_938591	C	CCAGATCTCGCAACCAATGAAAACGTGGGCGGTCTCGACCTGGCGGCCACT	401.75	AC=2;AF=1.00;AN=2;DP=10;FS=0.000;MLEAC=2;MLEAF=1.00;MQ=57.02;MQ0=0;QD=33.51	50	0.37	0.19	GCCAGCGTAATAGATTCATTTCTAC	CACCTATGGACGAAAAATAAATGGA	60.346	59.883
scaffold_1	939462	scaffold_1_939462	GCAGCTGCTGCAGGCAACACCATTGATCGCGGTCTCGTCTCGTCCGAGGA	G	113.82	AC=2;AF=1.00;AN=2;DP=5;FS=0.000;MLEAC=2;MLEAF=1.00;MQ=60.00;MQ0=0;QD=22.76	49	0.49	0.19	GATTTTGCACATAAGGGACTAAACT	TAAGACCTCCATCGATCTTCTTATG	60.058	59.999
scaffold_1	940888	scaffold_1_940888	TTGTCAAATTATGAACTAATTAGGTTTAATAGATTCGTCTCGTGAATTAGAC	T	135.73	AC=1;AF=0.500;AN=2;BaseQRankSum=0.731;ClippingRankSum=0.731;DP=5;FS=0.000;MLEAC=1;MLEAF=0.500;MQ=47.54;MQ0=0;MQRankSum=-0.731;QD=27.15	51	0.27	0.05	TTTAGCAGGATTACATCGAATGTTC	AGCACCTATCGGATGTTTATACTAG	59.944	60.058
scaffold_1	1029445	scaffold_1_1029445	TGCCGGTGGCTTGAAAATGTAA	T	584.73	AC=2;AF=1.00;AN=2;DP=14;FS=0.000;MLEAC=2;MLEAF=1.00;MQ=60.00;MQ0=0;QD=30.96	21	no hit	no hit	TAAAATCTTACGGCCCTATCTTACA	GCAACACATTACAAATCATGAACTC	59.878	59.89
scaffold_1	1031886	scaffold_1_1031886	G	GCCTTGCCAAAATATGGGTCCCACGCGCAGTAAATTGCTAGAATGGAGAGTGCAAAATAGAGAGA	254.82	AC=2;AF=1.00;AN=2;DP=9;FS=0.000;MLEAC=2;MLEAF=1.00;MQ=59.16;MQ0=0;QD=28.31	64	no hit	no hit	GCTATCTGATTCTCCGAATCAAAAT	TCCAACAGCATCTCTATTTGTACTA	59.768	59.82
scaffold_1	1032373	scaffold_1_1032373	C	CTCAATATAGAGAGAAATTATTTTGCCAACCTAGATAGAGACTCAAATAAACAAT	135.14	AC=2;AF=1.00;AN=2;DP=4;FS=0.000;MLEAC=2;MLEAF=1.00;MQ=60.00;MQ0=0;QD=33.79	54	no hit	no hit	ACTGGCTATTGGGATTTGTAGAATA	GATCCAGATCACGATACAAGATTTG	60.115	60.06
scaffold_1	1035354	scaffold_1_1035354	TCCTCTGCGGCTCTCACCTCA	T	100.14	AC=2;AF=1.00;AN=2;DP=4;FS=0.000;MLEAC=2;MLEAF=1.00;MQ=60.00;MQ0=0;QD=25.04	20	no hit	no hit	GCTCCAACAGTAATAGTCATACAAC	GCCGTTTATTGTTCTTTGGGTTTTT	59.945	61.905
scaffold_1	1037182	scaffold_1_1037182	T	TCATATTTCTTTCTTGAACGTCTCTACTA	620.73	AC=1;AF=0.500;AN=2;BaseQRankSum=0.632;ClippingRankSum=-1.897;DP=21;FS=0.000;MLEAC=1;MLEAF=0.500;MQ=60.00;MQ0=0;MQRankSum=0.913;QD=29.56;ReadPosRankSum=1.054	28	0.49	0.02	CTGTTGGTTAATTTTTGGTGAGTTG	TGAAGACAATCATAGTGAAGACTGA	59.945	59.998
scaffold_1	1044449	scaffold_1_1044449	TCTCTAATCAAATGTGTTTTTAAGGCCAATTAGAGTAATGGAGGAAATACATGGCTCATC	T	215.74	AC=2;AF=1.00;AN=2;DP=5;FS=0.000;MLEAC=2;MLEAF=1.00;MQ=55.69;MQ0=0;QD=25.97	59	0.3	0.05	GCATATGCAGTTAAGTCCCTATTTT	TAGAGATCCTGAAATCTTGGTTCAA	59.94	59.996
scaffold_1	1046558	scaffold_1_1046558	A	AAATTTGAACAACCAGCGGTAGGCACTACCATAAGCCGCTCGAGAACGGTGAAGAT	527.74	AC=2;AF=1.00;AN=2;DP=13;FS=0.000;MLEAC=2;MLEAF=1.00;MQ=60.00;MQ0=0;QD=29.27	55	no hit	no hit	CTTGCAAAACTTTTAGGCGGATATA	CTCGTCATCGGGAATAGAATTCAG	60.406	61.362
scaffold_1	1516372	scaffold_1_1516372	C	CTGGCAAATATGAGCAGATTT	493.73	AC=2;AF=1.00;AN=2;DP=13;FS=0.000;MLEAC=2;MLEAF=1.00;MQ=60.00;MQ0=0;QD=31.79	20	0.05	0.01	GGCAACAAAAAGAGCTTACTGTATA	AGTAGGTTTTAGTGCTAAGTCGTTA	60.059	59.999
scaffold_1	1516528	scaffold_1_1516528	G	GCCCAGGAAAATAGCTCATGCCCATTCTGCACGTTGAGTGTAACACACCTA	556.73	AC=2;AF=1.00;AN=2;DP=13;FS=0.000;MLEAC=2;MLEAF=1.00;MQ=60.00;MQ0=0;QD=31.32	50	no hit	no hit	GGCAACAAAAAGAGCTTACTGTATA	AGTAGGTTTTAGTGCTAAGTCGTTA	60.059	59.999
scaffold_1	1537242	scaffold_1_1537242	AAGTTCAAAGAAACGATCTTAAACCCTCATAAGAC	A	185.82	AC=2;AF=1.00;AN=2;DP=6;FS=0.000;MLEAC=2;MLEAF=1.00;MQ=60.00;MQ0=0;QD=30.97	34	0.33	0	TTGAGGGATACTTTCAGTTTCCATA	GGAAACTTCACTCTCAAAGAACTAC	59.995	60.002
scaffold_1	1567862	scaffold_1_1567862	TTATATATATATATATATATATATATATA	T	149.87	AC=2;AF=1.00;AN=2;DP=5;FS=0.000;MLEAC=2;MLEAF=1.00;MQ=60.00;MQ0=0;QD=29.97	28	0.75	0.36	ATAATTTCCAGGGGGCTAGATAAAA	TGGTATGACTTGTAACATACTTCCA	60.114	59.997
scaffold_1	1592181	scaffold_1_1592181	C	CATTCGAGTTGTTCGCTTCAGCTTATTCAGCCGGCTTATAAGCTGAAGTGAACAGGCCG	533.73	AC=1;AF=0.500;AN=2;BaseQRankSum=0.347;ClippingRankSum=-0.116;DP=17;FS=0.000;MLEAC=1;MLEAF=0.500;MQ=60.00;MQ0=0;MQRankSum=-0.347;QD=31.40;ReadPosRankSum=0.347	58	0.12	0.29	ACCTTTGTTTCCCTACTCTAATCAT	AAATCCGTTTGAACCATAGTGTATG	59.995	60.117
scaffold_1	1597242	scaffold_1_1597242	AATTGGAGACTCCGCATTAATTCTCACGAGACAC	A	57.37	AC=2;AF=1.00;AN=2;DP=2;FS=0.000;MLEAC=2;MLEAF=1.00;MQ=60.00;MQ0=0;QD=28.68	33	0.57	0.01
scaffold_1	1662904	scaffold_1_1662904	TCGGGACAAAAGGGTCACTCAAC	T	426.73	AC=1;AF=0.500;AN=2;BaseQRankSum=-0.134;ClippingRankSum=0.134;DP=16;FS=0.000;MLEAC=1;MLEAF=0.500;MQ=50.46;MQ0=0;MQRankSum=1.203;QD=26.67;ReadPosRankSum=1.107	22	no hit	no hit	AAACAGAGAAAGAGGCTGTAAGATA	TACCCCAAAGTGTATTGTTTAGAGA	59.997	59.936
scaffold_1	1671530	scaffold_1_1671530	T	TGCCTGTTCGCTTCAGCTTATAAGCCGGCTGAATAAGCTGAAGCGAACAGGCCC	494.73	AC=1;AF=0.500;AN=2;BaseQRankSum=-0.496;ClippingRankSum=0.000;DP=14;FS=0.000;MLEAC=1;MLEAF=0.500;MQ=60.00;MQ0=0;MQRankSum=0.744;QD=28.87;ReadPosRankSum=-0.744	53	0.1	0.23	ACCTAATGTAAGGAGACAAATCGAT	TGGAGATGGAGACTATTTGTAAACA	60.115	59.996
scaffold_1	1678635	scaffold_1_1678635	TGTTCACTTCCTTCCTACCCGGGCACTCCTCGCTGCCGGCGGCGCTCACACGGCAAGGGCTGCCGCGGACGCCTGACACCATCGTCAACGACGGCGGG	T	315.73	AC=2;AF=1.00;AN=2;DP=9;FS=0.000;MLEAC=2;MLEAF=1.00;MQ=60.00;MQ0=0;QD=30.35	97	0.07	0.03	CAAGCCCTTTATCATTCATTTTCTC	TGTGCACTAGTCACATGAATTATTC	59.191	59.885
scaffold_1	1686792	scaffold_1_1686792	C	CTAACAGTCAAGAAGTGTTGGGTA	1248.73	AC=2;AF=1.00;AN=2;DP=10;FS=0.000;MLEAC=2;MLEAF=1.00;MQ=58.11;MQ0=0;QD=27.54	23	no hit	no hit	TCACACACATACATGGGTAGAATTA	AATCTCTGGATCTGGGATGTAAAAT	60.056	60.114
scaffold_1	1720184	scaffold_1_1720184	A	ACAATCAAATCCGTTAAACTAAAGGCGGC	142	AC=2;AF=1.00;AN=2;DP=4;FS=0.000;MLEAC=2;MLEAF=1.00;MQ=60.00;MQ0=0;QD=30.56	28	0.43	0.03	CTTACCAAGTCAGCAATTTTACTGA	AGTGGGCCATACATATTATACATGT	60	59.995
scaffold_1	1778621	scaffold_1_1778621	TGTGTGCCAGCTGCTAGCAACCACCTTATCTTAGCAATTTAAAACACCGGGGTCTGGAC	T	463.73	AC=2;AF=1.00;AN=2;DP=24;FS=0.000;MLEAC=2;MLEAF=1.00;MQ=46.47;MQ0=0;QD=19.32	58	0.49	0.11	GGCTTGCATCACTTATACATACAAT	ATGGTTAGCATGTACGATAACAAAG	60	59.944
scaffold_1	2211201	scaffold_1_2211201	T	TTTGACGGTGTGCTATTTAGAGTACAACGG	693.73	AC=2;AF=1.00;AN=2;DP=17;FS=0.000;MLEAC=2;MLEAF=1.00;MQ=56.62;MQ0=0;QD=29.02	29	0.13	0.33	AATTCGTTTAGATCCACTCTGTAGT	CCGTCTGTGGAATTATTGAATACTC	60.057	60.002
scaffold_1	2495053	scaffold_1_2495053	A	ATCCGGCATGCTTGGCCTCAAAACTCTATTGTAATCACTCCATG	179.87	AC=2;AF=1.00;AN=2;DP=6;FS=0.000;MLEAC=2;MLEAF=1.00;MQ=60.00;MQ0=0;QD=29.98	43	no hit	no hit	GTCCTCTGTGTTTAAGTGAAATTGA	GCAATGCTCTAAGGTAGAATAGTTG	59.942	60.002
scaffold_1	2528565	scaffold_1_2528565	TCATCTCGTATCTCATCTCGTATCGTTAATTTTTTTATGAAACACACACTGCGTCAGAAAATATTTTTTGCTGGTAGTTAAAACCGGTTTTTCTAGCAA	T	696.73	AC=1;AF=0.500;AN=2;BaseQRankSum=0.385;ClippingRankSum=-0.771;DP=18;FS=0.000;MLEAC=1;MLEAF=0.500;MQ=60.00;MQ0=0;MQRankSum=0.964;QD=32.73	98	0.42	0.3	GTTGTAGGGCTGTGAAGTTAATAC	GTTGACAATGAGTTGCTAGAAAAAC	59.873	59.776
scaffold_1	2622716	scaffold_1_2622716	G	GGGTAGTAATTGGTTGCAATTT	266.79	AC=2;AF=1.00;AN=2;DP=8;FS=0.000;MLEAC=2;MLEAF=1.00;MQ=60.00;MQ0=0;QD=33.35	21	0.45	0	AGAGTAGTAACTACGTTGCAACTAA	GGATGCATGCAGAGAATATTTACTT	60	60
scaffold_1	4736439	scaffold_1_4736439	TGCATCATCAGGAGTACTCATAA	T	323.74	AC=2;AF=1.00;AN=2;DP=8;FS=0.000;MLEAC=2;MLEAF=1.00;MQ=60.00;MQ0=0;QD=30.60	22	0.3	0.21	TGACTCACTGGTAGTAATCAATCAA	GTTCTTTGATGTAGTCGATGAAGAG	59.997	59.947
scaffold_1	5771301	scaffold_1_5771301	TCCTTTGTGTGTGTATTTGAGTAAAGAATCCCTACACTTTTGACTTATCCAACATGTCCAACTATGGGGTTC	T	110.87	AC=2;AF=1.00;AN=2;DP=7;FS=0.000;MLEAC=2;MLEAF=1.00;MQ=60.00;MQ0=0;QD=15.84	71	0.46	0.28	GACTGCACAATACTTTTTAGTTCCT	CAGAAATTTCAAGGAACTGAGCTTA	60	60
scaffold_1	6009456	scaffold_1_6009456	A	AAAAAAATGATGAACAAAGGAGGGTCAATTCTTTTTGCTCTTTGGACACGGGAAATATGTCTCAAATGTCGAGCGAATCG	2233.73	AC=2;AF=1.00;AN=2;DP=38;FS=0.000;MLEAC=2;MLEAF=1.00;MQ=57.32;MQ0=0;QD=27.26	79	no hit	no hit	GGTTAGAGCAGCTATGAAATTGTAG	TGAGGATACCATAAATACCATTCGT	60.002	59.937
scaffold_1	6010591	scaffold_1_6010591	ATTTTGTTAGTTCAAGGCACCCTAAGTCATTAGTTC	A	291.74	AC=2;AF=1.00;AN=2;DP=9;FS=0.000;MLEAC=2;MLEAF=1.00;MQ=60.00;MQ0=0;QD=32.42	35	0.47	0	ATAAACCTTGGGGGATTACTCTAAG	ACAAGTAGTAAAGTGATCGTGTAGT	60.115	60
scaffold_1	6021160	scaffold_1_6021160	G	GATAATTAATTTTATAATTAACTTATATTTGATTATCATAATTAGT	561.74	AC=2;AF=1.00;AN=2;DP=17;FS=0.000;MLEAC=2;MLEAF=1.00;MQ=57.26;MQ0=0;QD=33.04	45	0.52	0.31	CTACACCTGGAACCATGTAGATATT	TAAGGATATGTTCTGTGGGTGTTTA	60.174	59.996
scaffold_1	6029860	scaffold_1_6029860	G	GCAAAACTCATGCAATACTTTCACTCTCCCTTCA	50.19	AC=2;AF=1.00;AN=2;DP=5;FS=0.000;MLEAC=2;MLEAF=1.00;MQ=60.00;MQ0=0;QD=10.04	33	no hit	no hit	TGTCCTGAACTCCTAATCATCTATG	ATAAATACTGTAGATCGACCTGCTT	59.939	59.939
scaffold_1	6044432	scaffold_1_6044432	A	ATTGCAGAGCATACAATATCCCAAATAACATGCG	1057.73	AC=2;AF=1.00;AN=2;DP=25;FS=0.000;MLEAC=2;MLEAF=1.00;MQ=58.12;MQ0=0;QD=29.39	33	no hit	no hit	AGTAAGATTTCTTATGGTGGAACCT	GAGCGATAGAACTAACTATGCATTG	59.995	60.118
scaffold_1	6240484	scaffold_1_6240484	G	GAAGGCGAGGATGCGCTAGCTCTCGTCAAC	184.94	AC=2;AF=1.00;AN=2;DP=6;FS=0.000;MLEAC=2;MLEAF=1.00;MQ=60.00;MQ0=0;QD=30.82	29	0.07	0.37	TCTACATTTAGTACTCCATGCATGT	ACTATTGCTACTGCTACTCCTTAAA	60.115	59.82
scaffold_1	7291150	scaffold_1_7291150	C	CGATTCACAGACTTCTCTGAGATCAAAGGACACTT	294.9	AC=2;AF=1.00;AN=2;DP=8;FS=0.000;MLEAC=2;MLEAF=1.00;MQ=40.00;MQ0=0;QD=29.78	34	no hit	no hit	TGATGTAGTTACCCAATTGAATTCG	TGCTGTCGAAGAGATTTTCTAAATC	59.884	59.887
scaffold_1	7294726	scaffold_1_7294726	G	GGAGAAGAATGGTATTGACATGTGCATAAGACCTCCATTAAAA	1136.73	AC=2;AF=1.00;AN=2;DP=27;FS=0.000;MLEAC=2;MLEAF=1.00;MQ=59.43;MQ0=0;QD=32.08	42	0.49	0	GCAACAGTAAGTGAATCTCTCATTT	CTGACATTTTGTTTCTCTGTATGGT	60.059	60
scaffold_1	7323469	scaffold_1_7323469	ATAGTCTAATTACAAAACTAATT	A	149.87	AC=2;AF=1.00;AN=2;DP=5;FS=0.000;MLEAC=2;MLEAF=1.00;MQ=40.00;MQ0=0;QD=29.97	22	0.3	0.86	CGGATGTTTGGACACTAATTAGAAG	TTGGGAGACATGTGCTAAATTTTAG	60.175	60.058
scaffold_1	7327688	scaffold_1_7327688	C	CATCGAGCTGCGCTTTCTTTGGCTGCATTAGGT	579.73	AC=1;AF=0.500;AN=2;BaseQRankSum=0.000;ClippingRankSum=-0.434;DP=18;FS=0.000;MLEAC=1;MLEAF=0.500;MQ=60.00;MQ0=0;MQRankSum=-1.302;QD=32.21;ReadPosRankSum=0.651	32	0.5	0.05	GAGTGGTAGTGTGATACAGTAGTAG	TTGCCTAGACAGAAATTACAAAAGG	59.943	59.999
scaffold_1	7328968	scaffold_1_7328968	C	CATCGGCATCGGCATCGGCCTTAGCCGTGCGGCCATGTCGTGTATGTGGAGT	482.73	AC=1;AF=0.500;AN=2;BaseQRankSum=0.248;ClippingRankSum=1.488;DP=14;FS=0.000;MLEAC=1;MLEAF=0.500;MQ=55.50;MQ0=0;MQRankSum=0.248;QD=34.48;ReadPosRankSum=-0.248	51	0.36	0.3	GGATAATGTGTTTGAAGCGAGAATA	GTTTTTGGATTTTCTTGCTGTACAG	59.944	60.003
scaffold_1	7337616	scaffold_1_7337616	T	TGTAGGGTGATTCAAGGGGAAAA	349.74	AC=2;AF=1.00;AN=2;DP=8;FS=0.000;MLEAC=2;MLEAF=1.00;MQ=60.00;MQ0=0;QD=32.22	22	no hit	no hit	GTTGTGCTGTGTTCCTGAAATATAT	GTGATACATGCAACATAGCTTACAT	60.116	60.001
scaffold_1	7349866	scaffold_1_7349866	G	GAAAAGTGTTAGATATATGGGCTTATATATCCAACA	487.74	AC=2;AF=1.00;AN=2;DP=13;FS=0.000;MLEAC=2;MLEAF=1.00;MQ=60.00;MQ0=0;QD=31.01	35	0.21	0	TGTCAGTGTAATGAATGGATGAAAG	CTCTGATTTCTTTCAGTCAGCATAG	59.825	59.944
scaffold_1	7363586	scaffold_1_7363586	A	ATGGGTTGGAGATGCCATAGTTTG	51.92	AC=2;AF=1.00;AN=2;DP=3;FS=0.000;MLEAC=2;MLEAF=1.00;MQ=60.00;MQ0=0;QD=17.31	23	0.24	0.01	ACATAGTAGATGATGAGGCTTGAAT	TGTCAAGGTTCATATTAGTGTCTGA	59.937	59.997
scaffold_1	7399479	scaffold_1_7399479	TTGCAGAACTGTTCTGTCATTCCGTACGGCGGAACATCGCCGCC	T	433.73	AC=2;AF=1.00;AN=2;DP=11;FS=0.000;MLEAC=2;MLEAF=1.00;MQ=59.12;MQ0=0;QD=30.31	43	no hit	no hit	GTTGCTGTACAATAACACTACACAA	GTAAATCCTGCATAAACCTTGTTTG	60.232	59.599
scaffold_1	7425993	scaffold_1_7425993	T	TCTTTGTTCTCATGTTCTTTGGTACC	1004.73	AC=2;AF=1.00;AN=2;DP=22;FS=0.000;MLEAC=2;MLEAF=1.00;MQ=58.97;MQ0=0;QD=28.49	25	0.52	0.05	ACATTGTCTCTTGTTTAGGTAGGAT	AGGGGATGCTATGCCATATTAATTA	59.996	60.054
scaffold_1	7436850	scaffold_1_7436850	TATAGGGTTGAGATGTGAATTAGAAGAGTCTATACTACACC	T	429.73	AC=2;AF=1.00;AN=2;DP=14;FS=0.000;MLEAC=2;MLEAF=1.00;MQ=60.00;MQ0=0;QD=30.70	40	0.5	0.01	GGACGTCAAGTTAGAAACTCATATG	CTCAACCCTATGGTGTAGTATAGAC	59.946	59.999
scaffold_1	7475581	scaffold_1_7475581	GACTGATTAAGAGATACCAGTGCGTTAACAAAT	G	102.06	AC=2;AF=1.00;AN=2;DP=4;FS=0.000;MLEAC=2;MLEAF=1.00;MQ=60.00;MQ0=0;QD=25.52	32	0.14	0.17	CTTTTGTGCATTCTTTAGTGTAGGA	GTTAACGCACTGGTATCTCTTAATC	60	60.003
scaffold_1	7493173	scaffold_1_7493173	T	TTTAGGGCCTGTTTGGCAACCAAGTGTTAAAGTTTAACACCTCGTATCCAAACACCCCC	523.74	AC=2;AF=1.00;AN=2;DP=16;FS=0.000;MLEAC=2;MLEAF=1.00;MQ=60.00;MQ0=0;QD=32.73	58	0.01	0	CCCAAAACAAACTAGCAATAAGGTA	CTACAACTAGATGAGGCTTGTAGAA	59.999	60.116
scaffold_1	7512586	scaffold_1_7512586	T	TCGATGAACCCTCCATATTCATCCTC	564.73	AC=2;AF=1.00;AN=2;DP=14;FS=0.000;MLEAC=2;MLEAF=1.00;MQ=56.32;MQ0=0;QD=31.73	25	0.58	0.02	AATATGGAATGAAGCTACAGCAATC	GGCAAATGTAGGTAGCTTATTTAGG	60	60
scaffold_1	7513437	scaffold_1_7513437	C	CAAAATGTTGAGCTAGTATATG	623.73	AC=2;AF=1.00;AN=2;DP=16;FS=0.000;MLEAC=2;MLEAF=1.00;MQ=60.00;MQ0=0;QD=26.98	21	no hit	no hit	TACGGTTTAAGAGAAAAGAGCATTC	AAGATAAATCACCGTTCATCTTCAC	59.828	59.885
scaffold_1	7519603	scaffold_1_7519603	T	TTACCAGGGCAGTAAGACCCAACA	931.73	AC=2;AF=1.00;AN=2;DP=22;FS=0.000;MLEAC=2;MLEAF=1.00;MQ=60.00;MQ0=0;QD=25.87	23	0.22	0.01	TGTAGATTGTACCGAACCTAGAAAA	GATGATTAGAGGCTTTCACCTTTAC	59.998	59.943
scaffold_1	7520581	scaffold_1_7520581	G	GTACAACAGCATGTCTGGAGAGC	142	AC=2;AF=1.00;AN=2;DP=4;FS=0.000;MLEAC=2;MLEAF=1.00;MQ=60.00;MQ0=0;QD=28.49	22	0.38	0	GAGAGCTGAATAATGTCAACTTCTC	TGGTACCAATTAGCAAAGTTGTAAG	59.945	60
scaffold_1	7521105	scaffold_1_7521105	T	TGCCTGGATCAACAGCTTAAATCTCTTATTCGTCATAGATGTGTCCAACAACA	129.92	AC=2;AF=1.00;AN=2;DP=5;FS=0.000;MLEAC=2;MLEAF=1.00;MQ=60.00;MQ0=0;QD=25.98	52	no hit	no hit	GAGAGCTGAATAATGTCAACTTCTC	TGGTACCAATTAGCAAAGTTGTAAG	59.945	60
scaffold_1	7533531	scaffold_1_7533531	TTCCGCGCGCTACACACGCCACCAGAGCTCCTCCAC	T	143	AC=2;AF=1.00;AN=2;DP=4;FS=0.000;MLEAC=2;MLEAF=1.00;MQ=60.00;MQ0=0;QD=26.83	35	0.03	0.01	TAACCAGGTATCCATTGAAACATTG	ACTCCACCTTATAAGTTGGTTAGAG	59.822	60.056
scaffold_1	7536011	scaffold_1_7536011	G	GGTGCTCCACTAAAATGAACTAGAACTTTAAAAACTCTATGAA	55.52	AC=2;AF=1.00;AN=2;DP=2;FS=0.000;MLEAC=2;MLEAF=1.00;MQ=60.00;MQ0=0;QD=27.76	42	0.02	0.04	CGTCGGAAGAATAAAATTAGAACGA	GAAGTTGAATGGAGCTAGCAAACAA	59.947	62.486
scaffold_1	7537735	scaffold_1_7537735	CCGAGTGTAACACTCGGCAAA	C	159.73	AC=1;AF=0.500;AN=2;BaseQRankSum=-0.684;ClippingRankSum=0.956;DP=8;FS=3.332;MLEAC=1;MLEAF=0.500;MQ=41.45;MQ0=0;MQRankSum=1.920;QD=19.97;ReadPosRankSum=-0.922	20	no hit	no hit	CGCATACTACAAATAGGTACTCTCA	CCTATTTCGCCGAGTATATTTTTCG	60.233	60.627
scaffold_1	7576890	scaffold_1_7576890	TCCAAATCTCCCCCACCGGCGCAACACCCCTCCTCCCTG	T	416.73	AC=2;AF=1.00;AN=2;DP=15;FS=0.000;MLEAC=2;MLEAF=1.00;MQ=56.20;MQ0=0;QD=27.78	38	0.1	0.57	GGTGGTGTAATGTAAGCTAAAACAT	GTTAGCTCTCTTGCTAGTTCATTTG	60.058	60.404
scaffold_1	7577284	scaffold_1_7577284	A	ACCCCTTGTTTACTTCACTCCC	90.19	AC=2;AF=1.00;AN=2;DP=9;FS=0.000;MLEAC=2;MLEAF=1.00;MQ=60.00;MQ0=0;QD=10.02	21	no hit	no hit	CAAGGTTGAAGAAAAGCCTAACATA	TCATTGCACGAATACAATAGTGTAC	59.999	59.945
scaffold_1	7599300	scaffold_1_7599300	GCTGGCTCAAGTATCCTTATAAAAAAAATGT	G	233.74	AC=2;AF=1.00;AN=2;DP=13;FS=0.000;MLEAC=2;MLEAF=1.00;MQ=60.00;MQ0=0;QD=17.98	30	no hit	no hit	TCTCTGATTAGATCATGAAGCATCA	CAAAACCAATCATCATACTGCATTG	59.938	59.945
scaffold_1	7599770	scaffold_1_7599770	AGGACGCCGCGGAGGCACGCGCGCGGCATGAGCGC	A	198.77	AC=2;AF=1.00;AN=2;DP=5;FS=0.000;MLEAC=2;MLEAF=1.00;MQ=60.00;MQ0=0;QD=28.84	34	0.5	0.02	GCTGGCTCAAGTATCCTTATAAAAA	TTGGTACTCGTGTACTTTGGATTAT	59.648	60.292
scaffold_1	7623047	scaffold_1_7623047	ACTAAAACAACAAGAATGCGACGGACGGTCAAGTGGTTTTGCTGGC	A	407.73	AC=2;AF=1.00;AN=2;DP=11;FS=0.000;MLEAC=2;MLEAF=1.00;MQ=60.00;MQ0=0;QD=28.93	45	0.48	0.03	ATGCAGTTAGAGATTTAGGGTTGTA	CACTAAATTCTCTCAATTGCATTGC	60.056	59.946
scaffold_1	7653347	scaffold_1_7653347	G	GCCCTGTTTAGTTACTCCCAACTCCCAACT	91.92	AC=2;AF=1.00;AN=2;DP=6;FS=0.000;MLEAC=2;MLEAF=1.00;MQ=60.00;MQ0=0;QD=15.32	29	0	0	TTTAAGTGTGGTAATTGCTGATGAG	AACTGTCTGTTACTCTGCTTACATA	60.058	59.998
scaffold_1	8512491	scaffold_1_8512491	A	ACTTAAGGGGTGTTTGGCAACACCCTGTTAAAGTTTAGCACCTCGTATCCAAACACCCC	301.8	AC=2;AF=1.00;AN=2;DP=11;FS=0.000;MLEAC=2;MLEAF=1.00;MQ=60.00;MQ0=0;QD=27.44	58	no hit	no hit	TATTTACCACTGTTGCTTTCAGAAG	CTCTTAACCACCTCTCTTAACGTAT	60	60.116
scaffold_1	8666496	scaffold_1_8666496	T	TTTCATTTACTATATTGGAAGGCAAGGATTAC	1022.73	AC=2;AF=1.00;AN=2;DP=26;FS=0.000;MLEAC=2;MLEAF=1.00;MQ=60.00;MQ0=0;QD=35.05	31	0.5	0.04	ATCCTCTGTATATGCTTCACATCAT	AAGGAACACCAAGATAAAGGCTATA	59.996	60.055
scaffold_1	8689824	scaffold_1_8689824	T	TCAAAGCAAGTAAGGTTGGGAAGAAATGTTCTGCCGTTCCCGTATA	815.73	AC=2;AF=1.00;AN=2;DP=21;FS=0.000;MLEAC=2;MLEAF=1.00;MQ=58.91;MQ0=0;QD=31.60	45	0.44	0.23	TGAGTATGTTTCTCTACCAAATGGA	ATATGTTACTACTCCTGTTCTGCTT	59.996	59.819
scaffold_1	8692635	scaffold_1_8692635	T	TTCAGGACCTTCCAAGGTCCAGGGATAAGAGTGTTTGGCATAATAAGATGCCTA	918.73	AC=2;AF=1.00;AN=2;DP=21;FS=0.000;MLEAC=2;MLEAF=1.00;MQ=58.70;MQ0=0;QD=31.06	53	no hit	no hit	TCAAATTAGAGGTTGTCTGATCTGA	GGTTTTCAAACTGCTAGCTATCTAG	59.997	59.944
scaffold_1	8719118	scaffold_1_8719118	G	GCCAACCTCCTCGTCTCTCCTTCCAGCAGGACAAGCCA	350.8	AC=2;AF=1.00;AN=2;DP=9;FS=0.000;MLEAC=2;MLEAF=1.00;MQ=60.00;MQ0=0;QD=24.60	37	0.56	0.21	CATCATTAGCGAATGGTTACTGTAG	CATGACGTAAATAGCTTCAAGTTCT	60.06	59.887
scaffold_1	8726406	scaffold_1_8726406	A	AACGCAAAAATTATATAGAGACTTCTCCAT	661.73	AC=1;AF=0.500;AN=2;BaseQRankSum=-0.079;ClippingRankSum=1.191;DP=16;FS=0.000;MLEAC=1;MLEAF=0.500;MQ=58.91;MQ0=0;MQRankSum=-0.238;QD=32.95;ReadPosRankSum=-0.079	29	no hit	no hit	ATCAGGCTACCATTATCAGCTATAC	ACAGATCGATAAATAGAACGACCAT	60.116	60.233
scaffold_1	8731642	scaffold_1_8731642	TGGCCAGACGACCAGCACGTATACTAACATAAAA	T	103	AC=2;AF=1.00;AN=2;DP=3;FS=0.000;MLEAC=2;MLEAF=1.00;MQ=60.00;MQ0=0;QD=34.33	33	0.35	0.01	CCAGCACGTATACTAACATAAAAGG	TCTCTAGCTATACAATGCAAGATGT	60.002	59.939
scaffold_1	8738815	scaffold_1_8738815	TCAAATAATATTTTAAGCAGTGA	T	417.73	AC=2;AF=1.00;AN=2;DP=15;FS=0.000;MLEAC=2;MLEAF=1.00;MQ=60.00;MQ0=0;QD=27.85	22	0.46	0	CATTAGTTAGCTACCTACCGAATCT	ATTAACTCGGAAGTACATCTGAAGA	59.999	59.822
scaffold_1	8739100	scaffold_1_8739100	TGACTGAGCATTATATTGGAATTGGAGAAACTTGAC	T	278.76	AC=2;AF=1.00;AN=2;DP=7;FS=0.000;MLEAC=2;MLEAF=1.00;MQ=60.00;MQ0=0;QD=24.83	35	0.36	0.03	TCTCTAGATTGACAGCTCTCATTTT	TCAAGTTTCCTTATTAGGTGTGTCT	60.056	60.174
scaffold_1	8740517	scaffold_1_8740517	T	TCAAGCCAGAGAATAATTTATATC	489.73	AC=2;AF=1.00;AN=2;DP=12;FS=0.000;MLEAC=2;MLEAF=1.00;MQ=60.00;MQ0=0;QD=28.61	23	0.57	0.06	CTTCGGCTTATGATTCTGTTATCTC	GGCCCCATAGGTAAAGAATATTTTT	59.83	59.639
scaffold_1	8741296	scaffold_1_8741296	GAGTCTACTCTTATTGTTATCTCTTGTTGATGTGGTAGA	G	249.74	AC=2;AF=1.00;AN=2;DP=10;FS=0.000;MLEAC=2;MLEAF=1.00;MQ=55.94;MQ0=0;QD=24.97	38	0.52	0.02	GATGTGACCCTCCTAAAGTTTAGTA	CAACAGTTAGAGTCAACCTACTACT	60.056	59.999
scaffold_1	8743983	scaffold_1_8743983	TATTCATGTTACTTGGATAGTGATGAG	T	317.74	AC=2;AF=1.00;AN=2;DP=9;FS=0.000;MLEAC=2;MLEAF=1.00;MQ=60.00;MQ0=0;QD=29.70	26	0.49	0	GACAAACAGGGAAAGGTAACAATAT	TTATGGTCATTGATGAGATGAGACA	59.763	60.115
scaffold_1	8746810	scaffold_1_8746810	GGGATTGTCGAATGAAAAACTATATAAATTACCAGA	G	274.76	AC=2;AF=1.00;AN=2;DP=7;FS=0.000;MLEAC=2;MLEAF=1.00;MQ=60.00;MQ0=0;QD=27.28	35	0.45	0.02	GGTGTCAACTGATGGAGATAGATAT	GGGTGATGAAGAAGCAAATGTTATA	59.997	59.882
scaffold_1	8747343	scaffold_1_8747343	A	ACCTCATGATGGGCCGGTGTGTCGTTTGATCGTCAACG	295.74	AC=2;AF=1.00;AN=2;DP=6;FS=0.000;MLEAC=2;MLEAF=1.00;MQ=60.00;MQ0=0;QD=30.56	37	0.51	0.13	CCCTTTTCGATGATTAACCATAACA	CCTTACGCGCATAAAAGAAATTTAC	59.883	60.006
scaffold_1	8782483	scaffold_1_8782483	AGTTGGGCTAGTTGGGCCATATCT	A	330.74	AC=2;AF=1.00;AN=2;DP=10;FS=0.000;MLEAC=2;MLEAF=1.00;MQ=60.00;MQ0=0;QD=33.07	23	0.34	0.02	ATATATTAGCCAGCTGAGGTAGAAC	CGATTCGATTCCTGATATGAATGAG	60.057	59.946
scaffold_1	9165866	scaffold_1_9165866	A	AGTTTGGCACACGTGTTGACGTGGCGCTGTCC	241.94	AC=2;AF=1.00;AN=2;DP=15;FS=0.000;MLEAC=2;MLEAF=1.00;MQ=60.00;MQ0=0;QD=16.13	31	no hit	no hit	GCCTCCATACAGCATCAATAAATAA	CAGGGAATACATATGGGGAGAATAT	59.765	59.814
scaffold_1	9326661	scaffold_1_9326661	GAAATTTATGGGTTTTGTGGCATGCATAGCAGTGGTT	G	156.77	AC=2;AF=1.00;AN=2;DP=8;FS=0.000;MLEAC=2;MLEAF=1.00;MQ=60.00;MQ0=0;QD=19.60	36	0.5	0	ACTCGAGTATTGTAACGATGTATGA	TACATGACAGAAACCAACTTGATTC	59.943	60
scaffold_1	9612627	scaffold_1_9612627	TCGTGTCATGTGAATTACTAGTACTACAATTTTGAATCAAATGGAATGTACGATTTAGAC	T	148.87	AC=2;AF=1.00;AN=2;DP=5;FS=0.000;MLEAC=2;MLEAF=1.00;MQ=60.00;MQ0=0;QD=29.77	59	0.14	0	TCGAACAGTGTTTTTCTCTCATAAC	ATCCATCTGCTATGATGTATGAACT	60.002	59.996
scaffold_1	9621801	scaffold_1_9621801	ATTCAACCAATGTCCAAATCCAACCAATATGTTTATGTCCCAATTCAACCGGCGATG	A	145.94	AC=2;AF=1.00;AN=2;DP=9;FS=0.000;MLEAC=2;MLEAF=1.00;MQ=60.00;MQ0=0;QD=16.22	56	0.5	0.09	CGATGTGTCGTTAAGTTGAGTTTAT	CCGTTGGATTGGAACATTAACATAA	60.118	60.349
scaffold_1	9628857	scaffold_1_9628857	GAGAGTGGATCGGATTATCTGA	G	295.73	AC=1;AF=0.500;AN=2;BaseQRankSum=-0.751;ClippingRankSum=0.751;DP=14;FS=0.000;MLEAC=1;MLEAF=0.500;MQ=60.00;MQ0=0;MQRankSum=0.751;QD=21.12;ReadPosRankSum=-0.731	21	no hit	no hit	TCGATCGAGAAATTAAGAACAGTTG	TCCTCTTTCGGTCTTTAATTTCCTA	59.889	59.997
scaffold_1	9636038	scaffold_1_9636038	CAACTCACACAAAGGTGAGTGTGCA	C	598.73	AC=2;AF=1.00;AN=2;DP=21;FS=0.000;MLEAC=2;MLEAF=1.00;MQ=60.00;MQ0=0;QD=28.51	24	0.44	0.31	GTGTTCAATCAAAGGGATCAACTAA	CCATGTCATATACACGAGGTTTTAC	59.999	60.002
scaffold_1	9661347	scaffold_1_9661347	G	GATACTCCTAGCTAATTGTTACATA	141.06	AC=2;AF=1.00;AN=2;DP=4;FS=0.000;MLEAC=2;MLEAF=1.00;MQ=60.00;MQ0=0;QD=31.08	24	0.5	0.06	TTCCTTTTCCTTTTCCGAAGTAATC	TTCGCTGGAATGGGGTATATTATTA	60	59.996
scaffold_1	9672291	scaffold_1_9672291	C	CGCCGGAGGCCCGGAGTGGCGGCCGCG	485.73	AC=2;AF=1.00;AN=2;DP=12;FS=0.000;MLEAC=2;MLEAF=1.00;MQ=60.00;MQ0=0;QD=26.53	26	no hit	no hit	GTAACAACAAAAACACTCGGCAAAA	CATCATGACACTCAGCAAACTAG	62.053	59.922
scaffold_1	9690703	scaffold_1_9690703	G	GAAAATAATACATGTATACTGAACTTAC	1162.73	AC=2;AF=1.00;AN=2;DP=28;FS=0.000;MLEAC=2;MLEAF=1.00;MQ=60.00;MQ0=0;QD=30.69	27	no hit	no hit	AGGTGATATAGATGGCGATAGAATC	GGACTTCCATATGGCTGTACTAATA	59.94	59.997
scaffold_1	9731613	scaffold_1_9731613	TGATCGAGCTTTGTTATTTTTTCCGACCTCTTATTTGTTTCTTCTGAACTTTTTACACAACCCAACTCGTTAATTTCTTCCACGGCGATGAC	T	468.73	AC=2;AF=1.00;AN=2;DP=16;FS=0.000;MLEAC=2;MLEAF=1.00;MQ=59.08;MQ0=0;QD=29.30	91	0.27	0.34	ATCTTTGGGATAACGTAATGAACAC	GAAGAAACAAATAAGAGGTCGGAAA	59.884	60.001
scaffold_1	9732639	scaffold_1_9732639	AAGAAGAAAGGATCGACCAATCGAGGAGGCGTAAACTG	A	345.73	AC=1;AF=0.500;AN=2;BaseQRankSum=-1.741;ClippingRankSum=0.348;DP=10;FS=0.000;MLEAC=1;MLEAF=0.500;MQ=59.71;MQ0=0;MQRankSum=-0.696;QD=34.57;ReadPosRankSum=-0.736	37	0.35	0.01	TGTGATGCCTCATCTGATATATGAT	GTGACCATCATCATGTGTTGAATTT	59.818	60.813
scaffold_1	9737968	scaffold_1_9737968	T	TTTGATCCTGTCACATCTTTGACA	179.06	AC=2;AF=1.00;AN=2;DP=6;FS=0.000;MLEAC=2;MLEAF=1.00;MQ=60.00;MQ0=0;QD=29.84	23	0.3	0.09	CCCAAGTAGGATAGGAGTTGTTTAT	TAGCCTCCATCTGTGTAAATAGTTT	60.115	60.056
scaffold_1	9738225	scaffold_1_9738225	CTATTCATCTCGCAAATTAGTCTCCATCTGTGCAATTGATTTTGTAATTAGTT	C	120.79	AC=2;AF=1.00;AN=2;DP=3;FS=0.000;MLEAC=2;MLEAF=1.00;MQ=40.34;MQ0=0;QD=26.80	52	0.18	0.17	CCCAAGTAGGATAGGAGTTGTTTAT	TAGCCTCCATCTGTGTAAATAGTTT	60.115	60.056
scaffold_1	9779570	scaffold_1_9779570	A	ATGATCACCATCGAGTTCTTGGTCTTG	183.94	AC=2;AF=1.00;AN=2;DP=5;FS=0.000;MLEAC=2;MLEAF=1.00;MQ=60.00;MQ0=0;QD=29.18	26	no hit	no hit	ACTCCGACATTAACCTTTTCTCTAT	GCTTGTCTATCCTCCAATATGTAGA	60.056	59.998
scaffold_1	9782918	scaffold_1_9782918	GCTTGCTAGATGATTTCTTCCCTGTAGAATTTTCCGGCCTGTT	G	212.74	AC=2;AF=1.00;AN=2;DP=14;FS=0.000;MLEAC=2;MLEAF=1.00;MQ=58.74;MQ0=0;QD=15.20	42	0.24	0.08	TAGTGCAAGGATATTAAGCTCATCA	GACAAACAAGGTAACGAGTCTTTTA	60.174	59.944
scaffold_1	9814328	scaffold_1_9814328	A	AGACTCCCGAAGAGGTCGCCGGTGCAGGAAGGTGATGCCGTAGCGAAGAGGGAAGGAGCCGCCG	301.87	AC=2;AF=1.00;AN=2;DP=7;FS=0.000;MLEAC=2;MLEAF=1.00;MQ=60.00;MQ0=0;QD=32.86	63	0.22	0.04	AAAATGAATTGGGGAGAACGATTG	CCATCTGATAAGTTGCTGATTGATT	60.597	59.941
scaffold_1	9814933	scaffold_1_9814933	A	ATATATATATATATATATATATAT	715.73	AC=2;AF=1.00;AN=2;DP=7;FS=0.000;MLEAC=2;MLEAF=1.00;MQ=51.48;MQ0=0;QD=29.92	23	0.16	0.07	AGACAATTACAACTTAACCGAACTG	GGGTTAATTACGAAAAAGTGAGGAA	60.002	60
scaffold_1	9825754	scaffold_1_9825754	T	TTAAAACTTGATCAGTAGATTATGTAAGAAACTTAATAATCTAGGATATTCTAGGTTAATAAAAATGATCGGCAGTAAGAACTCACTCCTGAATAGATGGTTTTCCAAAC	727.74	AC=2;AF=1.00;AN=2;DP=18;FS=0.000;MLEAC=2;MLEAF=1.00;MQ=60.00;MQ0=0;QD=34.53	109	0.41	0.31	AGAATTCGCCCATTAGAAAGTTATG	TCTACCTGCAGTCAGAGATAAATTT	59.942	60.056
scaffold_1	9876665	scaffold_1_9876665	TCAGTTAGAGATTATAATCCAA	T	323.74	AC=2;AF=1.00;AN=2;DP=8;FS=0.000;MLEAC=2;MLEAF=1.00;MQ=60.00;MQ0=0;QD=31.15	21	0.31	0.06	ACTGGCATAGTTAACTACTTAACCA	GCTAGATTGTAAAATGTGGACTTGT	59.997	60.058
scaffold_1	9877175	scaffold_1_9877175	GCGATTATCCTGATACACAGAGAAATATC	G	595.73	AC=2;AF=1.00;AN=2;DP=14;FS=0.000;MLEAC=2;MLEAF=1.00;MQ=60.00;MQ0=0;QD=29.81	28	0.23	0	CTCCATCCGTTCCAAATTACTATTC	AGATGGGTAAAGGAAACATCAAATG	60.001	60.057
scaffold_1	9878722	scaffold_1_9878722	ATTAATTTAAGCACATCCTCTGCCATC	A	189.84	AC=2;AF=1.00;AN=2;DP=5;FS=0.000;MLEAC=2;MLEAF=1.00;MQ=60.00;MQ0=0;QD=28.15	26	0.37	0	CTCGTGATTATCAACCAATAGCAAT	CCAATAAGGTGAAGCAAGACAATTA	60.001	60.058
scaffold_1	9887763	scaffold_1_9887763	T	TCTCATTGGCACACTAATCTTGGGATGCATTGCCCTCGTGAAAACCGCA	442.73	AC=1;AF=0.500;AN=2;BaseQRankSum=2.100;ClippingRankSum=-0.456;DP=17;FS=0.000;MLEAC=1;MLEAF=0.500;MQ=59.66;MQ0=0;MQRankSum=-0.456;QD=26.04;ReadPosRankSum=-0.274	48	0.45	0.31	GCAATCTTCTAATGCATTGAAAAGG	ATCTCCCAAGATCATATGCATTTTG	59.945	59.998
scaffold_1	9891710	scaffold_1_9891710	A	AGTTATGCAAGATGACACTTTGAATTTCGAAGTTTGAAATT	393.77	AC=2;AF=1.00;AN=2;DP=10;FS=0.000;MLEAC=2;MLEAF=1.00;MQ=47.35;MQ0=0;QD=37.90	40	0.45	0.36	TCTTCTTGTAAACCGATAACTCTCA	TGAATAAATGCATCATCAGCTACTG	59.999	60.001
scaffold_1	9923492	scaffold_1_9923492	AATTAGCTAGGATAAACTAAATGTAAAAG	A	425.82	AC=2;AF=1.00;AN=2;DP=11;FS=0.000;MLEAC=2;MLEAF=1.00;MQ=54.17;MQ0=0;QD=29.51	28	no hit	no hit	GCCTTTGGCTTATGACTATATTTGT	TATTCCTCTTACCACATCTTGTCAA	59.94	59.996
scaffold_1	9933193	scaffold_1_9933193	CGGTATTAGTCCCGGTTGGTAGG	C	237.77	AC=2;AF=1.00;AN=2;DP=10;FS=0.000;MLEAC=2;MLEAF=1.00;MQ=54.04;MQ0=0;QD=23.78	22	no hit	no hit	GTCTGCAATAACAATATGGAATGGA	CTACCAACCGCGATTAAATGATAAT	59.941	60.059
scaffold_1	9936828	scaffold_1_9936828	AGCAGGGTAAAAGGAACAATTTTCACAT	A	595.73	AC=2;AF=1.00;AN=2;DP=13;FS=0.000;MLEAC=2;MLEAF=1.00;MQ=59.36;MQ0=0;QD=29.16	27	0.2	0.19	GAATTTGATTTGTGCGATCAAGATG	CGTTTATTACCATGTCCATTAACCA	60.231	59.883
scaffold_1	10030594	scaffold_1_10030594	CCAAAACCTTCCCAAAGGTTGCTGCCGATGTGGTGGATG	C	103.06	AC=2;AF=1.00;AN=2;DP=3;FS=0.000;MLEAC=2;MLEAF=1.00;MQ=60.00;MQ0=0;QD=34.35	38	0.22	0.37	ATCGAATGTTTGGACACTAATTAGG	TTGCATATTGTTCTAAGTGCAAGAG	59.651	60.348
scaffold_1	10047500	scaffold_1_10047500	T	TAGAGCCGCAGAGGCGCGCCGACCTGAAGTGAGGTGCCCAGCCCCTTAGCGTTGTAACGCGAGGGTCTGGC	168.73	AC=1;AF=0.500;AN=2;BaseQRankSum=0.736;ClippingRankSum=0.736;DP=7;FS=0.000;MLEAC=1;MLEAF=0.500;MQ=60.00;MQ0=0;MQRankSum=0.736;QD=24.10;ReadPosRankSum=-0.736	70	no hit	no hit	GCTTTGTAGTACTTGATGCTAGAAG	CTTTGGTCTCTTCACCATATTACAC	59.945	59.885
scaffold_1	10072552	scaffold_1_10072552	TTAGCAGAAATAGGAGAGGTTAAGGTTCGTCGACTCCTTGAGGGACATGTCAAGAACTGTCAAGTTACATTTAGGATGGAACCC	T	1058.73	AC=2;AF=1.00;AN=2;DP=20;FS=0.000;MLEAC=2;MLEAF=1.00;MQ=50.10;MQ0=0;QD=26.75	83	0.27	0.02	AACCTGTTTAGCCTTCCATTTTATC	ATGTAACTTGACAGTTCTTGACATG	60.057	60.001
scaffold_1	10084856	scaffold_1_10084856	CGGTGAAAGTGTACAACCTCTGCGACTTATGTTCTTGTTGTAGCATGTACA	C	243.74	AC=2;AF=1.00;AN=2;DP=8;FS=0.000;MLEAC=2;MLEAF=1.00;MQ=56.93;MQ0=0;QD=30.47	50	no hit	no hit	GAAAACAGTACAACCATAAGACGAA	GAGGCCTTTACAAAAATTCCCTAAT	60.002	60.056
scaffold_1	10119613	scaffold_1_10119613	A	ACCTAGTAATAGCTTCGTCGTCT	53.7	AC=2;AF=1.00;AN=2;DP=2;FS=0.000;MLEAC=2;MLEAF=1.00;MQ=60.00;MQ0=0;QD=26.85	22	0.6	0.05	TCGATTATTTGAGCACCAATATGAC	CTCACAGGGAAAATAATCGAACTTT	60.001	60.058
scaffold_1	10125702	scaffold_1_10125702	CTTCCCTCCTCCACCTTTTCCG	C	102.06	AC=2;AF=1.00;AN=2;DP=3;FS=0.000;MLEAC=2;MLEAF=1.00;MQ=60.00;MQ0=0;QD=34.02	21	no hit	no hit	CATGTGACTTTGCTCTAACTTTAGT	GTTATATCTCCATCACCTCCAGATT	59.769	59.996
scaffold_1	10133424	scaffold_1_10133424	CCTTTCCTCTTGATCATCACCCGCTCT	C	150.84	AC=2;AF=1.00;AN=2;DP=4;FS=0.000;MLEAC=2;MLEAF=1.00;MQ=36.50;MQ0=0;QD=25.48	26	0.34	0.08	TGTTGAAATAACCGTCTATGCTAAC	ATCTAGGGTTTCAAACAACTCCTAT	59.886	59.995
scaffold_1	10141938	scaffold_1_10141938	C	CAGTGTCGGTTACATACGATGGACGCACAT	182	AC=2;AF=1.00;AN=2;DP=5;FS=0.000;MLEAC=2;MLEAF=1.00;MQ=60.00;MQ0=0;QD=28.02	29	no hit	no hit	CACCTCTGAAGAAGAAGGTATGTAT	GGATCTGCTATCGATGAGTATAGAG	60.116	60.001
scaffold_1	10145316	scaffold_1_10145316	A	AGCTTTAATTTCTATTCCTAGATCATCATCATGAT	346.79	AC=2;AF=1.00;AN=2;DP=17;FS=0.000;MLEAC=2;MLEAF=1.00;MQ=60.00;MQ0=0;QD=20.40	34	0.26	0	AGACAATTACCATGAAGAGTTCTCT	AGTTACTTCCTCTGTCCCAATTTAT	59.996	59.995
scaffold_1	12196912	scaffold_1_12196912	A	AGCTCCGCCTCGCCCGACCCCGAGGGAG	90.92	AC=2;AF=1.00;AN=2;DP=4;FS=0.000;MLEAC=2;MLEAF=1.00;MQ=49.56;MQ0=0;QD=22.73	27	no hit	no hit	ATCTGTCTTGTGGTGTCGAAGTTAT	CATCCAAATCAGTCTCAACTTCAAG	62.512	60.578
scaffold_1	12839796	scaffold_1_12839796	TACATAAGTGGAGGCTAAACA	T	191.82	AC=2;AF=1.00;AN=2;DP=5;FS=0.000;MLEAC=2;MLEAF=1.00;MQ=60.00;MQ0=0;QD=29.83	20	0	0.26	CCAAACATAGAACTGTTCACTCATT	AGTTGATAACCGTAGATGCTAATCT	60	59.939
scaffold_1	16350249	scaffold_1_16350249	GTCCGACGGTGAGATCCGAGAGTCGAGGATACATGTGGTAGTTC	G	60.25	AC=2;AF=1.00;AN=2;DP=4;FS=0.000;MLEAC=2;MLEAF=1.00;MQ=34.64;MQ0=0;QD=15.06	43	no hit	no hit	AAGGATGGTGTGAAGGATAATTTTG	ACGTATCCCCAATAACAACTTATTG	60.057	59.649
scaffold_1	16713807	scaffold_1_16713807	A	ATTCATCTCGCCATTTAGCCTCCACT	50.92	AC=2;AF=1.00;AN=2;DP=2;FS=0.000;MLEAC=2;MLEAF=1.00;MQ=60.00;MQ0=0;QD=25.46	25	0.15	0.44	GGCTAAACGGCAAGATAAATCTATT	CACTTCTCCGAGCATAATTTGTATT	60	59.943
scaffold_1	19939716	scaffold_1_19939716	C	CAGCGTAATCGGTATGAGTTCTGGAACCGGTCTGACCGGATCTCGCAGAGGCGCTGCAAGCTCTGTG	1077.73	AC=2;AF=1.00;AN=2;DP=26;FS=0.000;MLEAC=2;MLEAF=1.00;MQ=59.82;MQ0=0;QD=28.81	66	0.26	0.32	CGCTGACATATTTTAAATCCTGTCT	AGTAGCAGAGGACGAATAAAACTTA	59.943	60.057
scaffold_1	20607684	scaffold_1_20607684	CCCTCTTTCCTCCCTCTTTGTATACAAAGAGGGA	C	101.14	AC=2;AF=1.00;AN=2;DP=3;FS=0.000;MLEAC=2;MLEAF=1.00;MQ=60.00;MQ0=0;QD=33.71	33	0	0.08	CTAGTTGGATGTGATGAATGTGTTT	TTTGTATACAAAGAGGGAGGAAAGA	60.058	59.936
scaffold_1	20956444	scaffold_1_20956444	ATGCGCATGTAAGAGCTATGGGTATT	A	727.73	AC=2;AF=1.00;AN=2;DP=11;FS=0.000;MLEAC=2;MLEAF=1.00;MQ=52.85;MQ0=0;QD=31.30	25	0.01	0.37	TGAGGACACACATGAATATTAGACT	CATCTAGAATACATGCGACAATCTC	59.819	59.889
scaffold_1	22833669	scaffold_1_22833669	G	GTCAATTTATGGACTTAAATAGTCACCGCGTGCTTGGTATTCACGTCTCAGTGACAGGCTTCAT	565.73	AC=2;AF=1.00;AN=2;DP=14;FS=0.000;MLEAC=2;MLEAF=1.00;MQ=60.00;MQ0=0;QD=27.82	63	no hit	no hit	AAGTAGTGATTCAGACGACGATATT	GATAAATAAGGAGGTGTCGGATTTG	60.175	60.001
scaffold_1	23392870	scaffold_1_23392870	C	CACTTTTTCTACGGGTGACATTTAGATGTTGGTGAGTTTTTAATGTTTGTATGTAAACGCTAGATAATATATAGGCCTCAATATA	1129.73	AC=2;AF=1.00;AN=2;DP=27;FS=0.000;MLEAC=2;MLEAF=1.00;MQ=60.00;MQ0=0;QD=25.71	84	0.3	0.29	TCTTTAGTTCCGGATTGTAATACCA	GTACACAAGTCACATTTAACTCGAA	60.056	60.003
scaffold_1	24144549	scaffold_1_24144549	T	TTTTGGTGTCTATGTCAGAGTTACCCTGTCGCACCAG	45.5	AC=2;AF=1.00;AN=2;DP=2;FS=0.000;MLEAC=2;MLEAF=1.00;MQ=60.00;MQ0=0;QD=22.75	36	no hit	no hit	CGGAGTTAGTTAATCTTCCAAATCC	ACAAACTCGACATTCTCCTACTTAT	59.943	60.057
scaffold_1	24148002	scaffold_1_24148002	C	CTAAAAGAAGAAGTTTTAAAAGAAGAAGTTT	1291.73	AC=2;AF=1.00;AN=2;DP=34;FS=0.000;MLEAC=2;MLEAF=1.00;MQ=59.61;MQ0=0;QD=24.45	30	0.51	0.04	TTGGGATACTCATGCATCAGTAAAA	ATTTGTAGATTGACCCCTTGAAAAG	60.825	59.998
scaffold_1	24149068	scaffold_1_24149068	AGAAGGTGTCAAGCTCAGTACTAAAGTAAAGT	A	541.73	AC=2;AF=1.00;AN=2;DP=17;FS=0.000;MLEAC=2;MLEAF=1.00;MQ=60.00;MQ0=0;QD=31.87	31	0.49	0.03	GTACCACCATCAAAGTTAGACAAAA	CACAATCTTGAAAGGGGATAAGTTT	59.941	59.998
scaffold_1	24149993	scaffold_1_24149993	GGATGGGACTATGGAGTAACGCGACACTGC	G	517.73	AC=2;AF=1.00;AN=2;DP=14;FS=0.000;MLEAC=2;MLEAF=1.00;MQ=60.00;MQ0=0;QD=29.06	29	0.45	0.16	TTTTGAGACATTCTTGTACCTTTCC	GCTAGTGTGATGCATTAATGTTAGT	59.941	59.943
scaffold_1	24172151	scaffold_1_24172151	CCGCTCGGCGCTCGCCGCGCGTAACGAGTTGCGTGG	C	421.73	AC=1;AF=0.500;AN=2;BaseQRankSum=0.579;ClippingRankSum=-1.159;DP=14;FS=0.000;MLEAC=1;MLEAF=0.500;MQ=60.00;MQ0=0;MQRankSum=0.869;QD=30.12	35	0.4	0.03	CCTTTACGTTCCGGAAAAAGGTA	GATCTTTTCTTCGCACTTGGTAAAA	61.362	60.75
scaffold_1	24209239	scaffold_1_24209239	ACTATGGCGGAGAGGGAAAGCCGTGCAACGGCCACAG	A	158.77	AC=2;AF=1.00;AN=2;DP=4;FS=0.000;MLEAC=2;MLEAF=1.00;MQ=60.00;MQ0=0;QD=26.30	36	0.44	0.01	TGAATGCAAAGAAAAGACCTAGAAG	CTATTTCTTCAACCAAGGAACATGT	60	59.999
scaffold_1	24225931	scaffold_1_24225931	A	ATCCGATGGTCGAAGCATATGACACTATATTAAG	425.75	AC=2;AF=1.00;AN=2;DP=9;FS=0.000;MLEAC=2;MLEAF=1.00;MQ=35.12;MQ0=0;QD=29.89	33	0.48	0.25	GCTCCTTCTACTTCTCTACTACTTC	GATCAAGTGGAGATTTGAAATGTCA	59.943	60.058
scaffold_1	24233379	scaffold_1_24233379	C	CAATGAGATTGGCAAAAGAGA	271.8	AC=2;AF=1.00;AN=2;DP=9;FS=0.000;MLEAC=2;MLEAF=1.00;MQ=58.04;MQ0=0;QD=30.20	20	no hit	no hit	ATAGCAAAGAAGGAATAGTGAGGTT	GCTACACAAATGCTTTTGACTAACT	60.293	60.751
scaffold_1	24249909	scaffold_1_24249909	T	TCGAATTAAAATGTGATAAATAGTGCTATC	252	AC=2;AF=1.00;AN=2;DP=10;FS=0.000;MLEAC=2;MLEAF=1.00;MQ=56.71;MQ0=0;QD=25.20	29	no hit	no hit	TCGAGGTAGTAGTAGCATGATTTAC	AGTCCTCGTCTATTTTTCTTTTGTG	60	60.001
scaffold_1	24254948	scaffold_1_24254948	GACCTTGGTTAAAAACTGTTGGTAGTTATTA	G	186.84	AC=2;AF=1.00;AN=2;DP=6;FS=0.000;MLEAC=2;MLEAF=1.00;MQ=60.00;MQ0=0;QD=31.14	30	0.42	0.02	AGGTCTCCACATTTTTCCTTATTTG	GCTTAACATTGTACTACCCGATAAC	59.998	60.003
scaffold_1	24268540	scaffold_1_24268540	T	TCTAAAGCAGGTAGAGTTGCCTAGAGAACACGATCTATGAAAACTGAAAAGAAAGGCCTAATAAGAGTTTAGATCAATATA	1252.73	AC=2;AF=1.00;AN=2;DP=30;FS=0.000;MLEAC=2;MLEAF=1.00;MQ=58.39;MQ0=0;QD=31.22	80	0.45	0.19	GGGGAGTCAATATTCAAGTGAAAAA	TTGTTAGCCTGATGGATTGATTTAC	59.998	59.882
scaffold_1	24273979	scaffold_1_24273979	CAAAAAAAAAAGCATGCTAATAAGTGTACCCGCAAA	C	325.74	AC=2;AF=1.00;AN=2;DP=8;FS=0.000;MLEAC=2;MLEAF=1.00;MQ=60.00;MQ0=0;QD=28.23	35	0.58	0.06	AATCAATCTTCACAGCAATGATAGG	CAGTCCAGATAAGTTGTTTTCTTGT	59.941	59.942
scaffold_1	24275061	scaffold_1_24275061	GTTTCGTTCCATTCCGCCTTTCACCTTT	G	190.84	AC=2;AF=1.00;AN=2;DP=5;FS=0.000;MLEAC=2;MLEAF=1.00;MQ=60.00;MQ0=0;QD=35.08	27	0.42	0.01	TCTGTGACTATGGTTGAATAGTTGA	GTTCATATACGAAAATGTGGCTACA	59.997	59.944
scaffold_1	24297881	scaffold_1_24297881	G	GATAAAGCAATGTAGCATAACAGCCAT	166	AC=2;AF=1.00;AN=2;DP=3;FS=0.000;MLEAC=2;MLEAF=1.00;MQ=53.07;MQ0=0;QD=30.73	26	0.45	0.62	GAATAAACACCATAGCAGACAGTTT	AACTAGTTACTGTAGCACCACATTA	60.058	59.998
scaffold_1	24308739	scaffold_1_24308739	G	GAGCGTGGCGACGGCAGCAGC	140.14	AC=2;AF=1.00;AN=2;DP=6;FS=0.000;MLEAC=2;MLEAF=1.00;MQ=50.51;MQ0=0;QD=23.36	20	no hit	no hit	CTCGGTAAACGTCATAGATTGAAAA	ATGGTAGTGAAGGGAAGTTAAGAAT	59.888	59.995
scaffold_1	24314868	scaffold_1_24314868	AGCAGCCATGGCGCATGAATGAGCGCAGG	A	62.06	AC=2;AF=1.00;AN=2;DP=3;FS=0.000;MLEAC=2;MLEAF=1.00;MQ=51.07;MQ0=0;QD=20.69	28	0.5	0.11	GACCCAGATGACACAACTTAAATAG	CTCTTTTTGAAGCTTTCAGTGAAAC	59.885	59.947
scaffold_1	24319452	scaffold_1_24319452	T	TGAATTCAAGCAGTAACATATAGG	470.73	AC=2;AF=1.00;AN=2;DP=12;FS=0.000;MLEAC=2;MLEAF=1.00;MQ=59.15;MQ0=0;QD=29.18	23	0.4	0.05	TAAACCAATCTGAGTACTCTGTTGA	ATTGTACAAGCTCAACCTAGATGTA	59.938	60.056
scaffold_1	24339218	scaffold_1_24339218	A	ATATAGGTCTTATTTTTGGAGATAATTTT	800.73	AC=2;AF=1.00;AN=2;DP=19;FS=0.000;MLEAC=2;MLEAF=1.00;MQ=58.63;MQ0=0;QD=31.56	28	no hit	no hit	TAAAGTTTCGTGAGTTTTGGAGATC	ATATATCAGATATTCCGGCACCTTT	60.002	60.055
scaffold_1	24351962	scaffold_1_24351962	T	TGCATCATTAGTATCAGCGAAAAAATTGCTGGCATTTCAATCGGATCAGATCAGA	951.73	AC=2;AF=1.00;AN=2;DP=29;FS=0.000;MLEAC=2;MLEAF=1.00;MQ=59.71;MQ0=0;QD=32.82	54	0.5	0	CATAAGGTCCTTGGGAACATTTAAG	ATAAGCCTAGATCTGATTCGCTATC	60.116	60.174
scaffold_1	24358421	scaffold_1_24358421	TACTTTAGTATTCGTTTGGCATTGAGTGGATTATTATAATCTTCTTTGGCAGAATCGCTTTTCG	T	758.73	AC=2;AF=1.00;AN=2;DP=14;FS=0.000;MLEAC=2;MLEAF=1.00;MQ=60.00;MQ0=0;QD=35.71	63	0.47	0.12	GTACGATGGGGAAAATACAAATAGG	GTTTAGGTGTGTACTCCAAATCTTC	60.001	60.059
scaffold_1	24393720	scaffold_1_24393720	T	TACTGTTTTCAATATCCTTGCCAGGTCTTTGATACCAGCCAACACAGA	749.73	AC=2;AF=1.00;AN=2;DP=24;FS=0.000;MLEAC=2;MLEAF=1.00;MQ=60.00;MQ0=0;QD=31.24	47	0.49	0	TGGATAGAAAATGACTGGAGAGAAA	GAGACATAGAACAAAATGGGAAACA	59.996	59.999
scaffold_1	24406283	scaffold_1_24406283	G	GCGCACGCCGGCACGCCGGCA	248.8	AC=2;AF=1.00;AN=2;DP=6;FS=0.000;MLEAC=2;MLEAF=1.00;MQ=60.00;MQ0=0;QD=29.98	20	0.17	0.02	TGGGCTGTGGCGATATATATATATC	AGATGCTAGGTTTGAAGACTAATGA	60.057	60.056
scaffold_1	24435105	scaffold_1_24435105	CGGCAGCGGCGCGAGGAGGAAGAATAGGTAGGGTTAGGGTTATCTGGCGGGCCTACCATCCTT	C	265.73	AC=2;AF=1.00;AN=2;DP=6;FS=0.000;MLEAC=2;MLEAF=1.00;MQ=60.00;MQ0=0;QD=25.62	62	0.48	0.04	GAATAGGTAGGGTTAGGGTTATCTG	TTTCCTTTATTCGTCGAGTACATTG	59.997	59.888
scaffold_1	24526220	scaffold_1_24526220	G	GCTTGCCTTGTGCTAGTCTGCTGC	220.82	AC=2;AF=1.00;AN=2;DP=9;FS=0.000;MLEAC=2;MLEAF=1.00;MQ=60.00;MQ0=0;QD=24.54	23	0.37	0.03	AAGAGAGCATTAACCTCGATCTTAT	TAAGATTTCAAGAGTTGGTGAGAGA	59.939	59.938
scaffold_1	24536845	scaffold_1_24536845	TTCCTTGATCTTTTGTGTTGCTGTGCATCC	T	190.84	AC=2;AF=1.00;AN=2;DP=5;FS=0.000;MLEAC=2;MLEAF=1.00;MQ=60.00;MQ0=0;QD=27.45	29	0.36	0.01	AATCTGAAAGGAACATACCTAGCTT	AGAGAGAAGGAGATGATAGAGGTAA	60.293	59.874
scaffold_1	24537649	scaffold_1_24537649	GAAAATCGAAAGTTATTTAATACTATA	G	541.73	AC=2;AF=1.00;AN=2;DP=13;FS=0.000;MLEAC=2;MLEAF=1.00;MQ=60.00;MQ0=0;QD=31.67	26	no hit	no hit	CGCTCTAATTCTTGTAATCACATCA	ATCTTGAAGTGATTGCCTCTATACA	59.714	60.115
scaffold_1	24573474	scaffold_1_24573474	AGAATGTGTAGTCGTATGCAAAGAC	A	267.74	AC=2;AF=1.00;AN=2;DP=7;FS=0.000;MLEAC=2;MLEAF=1.00;MQ=49.78;MQ0=0;QD=29.36	24	0.46	0.04	CAAACTCAGACACTACTTGTTATCG	CCACATGACGAACCATCAAAATATA	60.118	59.942
scaffold_1	24583642	scaffold_1_24583642	GGGAACGGGAGCTCCATCGGCA	G	144	AC=2;AF=1.00;AN=2;DP=4;FS=0.000;MLEAC=2;MLEAF=1.00;MQ=40.18;MQ0=0;QD=30.31	21	0.44	0.13	GCATTTACCTTAGATCCGTTCTTAC	CATGTGGGATAAAGACAGATCAATG	60.002	60.233
scaffold_1	24611469	scaffold_1_24611469	C	CCAATCGGCCGAAACACTGTAGATT	50.92	AC=2;AF=1.00;AN=2;DP=2;FS=0.000;MLEAC=2;MLEAF=1.00;MQ=31.58;MQ0=0;QD=25.46	24	0.5	0.25	CTGGTTTTCACTAAATCAGCTTACA	AGTCAGGTAGGAAATCAGTTGTAAT	60	59.996
scaffold_1	24623006	scaffold_1_24623006	CAAGATGTGGGGCGACCGTGAGCGCATGGTGGCCGAGGCT	C	187.87	AC=2;AF=1.00;AN=2;DP=5;FS=0.000;MLEAC=2;MLEAF=1.00;MQ=60.00;MQ0=0;QD=31.65	39	no hit	no hit	GGTGTAAGATTGGAAGAGAAAAGAA	CATTTTACAGCTGGAACTCAAAATG	59.472	59.831
scaffold_1	24627040	scaffold_1_24627040	GGCCCTAGCCGGCACACAGGTAGCCGGCACA	G	279.76	AC=2;AF=1.00;AN=2;DP=10;FS=0.000;MLEAC=2;MLEAF=1.00;MQ=60.00;MQ0=0;QD=27.98	30	0.36	0.04	CTCAAACCATGAAAGTGCATAAAAG	CAAACTTAAAGCCTCACTTGAGTTA	59.831	59.942
scaffold_1	24640605	scaffold_1_24640605	AGCTATTTGTAGCTGCAAAAGTTAGGAGCGGACGGCGCAGACG	A	515.73	AC=2;AF=1.00;AN=2;DP=10;FS=0.000;MLEAC=2;MLEAF=1.00;MQ=59.90;MQ0=0;QD=26.88	42	0.33	0.28	AATACATTAGCCTTTGTGAGTAGGA	CATCCATTCCTAGAAATGTCATTCC	60.056	60
scaffold_1	24662823	scaffold_1_24662823	ATTGTAGGTTATTTTGACTTTTCTAAATTTATAGG	A	347.73	AC=1;AF=0.500;AN=2;BaseQRankSum=1.044;ClippingRankSum=1.044;DP=10;FS=0.000;MLEAC=1;MLEAF=0.500;MQ=60.00;MQ0=0;MQRankSum=-1.741;QD=34.77;ReadPosRankSum=-0.736	34	0.46	0	AGGGATGGAGTAAACAATAATCACT	CTACTGTAGCAATGAATCTCATTCG	60.055	60.061
scaffold_1	24664315	scaffold_1_24664315	T	TGGAGGAGGTGAGCGGTGCAGCTAGGC	533.73	AC=2;AF=1.00;AN=2;DP=15;FS=0.000;MLEAC=2;MLEAF=1.00;MQ=56.32;MQ0=0;QD=26.93	26	no hit	no hit	ACAGACGTGGTCTATTTGTTATTTG	CACTTTAATAGTCATCGTCCGAAAC	60.059	60.458
scaffold_1	24708041	scaffold_1_24708041	G	GCCGATCTGCCTATAGGGGCCCAAT	366.74	AC=2;AF=1.00;AN=2;DP=10;FS=0.000;MLEAC=2;MLEAF=1.00;MQ=60.00;MQ0=0;QD=30.26	24	no hit	no hit	AAGATCAATCTCATCCTGAAGCTAT	TATGCTAATCTCTAGACAACTGCAT	59.936	59.939
scaffold_1	24709782	scaffold_1_24709782	CTGAGGCAGCCCCGAATATGAGT	C	460.73	AC=1;AF=0.500;AN=2;BaseQRankSum=0.401;ClippingRankSum=-0.668;DP=14;FS=0.000;MLEAC=1;MLEAF=0.500;MQ=56.32;MQ0=0;MQRankSum=0.401;QD=32.91;ReadPosRankSum=-0.474	22	0.47	0.03	TGGGAACTAGTCGAGAATTAGAAAA	CTTAATTACTCGAGCTGTCACATTT	59.998	59.887
scaffold_1	24784270	scaffold_1_24784270	GGAGCGGAAGAGCGCTGCGGCAAGGGAAGGGAAGGGCGCGGCATCGGCAGGA	G	254.74	AC=2;AF=1.00;AN=2;DP=9;FS=0.000;MLEAC=2;MLEAF=1.00;MQ=60.00;MQ0=0;QD=28.30	51	0.47	0.05	CTCAATAGCGGTGTTGTTAATTTCC	AAGTAAACAAAGAAGCAAGCAACAC	61.146	61.608
scaffold_1	24786163	scaffold_1_24786163	T	TTGGGCGCGGGACGGCAGGGTC	95.52	AC=2;AF=1.00;AN=2;DP=5;FS=0.000;MLEAC=2;MLEAF=1.00;MQ=60.00;MQ0=0;QD=19.10	21	0.44	0.01	CGTAGGAATAAACAAGTCGAATCAA	CTACGTATCAACAACACTAGCTGTA	59.888	60.634
scaffold_1	24850240	scaffold_1_24850240	T	TGAGTGCTGTCCGCCTCGCCC	366.74	AC=2;AF=1.00;AN=2;DP=10;FS=0.000;MLEAC=2;MLEAF=1.00;MQ=60.00;MQ0=0;QD=31.91	20	0.52	0.08	TCTTTTGACCAATGGTATCTCTGTA	AACTATAGGAAAAGGTGCAAAACTC	59.996	59.999
scaffold_1	24930947	scaffold_1_24930947	ACAGAGTTGCCAGTTACGTAAAACAACTTCAAAACATATCAAATATAGATCTTGTTCTG	A	62.14	AC=2;AF=1.00;AN=2;DP=5;FS=0.000;MLEAC=2;MLEAF=1.00;MQ=47.42;MQ0=0;QD=12.43	58	0.52	0.35	ACCCTTTGTACATAAGTTGCTACTA	TGTCATCAGCAGAAAATGGTTATAC	59.997	59.884
scaffold_1	24931400	scaffold_1_24931400	G	GGAGTTGTTGTGTTGGGTGAT	141.06	AC=2;AF=1.00;AN=2;DP=5;FS=0.000;MLEAC=2;MLEAF=1.00;MQ=60.00;MQ0=0;QD=28.21	20	0.48	0.02	TTGCTTACTTTCTAGACTGTATGGT	CGATCATTTACATTCACCATTCTCA	59.997	59.943
scaffold_1	24934238	scaffold_1_24934238	G	GGGGCAAAACCTTTAGTCTCGAGT	141.06	AC=2;AF=1.00;AN=2;DP=5;FS=0.000;MLEAC=2;MLEAF=1.00;MQ=60.00;MQ0=0;QD=28.21	23	no hit	no hit	CATAGGATTGCATCTCCTACTTAGT	AAATCTCATATACCTCGGTTTTCCT	59.997	60.115
scaffold_1	24971058	scaffold_1_24971058	AGACCTCGATTTTGTTCCGTCTATAGGGTGTGACCT	A	342.73	AC=1;AF=0.500;AN=2;BaseQRankSum=1.393;ClippingRankSum=0.000;DP=12;FS=0.000;MLEAC=1;MLEAF=0.500;MQ=52.36;MQ0=0;MQRankSum=0.000;QD=28.56;ReadPosRankSum=-0.731	35	0.41	0.11	ACTAAACAAGACCTCGATTTTGTTC	CATATGAGAACCCACCTCAAATTTT	60.232	60.057
scaffold_1	24986582	scaffold_1_24986582	TTTGATTCAACCTTGCATCTCAAATTGGCAAAAAAAATTCATCTCCATA	T	277.74	AC=2;AF=1.00;AN=2;DP=6;FS=0.000;MLEAC=2;MLEAF=1.00;MQ=51.18;MQ0=0;QD=34.22	48	0.37	0.03	ATGGAGAAGAACACATCAAGAGTAT	GAAATGGATAGTCTGTTGGAATGAG	60.056	59.942
scaffold_1	24986662	scaffold_1_24986662	TCCCACTCTCCAAATCCTAACAGACTATCCA	T	145.9	AC=2;AF=1.00;AN=2;DP=4;FS=0.000;MLEAC=2;MLEAF=1.00;MQ=60.00;MQ0=0;QD=31.84	30	0.52	0.03	ATGGAGAAGAACACATCAAGAGTAT	GAAATGGATAGTCTGTTGGAATGAG	60.056	59.942
scaffold_1	24989973	scaffold_1_24989973	G	GTAGTATTTTGGTAGTATTTTGT	183.94	AC=2;AF=1.00;AN=2;DP=7;FS=0.000;MLEAC=2;MLEAF=1.00;MQ=60.00;MQ0=0;QD=26.28	22	0.44	0	CTTTGTAGTCAAATGAAAGGGTTCT	CCTGATTCTTCGATTCAACCTAAAG	59.94	60.175
scaffold_1	25043989	scaffold_1_25043989	G	GATTCTTGATACAGGGTCTACATGT	184.9	AC=2;AF=1.00;AN=2;DP=5;FS=0.000;MLEAC=2;MLEAF=1.00;MQ=60.00;MQ0=0;QD=30.82	24	0.5	0.06	CGTAGGGTCCACATATATGTTTAGA	ATCGACATATGGCTTTTAAGTCAAG	59.999	59.943
scaffold_1	25067179	scaffold_1_25067179	GAACTATAGGAGATAAAATTTCTCTTGGCTGC	G	55.52	AC=2;AF=1.00;AN=2;DP=4;FS=0.000;MLEAC=2;MLEAF=1.00;MQ=60.00;MQ0=0;QD=13.88	31	0.46	0	TATACTAGCTCGGATGGTCTTAGTA	GCTTTCCAGTTTCTCTCCTTTATTT	59.997	59.999
scaffold_1	25071532	scaffold_1_25071532	G	GTGGTGCAGTGTGGTGATCAGTGCTTAGGT	660.73	AC=2;AF=1.00;AN=2;DP=16;FS=0.000;MLEAC=2;MLEAF=1.00;MQ=59.19;MQ0=0;QD=38.08	29	0.54	0.12	TACCTAATACGTGCTCTTTCTTCTT	TAGGGATCCAATGAAATACAACAGA	60.057	60.055
scaffold_1	25137832	scaffold_1_25137832	AGATAGATGGCCGGCTGCTGGCGAATTGGGTGGTCCGGGTGGTGGATTTGGGTGAGG	A	438.73	AC=2;AF=1.00;AN=2;DP=14;FS=0.000;MLEAC=2;MLEAF=1.00;MQ=50.06;MQ0=0;QD=31.34	56	0.38	0.02	ACAACCCGATGATCAAATATGAATG	GTTGTAGGTTAAGCATTCTTGAAGT	60.233	60
scaffold_1	25139849	scaffold_1_25139849	T	TATGAATATAGAAAAGTTAAAACGAAACAAATA	50.19	AC=2;AF=1.00;AN=2;DP=5;FS=0.000;MLEAC=2;MLEAF=1.00;MQ=60.00;MQ0=0;QD=10.04	32	0.27	0.08	TCTAGGTACATAACTTTTGCTACGT	CTCCATCTCTTGTTCACTTTCATTT	60.057	60
scaffold_1	25144653	scaffold_1_25144653	C	CAAAACAATTTTTTCCTTTAAA	757.73	AC=2;AF=1.00;AN=2;DP=22;FS=0.000;MLEAC=2;MLEAF=1.00;MQ=60.00;MQ0=0;QD=34.44	21	0.36	0	GAGGGCTGATTTACCAGTTTTAAAT	GGCTGTTAAGTTTGAGCTTTTAGTA	60.057	60.001
scaffold_1	25144815	scaffold_1_25144815	CCAATACTAGCTCATCTTTTTTTTTGAAAG	C	367.74	AC=2;AF=1.00;AN=2;DP=9;FS=0.000;MLEAC=2;MLEAF=1.00;MQ=60.00;MQ0=0;QD=27.39	29	0.48	0	GAGGGCTGATTTACCAGTTTTAAAT	GGCTGTTAAGTTTGAGCTTTTAGTA	60.057	60.001
scaffold_1	25150077	scaffold_1_25150077	T	TACTAGGTGGTGTTATAACCCTAGTATCGGGTCATAACACCACC	185.9	AC=2;AF=1.00;AN=2;DP=4;FS=0.000;MLEAC=2;MLEAF=1.00;MQ=60.00;MQ0=0;QD=33.33	43	no hit	no hit	GTTAAAAAGCAATCGGTACTAAGGT	TAAGGGATGCTCTACAGAATATGAC	60.059	59.998
scaffold_1	25154236	scaffold_1_25154236	ACTTATAATTTGGGTCGGAGGGAGTAGCATT	A	101.06	AC=2;AF=1.00;AN=2;DP=5;FS=0.000;MLEAC=2;MLEAF=1.00;MQ=60.00;MQ0=0;QD=20.21	30	no hit	no hit	TACACCCTCAAAGCTAGAAATACAT	GATTTGTGGTTAGAGTTGCTTTAGT	60.056	60
scaffold_1	25156843	scaffold_1_25156843	C	CGACAACTGTATTGGGACGAGATTATTGGAA	139.14	AC=2;AF=1.00;AN=2;DP=7;FS=0.000;MLEAC=2;MLEAF=1.00;MQ=60.00;MQ0=0;QD=19.88	30	no hit	no hit	GCATCATGTACTGTTGAGGTATAAC	CTATCTATACTTATGCCGGGATTGT	60.002	60.116
scaffold_1	25173448	scaffold_1_25173448	T	TTTGGGTAATGGAGGGGCAAACAACCAAGTCGAGCCCA	51.19	AC=2;AF=1.00;AN=2;DP=3;FS=0.000;MLEAC=2;MLEAF=1.00;MQ=60.00;MQ0=0;QD=17.06	37	0.54	0.26	TTAGTACAAACTGTATGCGCTAATG	TTACCAAGTAGAAACCACGAATTTC	59.945	60.001
scaffold_1	25203614	scaffold_1_25203614	AGTGGGTTATATTTATTTCCTGGTGAGAATGG	A	192.82	AC=2;AF=1.00;AN=2;DP=7;FS=0.000;MLEAC=2;MLEAF=1.00;MQ=60.00;MQ0=0;QD=27.55	31	0.39	0	TGTTGTCTGTGTAATCTAGCTAGTT	GACTGAGCAAGAAAAGGTAAAGAAT	59.998	60
scaffold_1	25216346	scaffold_1_25216346	GATCTTTCTGGTCCTCCAGATGGGTT	G	227.79	AC=2;AF=1.00;AN=2;DP=6;FS=0.000;MLEAC=2;MLEAF=1.00;MQ=60.00;MQ0=0;QD=33.38	25	0.4	0	GGCATACAGCTTTCTAAACTGTAAA	TGACGCTATTATTATAACCCATGGA	60.059	59.997
scaffold_1	25232813	scaffold_1_25232813	CTCCCGGCCATTAGATACATAACTGT	C	339.73	AC=2;AF=1.00;AN=2;DP=8;FS=0.000;MLEAC=2;MLEAF=1.00;MQ=45.59;MQ0=0;QD=33.29	25	0.37	0	GGCCATTAGATACATAACTGTTTCC	ACAGGTGACTTAATTTGCACTAATC	60	60.058
scaffold_1	25238245	scaffold_1_25238245	T	TAGGGCAGTTCTTGTAGGTGTGACCAACTTCATGGCACTTGGAGCAG	439.75	AC=2;AF=1.00;AN=2;DP=17;FS=0.000;MLEAC=2;MLEAF=1.00;MQ=54.38;MQ0=0;QD=25.87	46	no hit	no hit	TGACGTTACATATGATAAGGTTTGC	CCGAAACAATATGGATCAATCTGAA	59.944	59.942
scaffold_1	25282973	scaffold_1_25282973	C	CGACACTCGGCAAAGATTTGACACTCGGCAAACCG	139.14	AC=2;AF=1.00;AN=2;DP=4;FS=0.000;MLEAC=2;MLEAF=1.00;MQ=60.00;MQ0=0;QD=34.79	34	0.42	0.14	GAAAGGTGGATAGAAATCTCGTTTT	AGCATCTGATTAGGGAATTATGGAT	59.825	59.994
scaffold_1	25350310	scaffold_1_25350310	TTTTTAGCCCCCTTGTAAATGAATTG	T	189.84	AC=2;AF=1.00;AN=2;DP=5;FS=0.000;MLEAC=2;MLEAF=1.00;MQ=60.00;MQ0=0;QD=30.71	25	0.35	0	CATCACACTAAACCTATGTTTGTGT	GGAGTGATCACGTTACTATTCCTAT	60	59.999
scaffold_1	25361800	scaffold_1_25361800	C	CAGCAGGGGAGGCAGAGGAGGAAGA	223.94	AC=2;AF=1.00;AN=2;DP=9;FS=0.000;MLEAC=2;MLEAF=1.00;MQ=60.00;MQ0=0;QD=24.88	24	no hit	no hit	ATAAATCAACACAGTACGACAATGG	CTTAGTGAGGCAAAAGTTTCTCATT	60.117	60.233
scaffold_1	25381085	scaffold_1_25381085	CGCTGGCGCTTGGCCCGCTCGCT	C	450.73	AC=2;AF=1.00;AN=2;DP=1;FS=0.000;MLEAC=2;MLEAF=1.00;MQ=33.00;MQ0=0;QD=30.23	22	0.36	0.03	CGATCTCAGTTGTTTGAAGTAAGTT	ACCTTTAGGAGCTAAAACTTTAGGA	60.002	59.936
scaffold_1	25384523	scaffold_1_25384523	A	AAGGGAACACATGCAGATCAGAGCTC	161.94	AC=2;AF=1.00;AN=2;DP=5;FS=0.000;MLEAC=2;MLEAF=1.00;MQ=60.00;MQ0=0;QD=32.39	25	0.34	0.56	AATTGTACAGTTGGAGTGTAATTGG	GATACGAGGTGCTAAACTTTAACAG	59.999	60.175
scaffold_1	25393740	scaffold_1_25393740	A	AACAAGAAGAGGATCAGGAGG	139.14	AC=2;AF=1.00;AN=2;DP=11;FS=0.000;MLEAC=2;MLEAF=1.00;MQ=60.00;MQ0=0;QD=12.65	20	no hit	no hit	GAGAACAAGATCAGGAACAAGAAGA	TCCTCTTCTTGTTCTCCTAGATCTA	60.991	60.055
scaffold_1	25396802	scaffold_1_25396802	AACAGAGACGAAACGACGACG	A	100.14	AC=2;AF=1.00;AN=2;DP=4;FS=0.000;MLEAC=2;MLEAF=1.00;MQ=60.00;MQ0=0;QD=25.04	20	0.37	0	GACATATATGTAGCTGCATGTGTTT	CTTCATGCATGATTTGATCGGATAT	60.001	60.116
scaffold_1	25411126	scaffold_1_25411126	GTTCACATTTAGTCCTTCTAA	G	189.84	AC=2;AF=1.00;AN=2;DP=6;FS=0.000;MLEAC=2;MLEAF=1.00;MQ=45.91;MQ0=0;QD=31.64	20	0.46	0.05	AATTCGCGAGATGAATCTATTAAGC	TGTAATCGGTTCTTTCGGTTAATTC	60.117	60.117
scaffold_1	25411546	scaffold_1_25411546	T	TGGTCAGTTCTGAGAATTTTTA	393.74	AC=2;AF=1.00;AN=2;DP=9;FS=0.000;MLEAC=2;MLEAF=1.00;MQ=60.00;MQ0=0;QD=31.46	21	no hit	no hit	CCTCTTCTCAAAAATTTCGGTTAGT	CACACCTTATTTCGTGTACTTATCC	60	59.945
scaffold_1	26522405	scaffold_1_26522405	A	ATAAGTTTTTTTTAAAAAAACTTAACTGCTTAC	154.94	AC=2;AF=1.00;AN=2;DP=5;FS=0.000;MLEAC=2;MLEAF=1.00;MQ=60.00;MQ0=0;QD=30.99	32	0.52	0.08	ACAGGTCTAGAATTACTGTGCAATA	CTTTCAGAAAAATAGCAACCAAACC	60.056	60.002
scaffold_1	26532591	scaffold_1_26532591	CGTACTGAATCATTGTGTGCAAGAGTGCTTAAAGGTAGGTACTATACAAATAATTCTTTCATGGAGTCTAAACCAACTTGCAGGTGATT	C	187.87	AC=2;AF=1.00;AN=2;DP=4;FS=0.000;MLEAC=2;MLEAF=1.00;MQ=60.00;MQ0=0;QD=32.04	88	0.1	0.01	CTACGAAAATGGCAAAAAGAAGATG	TAGTACCTACCTTTAAGCACTCTTG	59.89	60.057
scaffold_1	26533239	scaffold_1_26533239	TGTGGAAGGCCAAGAACTGAAA	T	506.73	AC=2;AF=1.00;AN=2;DP=11;FS=0.000;MLEAC=2;MLEAF=1.00;MQ=60.00;MQ0=0;QD=30.08	21	0.15	0	TTGTGTCTTGGTCTCATACAAAATC	GTTTCTTCCCTTCCACAGTAATAAC	60	60.058
scaffold_1	26534430	scaffold_1_26534430	GACACGGACATCAAGCAACACC	G	274.75	AC=2;AF=1.00;AN=2;DP=10;FS=0.000;MLEAC=2;MLEAF=1.00;MQ=56.22;MQ0=0;QD=27.47	21	0.31	0	TGTCAGTAGATGTTGTAATGTGGTA	ACTCCCTCCATTCCAAATTACTATT	59.998	60.054
scaffold_1	26639639	scaffold_1_26639639	GATATATATATATATATATATAT	G	371.73	AC=2;AF=1.00;AN=2;DP=12;FS=0.000;MLEAC=2;MLEAF=1.00;MQ=60.00;MQ0=0;QD=30.98	22	0.88	0.38	TAGTTTGCAAAGGTGAAGTGAATAG	CTCCAACTTAAACCAAGATAAGCAA	60	59.999
scaffold_1	26826261	scaffold_1_26826261	T	TGGAGGGCCTGTTTGGCAACCAAGTGTTAAAATTTAACACCTCGTATCCAAACACCCCC	261	AC=2;AF=1.00;AN=2;DP=9;FS=0.000;MLEAC=2;MLEAF=1.00;MQ=60.00;MQ0=0;QD=29.00	58	0.03	0.01	ATTAGAACCCCTTTCTACAGATTGT	AGTGTGTCTGTTAAGCTATCTACAA	59.995	59.998
scaffold_1	26893084	scaffold_1_26893084	TCCCAAAGCTTCACCTATAAACCGAAGGTAA	T	234.79	AC=2;AF=1.00;AN=2;DP=8;FS=0.000;MLEAC=2;MLEAF=1.00;MQ=57.19;MQ0=0;QD=29.35	30	0.28	0.19	CTTACCGCCTTATTTCTCTCTTTC	GTTTATAGGTGAAGCTTTGGGTTAC	59.694	60.348
scaffold_1	26996181	scaffold_1_26996181	G	GGGGAGGAGCAGGCCGGCGAC	228.82	AC=2;AF=1.00;AN=2;DP=6;FS=0.000;MLEAC=2;MLEAF=1.00;MQ=50.84;MQ0=0;QD=26.27	20	0.33	0.01	CCTCTCAATCCCTCCAACTAAATAA	TTGGATCTAATTGGCTAAAGTCATG	60.352	59.647
scaffold_1	26997935	scaffold_1_26997935	G	GTAAATTAGGAGAAGCTACTTTCT	140.06	AC=2;AF=1.00;AN=2;DP=4;FS=0.000;MLEAC=2;MLEAF=1.00;MQ=60.00;MQ0=0;QD=35.72	23	0.34	0	CTGTTCTCAGTTTTCTTGTCTACTG	TTTACTGATAGGATGGGAGTTGAAA	60.003	59.995
scaffold_1	27002331	scaffold_1_27002331	GCTCTATGCCCTTCACATACCTTGGA	G	370.74	AC=2;AF=1.00;AN=2;DP=10;FS=0.000;MLEAC=2;MLEAF=1.00;MQ=60.00;MQ0=0;QD=30.03	25	0.34	0	GTCAACAGAGCTTTCAATTTAGGAT	GAGCTGCCTCTCTATCTTATCTATC	60.058	59.942
scaffold_1	27003170	scaffold_1_27003170	TTACAAGCCGATTAAGGTAACAAAATCTAATCAATG	T	134.9	AC=2;AF=1.00;AN=2;DP=3;FS=0.000;MLEAC=2;MLEAF=1.00;MQ=45.32;MQ0=0;QD=26.59	35	0.34	0.01	GCTTCCGTGAGATAGAAATAAGAAC	CAAGTTATCGAACAGCTTAGATCTG	60.003	60.004
scaffold_1	27004766	scaffold_1_27004766	GACAGATTGAATACCAGAAATATCCTTAGAGTAAGGCACTTCAACACTCAATCCGGAGTCAACTGCGTGCTGTGCA	G	199.77	AC=2;AF=1.00;AN=2;DP=9;FS=0.000;MLEAC=2;MLEAF=1.00;MQ=60.00;MQ0=0;QD=22.20	75	no hit	no hit	AGATGTCATGGAATAAGAAGACCTT	GATTCTTAGGGTGCATTTAGATCAC	60.055	60.001
scaffold_1	27005769	scaffold_1_27005769	GCATTAGTACTGGACGACTTTTCA	G	221.76	AC=2;AF=1.00;AN=2;DP=2;FS=0.000;MLEAC=2;MLEAF=1.00;MQ=54.00;MQ0=0;QD=33.57	23	0.33	0.01	CATTAGTACTGGACGACTTTTCATC	CCTTGGATCAACTAGACTAGAAGTT	59.946	60.057
scaffold_1	27019401	scaffold_1_27019401	TGCAGCTGCAACAGCCAGCCTGTAAATCACTGTA	T	197.77	AC=2;AF=1.00;AN=2;DP=5;FS=0.000;MLEAC=2;MLEAF=1.00;MQ=60.00;MQ0=0;QD=30.41	33	0.33	0.02	CAGTAGAGAGGTGTCAGCTATTTAT	CACTACTACTTTTCGTGGTACTACT	59.94	60.059
scaffold_1	27020734	scaffold_1_27020734	C	CGTGCACGTGGTCATCCACTCCGATCCGT	186.87	AC=2;AF=1.00;AN=2;DP=5;FS=0.000;MLEAC=2;MLEAF=1.00;MQ=60.00;MQ0=0;QD=28.90	28	0.34	0.02	ATATGCAGAAGAAGATCACGAAGTA	TAATAACCTCATCGGCCACTTAATA	60.174	59.938
scaffold_1	27024253	scaffold_1_27024253	G	GCAACGCCGCTGGAGCCGCCGCCAACCA	306.79	AC=2;AF=1.00;AN=2;DP=7;FS=0.000;MLEAC=2;MLEAF=1.00;MQ=59.31;MQ0=0;QD=31.91	27	0.4	0.33	GGAGTTAAAGAAAACGTTGTTGTTG	TTCAGTCACATAATCACTTCTCTCA	60.175	59.998
scaffold_1	27028628	scaffold_1_27028628	CGCTTGCGCATGAACCACACCAGCCGAT	C	373.73	AC=2;AF=1.00;AN=2;DP=12;FS=0.000;MLEAC=2;MLEAF=1.00;MQ=59.30;MQ0=0;QD=31.14	27	0.39	0.21	TCTTATCACACACCTATACAACTGT	GAGCACATCAAAGAGGTATATGAAA	59.761	59.416
scaffold_1	27031215	scaffold_1_27031215	C	CAGATGGATTAGTGACATCAACCCGAGGCACCCAAATTTCTCAATCCAGCATTTT	652.73	AC=2;AF=1.00;AN=2;DP=16;FS=0.000;MLEAC=2;MLEAF=1.00;MQ=55.81;MQ0=0;QD=32.31	54	0.39	0.21	TATGGAGGGTAATCTGAGAAACAAA	TGGATGTCCATACCTTATTCTGTAG	59.995	59.938
scaffold_1	27036917	scaffold_1_27036917	A	ACGAGTAAATTAAGATAAACTAGTTCATTTAAGTTTTTAGCATCTTAGGGCAGCTCCAGTGT	1307.73	AC=2;AF=1.00;AN=2;DP=31;FS=0.000;MLEAC=2;MLEAF=1.00;MQ=59.76;MQ0=0;QD=27.34	61	0.33	0.01	TTTTCCGACCACTATTCGATTTTAG	AAATCAATGTCTATATCCCGCAATG	59.886	60.058
scaffold_1	27046521	scaffold_1_27046521	CAAAATACCTCTGAGTAAAAA	C	188.84	AC=2;AF=1.00;AN=2;DP=5;FS=0.000;MLEAC=2;MLEAF=1.00;MQ=60.00;MQ0=0;QD=31.87	20	0.44	0	ATTCTTTGATAGCATGACGAATGAG	GTCCACAATTATAGTCTTTCATGCA	60.001	59.884
scaffold_1	27048535	scaffold_1_27048535	A	AAATTCAGCTACAAAGTTTTAGACCTTGTCGAGCTATACAGTTT	355.77	AC=2;AF=1.00;AN=2;DP=9;FS=0.000;MLEAC=2;MLEAF=1.00;MQ=50.23;MQ0=0;QD=28.55	43	no hit	no hit	ATCTTCTCTATAGCCGAAGTCATTT	CTCGGATGAAGACAAACTTTATACC	59.939	59.945
scaffold_1	27048858	scaffold_1_27048858	TTTGTAGGTGCAGGTGGTAATTTTACCCGCCCTTAGAA	T	187.87	AC=2;AF=1.00;AN=2;DP=5;FS=0.000;MLEAC=2;MLEAF=1.00;MQ=60.00;MQ0=0;QD=30.62	37	0.43	0.01	TTTATAAGGTTACGTGCGTATGTTC	AATAATTTCGCGAGACTAAGTTACG	59.946	60.005
scaffold_1	27055335	scaffold_1_27055335	ATGACAGCAGACAGAAAGGAATCAGGATGT	A	343.73	AC=1;AF=0.500;AN=2;BaseQRankSum=-0.696;ClippingRankSum=0.000;DP=12;FS=0.000;MLEAC=1;MLEAF=0.500;MQ=60.00;MQ0=0;MQRankSum=-1.393;QD=28.64;ReadPosRankSum=0.731	29	0.44	0	TACTTCGTCCTTTGGTATTGTCATA	ATGAGATGGTTGGAGAGAATATTGT	60.057	60.115
scaffold_1	27067921	scaffold_1_27067921	ATAATACCATAAGATAAATCGTTGTGCCAAGTTTGCATCCCTAC	A	378.73	AC=2;AF=1.00;AN=2;DP=11;FS=0.000;MLEAC=2;MLEAF=1.00;MQ=60.00;MQ0=0;QD=34.43	43	0.34	0	TGAGATTGGTGAGACTCTAATATGG	CGCCTCCATTGAATCTTAACATAAT	59.939	60
scaffold_1	27069402	scaffold_1_27069402	A	AGAGTTATATATATAGCATTATAGGAACT	1321.73	AC=2;AF=1.00;AN=2;DP=29;FS=0.000;MLEAC=2;MLEAF=1.00;MQ=59.80;MQ0=0;QD=30.23	28	0.38	0.11	GTATCCTTGCAGTTTCACAAGTAAT	GCATTTTCTATGAACATCCAAACAC	60.058	59.888
scaffold_1	27097922	scaffold_1_27097922	TGGAGCGGTTCCTTGACGCCGCA	T	467.73	AC=2;AF=1.00;AN=2;DP=12;FS=0.000;MLEAC=2;MLEAF=1.00;MQ=56.67;MQ0=0;QD=31.15	22	no hit	no hit	CACATATCCAAACCCAGTATCTAGA	CAAGATAGGAAACTTTACACGTTGT	59.938	60.002
scaffold_1	27197672	scaffold_1_27197672	TCAAACAATTCCATCGAATTGAGTA	T	239.77	AC=2;AF=1.00;AN=2;DP=6;FS=0.000;MLEAC=2;MLEAF=1.00;MQ=60.00;MQ0=0;QD=27.51	24	0.49	0.18	GATCCTTCAAACAATTCCATCGAAT	CGAAGTTCAAGGATAGTTTGGTAAC	60.407	60.347
scaffold_1	27605769	scaffold_1_27605769	T	TTTAGGCCCCGTTTGAATCCAGAAAGATTTTGAGAATCCAGATTCTGGATCCAAACGGGACC	41.86	AC=1;AF=0.500;AN=2;DP=4;FS=0.000;MLEAC=1;MLEAF=0.500;MQ=60.00;MQ0=0;QD=10.46	61	0.13	0.04	GAAGCAACTTCTAGGTGTTTAGTTT	GTAGTAAGCTCGTGATCTAGATGAA	59.942	60.001
scaffold_1	27636274	scaffold_1_27636274	CGGTTTGGCCTTTTAGAAGAGTAACGGGCTTT	C	205.74	AC=2;AF=1.00;AN=2;DP=13;FS=0.000;MLEAC=2;MLEAF=1.00;MQ=60.00;MQ0=0;QD=15.83	31	0.23	0	CACTCCGGGTTTGTTAATAAATCAT	GTGTATTCCCTCCGTTTAAAATCAT	60.116	59.883
scaffold_1	27636931	scaffold_1_27636931	C	CATAGGCGGGCTCACGTGGGACCCACTGGCTGCTGCGCTGCAGCGCGCGCTGACCCA	480.73	AC=1;AF=0.500;AN=2;BaseQRankSum=-0.401;ClippingRankSum=0.134;DP=13;FS=0.000;MLEAC=1;MLEAF=0.500;MQ=60.00;MQ0=0;MQRankSum=-0.401;QD=27.39;ReadPosRankSum=-1.470	56	0.39	0.27	CATCGATTGCTTAGGACTTCTTAAC	TTACCAGGTACGGAGTGTTTATTTA	60.232	59.997
scaffold_1	27682805	scaffold_1_27682805	ATCCATGCTTATCAAAAGAAGAAGAAGCTTGG	A	261.73	AC=1;AF=0.500;AN=2;BaseQRankSum=0.747;ClippingRankSum=-0.747;DP=10;FS=0.000;MLEAC=1;MLEAF=0.500;MQ=59.90;MQ0=0;MQRankSum=0.747;QD=26.17	31	0.29	0	CTGTTAAACCGAAAATGACAGAGAA	GAGTAGCTTAACTTCGAACAATCTC	60.232	59.947
scaffold_1	27693915	scaffold_1_27693915	TTTATAAGCGGTAACCTCTCGTATAGA	T	184.84	AC=2;AF=1.00;AN=2;DP=5;FS=0.000;MLEAC=2;MLEAF=1.00;MQ=60.00;MQ0=0;QD=26.41	26	0.47	0.01	TTATAAGCGGTAACCTCTCGTATAG	GCATCGTCAACATTTATACCACATA	59.827	60.002
scaffold_1	27698313	scaffold_1_27698313	T	TTAGTGTGATGAGACTCGGTGTGCAGTGTG	137.25	AC=2;AF=1.00;AN=2;DP=9;FS=0.000;MLEAC=2;MLEAF=1.00;MQ=60.00;MQ0=0;QD=15.25	29	0.12	0.43	CATTTAGTACTCCATGCATGTACTG	CTTGAGATGGCTTGACTCTTAAAAA	60.002	60
scaffold_1	27852898	scaffold_1_27852898	GAAAGATAGTTTAACTACAAGAGGGTCAGCACCCCTATCATCT	G	636.73	AC=1;AF=0.500;AN=2;BaseQRankSum=-0.736;ClippingRankSum=0.736;DP=6;FS=0.000;MLEAC=1;MLEAF=0.500;MQ=54.13;MQ0=0;MQRankSum=0.736;QD=32.83;ReadPosRankSum=0.804	42	0.23	0.01	TAGTAGCATTATTGAGGTGAAAGGT	TTGATCACATCTACCCTTTCTACAA	60.056	59.996
scaffold_1	27857667	scaffold_1_27857667	T	TTAGATAGCGTATACCTATGAATCTAGAAAGTCCAA	228.84	AC=2;AF=1.00;AN=2;DP=1;FS=0.000;MLEAC=2;MLEAF=1.00;MQ=50.00;MQ0=0;QD=25.91	35	0.35	0.31	TCTTATTCCAGGTGAGTTTGTATCA	CCAAAATTTGATACCTCTGTGAAGT	59.996	59.999
scaffold_1	27864813	scaffold_1_27864813	ATTTTTCTTTAGCAGCCATAAATCATTATGAAAATTCCCCATCACACATATATAGGTTCATTAGCATAGGGGCATAG	A	110.87	AC=2;AF=1.00;AN=2;DP=7;FS=0.000;MLEAC=2;MLEAF=1.00;MQ=60.00;MQ0=0;QD=15.84	76	0.37	0.24	GAATTTCACTCTGAGTGGCTTAAAT	CTATTCACATTTGCCCTTAAGTCAA	60.058	60.058
scaffold_1	27868668	scaffold_1_27868668	G	GTATCCTGTTTCGGAAAACAGGAGTAAC	352.77	AC=2;AF=1.00;AN=2;DP=14;FS=0.000;MLEAC=2;MLEAF=1.00;MQ=60.00;MQ0=0;QD=25.20	27	0.23	0	GGTTACAGTTCAAATGTTCTGTACA	GACAGTTTAGTTACTCCTGTTTTCC	59.943	60.001
scaffold_1	27897656	scaffold_1_27897656	TAAGAGAACTCTACAAACTACTAAGATCAAGTTGAGGCAAGAAATCCACACAGAAAAATTCG	T	353.73	AC=2;AF=1.00;AN=2;DP=9;FS=0.000;MLEAC=2;MLEAF=1.00;MQ=60.00;MQ0=0;QD=29.81	61	0.24	0	GAGTATAGCGAGGAAATATGAAGGA	CCCACGTGAACTAGACAAATTATTT	60.058	60.059
scaffold_1	27932902	scaffold_1_27932902	G	GCCAACTAGCTGAAGCTGATT	178.87	AC=2;AF=1.00;AN=2;DP=4;FS=0.000;MLEAC=2;MLEAF=1.00;MQ=60.00;MQ0=0;QD=34.80	20	0.48	0.23	GAGTAGTGACCTTAAGAGAAGACAA	AATCATCCACAAATCAAGCTAAGTC	59.999	60.116
scaffold_1	27940555	scaffold_1_27940555	G	GAATATATATATATATATATATTTAC	609.73	AC=2;AF=1.00;AN=2;DP=15;FS=0.000;MLEAC=2;MLEAF=1.00;MQ=60.00;MQ0=0;QD=26.96	25	0.66	0.01	ACCGATAACCATATGTAGACATACC	GGCTTTGCTTATGATATTCTTGCTA	60.057	60
scaffold_1	27948822	scaffold_1_27948822	TTCATGTATTAGCCTCTAATAATTG	T	280.75	AC=2;AF=1.00;AN=2;DP=9;FS=0.000;MLEAC=2;MLEAF=1.00;MQ=60.00;MQ0=0;QD=31.19	24	0.28	0	CCAAACCTCTAATGTGACATTATCC	TAGAGGCTAATACATGAACCATACC	59.942	59.997
scaffold_1	27958735	scaffold_1_27958735	A	AACACACACACACACACACACACACAC	184.9	AC=2;AF=1.00;AN=2;DP=5;FS=0.000;MLEAC=2;MLEAF=1.00;MQ=60.00;MQ0=0;QD=27.17	26	0.64	0.03	ATGAACTAATCCAAGCTAAGTTTCG	CCATCGTCATAGCAACAGTATATTG	59.885	60.117
scaffold_1	27964721	scaffold_1_27964721	GCATGGTGTGAATGTTGGCCGTACATTCCACGGACTGAC	G	190.84	AC=2;AF=1.00;AN=2;DP=6;FS=0.000;MLEAC=2;MLEAF=1.00;MQ=60.00;MQ0=0;QD=31.81	38	0.45	0.02	TGATACTATGATAGCATGGTGTGAA	AATAAGCACAGAATTTCCTGTACAC	59.938	60.058
scaffold_1	27984725	scaffold_1_27984725	TTCCGTAATTTTATTACTAAA	T	100.14	AC=2;AF=1.00;AN=2;DP=3;FS=0.000;MLEAC=2;MLEAF=1.00;MQ=60.00;MQ0=0;QD=33.38	20	0.5	0.01	TGGACCACACTTATTAGAACTGTAA	GCAAGCATGAATTGAGAAATAAGTG	59.938	59.946
scaffold_1	27987508	scaffold_1_27987508	CTCTGTTCTAAATTATAAGTCGTTT	C	327.74	AC=2;AF=1.00;AN=2;DP=10;FS=0.000;MLEAC=2;MLEAF=1.00;MQ=60.00;MQ0=0;QD=32.77	24	0.5	0.01	GTAGAAAGAACGGATTTGTTACACA	TATCCACAACATCAAACTACTCTCA	60.002	59.997
scaffold_1	27996832	scaffold_1_27996832	GTAATAAGTTGCAACCAGTAC	G	187.87	AC=2;AF=1.00;AN=2;DP=5;FS=0.000;MLEAC=2;MLEAF=1.00;MQ=60.00;MQ0=0;QD=29.17	20	0.5	0.01	CCATCGAGTTGCAACTAGTTATAAG	CTGGTTGCAACTTATTACTACACAA	60.003	60.001
scaffold_1	28013902	scaffold_1_28013902	AAAAAAAGAATGGAAAAGGGATCTGTTGGAGTATGTTTT	A	432.73	AC=2;AF=1.00;AN=2;DP=10;FS=0.000;MLEAC=2;MLEAF=1.00;MQ=60.00;MQ0=0;QD=28.56	38	0.5	0.04	GGGATCTGTTGGAGTATGTTTTTAG	ACTACTCCCTCCATTTCAAATTGTA	59.884	60.234
scaffold_1	28014312	scaffold_1_28014312	TGGACTGGGTCAATTTTGATGTTGCACGTTGCAGAATTGCGGGTCA	T	792.73	AC=2;AF=1.00;AN=2;DP=23;FS=0.000;MLEAC=2;MLEAF=1.00;MQ=59.75;MQ0=0;QD=34.47	45	0.48	0.02	TACTATATAGGACAGCACACAACAG	GGTTTGATGATCGGTATCTTACATG	60.174	60.06
scaffold_1	28026943	scaffold_1_28026943	CCCGAGCCTTGATGCAAATATGCAATGACTCCAGCGCT	C	460.73	AC=2;AF=1.00;AN=2;DP=16;FS=0.000;MLEAC=2;MLEAF=1.00;MQ=60.00;MQ0=0;QD=28.80	37	0.35	0	GCTTATGAGTGTAGGTTTTGTCTTT	GGGGGCTAATGAGATATTTAAAACC	60	59.998
scaffold_1	28040879	scaffold_1_28040879	C	CTGGCTCGAACAATGTGACTTGTTCATCTTTCTTTTTCTT	183.94	AC=2;AF=1.00;AN=2;DP=6;FS=0.000;MLEAC=2;MLEAF=1.00;MQ=60.00;MQ0=0;QD=30.66	39	0.39	0.04	CTCTACAAAGAAAAAGGCAACCTAA	TGTACTTTATGTCCAGAAGATGTGA	59.941	59.997
scaffold_1	28047440	scaffold_1_28047440	G	GCCGTATGTTCTTTCCCCTGATGGCGGGCGTGACAT	498.73	AC=1;AF=0.500;AN=2;BaseQRankSum=1.240;ClippingRankSum=0.496;DP=15;FS=0.000;MLEAC=1;MLEAF=0.500;MQ=48.22;MQ0=0;MQRankSum=-1.736;QD=33.25;ReadPosRankSum=-0.496	35	no hit	no hit	CCGGATTCTAATCTGTTTGCATATT	AGAAGGAAGATGTGTAAAGACTCAT	60	59.996
scaffold_1	28058217	scaffold_1_28058217	GGGGGGTGAGTCCGGTGCGACCGGATGGCATCGAGTCGAAGGAC	G	119.84	AC=2;AF=1.00;AN=2;DP=11;FS=0.000;MLEAC=2;MLEAF=1.00;MQ=55.15;MQ0=0;QD=10.89	43	no hit	no hit	GGACATGATATATGGTGTGACAAAG	GAATTAAATACGTCGGAACTTCCAA	60.001	60.117
scaffold_1	28069579	scaffold_1_28069579	C	CGTGAATTCGGTTCACAGGCTGAG	761.73	AC=2;AF=1.00;AN=2;DP=18;FS=0.000;MLEAC=2;MLEAF=1.00;MQ=59.78;MQ0=0;QD=27.20	23	0.64	0.02	AAGTCAGAAGAGAAGCTGATGATAA	CCTTGTGCTTCAAAGAGAATTCTAA	60.056	60
scaffold_1	28072511	scaffold_1_28072511	TGATTACATATTTATAAAGGGGAAAGGA	T	1161.73	AC=2;AF=1.00;AN=2;DP=12;FS=0.000;MLEAC=2;MLEAF=1.00;MQ=47.13;MQ0=0;QD=35.14	27	0.34	0.02	GAATGGGTACATGGATCTTTTATCG	TAACCATGCAACGGAAATTATCTAC	60.059	59.943
scaffold_1	28085227	scaffold_1_28085227	A	ACAGAGGTCCGAAACAATTGATCTGCAGACTCTGATTG	181	AC=2;AF=1.00;AN=2;DP=6;FS=0.000;MLEAC=2;MLEAF=1.00;MQ=60.00;MQ0=0;QD=30.17	37	0.51	0.06	AACTAGTATCAGTCAAGGCAGTAAA	AAGATCTATTTGTGTCCAGTACAGT	59.997	59.997
scaffold_1	28088895	scaffold_1_28088895	TGTTCCCTTCATTCTAAATTGTAAGTCGTTTTA	T	575.73	AC=2;AF=1.00;AN=2;DP=7;FS=0.000;MLEAC=2;MLEAF=1.00;MQ=55.45;MQ0=0;QD=29.12	32	0.34	0.01	TACGTAGAACCAGAAAACTATTCCA	TTTATTTACTAAGGCCAGGACTGAT	59.998	60.055
scaffold_1	28093097	scaffold_1_28093097	T	TCAGGGGTTTAACATTAGAGAAACACTACACCACATTCCA	1033.73	AC=2;AF=1.00;AN=2;DP=25;FS=0.000;MLEAC=2;MLEAF=1.00;MQ=60.00;MQ0=0;QD=31.09	39	0.47	0.14	ACGCTGGTAATAAATTAGTGTCCTA	AGTTAGACAACCTGATCAAATTGTG	60.116	60
scaffold_1	28174952	scaffold_1_28174952	GAGTTTCATCTCCATGACACCTCGCAGGT	G	241.74	AC=2;AF=1.00;AN=2;DP=8;FS=0.000;MLEAC=2;MLEAF=1.00;MQ=45.29;MQ0=0;QD=30.22	28	0.44	0.31	GAGGTGATTTTGACTCTCTTTTTCA	CACCAGTTTGTTTTGACAGTATACT	59.942	59.942
scaffold_1	28360637	scaffold_1_28360637	T	TAAATTATTTTTGGAGGTATTGTTGTCCAAAGTTAAAAAGATTTGATTTTTGAAAAAGCTAAACGTAGCTATAC	538.73	AC=2;AF=1.00;AN=2;DP=13;FS=0.000;MLEAC=2;MLEAF=1.00;MQ=58.28;MQ0=0;QD=28.49	73	0.13	0.34	TCGACAAGCCTCCATTAATTTAATC	GCGAGACATGGATAATCTAGTATCA	59.942	60.116
scaffold_1	28372175	scaffold_1_28372175	GACTTCAATCAATTGCACGTTTCAAAAAAAAA	G	474.73	AC=2;AF=1.00;AN=2;DP=11;FS=0.000;MLEAC=2;MLEAF=1.00;MQ=60.00;MQ0=0;QD=29.96	31	0.47	0	GGAATCTTCTTTTTGCATAGTGTCA	GTTACTACCTCGATTCAGAGTAGAC	60.291	60.232
scaffold_1	28373439	scaffold_1_28373439	G	GTGAGAAGCAGCTAAATTTTGATTCATTTTAACAAATGAACATATACACAGT	230.82	AC=2;AF=1.00;AN=2;DP=16;FS=0.000;MLEAC=2;MLEAF=1.00;MQ=60.00;MQ0=0;QD=14.43	51	no hit	no hit	GTTTTGACTTTTCTAGGTGCATAGT	ACTTTAGATTTTCTATGCGGTTCTG	60	59.885
scaffold_1	28399141	scaffold_1_28399141	GTTCACAAATGCGAAAATATCATGGCTTGTAAGGCTGATAAA	G	259.73	AC=2;AF=1.00;AN=2;DP=9;FS=0.000;MLEAC=2;MLEAF=1.00;MQ=52.52;MQ0=0;QD=28.86	41	0.5	0.01	CCATCTGTTCCAAATTTCCAAATTG	TGGCGGTATATATGTCATAAGTTCA	60.059	59.998
scaffold_1	28519859	scaffold_1_28519859	TAGAGACATACTTTACTGTTA	T	278.77	AC=2;AF=1.00;AN=2;DP=7;FS=0.000;MLEAC=2;MLEAF=1.00;MQ=60.00;MQ0=0;QD=28.00	20	0.31	0.02	AAGAAGCATGAAGTGATATGATGTG	CATGCCATCTCTCTTAACAGTAAAG	59.942	59.944
scaffold_1	29214705	scaffold_1_29214705	TAAGGGGGTGTTTGGATAGCAGGTGCTCCGATGTGACAGGTGCTAAAATTTAGCACATGCCTCCCAAACACCCCCTAA	T	309.73	AC=1;AF=0.500;AN=2;BaseQRankSum=0.751;ClippingRankSum=0.751;DP=9;FS=0.000;MLEAC=1;MLEAF=0.500;MQ=47.61;MQ0=0;MQRankSum=0.751;QD=34.41	77	0.49	0.36	AAGATTCCTCATCACATCAAACTTG	CCAAACATTGACTAATTAGGCTCAA	60.058	60.058
scaffold_1	29375945	scaffold_1_29375945	CGTGATGACACAAGGAGTGTGATCAGAAGTGTCTCTGGATAAAGCAGTAGCCATTGTGTTGGGCAAAAGGGTGACCAGGCATTGGAAATGAAGAACCA	C	507.73	AC=2;AF=1.00;AN=2;DP=14;FS=0.000;MLEAC=2;MLEAF=1.00;MQ=60.00;MQ0=0;QD=30.65	97	no hit	no hit	TTGTTGGTCCATGTGTATTTACATC	GTGGTAACCTAATCTTCCAAAACTC	60.058	60.058
scaffold_1	29379530	scaffold_1_29379530	GAGTAGTTGGGGGTTAAACCTAGGGAAT	G	64.06	AC=2;AF=1.00;AN=2;DP=5;FS=0.000;MLEAC=2;MLEAF=1.00;MQ=57.16;MQ0=0;QD=12.81	27	no hit	no hit	CCATTTGTTTATAGTGCCAACATTG	GCCAAGAATTTTGGTATTTCAGAGA	59.887	60.291
scaffold_1	29382720	scaffold_1_29382720	GGGTTAAGTGGACAAAGCTAGTAAATAGGT	G	103.06	AC=2;AF=1.00;AN=2;DP=6;FS=0.000;MLEAC=2;MLEAF=1.00;MQ=60.00;MQ0=0;QD=17.18	29	0.25	0.21	GAGGTGAGGAGAGTAAAATGAGTAA	TAACTTTGCTATCATCGTCGTACTA	60.057	59.943
scaffold_1	29383418	scaffold_1_29383418	AAAAATTGGGGTTAAACATGC	A	100.14	AC=2;AF=1.00;AN=2;DP=4;FS=0.000;MLEAC=2;MLEAF=1.00;MQ=60.00;MQ0=0;QD=25.04	20	no hit	no hit	GTACGACGATGATAGCAAAGTTAAA	CCCAATTTTTAACCTATTCGCAAAG	59.947	59.887
scaffold_1	29392745	scaffold_1_29392745	GGTTCATGTAATAACAGGTCAGCTCATTAGCAACCA	G	362.73	AC=2;AF=1.00;AN=2;DP=9;FS=0.000;MLEAC=2;MLEAF=1.00;MQ=60.00;MQ0=0;QD=26.45	35	0.17	0.07	GTCCAAAGTAAAAACCTAACCGTTA	AGTCAATTCTATGATACTGCTTGGA	59.942	60.115
scaffold_1	29432235	scaffold_1_29432235	T	TGTCCACTCAGAGGTGCTCTCTAGGGATGCGTAG	184.94	AC=2;AF=1.00;AN=2;DP=7;FS=0.000;MLEAC=2;MLEAF=1.00;MQ=60.00;MQ0=0;QD=26.42	33	0.5	0.04	ATTTATGACTCGTACTGTGTTAGGT	TCCTTAGAGATGCATAGGGTTAATC	60.057	59.997
scaffold_1	29432310	scaffold_1_29432310	G	GTTCGAAGCAGCGATACCACTGCGATC	230.82	AC=2;AF=1.00;AN=2;DP=9;FS=0.000;MLEAC=2;MLEAF=1.00;MQ=60.00;MQ0=0;QD=25.65	26	no hit	no hit	ATTTATGACTCGTACTGTGTTAGGT	TCCTTAGAGATGCATAGGGTTAATC	60.057	59.997
scaffold_1	29433421	scaffold_1_29433421	TTTTACAAACGCATTTCAATCATCTCCACAAGA	T	138.9	AC=2;AF=1.00;AN=2;DP=4;FS=0.000;MLEAC=2;MLEAF=1.00;MQ=60.00;MQ0=0;QD=34.73	32	0.17	0.01	ATGCATATACCGTAAGTTTGATGTG	ATGTTCAATTTGAAGTCCAGATGAG	60.001	60.058
scaffold_1	29433483	scaffold_1_29433483	T	TGATTTGGTAATGTCTACAAAAGTGGTCTGACC	295.79	AC=2;AF=1.00;AN=2;DP=15;FS=0.000;MLEAC=2;MLEAF=1.00;MQ=59.56;MQ0=0;QD=19.72	32	0.24	0	ATGCATATACCGTAAGTTTGATGTG	ATGTTCAATTTGAAGTCCAGATGAG	60.001	60.058
scaffold_1	29433525	scaffold_1_29433525	A	AAGCCTGAGCGGTAAAATTTTGGTCATTGAC	998.73	AC=2;AF=1.00;AN=2;DP=21;FS=0.000;MLEAC=2;MLEAF=1.00;MQ=59.17;MQ0=0;QD=27.47	30	no hit	no hit	ATGCATATACCGTAAGTTTGATGTG	ATGTTCAATTTGAAGTCCAGATGAG	60.001	60.058
scaffold_1	29437280	scaffold_1_29437280	CCAAAGAATAAAGTGAGAAATACACAGATCACAACATGCGATAGAGTTATGT	C	273.76	AC=2;AF=1.00;AN=2;DP=6;FS=0.000;MLEAC=2;MLEAF=1.00;MQ=48.14;MQ0=0;QD=33.01	51	0.16	0.05	TTAGGATGCATCAGGATCATGATTA	ACTCTCCACTAAAATCTTACCATGT	59.996	59.996
scaffold_1	29459696	scaffold_1_29459696	CTATAGTAGGTTCACATGGGT	C	368.74	AC=2;AF=1.00;AN=2;DP=9;FS=0.000;MLEAC=2;MLEAF=1.00;MQ=60.00;MQ0=0;QD=23.81	20	no hit	no hit	AGTCTTTGGAGTTAGTAAACCATCT	GGTTCCAAACATCAGAGTGAATTAA	59.936	59.999
scaffold_1	29463363	scaffold_1_29463363	TAATTCAAGTATGGTTGAGAGAAGCGGAAACAATCAGCGCCTACAGC	T	47.37	AC=2;AF=1.00;AN=2;DP=2;FS=0.000;MLEAC=2;MLEAF=1.00;MQ=60.00;MQ0=0;QD=23.68	46	0.17	0.01	TGAAATTGTGGGAAAGAGAAGTTAC	GGATTCTTGCTTATTTTCACCGATA	59.941	59.942
scaffold_1	29471373	scaffold_1_29471373	CCTGCGCCAGCACCCATGGCCCATAGTGGT	C	103.06	AC=2;AF=1.00;AN=2;DP=3;FS=0.000;MLEAC=2;MLEAF=1.00;MQ=60.00;MQ0=0;QD=34.35	29	0.17	0	GCATACCTTTAGTGATGCAATTTTG	TACAGGCTAGTCAATCTAGTTTGTT	59.946	59.997
scaffold_1	29479633	scaffold_1_29479633	GCCATCAATAGACCATGGTCC	G	144.94	AC=2;AF=1.00;AN=2;DP=5;FS=0.000;MLEAC=2;MLEAF=1.00;MQ=60.00;MQ0=0;QD=28.99	20	0.17	0	CACCACATTGTCAAATCATGAACTA	GTGTTTACCGATATTGGTTTTGTTG	60.291	59.833
scaffold_1	29486921	scaffold_1_29486921	TGCTCCCTCTTTTAGAGCCGG	T	606.73	AC=2;AF=1.00;AN=2;DP=9;FS=0.000;MLEAC=2;MLEAF=1.00;MQ=60.00;MQ0=0;QD=30.28	20	0.16	0.01	GCAAATAGGTAGCATTAGCAATGTA	CTAAAAGAGGGAGCATTTGGATATG	60	60
scaffold_1	29493298	scaffold_1_29493298	CTTCTGCTCCTGCGCGTGCGG	C	608.73	AC=2;AF=1.00;AN=2;DP=15;FS=0.000;MLEAC=2;MLEAF=1.00;MQ=60.00;MQ0=0;QD=32.95	20	0.11	0	CCAACTTAGACATTGATTCATGTGA	GAAAACGTAAGATATGACTGTTGCT	59.825	60.117
scaffold_1	29493946	scaffold_1_29493946	GTTCGTTCTCGTTTTAGATTTTCTAGATTTATAAT	G	282.75	AC=2;AF=1.00;AN=2;DP=7;FS=0.000;MLEAC=2;MLEAF=1.00;MQ=60.00;MQ0=0;QD=35.15	34	0.49	0	ATGCTAGTAGCTATTACCTCTGTTC	TTCCATAATCTATCACACCATCCAT	59.999	59.935
scaffold_1	29500626	scaffold_1_29500626	C	CGCCATGGCCGGACACGCGGAA	141.06	AC=2;AF=1.00;AN=2;DP=5;FS=0.000;MLEAC=2;MLEAF=1.00;MQ=60.00;MQ0=0;QD=28.21	21	0.48	0.04	CGAAACCGAGTATTTTAGGAGAAAG	TGAGGTCAGAATCGCATATTCTAAC	60.175	60.985
scaffold_1	29501088	scaffold_1_29501088	C	CATGAAGGCCACGAGATGGAAGACAG	576.73	AC=2;AF=1.00;AN=2;DP=14;FS=0.000;MLEAC=2;MLEAF=1.00;MQ=59.33;MQ0=0;QD=29.86	25	0.66	0.03	TATCCAATCTGTGCTGTGTAAATTG	ATAGTATCACAAGGTGCAGTAAGAA	60.116	60.056
scaffold_1	29514951	scaffold_1_29514951	TTCATGAGAAACAAAAGAAGCTATTTTACTAA	T	100.14	AC=2;AF=1.00;AN=2;DP=3;FS=0.000;MLEAC=2;MLEAF=1.00;MQ=60.00;MQ0=0;QD=33.38	31	0.49	0.02	AAACGACTTTAGCTCTATCAGAGAA	AGACAAACCTATGGTCTTGATCTAG	60.058	60.116
scaffold_1	29535770	scaffold_1_29535770	CTGTTCTTATCAGTTTAATATCTGATATGTGGGCCA	C	421.73	AC=2;AF=1.00;AN=2;DP=11;FS=0.000;MLEAC=2;MLEAF=1.00;MQ=51.87;MQ0=0;QD=36.34	35	0.17	0.01	CCCTGCTATTTGAAAAATCGAAAAC	GCTGCTCTTACTGATTTCAGATTAG	60.118	60.002
scaffold_1	29536028	scaffold_1_29536028	G	GCTATGTGCGCTGGGATTTAAGCATCTGGGCTTTGACTCGAATCTAGACGTGGAGAGTTGTTTTT	871.73	AC=2;AF=1.00;AN=2;DP=24;FS=0.000;MLEAC=2;MLEAF=1.00;MQ=59.18;MQ0=0;QD=30.90	64	0.61	0.29	CCCTGCTATTTGAAAAATCGAAAAC	GCTGCTCTTACTGATTTCAGATTAG	60.118	60.002
scaffold_1	29536130	scaffold_1_29536130	G	GGGTTAATTAAGCTACCGACCACCTTTGATGACACTTCTC	230.82	AC=2;AF=1.00;AN=2;DP=6;FS=0.000;MLEAC=2;MLEAF=1.00;MQ=60.00;MQ0=0;QD=33.05	39	0.21	0.17	CCCTGCTATTTGAAAAATCGAAAAC	GCTGCTCTTACTGATTTCAGATTAG	60.118	60.002
scaffold_1	29537701	scaffold_1_29537701	ACCAACGGACGTACAAGCGCCCACGC	A	101.06	AC=2;AF=1.00;AN=2;DP=3;FS=0.000;MLEAC=2;MLEAF=1.00;MQ=60.00;MQ0=0;QD=33.69	25	0.17	0	AATATATGACGTGATGGAGTAGCTT	TGATGTTATCGTACCAGATGATGAT	59.998	59.998
scaffold_1	29558745	scaffold_1_29558745	GACTTATTATCTTAAAGACCC	G	189.84	AC=2;AF=1.00;AN=2;DP=5;FS=0.000;MLEAC=2;MLEAF=1.00;MQ=60.00;MQ0=0;QD=28.68	20	0.3	0	TCTGGTTATCTCAAAACGTGTAAAC	AAAGAAACTTCCAGGTGTAATCATG	60.002	59.999
scaffold_1	29586998	scaffold_1_29586998	T	TCCTCTGCCTACTCGAGCACATCTCGTTGTTCTTATTCC	317.76	AC=2;AF=1.00;AN=2;DP=10;FS=0.000;MLEAC=2;MLEAF=1.00;MQ=60.00;MQ0=0;QD=31.78	38	no hit	no hit	GTCACATCGAATATTTGAAGGCTAA	TCAGATCAGTCAGGAATAAGAACAA	59.944	59.997
scaffold_1	29597745	scaffold_1_29597745	T	TACTTGCTACTCCTTCCGTCCCAAATTACTG	403.74	AC=2;AF=1.00;AN=2;DP=6;FS=0.000;MLEAC=2;MLEAF=1.00;MQ=60.00;MQ0=0;QD=27.91	30	no hit	no hit	GAAACTTGCAACTGCTTTTAAGATC	GCTGAGAACACAATTTTTACCTACT	60.061	60
scaffold_1	29609022	scaffold_1_29609022	GACGGCGCGACCCACCCCCGCGCGTGCA	G	326.74	AC=2;AF=1.00;AN=2;DP=12;FS=0.000;MLEAC=2;MLEAF=1.00;MQ=59.09;MQ0=0;QD=27.23	27	no hit	no hit	CGTGATTGATCTGTTTCCAATTTTC	CTCCTCTTTCCTCAATAACTACACT	59.89	60.057
scaffold_1	29609242	scaffold_1_29609242	CGTATATAAAACTCCTACTTCAAATAATATATCATCAT	C	53.7	AC=2;AF=1.00;AN=2;DP=1;FS=0.000;MLEAC=2;MLEAF=1.00;MQ=60.00;MQ0=0;QD=26.75	37	0.6	0.02	CTAGCATTCTTCACACAAACCAATA	ACGTATCTTGTTGTCCTACTTGTTA	60.058	60.233
scaffold_1	29620308	scaffold_1_29620308	G	GCCGGCGGGGCTTCGGGTTAGACGCCATCT	51.19	AC=2;AF=1.00;AN=2;DP=2;FS=0.000;MLEAC=2;MLEAF=1.00;MQ=60.00;MQ0=0;QD=25.59	29	0.45	0.06	TCAGAATGCTAGAATAGTGAAAGGT	AAGACACCTGAAATACAGTTGAATG	60.056	60
scaffold_1	29664358	scaffold_1_29664358	TGGACGACCAGAAATGAATGGACTTTCAATAATTCTACTCCAATGATTAGGGACGTCAAATGGAAATTTGTCTCAGAGTTTCGCCTGGTAGCTCTTCATAG	T	59.74	AC=2;AF=1.00;AN=2;DP=13;FS=0.000;MLEAC=2;MLEAF=1.00;MQ=60.00;MQ0=0;QD=4.60	100	0.5	0.05	ACATAGTCAGTACGAGAGATGTTTT	GTCTTCGAATAGCATTGAAGATGAA	60.058	59.944
scaffold_1	29683036	scaffold_1_29683036	GGCTTGGCGCCATCCATCATGGCGCCAAGCCTTGGTGCCGTGGATCTTGGCGCCAA	G	56.37	AC=2;AF=1.00;AN=2;DP=4;FS=0.000;MLEAC=2;MLEAF=1.00;MQ=60.00;MQ0=0;QD=14.09	55	no hit	no hit	TTCTCCTAGAGACTAAGTTCAAACC	GTTAGGATGTGAGCTTCTTATCCTA	59.998	59.939
scaffold_1	29684102	scaffold_1_29684102	CCCGTCCACACTGGCAGGTGATATGGCA	C	396.73	AC=2;AF=1.00;AN=2;DP=15;FS=0.000;MLEAC=2;MLEAF=1.00;MQ=60.00;MQ0=0;QD=26.45	27	0.5	0.06	TAACTATCCACGTGTCAGTTTCTTA	TAATAGGAAGATAACACGTGGACAA	59.999	60.057
scaffold_1	29700829	scaffold_1_29700829	TCGCTGTTGCTGCACAGCCACCCGGCGGAGGAGCCATGGGCCTGTGGAACCC	T	301.73	AC=2;AF=1.00;AN=2;DP=7;FS=0.000;MLEAC=2;MLEAF=1.00;MQ=60.00;MQ0=0;QD=29.89	51	0.43	0.03	TGTCATTTCTTAAGTGTGTCAAAGG	CTTGCCTTATCGATCCATTCCAT	60.175	61.122
scaffold_1	29702972	scaffold_1_29702972	TCCGTCGGGTTTGCACTCGCACCCGTGAACCCGATTCACG	T	601.73	AC=2;AF=1.00;AN=2;DP=10;FS=0.000;MLEAC=2;MLEAF=1.00;MQ=57.87;MQ0=0;QD=33.93	39	0.48	0.06	ATATGGTGATTCAAACGGATTAACG	CAGTTTCTATTTGACTTCCGGAATT	60.232	60.058
scaffold_1	29703322	scaffold_1_29703322	T	TCCAACAGTTCCTAAAATCTGATTC	90.19	AC=2;AF=1.00;AN=2;DP=5;FS=0.000;MLEAC=2;MLEAF=1.00;MQ=60.00;MQ0=0;QD=18.04	24	0.67	0.02	GGAGGAGTGTGCTAAAATTTAGTAC	GTAGCACCACATTATCAAATCATGA	59.886	59.942
scaffold_1	29704566	scaffold_1_29704566	A	ATTGGGCATCAATTTAGCTAAAGGCACG	263.82	AC=2;AF=1.00;AN=2;DP=7;FS=0.000;MLEAC=2;MLEAF=1.00;MQ=54.64;MQ0=0;QD=28.99	27	0.51	0.4	GGCTAAAGTTTATCCCACAAGATTT	ACCATGATTTATGTGCCTATGAATG	60.057	59.999
scaffold_1	29704712	scaffold_1_29704712	ATGTGTGTAGCCATAAATCATGGTGATTAAGTATAAAATTGATGTGTGTAGCCATTTTGTTGCT	A	374.73	AC=2;AF=1.00;AN=2;DP=6;FS=0.000;MLEAC=2;MLEAF=1.00;MQ=45.11;MQ0=0;QD=30.08	63	0.58	0.25	GGCTAAAGTTTATCCCACAAGATTT	ACCATGATTTATGTGCCTATGAATG	60.057	59.999
scaffold_1	29713037	scaffold_1_29713037	T	TAGGAGATCGAAGATTTTGGTACTTACATCAGCAGTTTATCTTTCTTCCTTTTCCTACTCGAGGACG	280.74	AC=1;AF=0.500;AN=2;DP=18;FS=0.000;MLEAC=1;MLEAF=0.500;MQ=52.15;MQ0=0;QD=15.60	66	0.61	0.3	CTGCTGAGAGAAAGAAAGAAAGAAA	ACTGAGACTTGTCAAAAAGATCATG	59.942	60
scaffold_1	29716333	scaffold_1_29716333	GCTTGCAAAAAAAAGGTCAGGACCTCCGTGCTTCTTGCCAAAGCCCCCCCCTAAGCCTTCCA	G	697.73	AC=2;AF=1.00;AN=2;DP=18;FS=0.000;MLEAC=2;MLEAF=1.00;MQ=60.00;MQ0=0;QD=28.09	61	0.48	0.1	CCCGTGCTAAATTAATAAGCTTTCA	ACACACCTAAGCAAAGAAGATAGTA	60.406	59.997
scaffold_1	29718490	scaffold_1_29718490	CAAGCATGCGGTCTCTATGCTGTGTAAGCCCCAAAATAGTTGTTGCTGACATATCCTCTGGA	C	66	AC=2;AF=1.00;AN=2;DP=4;FS=0.000;MLEAC=2;MLEAF=1.00;MQ=60.00;MQ0=0;QD=16.50	61	no hit	no hit	TTATCACGTGTTAACTTTCCTTTCC	GACAGTACGTGAATGATAGTAGGAT	60.001	60
scaffold_1	29728529	scaffold_1_29728529	T	TTGATTACTTAATCATTCCAAGGCTCAGGGGC	51.92	AC=2;AF=1.00;AN=2;DP=4;FS=0.000;MLEAC=2;MLEAF=1.00;MQ=47.81;MQ0=0;QD=12.98	31	0.57	0.41	GCTAAATGACTACTCGAAAGATGAC	CTTTTCAGATCCTCATCGAGTAGTA	60.004	59.942
scaffold_1	29735843	scaffold_1_29735843	G	GTCACAGCTTCGGTCTGTCCGA	536.73	AC=2;AF=1.00;AN=2;DP=13;FS=0.000;MLEAC=2;MLEAF=1.00;MQ=58.70;MQ0=0;QD=21.13	21	0.45	0.02	CAACGAATCCTCTTCTGTTAATGAT	AATATTCGTTTCTTTCGGGTAAGTC	59.652	59.886
scaffold_1	29736061	scaffold_1_29736061	TGTGACTCCAGCCTCGGATGGAAATAGTTAGCTTAGTGGGCTGGTTTGTGGGCTTTGAGCCCATGTTGCTG	T	155.8	AC=2;AF=1.00;AN=2;DP=8;FS=0.000;MLEAC=2;MLEAF=1.00;MQ=60.00;MQ0=0;QD=19.47	70	0.53	0.04	ATCTCTGTAACGATCTTACCATTGA	GGACGAGATTTTGTACGTGAATATT	59.88	59.945
scaffold_1	29741239	scaffold_1_29741239	AAAAGAGAAAAAACGAACTCCTACAGTCCACCC	A	55.52	AC=2;AF=1.00;AN=2;DP=2;FS=0.000;MLEAC=2;MLEAF=1.00;MQ=41.60;MQ0=0;QD=27.76	32	0.49	0.47	CCTGTTTTAAAATATTGGGGGCTAT	CCTATGTGATGCTACAGTAAACATG	59.877	60.002
scaffold_1	30279130	scaffold_1_30279130	A	ACAGATGTCTGCAAGAGAGGATTCCTGTAAG	1060.73	AC=2;AF=1.00;AN=2;DP=25;FS=0.000;MLEAC=2;MLEAF=1.00;MQ=59.38;MQ0=0;QD=28.99	30	0.03	0.03	TGAAACCATGGGCTTATATAAGTCT	GTCATTGCTATCTATCCCAACTCTA	60.115	59.998
scaffold_1	32563307	scaffold_1_32563307	G	GGTGTCCTCATCATGCTGATAGTGCGAGACGAGGGGAAGGACTCCTTGGTCGTGGAGGAGCTAAAGAATTTTGGCCTCACCAAC	710.73	AC=2;AF=1.00;AN=2;DP=17;FS=0.000;MLEAC=2;MLEAF=1.00;MQ=59.44;MQ0=0;QD=24.82	83	0.37	0.31	CTTTTGAATAAACTGTCGAGTGGAT	ATTAGTATAGGGGTTCTGCAGTTAG	60.059	59.938
scaffold_1	34276134	scaffold_1_34276134	C	CGGGAACTATCACGCTGAAGGTGG	139.14	AC=2;AF=1.00;AN=2;DP=4;FS=0.000;MLEAC=2;MLEAF=1.00;MQ=60.00;MQ0=0;QD=34.79	23	0.46	0.86	GCCTATCCTAAACACAAGCTAAAAA	CATGAACTGATAGCATTGCTTTCAA	60.058	60.867
scaffold_1	35264272	scaffold_1_35264272	C	CGCCGGATCAGCAGGCCCAGGCAAGGAGCTTG	226.87	AC=2;AF=1.00;AN=2;DP=8;FS=0.000;MLEAC=2;MLEAF=1.00;MQ=58.15;MQ0=0;QD=28.36	31	0.5	0.09	CTAGTTAGTTTCTTCCTTGCTTTCC	AGTGGTGGATAGTATTTGAAATACC	60.059	58.876
scaffold_1	35264328	scaffold_1_35264328	ATCGCTGTCTTCGCCGGCGCCCGCCTGCC	A	145.9	AC=2;AF=1.00;AN=2;DP=10;FS=0.000;MLEAC=2;MLEAF=1.00;MQ=60.00;MQ0=0;QD=14.59	28	0.07	0.01	GAGTATCAGACACTCATCTTTTTCG	TGATGGGTAAATACTCACCAACTC	59.947	60.6
scaffold_1	35264511	scaffold_1_35264511	T	TCAGTAGAAGCTAAATCAGACCGTGCTTATCGCCGCCGTTTG	447.74	AC=2;AF=1.00;AN=2;DP=11;FS=0.000;MLEAC=2;MLEAF=1.00;MQ=54.27;MQ0=0;QD=25.43	41	no hit	no hit	GAGTATCAGACACTCATCTTTTTCG	TGATGGGTAAATACTCACCAACTC	59.947	60.6
scaffold_1	39404405	scaffold_1_39404405	ATCAGCCATGCAAACTAATGACATT	A	147.9	AC=2;AF=1.00;AN=2;DP=6;FS=0.000;MLEAC=2;MLEAF=1.00;MQ=60.00;MQ0=0;QD=24.65	24	0.37	0	CATCGACCATTCCTTATTGTGATAC	AGTAATTTGGGAAGGAGGGATTATT	60.06	60.053
scaffold_1	39446777	scaffold_1_39446777	ATATGTGCCCATGGTCCATTCTAAGTCCAAACGATGGCCTGGGAGGATTGGCATATATTTAGAATTAAGAGCAGAGCTAT	A	228.73	AC=1;AF=0.500;AN=2;BaseQRankSum=-0.747;ClippingRankSum=0.747;DP=9;FS=0.000;MLEAC=1;MLEAF=0.500;MQ=60.00;MQ0=0;MQRankSum=-0.747;QD=25.41;ReadPosRankSum=-0.727	79	0.15	0.02	AGGAGAGCTGCATATCATTGTATTA	GTTGGACAAAATTTCAGGTAAACAC	59.997	59.945
scaffold_1	39449655	scaffold_1_39449655	A	AGGTACTACAAAAACGAAATCAAGAAGTG	626.73	AC=1;AF=0.500;AN=2;BaseQRankSum=-0.714;ClippingRankSum=-1.123;DP=17;FS=0.000;MLEAC=1;MLEAF=0.500;MQ=59.01;MQ0=0;MQRankSum=1.123;QD=32.13;ReadPosRankSum=-1.327	28	0.48	0.03	TTAGGAGACCACAAGATTTGATGTA	CCAAGCCTGTTTAATTATTCTTTGC	59.996	59.887
scaffold_1	39538305	scaffold_1_39538305	TTCAAGGCGACGAGATTGAGACGAG	T	164.73	AC=1;AF=0.500;AN=2;BaseQRankSum=0.736;ClippingRankSum=0.736;DP=14;FS=0.000;MLEAC=1;MLEAF=0.500;MQ=52.94;MQ0=0;MQRankSum=0.736;QD=11.77;ReadPosRankSum=0.731	24	no hit	no hit	GCGATACATAAGATAGATCCGTGAT	CAACATCAGAAATTGAAGGAGAAGT	60.463	60
scaffold_1	40147092	scaffold_1_40147092	C	CAGGAAGATACTAACCCATACGTATATGTTAG	614.73	AC=2;AF=1.00;AN=2;DP=15;FS=0.000;MLEAC=2;MLEAF=1.00;MQ=60.00;MQ0=0;QD=30.82	31	0.5	0.03	CATAAACGCACATACATTCAACCTA	CTATGCGACAATTTTACCTGAATCT	60.175	59.943
scaffold_1	40153187	scaffold_1_40153187	G	GTATTGACAGTGAGAACTAATTTGAAGGA	609.73	AC=2;AF=1.00;AN=2;DP=15;FS=0.000;MLEAC=2;MLEAF=1.00;MQ=60.00;MQ0=0;QD=28.95	28	no hit	no hit	GGGTCAAATAAGCCATGCTATAATT	TTATTTTACACCAGGAAAGGAAAGG	59.998	59.702
scaffold_1	40164297	scaffold_1_40164297	C	CAGGGGGTGTTTGGATACGAGGTGCTAAACTTTAACACCATGGAGCCAAACAGGCCCTGA	169.92	AC=2;AF=1.00;AN=2;DP=10;FS=0.000;MLEAC=2;MLEAF=1.00;MQ=57.31;MQ0=0;QD=16.99	59	0	0	GAAATGGAGTGATTGTTCCTCTCTT	AAATATCTCCAAACACTGGTAGCTA	61.288	60.056
scaffold_1	40219340	scaffold_1_40219340	T	TTTAGGGGGTGTTTGGATACGAGGTGCTAAACTTTAACACGGTGTTCCCAAACACCCCC	305.87	AC=2;AF=1.00;AN=2;DP=11;FS=0.000;MLEAC=2;MLEAF=1.00;MQ=60.00;MQ0=0;QD=27.81	58	no hit	no hit	ACTGTTAACTGGAGCTACTTCAATA	CCTCGAGAATTTCTTATCTCTCTCA	59.997	59.941
scaffold_1	40235826	scaffold_1_40235826	A	ATAAGGCCCTGTTTGGGAAGGGCGTGTTAAAATTTAACAGGGTGTTAAACTTTAACACCCCCTTCCCAAACAGGCCC	123.74	AC=1;AF=0.500;AN=2;DP=12;FS=0.000;MLEAC=1;MLEAF=0.500;MQ=60.00;MQ0=0;QD=10.31	76	0.04	0.01	GTCATTTGTAGGAAATTAGCAGTGT	ATCTTGACTTTTCATCTCCTCTCTT	60.058	59.996
scaffold_1	40355983	scaffold_1_40355983	CTACTATGCCTCTGAAGCTAGATAGATGCCT	C	144.94	AC=2;AF=1.00;AN=2;DP=4;FS=0.000;MLEAC=2;MLEAF=1.00;MQ=60.00;MQ0=0;QD=31.53	30	0.11	0	AACATCATTATGGAGGTCAACTTTG	GTGTTCTTTTATCGTCAGTGAGAAA	60.057	60.002
scaffold_1	40375385	scaffold_1_40375385	T	TACACAGGATTTGTGGTTTACTACTAAAAA	186.87	AC=2;AF=1.00;AN=2;DP=5;FS=0.000;MLEAC=2;MLEAF=1.00;MQ=60.00;MQ0=0;QD=29.42	29	no hit	no hit	TTGTTTAGTTCCCCAAACTTCTAAC	TTTTAGGTGTCCAAAATCACTGTAC	59.882	59.941
scaffold_1	40389607	scaffold_1_40389607	ATTACTACTTAGTTAGGGCCTTTTATTATTACTACTTAG	A	234.79	AC=2;AF=1.00;AN=2;DP=6;FS=0.000;MLEAC=2;MLEAF=1.00;MQ=60.00;MQ0=0;QD=26.26	38	no hit	no hit	TAGAGTCATAGACCAGTGATAGACA	CTCGTTGTTCCTATCCATTACAATC	60.115	60.002
scaffold_1	40399887	scaffold_1_40399887	GAATGCTGTAGCAGCATAGTTTCTGGCCGTGTC	G	100.14	AC=2;AF=1.00;AN=2;DP=4;FS=0.000;MLEAC=2;MLEAF=1.00;MQ=60.00;MQ0=0;QD=25.04	32	0.11	0	TTTGCTGTAACTTACTAGCTTCAAC	CGTGATATGTACAGGGATACTTACA	60.002	60
scaffold_1	40400467	scaffold_1_40400467	G	GAGGCCCATTTAGCACAACGACAGCCCAACAA	448.74	AC=2;AF=1.00;AN=2;DP=13;FS=0.000;MLEAC=2;MLEAF=1.00;MQ=60.00;MQ0=0;QD=34.52	31	no hit	no hit	CGTGGTGATGAAGCTTTTATTATCT	CACCCATTCTTCTGAACTTGTTAAA	59.943	60.174
scaffold_1	40438177	scaffold_1_40438177	A	ACTAGAAAACACCTGGCGCGGCGTTGCTGCGCCTATTT	582.73	AC=2;AF=1.00;AN=2;DP=13;FS=0.000;MLEAC=2;MLEAF=1.00;MQ=56.06;MQ0=0;QD=33.43	37	0.58	0.31	CATTTAGCCTCCACTTATGTAATGG	GGTTTCGACGGAAAATTTTATCATG	60	59.948
scaffold_1	40460719	scaffold_1_40460719	CCGAGGGTCGCTAATGTAGTATGTAAATTAATGATCATGAAAT	C	735.73	AC=2;AF=1.00;AN=2;DP=10;FS=0.000;MLEAC=2;MLEAF=1.00;MQ=60.00;MQ0=0;QD=30.49	42	0.63	0.31	TCTTCTCCTCTTTCCTCGTAATAAC	AAAAGAAGAACTCGGAGAATTCAAG	60.116	60.001
scaffold_1	40467281	scaffold_1_40467281	ATCTCCATTTCTTTTTTAACTTACC	A	196.79	AC=2;AF=1.00;AN=2;DP=5;FS=0.000;MLEAC=2;MLEAF=1.00;MQ=60.00;MQ0=0;QD=26.18	24	0.39	0.08	TACCTCTCCATTTCCAAAAACTAGT	GCTCTTAGATTCAGAGTTTCCAATC	60.174	59.944
scaffold_1	40471269	scaffold_1_40471269	CATACGTTTAATACTCCTAATTAGTTAAATAGTCA	C	163.76	AC=2;AF=1.00;AN=2;DP=3;FS=0.000;MLEAC=2;MLEAF=1.00;MQ=40.00;MQ0=0;QD=30.76	34	0.64	0.23	TCTTATTTTTAGCATCCGTCACATC	CGTGTCACATCGAATGTTTAGATAC	59.944	60.513
scaffold_1	40483883	scaffold_1_40483883	A	AAATCGCAAACCGGGGGGAAAAAGGTGCACCTCAAATTAATAT	525.74	AC=2;AF=1.00;AN=2;DP=13;FS=0.000;MLEAC=2;MLEAF=1.00;MQ=60.00;MQ0=0;QD=30.10	42	0.55	0.08	GTTTTTCACTGATTAGGTCCGTAAA	AAAAGTATTCAGGAGCCAAAAGATC	60.001	60.057
scaffold_1	40725159	scaffold_1_40725159	T	TATTTAGCGCTTACATCTCTCCCCC	581.73	AC=2;AF=1.00;AN=2;DP=14;FS=0.000;MLEAC=2;MLEAF=1.00;MQ=60.00;MQ0=0;QD=29.61	24	0.51	0.02	GTCGTGATCTTCTAGGTTTCAAATT	GATCCTAAATCCTTGCCTATCCTAA	59.827	59.996
scaffold_1	40749905	scaffold_1_40749905	AACACACACACACACACACACACACACAC	A	148.87	AC=2;AF=1.00;AN=2;DP=6;FS=0.000;MLEAC=2;MLEAF=1.00;MQ=60.00;MQ0=0;QD=24.81	28	no hit	no hit	TTTTCTCTTCGATTCTCCACTCCAT	TGTTTTGCAAAAACCTAGACCTTAG	62.294	60.407
scaffold_1	41127829	scaffold_1_41127829	T	TTAGAGGCTGTTTGGATACGAGGTGCTAAACTTTAACAGGGGTGTTCCAAACACCCCCTTA	241.14	AC=2;AF=1.00;AN=2;DP=10;FS=0.000;MLEAC=2;MLEAF=1.00;MQ=60.00;MQ0=0;QD=24.11	60	0.54	0.02	GATTTTGAGTGAAGAGAGGGAAAAA	AACTCTGATTCTCTGAATCCTGATT	59.94	60.055
scaffold_1	41162885	scaffold_1_41162885	ATATATGATTGCAACGACGGCATCAAATTTGTACTCGAACGAATGTTCGTAAGCGTTCTCTCTCGCGACCCTTCTCTT	A	155.8	AC=2;AF=1.00;AN=2;DP=6;FS=0.000;MLEAC=2;MLEAF=1.00;MQ=60.00;MQ0=0;QD=25.97	77	0.18	0.47	TCGCCTAGGTTAGCAATATTCTATT	TAGATCTTGATCATGGATTGACGAA	59.997	60.174
scaffold_1	41465951	scaffold_1_41465951	ATTGCACATGCCAATGCTGCACTGAGATGATCAGTAGACTCCGATC	A	479.73	AC=2;AF=1.00;AN=2;DP=16;FS=0.000;MLEAC=2;MLEAF=1.00;MQ=60.00;MQ0=0;QD=29.98	45	0.23	0	TAACACAGATAGTTACACAGACAGA	CTCCCCCAAAAAGGATAAAGATAAC	59.469	59.88
scaffold_1	41718935	scaffold_1_41718935	T	TCACACACCAAGCAGAAGCAGGGCAAGCAGATA	183	AC=2;AF=1.00;AN=2;DP=6;FS=0.000;MLEAC=2;MLEAF=1.00;MQ=60.00;MQ0=0;QD=30.50	32	no hit	no hit	CCGTCCATCAAATAATTTGGTTTTG	TGGCTAGCTGATAGGGTTTATAATT	60.117	59.935
scaffold_1	41720553	scaffold_1_41720553	TAAGGTTGGATGCCAAAATTTATTCAGCCGATCATCC	T	101.14	AC=2;AF=1.00;AN=2;DP=4;FS=0.000;MLEAC=2;MLEAF=1.00;MQ=60.00;MQ0=0;QD=25.29	36	no hit	no hit	TGCAGGCATGTTATTATGTATCAAG	GAACTTTGACTTTATGCTCTCTGTT	60	60.001
scaffold_1	42070801	scaffold_1_42070801	CGGCGGCGGCGGAGGATGGGCGCACCAGCGACATCCCGACGGT	C	101.14	AC=2;AF=1.00;AN=2;DP=4;FS=0.000;MLEAC=2;MLEAF=1.00;MQ=55.90;MQ0=0;QD=25.29	42	0.09	0.03	ATGGAGGCTAATTGAATAGATGGAT	GTTGATGCAACTACAGTTTGGTTAA	59.994	60.694
scaffold_2	576534	scaffold_2_576534	A	AGCAGGTCATCTCTCACTCCCTC	65.73	AC=1;AF=0.500;AN=2;DP=5;FS=0.000;MLEAC=1;MLEAF=0.500;MQ=60.00;MQ0=0;QD=13.15	22	0.61	0.28	TAAACCTGTTTTTCCTTGCACTATC	GAGTTGAATATAAGGGGCCAAAAAT	60.233	60.115
scaffold_2	618826	scaffold_2_618826	A	ATTTGGTGAGTGTCCGTTAGTGGCACTCGGCAAAGAAACATG	1031.73	AC=1;AF=0.500;AN=2;BaseQRankSum=-1.261;ClippingRankSum=1.261;DP=22;FS=0.000;MLEAC=1;MLEAF=0.500;MQ=53.09;MQ0=0;MQRankSum=0.158;QD=25.56;ReadPosRankSum=-1.103	41	no hit	no hit	ATGTTCAGTTTTCTAGGTTGAACTG	CCTCAAGAACCAACTGACAATTTAT	59.942	59.999
scaffold_2	618922	scaffold_2_618922	CCATGTTCAGTTTTCTAGGTTGAACTGGGCATGCCATGGCTCA	C	810.73	AC=2;AF=1.00;AN=2;DP=25;FS=0.000;MLEAC=2;MLEAF=1.00;MQ=59.77;MQ0=0;QD=32.43	42	0.34	0.07	ATGTTCAGTTTTCTAGGTTGAACTG	CCTCAAGAACCAACTGACAATTTAT	59.942	59.999
scaffold_2	621832	scaffold_2_621832	A	AGAGGCCATCGCTACCCAGATTCAAGTGTTCTTCGTGCT	52.7	AC=2;AF=1.00;AN=2;DP=2;FS=0.000;MLEAC=2;MLEAF=1.00;MQ=60.00;MQ0=0;QD=26.35	38	no hit	no hit	CTCTAGGGTTCTTCATATTGTACGA	CTTATAAACTGTGCCTTCCTTGATC	59.941	60.175
scaffold_2	622055	scaffold_2_622055	GTCCAGCAGCTTTTGTGTGTA	G	232.8	AC=2;AF=1.00;AN=2;DP=6;FS=0.000;MLEAC=2;MLEAF=1.00;MQ=60.00;MQ0=0;QD=27.52	20	0.43	0.05	AGGTCTACTATAACCCTTGTCTACT	TTTCTATCTGACGTCCAGTTTTAGA	60.054	59.999
scaffold_2	666174	scaffold_2_666174	CAGTTCGCGCCCAACAAGTGGA	C	100.14	AC=2;AF=1.00;AN=2;DP=3;FS=0.000;MLEAC=2;MLEAF=1.00;MQ=60.00;MQ0=0;QD=33.38	21	no hit	no hit	TTCTTTAGGCAGCTACCAATTAAAC	CGAATTATACTCCATCTGTGCAATT	60.058	60.001
scaffold_2	668899	scaffold_2_668899	ATATATATATATATATATATATATATTTATATT	A	36.93	AC=2;AF=1.00;AN=2;DP=6;FS=0.000;MLEAC=2;MLEAF=1.00;MQ=41.89;MQ0=0;QD=6.15	32	no hit	no hit	TCTTCATCAGCACGTTGGATATATA	GTCGATCGAGTAAGAAAGAAACAAA	59.998	60.061
scaffold_2	689031	scaffold_2_689031	A	ATGTTTTTTTTTACTTCAGATAGCATGGT	50.19	AC=2;AF=1.00;AN=2;DP=4;FS=0.000;MLEAC=2;MLEAF=1.00;MQ=60.00;MQ0=0;QD=12.55	28	no hit	no hit	GCCTATTCATCCTGATGCATTAAAT	CAAGAATGGCTAGACACAGTTTTTA	60.057	60
scaffold_2	694599	scaffold_2_694599	GTGAGAAATCATGTGAGGGTCCAGGTTA	G	184.84	AC=2;AF=1.00;AN=2;DP=5;FS=0.000;MLEAC=2;MLEAF=1.00;MQ=51.89;MQ0=0;QD=31.90	27	0.43	0.37	TGATCGATCAGTTTTACACTCTACA	CTATTATGGCTCTAGTCTTGGCTAA	60.058	59.998
scaffold_2	706577	scaffold_2_706577	C	CTCGGATAAGAGAACTGCCAGCCTCACTTGGCAATCTCACAAATTTACAGCATCTTGACATGTCAGAATGTTT	187.87	AC=2;AF=1.00;AN=2;DP=4;FS=0.000;MLEAC=2;MLEAF=1.00;MQ=60.00;MQ0=0;QD=30.04	72	no hit	no hit	TGTCAGGTTGTTCTGGAATATCTAA	ACACAAAGATTCAGGTATCACTTTG	59.996	60
scaffold_2	718216	scaffold_2_718216	G	GTACTAAAGGATAAGGCTTAAGCTTTAAAAGAGCA	164.73	AC=1;AF=0.500;AN=2;BaseQRankSum=1.495;ClippingRankSum=-0.922;DP=10;FS=0.000;MLEAC=1;MLEAF=0.500;MQ=60.00;MQ0=0;MQRankSum=1.495;QD=16.47;ReadPosRankSum=-1.495	34	no hit	no hit	TAAACGCAGTGATCTTGAATTACAG	GTAAGAGTAACCTTTCGTTGGAAAA	60.117	59.943
scaffold_2	732228	scaffold_2_732228	TTGTATTGGAGCGCCTTGGTGTGGTGCGCGTCGTGTTCTTTCTCCAGGCGTCC	T	279.76	AC=2;AF=1.00;AN=2;DP=7;FS=0.000;MLEAC=2;MLEAF=1.00;MQ=60.00;MQ0=0;QD=31.33	52	0.31	0.18	CCATGATGAAATTCTGAAGCAAAAG	CTAATCAACACCGGGAAAATTAGTT	59.887	60.058
scaffold_2	742929	scaffold_2_742929	A	AATGGCCAACGTGTGAAACAATAAAGGCTG	486.74	AC=2;AF=1.00;AN=2;DP=12;FS=0.000;MLEAC=2;MLEAF=1.00;MQ=60.00;MQ0=0;QD=29.67	29	no hit	no hit	ACCAGGGTGACTTATTAGAAGAAAT	TTCTCAGAAGCATACTCTTACAAGT	59.995	59.998
scaffold_2	744707	scaffold_2_744707	C	CATTCCACCAAACATTACTAAGATGGGTGTG	321.87	AC=2;AF=1.00;AN=2;DP=7;FS=0.000;MLEAC=2;MLEAF=1.00;MQ=59.86;MQ0=0;QD=32.30	30	0.35	0.26	GTCTTAGCTTGTGAAGAACAGATTT	TACCATTATCATTCACTGGAAGGAA	60.001	60.055
scaffold_2	744879	scaffold_2_744879	T	TATAGGGAGTTAACACTTGAATGATCACCACTGGGTCAGTCAGATAAATAC	1145.73	AC=2;AF=1.00;AN=2;DP=27;FS=0.000;MLEAC=2;MLEAF=1.00;MQ=58.91;MQ0=0;QD=28.81	50	no hit	no hit	GTCTTAGCTTGTGAAGAACAGATTT	TACCATTATCATTCACTGGAAGGAA	60.001	60.055
scaffold_2	745323	scaffold_2_745323	A	AGACATTTACCCGGGTTTGAGCAGAGTTCAGCGCTAATCGTGAACAAATGC	528.74	AC=2;AF=1.00;AN=2;DP=13;FS=0.000;MLEAC=2;MLEAF=1.00;MQ=60.00;MQ0=0;QD=31.81	50	0.47	0.25	GTCTTAGCTTGTGAAGAACAGATTT	TACCATTATCATTCACTGGAAGGAA	60.001	60.055
scaffold_2	754770	scaffold_2_754770	GGATAATGTAGCCAAGCTCTAC	G	369.74	AC=2;AF=1.00;AN=2;DP=9;FS=0.000;MLEAC=2;MLEAF=1.00;MQ=60.00;MQ0=0;QD=34.31	21	0.48	0	ATAGGATAATGTAGCCAAGCTCTAC	AAATGATGCTGACAGAGATATTTCG	60.057	60.001
scaffold_2	760325	scaffold_2_760325	T	TCTTTAACTTCATTTTCCATATGGTCATACGAAAA	498.74	AC=1;AF=0.500;AN=2;BaseQRankSum=0.744;ClippingRankSum=-0.992;DP=15;FS=0.000;MLEAC=1;MLEAF=0.500;MQ=58.38;MQ0=0;MQRankSum=-1.488;QD=33.25;ReadPosRankSum=1.488	34	no hit	no hit	CATGGCACTTTCTCATCTTCTAATT	AGTATTAGTGTCCACTATTGCTTCA	59.883	60.056
scaffold_2	813714	scaffold_2_813714	GAATAATGGAATTTATTCCTACCTACAATCCACTGC	G	187.84	AC=2;AF=1.00;AN=2;DP=7;FS=0.000;MLEAC=2;MLEAF=1.00;MQ=60.00;MQ0=0;QD=26.83	35	0.5	0.09	CTACCTACAATCCACTGCAATAATG	TCTCAGGTTCATATTCAGTTCGTAA	60.001	60.057
scaffold_2	817830	scaffold_2_817830	C	CAAGCAGCAAGTGGTGGCCCTATCCAGTTGTGAGGCCGAGT	312.79	AC=2;AF=1.00;AN=2;DP=8;FS=0.000;MLEAC=2;MLEAF=1.00;MQ=54.20;MQ0=0;QD=29.66	40	0.58	0.3	CTACATCAACACAAAAGGATCAACT	CTTGGAAACTAAGTAAAGCATCCAA	60	59.999
scaffold_2	832894	scaffold_2_832894	G	GCATTCACCTTCTTCATTCACCTTCTT	755.73	AC=2;AF=1.00;AN=2;DP=18;FS=0.000;MLEAC=2;MLEAF=1.00;MQ=60.00;MQ0=0;QD=28.47	26	0.54	0.03	TAGCTTTATCCATGAACCCTAGTTT	TCGATAGTTAGTTTGTGAACACAAC	60.055	60.003
scaffold_2	841949	scaffold_2_841949	GTATACAATTAATGTCAACCGTCGGATCCT	G	140.87	AC=2;AF=1.00;AN=2;DP=5;FS=0.000;MLEAC=2;MLEAF=1.00;MQ=45.50;MQ0=0;QD=28.17	29	0.47	0.45	GATCCTTACATACGAGTTCTTTTCG	AATAGGTTAGAGCAATGACGTTTTG	60.004	60.348
scaffold_2	850661	scaffold_2_850661	C	CTTCCATTAAATAACAAGATTTGTTTG	803.73	AC=2;AF=1.00;AN=2;DP=21;FS=0.000;MLEAC=2;MLEAF=1.00;MQ=59.00;MQ0=0;QD=34.83	26	0.63	0.13	GTACTTTTCAGATCCTCACTGAGTA	GCTCATATCACATTCCAAAGATGAA	60.058	59.941
scaffold_2	863800	scaffold_2_863800	TGCTCTTCTGGTCAAATTCGTGCACACAGATCGCTGGAACGGAGACA	T	100.14	AC=2;AF=1.00;AN=2;DP=3;FS=0.000;MLEAC=2;MLEAF=1.00;MQ=60.00;MQ0=0;QD=33.38	46	0.46	0.04	CGTTCCATCAAATACATTTGGTTTC	CTTGCGTTTCATAGTATCTATTGCA	59.889	60.002
scaffold_2	912599	scaffold_2_912599	AGTGGACATGCATGAGTCGAT	A	100.14	AC=2;AF=1.00;AN=2;DP=3;FS=0.000;MLEAC=2;MLEAF=1.00;MQ=60.00;MQ0=0;QD=33.38	20	0.46	0.33	GTCGGTGTTTTTCCTTGAGTAAATA	ATTTTGTTCCAGGACCTAATTATGC	60.001	60.116
scaffold_2	915376	scaffold_2_915376	A	AAATAAACAGAAGCATTAATGGT	348.75	AC=2;AF=1.00;AN=2;DP=9;FS=0.000;MLEAC=2;MLEAF=1.00;MQ=58.12;MQ0=0;QD=32.61	22	0.77	0.01	GTCACTTTAGGAAAGGAAAGAAGAC	CCTATCGGCTCATGAATTTTACATT	60.001	60
scaffold_2	918418	scaffold_2_918418	G	GGTAGTTCCGTCCTGGATGGAGGAGTACCCAAAT	355.77	AC=2;AF=1.00;AN=2;DP=9;FS=0.000;MLEAC=2;MLEAF=1.00;MQ=60.00;MQ0=0;QD=29.91	33	no hit	no hit	GCCATTAAATACTAGGTCTTGCAAA	TCACTGGAAGAATAAGTCCGATTAA	60.116	60.057
scaffold_2	926882	scaffold_2_926882	TTTATTATTTGATGAATGGGCAGGCTTAG	T	190.84	AC=2;AF=1.00;AN=2;DP=6;FS=0.000;MLEAC=2;MLEAF=1.00;MQ=60.00;MQ0=0;QD=31.81	28	0.07	0	CTTGATTGTTGGATTCCAATTGTTG	TTTCCAAACAGTACATATGCATACG	60.059	60.175
scaffold_2	927618	scaffold_2_927618	G	GTGACACGAACATGCGTCCCTACTCTCCATCCTTTGAGAATCTGCTGCTAC	1013.73	AC=2;AF=1.00;AN=2;DP=25;FS=0.000;MLEAC=2;MLEAF=1.00;MQ=57.00;MQ0=0;QD=27.40	50	0.41	0.18	ATGATAACTATGCCATGAAGTTGTG	TAGGAGCCGAGATTTAAATCGATAA	59.941	59.999
scaffold_2	1021132	scaffold_2_1021132	A	AAGGCTGACAGAAACATGTGTGGTGCATCGCGACGAAGACG	124.86	AC=2;AF=1.00;AN=2;DP=6;FS=0.000;MLEAC=2;MLEAF=1.00;MQ=60.00;MQ0=0;QD=20.81	40	0.64	0.39	TAAACTTTTTATCCCGGTTGGTAAC	TCACACTAGTAGAGAAGTGACTTTC	59.999	60
scaffold_2	1021517	scaffold_2_1021517	CACTCTTCACTTTTGCAACCATAGAGACCTGTGTAACCCCT	C	138.9	AC=2;AF=1.00;AN=2;DP=7;FS=0.000;MLEAC=2;MLEAF=1.00;MQ=60.00;MQ0=0;QD=19.84	40	0.12	0.4	ACATGGGAAGAGACTTTAGAACTAG	CCATTGCATTTTCTAGACACCTAAA	60.057	60.058
scaffold_2	1022093	scaffold_2_1022093	CAAAACCAGGTCGGAAGCAATGCTCCCAA	C	56.37	AC=2;AF=1.00;AN=2;DP=3;FS=0.000;MLEAC=2;MLEAF=1.00;MQ=60.00;MQ0=0;QD=18.79	28	0.43	0.04	TTTAGGTGTCTAGAAAATGCAATGG	CTTGTAAGAACGGTACAATCACTTT	60.058	60.002
scaffold_2	1022508	scaffold_2_1022508	G	GACGCGGCTCTCCGCCACCTCCGCGTGGA	93.7	AC=2;AF=1.00;AN=2;DP=3;FS=0.000;MLEAC=2;MLEAF=1.00;MQ=60.00;MQ0=0;QD=31.23	28	no hit	no hit	AAAGTGATTGTACCGTTCTTACAAG	GGATCAGGATAAGTACCAGAATGTC	60.002	60.758
scaffold_2	1044407	scaffold_2_1044407	GGACTTGGATGTTCAGGACCCTACTGACGGC	G	428.73	AC=1;AF=0.500;AN=2;BaseQRankSum=-1.738;ClippingRankSum=1.159;DP=15;FS=0.000;MLEAC=1;MLEAF=0.500;MQ=52.15;MQ0=0;MQRankSum=-0.579;QD=28.58;ReadPosRankSum=-0.731	30	0.09	0.01	GCTAACCACATGAAGAACTTAACTT	CTATGTAGATTGATCAGACCGAAGA	60	60
scaffold_2	1085199	scaffold_2_1085199	A	AGTTCTTGTTTACGTGTCTTGGAGCGTTTCAAGGTCATCGAAT	1176.73	AC=2;AF=1.00;AN=2;DP=29;FS=0.000;MLEAC=2;MLEAF=1.00;MQ=60.00;MQ0=0;QD=29.12	42	0.53	0.17	CAGTGTATTGAAAGGGCAGATAAAA	AGTTCTCTACCAACAATAACAAAGC	60.058	60
scaffold_2	1122038	scaffold_2_1122038	G	GATATATTTCCTCTGTCCCATAAAATTTATTTATATGTAC	48.5	AC=2;AF=1.00;AN=2;DP=7;FS=0.000;MLEAC=2;MLEAF=1.00;MQ=52.94;MQ0=0;QD=6.93	39	no hit	no hit	TTCTTCCTCTTCTTTTGATGCATAC	CGCAAAATCACATTGACATAAGAAG	59.825	59.948
scaffold_2	1135086	scaffold_2_1135086	C	CATATACTCCCTCCCTTCTCTTTTGATAGGGATATTTTCAAATTT	138.25	AC=2;AF=1.00;AN=2;DP=4;FS=0.000;MLEAC=2;MLEAF=1.00;MQ=46.25;MQ0=0;QD=34.56	44	0.06	0	GACTGAAATCTCAATGATGAAACCA	GAGTATATGTGAGGCTAGATTGGAA	60.058	59.998
scaffold_2	1136783	scaffold_2_1136783	TGGATTCCTCCTAAGAGGAAATAGTTAG	T	280.76	AC=2;AF=1.00;AN=2;DP=6;FS=0.000;MLEAC=2;MLEAF=1.00;MQ=36.70;MQ0=0;QD=29.68	27	0.04	0	GTTATGTACGAATAAGGTGGTTAGC	ACGTACTTGAGTTTGCTTCTATTTC	60.003	60.06
scaffold_2	1150428	scaffold_2_1150428	A	AAACTTATACTTAGTTAATTGCT	207	AC=2;AF=1.00;AN=2;DP=6;FS=0.000;MLEAC=2;MLEAF=1.00;MQ=54.16;MQ0=0;QD=34.50	22	0.45	0.17	GGGTAAAGATGTACGACCTCTATAG	AATGAGTACACTTATGGTTGGTACT	60.058	59.996
scaffold_2	1155090	scaffold_2_1155090	A	AAGAGGCATGTTCCTCTAGAAT	222.94	AC=2;AF=1.00;AN=2;DP=6;FS=0.000;MLEAC=2;MLEAF=1.00;MQ=57.77;MQ0=0;QD=32.94	21	0.5	0	TGATCAATAGTGCTGAGCTTATTTG	TGCACAAAATCAGTAAGAGAAGATG	59.943	60.059
scaffold_2	1157882	scaffold_2_1157882	C	CAAGATTAATATACGAAATTAAAATACTGCAAGTTCATATATATATGCCATGTCACGGA	790.73	AC=2;AF=1.00;AN=2;DP=20;FS=0.000;MLEAC=2;MLEAF=1.00;MQ=60.00;MQ0=0;QD=30.00	58	0.57	0.32	TCTGTCTTGTACTTTACCATGATCA	CGAGACGAATCTTTTAAGCCTAATT	59.997	59.945
scaffold_2	1166197	scaffold_2_1166197	G	GGATAAAAGTTAATTAGTAAGTGAA	311.75	AC=2;AF=1.00;AN=2;DP=7;FS=0.000;MLEAC=2;MLEAF=1.00;MQ=60.00;MQ0=0;QD=28.61	24	0.43	0.02	ATTTTCTGGACCGTCCATTATTTAC	CCCTCATGCTCATGTTTTGTAATTA	59.883	60.116
scaffold_2	1176136	scaffold_2_1176136	T	TCTGTTTATTAAAGCTTGTGTAAATATGCCTCTAAATGC	126.37	AC=2;AF=1.00;AN=2;DP=5;FS=0.000;MLEAC=2;MLEAF=1.00;MQ=60.00;MQ0=0;QD=25.27	38	0.04	0	GAGGTCTGTTTATTAAAGCTTGTGT	GCCAACTAATCGAAGCATAGTATTT	60	60.001
scaffold_2	1180357	scaffold_2_1180357	CTTGTTTTTATGTATACACGGTGGCAAT	C	197.75	AC=2;AF=1.00;AN=2;DP=3;FS=0.000;MLEAC=2;MLEAF=1.00;MQ=60.00;MQ0=0;QD=34.07	27	0.05	0.01	GGTGGCAATTTGTTTTCCTATTTTC	ATATGTGCCTAATGACTCTGTAGTT	60.29	59.878
scaffold_2	1185222	scaffold_2_1185222	CCTGGCCCGGACGGGTTTACTGCCGAGTT	C	143	AC=2;AF=1.00;AN=2;DP=4;FS=0.000;MLEAC=2;MLEAF=1.00;MQ=51.77;MQ0=0;QD=30.58	28	0.29	0.11	GCACTGATAACGTTGATACCTAAAA	CCTGTTCAACAAATTTGAAGTTGTC	59.886	60.175
scaffold_2	1186578	scaffold_2_1186578	GTTACTCTCGGAGATGGGAATC	G	233.79	AC=2;AF=1.00;AN=2;DP=6;FS=0.000;MLEAC=2;MLEAF=1.00;MQ=60.00;MQ0=0;QD=29.00	21	no hit	no hit	GGTGGCTGAATTTCCAATACAATAT	GGGATTTTCAGGGAGATAAGACTAT	60.174	59.936
scaffold_2	1208130	scaffold_2_1208130	AGCGAAACCAATATATTAAAAATAAGC	A	194.79	AC=2;AF=1.00;AN=2;DP=6;FS=0.000;MLEAC=2;MLEAF=1.00;MQ=60.00;MQ0=0;QD=32.46	26	0.29	0.74	GATGATGATGAGTACGGAGAAAATC	GCTCTCAACGTTATTATTCGCTTAT	59.83	60.06
scaffold_2	1227311	scaffold_2_1227311	ACATTACATCCCTCCGTTCAAAATTGTAAGTCATTCTAAGAAACTTGGAGAGTCAAAGTATCTCAAGTTT	A	161.77	AC=2;AF=1.00;AN=2;DP=4;FS=0.000;MLEAC=2;MLEAF=1.00;MQ=53.56;MQ0=0;QD=30.04	69	0.07	0.14	AACTCTGATTATTCGTATGGCATTG	TTGGTCAAACTTGAGATACTTTGAC	60.001	59.942
scaffold_2	1236302	scaffold_2_1236302	TTCTGAATTTTCAGAGCTGCATCACA	T	130.73	AC=1;AF=0.500;AN=2;BaseQRankSum=0.731;ClippingRankSum=-0.731;DP=5;FS=0.000;MLEAC=1;MLEAF=0.500;MQ=56.71;MQ0=0;MQRankSum=0.731;QD=26.15	25	0.45	0.14	ACATGGCAGGATTATCAGATATCTT	GGCCCATTTTTCCTCAGTTATTAAT	59.995	60.115
scaffold_2	1355488	scaffold_2_1355488	CGAGTTTTGTAAGCGTCGGGTTTTGTTGCTCATTGCTCCACGTGAATCTAA	C	517.73	AC=2;AF=1.00;AN=2;DP=12;FS=0.000;MLEAC=2;MLEAF=1.00;MQ=60.00;MQ0=0;QD=27.54	50	no hit	no hit	TTGTCCTTAAGTCCTCGAATCTAAA	AAAACAATTCGAGACTAGACCATTG	59.998	60.059
scaffold_2	1361078	scaffold_2_1361078	CCAGGACAAAAGGGGGTCTTTAGTCCTGGGTG	C	371.74	AC=2;AF=1.00;AN=2;DP=9;FS=0.000;MLEAC=2;MLEAF=1.00;MQ=59.78;MQ0=0;QD=29.80	31	0.1	0.31	TGATATTCCGGATGGTTTTTAGAGA	GATCCTTTTGCATAGCCTTATCATT	60.115	59.999
scaffold_2	1369718	scaffold_2_1369718	G	GTTAATATTTCCCCAACAATATGTAACTATT	53.7	AC=2;AF=1.00;AN=2;DP=2;FS=0.000;MLEAC=2;MLEAF=1.00;MQ=60.00;MQ0=0;QD=26.85	30	no hit	no hit	CTTATGACCGTCGTTTAAGGAATAC	CCAACTCTAAGTTCTAAGCATCATG	60.004	59.944
scaffold_2	1413303	scaffold_2_1413303	TGCATCTCATGATCGCTCTTTGCTTTCTGAACAGGGGATCTCTTCTCTCCTAA	T	197.77	AC=2;AF=1.00;AN=2;DP=8;FS=0.000;MLEAC=2;MLEAF=1.00;MQ=60.00;MQ0=0;QD=24.72	52	0.16	0.55	CTTCAAAGCTTTGACTGTTGAAATC	GAATGAGAGATGATGGTGATCAAAG	60.004	60.001
scaffold_2	1460350	scaffold_2_1460350	GTAATTCAATTTACTTTGCATTGTCAAGTCTCAT	G	54.7	AC=2;AF=1.00;AN=2;DP=2;FS=0.000;MLEAC=2;MLEAF=1.00;MQ=34.53;MQ0=0;QD=27.35	33	no hit	no hit	ACAACAGATGACAAGTACTCAAATG	CAAAAGGAGATTCCAACTTTCAGAT	60.001	59.999
scaffold_2	1492275	scaffold_2_1492275	G	GTAAGCGTGTACTGAGGTGTGTGTGGGTAAGTGGGTTATGCATCATGAGCAACAAGAGC	611.73	AC=2;AF=1.00;AN=2;DP=18;FS=0.000;MLEAC=2;MLEAF=1.00;MQ=59.89;MQ0=0;QD=33.99	58	0.47	0.3	ATATCACAAGAGATCATGCATGTTG	GTTCATGTAAGGTTCAAATCACAGT	60	60.233
scaffold_2	1493968	scaffold_2_1493968	ATCAAAAAAGTAAGGAACGGGCTTTGCCTTTTCTTTT	A	234.79	AC=2;AF=1.00;AN=2;DP=6;FS=0.000;MLEAC=2;MLEAF=1.00;MQ=60.00;MQ0=0;QD=29.06	36	0.29	0.19	AGAGTAAAAAGTTAACGGAGGAAGT	TTCCTTGTTTCTCAGAATCAATTCC	60.41	59.999
scaffold_2	1510537	scaffold_2_1510537	G	GGTTGGCCCAATGTGGCCCAAT	357.76	AC=2;AF=1.00;AN=2;DP=12;FS=0.000;MLEAC=2;MLEAF=1.00;MQ=57.50;MQ0=0;QD=29.81	21	no hit	no hit	ATGTGTACATGTTTAGTACCACCTT	ACAAAGTCAAAGTTCCAACGATATG	60.47	60.52
scaffold_2	1516774	scaffold_2_1516774	G	GTGATCCGACCCCTGTACTTGAT	228.84	AC=2;AF=1.00;AN=2;DP=7;FS=0.000;MLEAC=2;MLEAF=1.00;MQ=60.00;MQ0=0;QD=32.69	22	0.54	0.14	GATTGTCCCATTTCAAGATTGTGTA	CTGACATGTAGAACGACTAACATTC	60.058	59.947
scaffold_2	1517043	scaffold_2_1517043	G	GACCTATGCTCCGGTCGATCGGCACGCGACATGGC	484.74	AC=2;AF=1.00;AN=2;DP=13;FS=0.000;MLEAC=2;MLEAF=1.00;MQ=60.00;MQ0=0;QD=27.11	34	0.49	0.16	GATTGTCCCATTTCAAGATTGTGTA	CTGACATGTAGAACGACTAACATTC	60.058	59.947
scaffold_2	1526949	scaffold_2_1526949	C	CATGATTAACGCAAGAAGAGAATAAGGT	178.14	AC=2;AF=1.00;AN=2;DP=7;FS=0.000;MLEAC=2;MLEAF=1.00;MQ=59.86;MQ0=0;QD=25.45	27	no hit	no hit	CTTCTCCCATTACATTCTTTGTTGT	GTACTTCAAACTAGCTCAATGTGTT	59.999	60.001
scaffold_2	1564802	scaffold_2_1564802	CAGGGCATTAGCCTGAGGCATGCTTACAG	C	106.9	AC=2;AF=1.00;AN=2;DP=3;FS=0.000;MLEAC=2;MLEAF=1.00;MQ=60.00;MQ0=0;QD=29.70	28	0.64	0.04	CTTGTATTGAACTGGCATCAAATTG	CTTAAAACCAACCCAAGTAAGCTTA	59.888	59.94
scaffold_2	1595860	scaffold_2_1595860	GCGAGGCGGAGCGTCTTCCGACCCCTGGACTTTGGGGTCGGA	G	143	AC=2;AF=1.00;AN=2;DP=4;FS=0.000;MLEAC=2;MLEAF=1.00;MQ=22.30;MQ0=0;QD=32.08	41	no hit	no hit	ATAGTCAATCACAAGTCCTGTTACT	CATCTTGTATCATCAACCCTTCATC	59.997	60
scaffold_2	1600772	scaffold_2_1600772	CCCCATCTTGTCTGCACGACTGCGCCGGCAATGGCAAGGGA	C	56.37	AC=2;AF=1.00;AN=2;DP=4;FS=0.000;MLEAC=2;MLEAF=1.00;MQ=60.00;MQ0=0;QD=14.09	40	0.39	0.01	GCAATATTTTTCAACTGGACGAATC	GACGTTCGGAACTGTAATATATTGG	59.947	60.061
scaffold_2	1642693	scaffold_2_1642693	C	CTCCATTGTTCTAAAGTATAATAATATTAGTAGTAGGTAGCAA	977.73	AC=2;AF=1.00;AN=2;DP=24;FS=0.000;MLEAC=2;MLEAF=1.00;MQ=55.68;MQ0=0;QD=26.68	42	0.56	0.29	TACCCATATCCCTCACTAGGTATAG	ATTTGATTCTGAGAGCAACTTTACC	60.054	60.058
scaffold_2	1642728	scaffold_2_1642728	AATGAGCTCTAGTGATTGGTCCTTGTATAGTCACTCCTTGTATAGTCAC	A	475.73	AC=2;AF=1.00;AN=2;DP=19;FS=0.000;MLEAC=2;MLEAF=1.00;MQ=56.86;MQ0=0;QD=25.04	48	0.25	0.22	TACCCATATCCCTCACTAGGTATAG	ATTTGATTCTGAGAGCAACTTTACC	60.054	60.058
scaffold_2	1676675	scaffold_2_1676675	C	CACAGGCGGCCGAAGTTCCCAGGCAG	141.06	AC=2;AF=1.00;AN=2;DP=4;FS=0.000;MLEAC=2;MLEAF=1.00;MQ=60.00;MQ0=0;QD=32.14	25	0.69	0.02	TGAGCTTAATCATTTAGTCCTCTGT	CACCCTAAGAATGATTTGACATGTT	60.056	60.057
scaffold_2	1680949	scaffold_2_1680949	G	GTGCACTATATATATAACATGCAT	46.86	AC=2;AF=1.00;AN=2;DP=4;FS=0.000;MLEAC=2;MLEAF=1.00;MQ=60.00;MQ0=0;QD=11.71	23	0.27	0.03	CAAAAATCGAGAGTCAAATGTACCT	TGGAATGGTTAGTTGTCATTTTACC	60.059	59.999
scaffold_2	1682708	scaffold_2_1682708	A	ATGTTCACCCCCGAGTTTGGCCAACT	622.73	AC=2;AF=1.00;AN=2;DP=11;FS=0.000;MLEAC=2;MLEAF=1.00;MQ=58.47;MQ0=0;QD=32.48	25	0.25	0.15	TGTGTCTCTACATGTATACTGTGTT	GAATAAAGGGGGAATTGAGGAAAAA	59.763	59.996
scaffold_2	1683863	scaffold_2_1683863	C	CATCTTGTTTGTTTTTATCAAATGA	43.74	AC=1;AF=0.500;AN=2;DP=13;FS=0.000;MLEAC=1;MLEAF=0.500;MQ=60.00;MQ0=0;QD=3.36	24	0.45	0	CAACTATAATGCGGTGTTATGGAAT	GGGCTGTAGTAGAAGTTTCATTTTT	60	59.999
scaffold_2	1701178	scaffold_2_1701178	A	ACTACTAACACTTCCCAACCTGAATCCACCGTT	266.87	AC=2;AF=1.00;AN=2;DP=7;FS=0.000;MLEAC=2;MLEAF=1.00;MQ=60.00;MQ0=0;QD=24.35	32	0.06	0.35	GTCATTTTCCATTGACCAATTGTTC	CTCTGTTATCAAACCAAGAAGTGTT	60.06	59.942
scaffold_2	1705746	scaffold_2_1705746	G	GAAATTTTGGGCAAAACCAAAC	50.19	AC=2;AF=1.00;AN=2;DP=3;FS=0.000;MLEAC=2;MLEAF=1.00;MQ=60.00;MQ0=0;QD=16.73	21	0.59	0.33	TGTGGTCATTCAATCCCTAAAGATA	TCCCACTTAGTCATGTCTTGAAATA	60.055	59.996
scaffold_2	1708948	scaffold_2_1708948	TGGATCCTCCACTGCTTGACGG	T	106.94	AC=2;AF=1.00;AN=2;DP=10;FS=0.000;MLEAC=2;MLEAF=1.00;MQ=45.59;MQ0=0;QD=10.69	21	no hit	no hit	GCTCCTATTTAACTTCTGGTAGCTA	GAACTAGGTTGGATGAAATGTTGAA	60.174	59.999
scaffold_2	1716324	scaffold_2_1716324	T	TCCATTAGCTGGGGGGTTCAGGATGCTGGAAAAAAAAC	547.73	AC=2;AF=1.00;AN=2;DP=14;FS=0.000;MLEAC=2;MLEAF=1.00;MQ=52.37;MQ0=0;QD=34.44	37	0.46	0.17	CAGTCCGTTAGGTACCATCATATTA	AATTCACCTTCAAACTCCTCTTTTC	59.999	60.174
scaffold_2	1720410	scaffold_2_1720410	T	TGGAAGTTTGAAGTGTAGGTTTGATATCAAATTTGAAG	223.84	AC=2;AF=1.00;AN=2;DP=9;FS=0.000;MLEAC=2;MLEAF=1.00;MQ=59.78;MQ0=0;QD=24.87	37	no hit	no hit	GGTAACTTCAAACTTCCATTCATCA	CCCTATAAGGCATCTACTCAATCTT	59.999	59.996
scaffold_2	1720508	scaffold_2_1720508	TTTGAATAGTTTTAATATTTGAATGAAATTCAAATATGG	T	191.82	AC=2;AF=1.00;AN=2;DP=6;FS=0.000;MLEAC=2;MLEAF=1.00;MQ=59.67;MQ0=0;QD=31.97	38	0.48	0.02	GGTAACTTCAAACTTCCATTCATCA	CCCTATAAGGCATCTACTCAATCTT	59.999	59.996
scaffold_2	1721201	scaffold_2_1721201	GGGTAATCCAATTATACTTTTTCGTATTGAGTTGCATGGCTAACCAGTTTGGTCCAAAAGTTTAAGATAATGGAAAAGGATA	G	104	AC=2;AF=1.00;AN=2;DP=4;FS=0.000;MLEAC=2;MLEAF=1.00;MQ=60.00;MQ0=0;QD=26.00	81	0.47	0	GAAGTAGCTAGAGTGTTGAAGGATA	TGTTGAAGACGTGAAGTATAATTGG	59.882	59.828
scaffold_2	1722347	scaffold_2_1722347	TCTCACCATTAAGATTGCATAGTGACATCAACGAGAACCAAA	T	105.94	AC=2;AF=1.00;AN=2;DP=5;FS=0.000;MLEAC=2;MLEAF=1.00;MQ=60.00;MQ0=0;QD=21.19	41	0.42	0.05	CATCATCAAAGACACAAGGTTTTTG	CAATCTTAATGGTGAGTTTGGTTCT	60.003	59.999
scaffold_2	1722684	scaffold_2_1722684	G	GGTTGCGTCATTCATCAACGATAGCTT	674.73	AC=2;AF=1.00;AN=2;DP=16;FS=0.000;MLEAC=2;MLEAF=1.00;MQ=60.00;MQ0=0;QD=29.93	26	0.58	0	AGAACCAAACTCACCATTAAGATTG	TTATACCCAATTCTTGATGCACATC	59.999	59.941
scaffold_2	1723744	scaffold_2_1723744	AGGACGTAAACTTGTGCAGGAC	A	145.94	AC=2;AF=1.00;AN=2;DP=4;FS=0.000;MLEAC=2;MLEAF=1.00;MQ=60.00;MQ0=0;QD=28.52	21	0.06	0	GATAGATGATACAAACTCCCTCCAT	CCGGTCATTATCAAAGACATTTCAT	59.996	60.175
scaffold_2	1723825	scaffold_2_1723825	CTGAGGACCACGGTGGTCAACCTAAT	C	145.94	AC=2;AF=1.00;AN=2;DP=4;FS=0.000;MLEAC=2;MLEAF=1.00;MQ=60.00;MQ0=0;QD=30.28	25	0.06	0	GATAGATGATACAAACTCCCTCCAT	CCGGTCATTATCAAAGACATTTCAT	59.996	60.175
scaffold_2	1730330	scaffold_2_1730330	G	GCCATCACATGAATCCCTTGTTCCGGGCTTGGTGCCGCAATTGGGAACGATGATTGCAAGCTGCATACAGTAGTGGCTGAATGCGTCGCCCTTAGTTTAT	1037.73	AC=2;AF=1.00;AN=2;DP=25;FS=0.000;MLEAC=2;MLEAF=1.00;MQ=59.50;MQ0=0;QD=27.14	99	no hit	no hit	TCATTATGGTTCTGCGTATATCTGA	ACCTCGATGTCAATGTAGAAAGATA	59.998	59.88
scaffold_2	1732450	scaffold_2_1732450	CGATGTGTGGAGCTAGCTAGACCG	C	101.06	AC=2;AF=1.00;AN=2;DP=4;FS=0.000;MLEAC=2;MLEAF=1.00;MQ=60.00;MQ0=0;QD=25.27	23	0.5	0.34	TGGATATGACTGTATTTCAGACCAT	CAGAACCCATTTTCTACCATGATTT	59.877	60.057
scaffold_2	1733027	scaffold_2_1733027	AGGCAGTAAAAATGGTTCTTGGAGATCATGCTGATCAGTTCAAGAGGATCCAAGATTATGCGCACGCACTTTTGCATGTTAACCCT	A	605.73	AC=1;AF=0.500;AN=2;BaseQRankSum=0.000;ClippingRankSum=-1.302;DP=18;FS=0.000;MLEAC=1;MLEAF=0.500;MQ=60.00;MQ0=0;MQRankSum=-1.519;QD=33.65;ReadPosRankSum=-0.742	85	0.36	0.11	CCTGTTTTCGAAAGGATGTTCATAT	AAGAAACCATTCCCAGGAATTATTG	60.116	60.056
scaffold_2	1741703	scaffold_2_1741703	A	AAATTAATAATAATATAATGCTACCAAATCTTACTCGCC	625.73	AC=2;AF=1.00;AN=2;DP=15;FS=0.000;MLEAC=2;MLEAF=1.00;MQ=59.39;MQ0=0;QD=32.01	38	no hit	no hit	CTGTCAAGTGAGATTGTTGTTGTAT	AGTTCCAGACAGACACTATTTGTAT	60.001	59.997
scaffold_2	1976630	scaffold_2_1976630	A	AGCCGGTCTATATATGTAGTCTACTCTT	366.74	AC=2;AF=1.00;AN=2;DP=9;FS=0.000;MLEAC=2;MLEAF=1.00;MQ=60.00;MQ0=0;QD=30.03	27	0.49	0.03	GCTATATTGTATGCGGAAGTTCTAC	TACGTACATACAGTGGAAGCTATAC	59.889	60.001
scaffold_2	1983846	scaffold_2_1983846	GCTTGCTAGGGTTTGACGGCA	G	91	AC=2;AF=1.00;AN=2;DP=4;FS=0.000;MLEAC=2;MLEAF=1.00;MQ=52.69;MQ0=0;QD=22.75	20	0.49	0.08	GTGAAAAACCGAGGGAAAATACATA	GATTTCGAGCAAATCCGATGAAG	60.058	60.845
scaffold_2	1996715	scaffold_2_1996715	TCACTTGACTTAGCTTATCTCTTTTACTTCTCCGCACG	T	244.73	AC=1;AF=0.500;AN=2;BaseQRankSum=0.296;ClippingRankSum=-0.546;DP=10;FS=0.000;MLEAC=1;MLEAF=0.500;MQ=48.79;MQ0=0;MQRankSum=2.166;QD=24.47;ReadPosRankSum=-0.937	37	0.5	0.01	GAAACTCTCTTCATCGAACAAAACA	GATTAGCGGATCAAGACTTAGACTA	60.461	60
scaffold_2	1998521	scaffold_2_1998521	T	TTAAATCAAACTCAATAAAACTATGGATGTAATAATTAATA	183.94	AC=2;AF=1.00;AN=2;DP=8;FS=0.000;MLEAC=2;MLEAF=1.00;MQ=60.00;MQ0=0;QD=22.99	40	no hit	no hit	TTTCATAATAGCATAGGTGGGTGAT	CTATTACTAATTGGAGGCTCCTCTT	60.174	59.937
scaffold_2	2021445	scaffold_2_2021445	A	AGGGCTCAGCAGCAGCCTCCTCCTGAGGCGGGTGCACGGCATCCTCCTCCTCCTCCATGATGTGCG	871.73	AC=2;AF=1.00;AN=2;DP=23;FS=0.000;MLEAC=2;MLEAF=1.00;MQ=59.79;MQ0=0;QD=25.39	65	no hit	no hit	CACCTTATGTTTTGCCCTATATCAG	TAGTAGCGGTCGGAATAATAAATGA	60	59.999
scaffold_2	2082015	scaffold_2_2082015	T	TCCCGAACCTTGAACCCTAAAATGTTTAGA	586.73	AC=2;AF=1.00;AN=2;DP=11;FS=0.000;MLEAC=2;MLEAF=1.00;MQ=55.79;MQ0=0;QD=28.16	29	0.5	0.31	CGACGCTAACATATTGAATCTTGAT	CTAAGGCTATACCACAAACGAAAAA	60.06	60.059
scaffold_2	2083352	scaffold_2_2083352	GGCTGACGGTGGCCAGCTAATTTATCTACTAA	G	153.8	AC=2;AF=1.00;AN=2;DP=4;FS=0.000;MLEAC=2;MLEAF=1.00;MQ=60.00;MQ0=0;QD=29.30	31	0.5	0.34	TATCTCTTGGCACTCTCTTTTTACT	GAATCTTGTATTGTAACCCCACAAA	59.997	59.999
scaffold_2	2162857	scaffold_2_2162857	GCTAAGGGGGTGTTTGGATACACCCTC	G	189.77	AC=2;AF=1.00;AN=2;DP=11;FS=0.000;MLEAC=2;MLEAF=1.00;MQ=48.91;MQ0=0;QD=17.25	26	0.14	0.24	AACTTTAGTACCTGTCACATCAGAT	TCGCGAGACAAATCTATTAAGTCTA	59.997	59.943
scaffold_2	2876549	scaffold_2_2876549	CAAGAACAAAAAACATAGGGGAAAGCGGATCCCCTT	C	328.73	AC=2;AF=1.00;AN=2;DP=4;FS=0.000;MLEAC=2;MLEAF=1.00;MQ=60.00;MQ0=0;QD=33.27	35	0.39	0.01	GGAAGACCTTGCTTTTAGTGTAATT	GTTTCAGTGCCATGATTAAGTTAGT	59.999	60.058
scaffold_2	2993973	scaffold_2_2993973	GGCGGCGCCGCGCGGCAGGCCAGGGGGC	G	251.76	AC=2;AF=1.00;AN=2;DP=7;FS=0.000;MLEAC=2;MLEAF=1.00;MQ=60.00;MQ0=0;QD=32.14	27	0.27	0.05	GGAGGTTCGAGGCTTCTTC	GGAAGGAGGTACGGAAGGA	60.534	60.776
scaffold_2	3009453	scaffold_2_3009453	G	GCAATGCTTCCAAGCTCACTTGTGTGTGAC	386.75	AC=2;AF=1.00;AN=2;DP=10;FS=0.000;MLEAC=2;MLEAF=1.00;MQ=60.00;MQ0=0;QD=28.86	29	0.38	0.01	TCCTACAGAAAGAAGGAAAAACAAC	GAAGACTAGCATCAATTTCACAGTT	59.883	60.059
scaffold_2	3098524	scaffold_2_3098524	GGTGCAGTAAATCGTTTATGGTTGAAACAAAGAGGGTTGGTTTTTGTCA	G	531.73	AC=2;AF=1.00;AN=2;DP=13;FS=0.000;MLEAC=2;MLEAF=1.00;MQ=60.00;MQ0=0;QD=29.48	48	0.2	0.01	CAGAGCTGCTTAAATTTCAGTACTT	AATGAAGAAGAACAGAGCTGAATTG	60.059	60.291
scaffold_2	3099617	scaffold_2_3099617	TCTCCAGGCCCTTTTTTGTATCGTTGGGTGCTGAAGAAGATAATAAGATGCTCTGTATCGTACGTATACGC	T	451.73	AC=2;AF=1.00;AN=2;DP=13;FS=0.000;MLEAC=2;MLEAF=1.00;MQ=60.00;MQ0=0;QD=34.75	70	0.21	0.04	TAGTAGTACATCAGTGCTTCTGTAC	GAGGGAGGGTTTTATACTACATAGG	59.884	59.997
scaffold_2	3099715	scaffold_2_3099715	G	GGTTTTTGTCCTTGTCCGATCTCC	352.77	AC=2;AF=1.00;AN=2;DP=8;FS=0.000;MLEAC=2;MLEAF=1.00;MQ=60.00;MQ0=0;QD=26.21	23	0.49	0.05	GTTGGGTGCTGAAGAAGATAATAAG	CACATAATTTGTCCGATACACGTAA	60.175	59.946
scaffold_2	3120248	scaffold_2_3120248	TTTTAACATCATAGATATTTTA	T	278.77	AC=2;AF=1.00;AN=2;DP=7;FS=0.000;MLEAC=2;MLEAF=1.00;MQ=60.00;MQ0=0;QD=24.16	21	0.4	0.08	GATTAGAGATCGCAATCCCTTTAAC	ACCTGATCATTATAGGATGGTCAAA	60.06	59.875
scaffold_2	3167177	scaffold_2_3167177	C	CGTCAGAGGGGCATAATGGGATT	229.84	AC=2;AF=1.00;AN=2;DP=8;FS=0.000;MLEAC=2;MLEAF=1.00;MQ=46.88;MQ0=0;QD=28.73	22	0.16	0.02	GTATCTTCTCTAGCAGCTATGACTT	CTTTCTAGGGCAACAGTGATAAAAA	59.999	59.999
scaffold_2	3180358	scaffold_2_3180358	A	AGGTCTCGCTGTTGCTGAACCCCACTGGCAACTGCACATT	136.37	AC=2;AF=1.00;AN=2;DP=5;FS=0.000;MLEAC=2;MLEAF=1.00;MQ=60.00;MQ0=0;QD=27.27	39	0.47	0.22	GATCATTCAATTGCGTTCACTTAAC	CTAGAGATGATGGCACACAATTTAG	59.948	60.001
scaffold_2	3193154	scaffold_2_3193154	G	GTTTTGTGTTTTTAACTGAAATCCTGGACAACCTGTTCCTAT	112.73	AC=1;AF=0.500;AN=2;DP=8;FS=0.000;MLEAC=1;MLEAF=0.500;MQ=57.40;MQ0=0;QD=14.09	41	no hit	no hit	AGAATTAGAACTAGACCAGCATTGA	GACATCACTGAAAGAACAGACTAAC	60.056	60.06
scaffold_2	3205579	scaffold_2_3205579	G	GTTTGAAACTTCAAGCCGGCTCGT	141.06	AC=2;AF=1.00;AN=2;DP=4;FS=0.000;MLEAC=2;MLEAF=1.00;MQ=60.00;MQ0=0;QD=26.82	23	0.46	0.01	GCAATCTATTGTGAACTGGTAGTTT	CCATCTAAGCTTGGAGATAGAGAAA	60.058	60.174
scaffold_2	3209075	scaffold_2_3209075	CAATGGAAGAGGCTGCTATGGTTG	C	277.77	AC=2;AF=1.00;AN=2;DP=7;FS=0.000;MLEAC=2;MLEAF=1.00;MQ=60.00;MQ0=0;QD=36.64	23	0.53	0.07	AATATTAGCCCTGAACTGACAGTTA	AGACTTCACATTCATCTCACTTTTG	60.056	60
scaffold_2	3213102	scaffold_2_3213102	GGACCCCATACATCTGAGTGGACTAAATCA	G	335.73	AC=2;AF=1.00;AN=2;DP=8;FS=0.000;MLEAC=2;MLEAF=1.00;MQ=46.11;MQ0=0;QD=29.99	29	no hit	no hit	GAAGAGTAGTCAGGTAGATGTTCAA	GCTTTGCTACTATGATTTGTTCTCA	60.058	60.117
scaffold_2	3228627	scaffold_2_3228627	G	GTCCAATTTTGGGGAGAAAAATCAGAAACATGGACTTAAGTTGATACC	1336.73	AC=2;AF=1.00;AN=2;DP=31;FS=0.000;MLEAC=2;MLEAF=1.00;MQ=60.00;MQ0=0;QD=32.67	47	0.4	0.31	TATTCCTTGTTCAGATTCTGCAAAG	ATATACCACTGTCTACCTGTTGTTT	60.058	59.996
scaffold_2	3236914	scaffold_2_3236914	C	CGTCGAATCTTAGCTCCCAAAT	618.73	AC=2;AF=1.00;AN=2;DP=18;FS=0.000;MLEAC=2;MLEAF=1.00;MQ=59.89;MQ0=0;QD=34.37	21	no hit	no hit	CTTCGTCAAATCTTAGGTTCCATTT	TAAATAGACAGGCATAGCATTGTTG	60.058	59.942
scaffold_2	3239876	scaffold_2_3239876	ATGCATCACCATGATCGCCACCCATTGAGCCAACAG	A	561.73	AC=2;AF=1.00;AN=2;DP=11;FS=0.000;MLEAC=2;MLEAF=1.00;MQ=54.28;MQ0=0;QD=31.48	35	0.49	0.19	AGCTATCTCTTAGACTTGAACCATT	AGTAAATCCACCATGCATCATATTG	59.818	59.999
scaffold_2	3250040	scaffold_2_3250040	TCCAACCACCCAAGATTTTTTTTCGACGAAC	T	189.84	AC=2;AF=1.00;AN=2;DP=5;FS=0.000;MLEAC=2;MLEAF=1.00;MQ=60.00;MQ0=0;QD=30.56	30	0.4	0.01	CTTCTGCATGCCATAATACTACTTC	CCTCATTATGCTTGATAAACCACAT	60.059	59.94
scaffold_2	3254633	scaffold_2_3254633	C	CGCGGCGTTCAGCCGCGCCACGCAGTCCCT	562.73	AC=2;AF=1.00;AN=2;DP=14;FS=0.000;MLEAC=2;MLEAF=1.00;MQ=60.00;MQ0=0;QD=25.79	29	no hit	no hit	GTATGTCTGGTAGTAGCGAGAGAGA	GTAAGGCTCTTTGTCGCTTTC	62.958	60.166
scaffold_2	3329013	scaffold_2_3329013	CTGTTTAGAATTAAGCAGAGATTGCATG	C	195.73	AC=1;AF=0.500;AN=2;BaseQRankSum=0.720;ClippingRankSum=0.720;DP=6;FS=0.000;MLEAC=1;MLEAF=0.500;MQ=40.00;MQ0=0;MQRankSum=0.000;QD=32.62;ReadPosRankSum=-1.380	27	0.25	0.3	TTCTCTTCCATCTCTGTTAACATCA	ATCCTCTAGACTGCAAATGAAAATG	59.997	59.883
scaffold_2	3338935	scaffold_2_3338935	C	CACCGTCGCAGCGTGACCTCGGGCCTCGACGTCGCCCGTGACCCGTGATCGGCA	380.73	AC=1;AF=0.500;AN=2;BaseQRankSum=-0.456;ClippingRankSum=-0.274;DP=18;FS=0.000;MLEAC=1;MLEAF=0.500;MQ=53.52;MQ0=0;MQRankSum=1.734;QD=21.15;ReadPosRankSum=-1.917	53	0.36	0.33	TGGACCTTTTACATTCAATCAGTTC	CCTTTTTCTCTTTGATTCGATCCTT	59.999	60.058
scaffold_2	3366154	scaffold_2_3366154	CTGTGTTGTAAGTTATGTTGTGTTTTT	C	339.73	AC=2;AF=1.00;AN=2;DP=8;FS=0.000;MLEAC=2;MLEAF=1.00;MQ=60.00;MQ0=0;QD=24.60	26	no hit	no hit	CTCTGTGTTGTAAGTTATGTTGTGT	ACTAAACGGAGATGAGGCATATATT	59.944	59.997
scaffold_2	3379984	scaffold_2_3379984	CATTTTAAATTGTAGGTCATTTTACTCT	C	323.73	AC=1;AF=0.500;AN=2;BaseQRankSum=0.000;ClippingRankSum=-0.480;DP=10;FS=0.000;MLEAC=1;MLEAF=0.500;MQ=57.47;MQ0=0;MQRankSum=0.898;QD=32.37;ReadPosRankSum=0.922	27	0.35	0.08	TCTCATTCTTGGTGTACCATTGATA	TGATGTTAGGTTTGGAGCTAAAAAG	60.056	59.999
scaffold_2	3389780	scaffold_2_3389780	TCTCTAATACATTTGTTGGACATACATAGGCTATCCATATC	T	273.74	AC=2;AF=1.00;AN=2;DP=6;FS=0.000;MLEAC=2;MLEAF=1.00;MQ=60.00;MQ0=0;QD=23.53	40	0.35	0.41	CAGGGTTAGAGGTAGAGAAAAGATT	CACAACAGCTTACAGAAATAGAACA	60.056	60.001
scaffold_2	3391488	scaffold_2_3391488	GTGGCAGAGCTCCTGCCCTTTAACAATTAAAA	G	197.77	AC=2;AF=1.00;AN=2;DP=6;FS=0.000;MLEAC=2;MLEAF=1.00;MQ=60.00;MQ0=0;QD=32.96	31	no hit	no hit	TCACATCTAAAGAGAAGAGAAGCAT	GAAATTGAAAGGAGAGGAAGATGAG	60.056	59.884
scaffold_2	3406508	scaffold_2_3406508	G	GGGCGGCGTGACGGCGGCGGCAGCTGGCAGGGATGGCGGCGTGACGGC	428.75	AC=2;AF=1.00;AN=2;DP=12;FS=0.000;MLEAC=2;MLEAF=1.00;MQ=55.69;MQ0=0;QD=29.56	47	0.29	0.07	CCCTTCTCCGCAGTTGATTC	TTGCCTAGCAAATCAAGCTTCTC	61.444	61.99
scaffold_2	3408545	scaffold_2_3408545	AAATAAACACTGTAAACAATCTAACCTTGGTCAAAC	A	406.73	AC=2;AF=1.00;AN=2;DP=12;FS=0.000;MLEAC=2;MLEAF=1.00;MQ=60.00;MQ0=0;QD=33.89	35	0.06	0	TCAGCAAATATATGTACCTGGAACT	GTTCCATGAAAAACCATCTAGTTCA	60.115	59.999
scaffold_2	3422160	scaffold_2_3422160	A	ATGGCTTTAGCAGTAAGAATTTTTGGAG	139.14	AC=2;AF=1.00;AN=2;DP=5;FS=0.000;MLEAC=2;MLEAF=1.00;MQ=60.00;MQ0=0;QD=27.83	27	0.06	0	ATTCGGCATGTTTCTTATACTCATG	TTAACTTACAAGCTACTCCTTCCAT	60.001	59.996
scaffold_2	3424414	scaffold_2_3424414	C	CATATAAGTGAGAATCTAAGTTGTGTTATCCGTCATAT	582.73	AC=2;AF=1.00;AN=2;DP=14;FS=0.000;MLEAC=2;MLEAF=1.00;MQ=60.00;MQ0=0;QD=30.69	37	no hit	no hit	GGGCCATGAGTAGGTTAAATAAATC	CTGGTCCCTAGTTACATATTAGCAA	59.999	60.174
scaffold_2	3435666	scaffold_2_3435666	T	TGAGAGGGGAAGAAGAGAAGAGAAACAGATAAGGTTAGAAGATATTTGAACGGTTGAATTGATTACATGTCGAGCCGTTA	772.73	AC=2;AF=1.00;AN=2;DP=19;FS=0.000;MLEAC=2;MLEAF=1.00;MQ=59.50;MQ0=0;QD=31.08	79	0.59	0.28	GGAGTGAATTCGATAAAAGAATCGT	CCCGATCCGATATGACAAATTTTAA	59.945	60.001
scaffold_2	3467070	scaffold_2_3467070	CGCCGCCCAAGTCGGCGAGCCCCCTCGTCGTCTTGGCGGGCGGCCGCGCCCGCCCCGCTCTGCT	C	173.74	AC=2;AF=1.00;AN=2;DP=4;FS=0.000;MLEAC=2;MLEAF=1.00;MQ=60.00;MQ0=0;QD=32.98	63	no hit	no hit	AACACTGCCAGAGATAATTTAGAGA	TCTCTGAAACTTTTTCCCTTCTTTC	60.056	59.882
scaffold_2	3469931	scaffold_2_3469931	TTCCCCCCCCCCCCCCCCCCCC	T	691.73	AC=2;AF=1.00;AN=2;DP=13;FS=0.000;MLEAC=2;MLEAF=1.00;MQ=60.00;MQ0=0;QD=27.67	21	0.34	0.34	GCTGATGTTTAAAAGAAGGAAGGAT	GAAGAAGTAGAACACTGAAAAGCAT	60.057	60.001
scaffold_2	3479435	scaffold_2_3479435	CGTGGACTTGGTGTGCAGTGGGGCGTGCGCGCGACGCG	C	101.14	AC=2;AF=1.00;AN=2;DP=4;FS=0.000;MLEAC=2;MLEAF=1.00;MQ=60.00;MQ0=0;QD=25.29	37	no hit	no hit	CGGGGAAAAATTGAACAATACTACT	GCTTCCTGCGACAACCAT	60.058	61.182
scaffold_2	3493639	scaffold_2_3493639	ACTTAGAAAGCATAGAAAAGGGTTTACTCACTCT	A	229.8	AC=2;AF=1.00;AN=2;DP=10;FS=0.000;MLEAC=2;MLEAF=1.00;MQ=58.99;MQ0=0;QD=22.98	33	0.51	0.38	CCATTCGTGTTTTTAGACTAATCGA	GTGAGTAAACCCTTTTCTATGCTTT	59.888	59.999
scaffold_2	3497943	scaffold_2_3497943	ACAGAATTCTCACGCAGTCCTGCTGGCTGCGCC	A	374.73	AC=2;AF=1.00;AN=2;DP=9;FS=0.000;MLEAC=2;MLEAF=1.00;MQ=53.08;MQ0=0;QD=35.51	32	0.47	0.2	ACAAAGTCACAACAAGTTCAAGTAC	AAGCCTTCTGGAATATAATCTCGAT	60.577	59.996
scaffold_2	3511996	scaffold_2_3511996	C	CTTTTATGGGAAGGGCAACATATCTTTTATTGAACCATCAAACCTCTACCTGCATCACATATG	142.37	AC=1;AF=0.500;AN=2;DP=23;FS=0.000;MLEAC=1;MLEAF=0.500;MQ=55.92;MQ0=0;QD=6.19	62	0.04	0	CTACCTGCATCACATAGTTTTTGAA	ATTAGAAGGTGATTTGGGTGATTTG	60.058	60.057
scaffold_2	3512940	scaffold_2_3512940	AGCCTCGCTTGTCCTTCCTCTAGCCGAC	A	236.77	AC=2;AF=1.00;AN=2;DP=10;FS=0.000;MLEAC=2;MLEAF=1.00;MQ=60.00;MQ0=0;QD=23.68	27	0.08	0.02	AGAGAGAAGGATAAAAACAGGTCAT	CTCTGGAGAACTTTGCATATTTTCA	59.995	60.058
scaffold_2	3546053	scaffold_2_3546053	T	TCCAATATTTCACAAACATACC	320.75	AC=2;AF=1.00;AN=2;DP=5;FS=0.000;MLEAC=2;MLEAF=1.00;MQ=60.00;MQ0=0;QD=34.40	21	no hit	no hit	AATCAGGTGGCGTTATGAAATATTC	GATACAAAACTGGGTCCATTTGTAA	60.233	59.999
scaffold_2	3553416	scaffold_2_3553416	A	AGGCAGCAGCGCATGAGGCGACAGC	317.77	AC=2;AF=1.00;AN=2;DP=9;FS=0.000;MLEAC=2;MLEAF=1.00;MQ=58.79;MQ0=0;QD=30.62	24	0.28	0.01	AGATTGAAGAAGTTTCTGACATGTG	TCCATCAGTTCATCACGAAATTTC	60	60.113
scaffold_2	3559093	scaffold_2_3559093	G	GTTCTGAAGCAATTACCCCGTCA	164.94	AC=2;AF=1.00;AN=2;DP=2;FS=0.000;MLEAC=2;MLEAF=1.00;MQ=60.00;MQ0=0;QD=28.00	22	no hit	no hit	AAGCGACTTAGAGAAGGGTTTATAT	ATACACCTTTAGCATCTGTCACATA	59.879	60.115
scaffold_2	3571478	scaffold_2_3571478	C	CGAGCAGGACGAGCAGCGACGGTCGAGCAG	150.25	AC=2;AF=1.00;AN=2;DP=5;FS=0.000;MLEAC=2;MLEAF=1.00;MQ=60.00;MQ0=0;QD=30.05	29	0.47	0.01	TTCTTCTTCTCTTTATGGACAGACA	GACGATATGTACACCGCAATATATG	59.938	60.004
scaffold_2	3588609	scaffold_2_3588609	TACAGCTAAATGAATGGGTTCGTAGCAG	T	101.06	AC=2;AF=1.00;AN=2;DP=4;FS=0.000;MLEAC=2;MLEAF=1.00;MQ=60.00;MQ0=0;QD=25.27	27	0.4	0.01	CATCGACAATTACGAATACTTGACA	GAACAGTTACTGAATCGATGTGTAG	59.946	59.947
scaffold_2	3607712	scaffold_2_3607712	ACCTATAATTTGAAATGAAGGG	A	415.73	AC=2;AF=1.00;AN=2;DP=10;FS=0.000;MLEAC=2;MLEAF=1.00;MQ=60.00;MQ0=0;QD=32.92	21	0.05	0.06	CTATCGAATGTATTGCTGTGATTGT	GCACTTACTAACATCAAAACAAAGC	60.002	60.061
scaffold_2	3611143	scaffold_2_3611143	G	GGAGAAGAAGGCCGTGGAGGGCCCAAATAGGAA	621.73	AC=2;AF=1.00;AN=2;DP=16;FS=0.000;MLEAC=2;MLEAF=1.00;MQ=60.00;MQ0=0;QD=32.37	32	0.66	0.05	CGCGATCATAGGTTTATTTTGTTCT	GAGGTGCCTCTAACAAATTTCATAT	60.461	59.647
scaffold_2	3615969	scaffold_2_3615969	T	TTTTAATCGTCGCTGTCACCGTTCCGCTGCTAGGAGCGCTTCTGATCCAAAGGTGGAGCTGGCTCATATATCTCCGATCCTGCA	327.92	AC=2;AF=1.00;AN=2;DP=10;FS=0.000;MLEAC=2;MLEAF=1.00;MQ=57.32;MQ0=0;QD=32.79	83	0.38	0.16	ACTCCTACTCAGCATCAGATTTAAA	ACCTGAGTTACCTGAAGCTAAATTA	60.056	59.996
scaffold_2	3617396	scaffold_2_3617396	TCATAGATATTATTATGTATCTAGATATAGTGTATATCTAGATG	T	100.14	AC=2;AF=1.00;AN=2;DP=3;FS=0.000;MLEAC=2;MLEAF=1.00;MQ=56.86;MQ0=0;QD=33.38	43	0.42	0.56	AACAAAAATTAACCGGTCTCTCTTC	TATCGCATCACTACTTGTTACCATA	60.233	59.94
scaffold_2	3633974	scaffold_2_3633974	T	TAAAAAAAAAACAACCGATCCAGACAATATACTATACTTTTGCCTATGA	1395.73	AC=2;AF=1.00;AN=2;DP=23;FS=0.000;MLEAC=2;MLEAF=1.00;MQ=58.30;MQ0=0;QD=28.82	48	0.62	0	CAATATACTGTACTTTTGCCGTGAA	CGTCCGCTTTTTGGAATAATTTTAG	60.117	59.948
scaffold_2	3634638	scaffold_2_3634638	T	TCAACGCAACGGACTACTGCAGCCTGTGTAGATAGCGCCCA	925.73	AC=2;AF=1.00;AN=2;DP=17;FS=0.000;MLEAC=2;MLEAF=1.00;MQ=53.99;MQ0=0;QD=26.07	40	0.49	0.23	TCTTAGTGCGATGATGTTTAAACTC	GAATGAGAGATGAGATGGACTCTAG	59.887	60.058
scaffold_2	3638450	scaffold_2_3638450	C	CTATATATTGTTAATATATTAAT	178.9	AC=2;AF=1.00;AN=2;DP=7;FS=0.000;MLEAC=2;MLEAF=1.00;MQ=60.00;MQ0=0;QD=25.56	22	no hit	no hit	GTAGAATTTTTGGTGATGGGAAAGA	GATGTCGTCTAACAGATAGTCTCAT	59.998	60.001
scaffold_2	3643172	scaffold_2_3643172	CCCGTTTCGCTAATATTCCCTCTGCTCCAAAATGTG	C	553.73	AC=2;AF=1.00;AN=2;DP=15;FS=0.000;MLEAC=2;MLEAF=1.00;MQ=59.44;MQ0=0;QD=31.78	35	0.08	0.02	CTAATATTCCCTCTGCTCCAAAATG	GTTATAGCTTCGCTTTAGGTACAAG	60	60.003
scaffold_2	3649792	scaffold_2_3649792	TGGGCGTTGCGAAACTCTTAGGCTTGGTCAACACAAC	T	286.74	AC=2;AF=1.00;AN=2;DP=11;FS=0.000;MLEAC=2;MLEAF=1.00;MQ=60.00;MQ0=0;QD=26.07	36	no hit	no hit	AAGGGAATCTCTAAAAGACGAATCT	GAAAAATTAAAACCTCGTGGAAGTG	60.056	59.775
scaffold_2	3666494	scaffold_2_3666494	T	TCCAACTTACTATTGCAATGCAAGCATCATGGAAGGATCCAA	284.37	AC=2;AF=1.00;AN=2;DP=18;FS=0.000;MLEAC=2;MLEAF=1.00;MQ=60.00;MQ0=0;QD=15.80	41	no hit	no hit	CTACATACTAGGATAGCCATTGGTT	CACAAGAAGTCATTTGGAACTAACT	59.997	59.942
scaffold_2	3670174	scaffold_2_3670174	G	GGAACTTCCTATCGGATATCCAGGCA	397.74	AC=2;AF=1.00;AN=2;DP=7;FS=0.000;MLEAC=2;MLEAF=1.00;MQ=55.03;MQ0=0;QD=28.27	25	no hit	no hit	ACTCAGTTCTCTAACACTAACCAAA	AGGGTGTCATAATATGGCTATACAG	60.115	60.056
scaffold_2	3682149	scaffold_2_3682149	GTACTGCTACCCCTTCCTTCTTCC	G	104.73	AC=1;AF=0.500;AN=2;DP=4;FS=0.000;MLEAC=1;MLEAF=0.500;MQ=53.69;MQ0=0;QD=26.18	23	0.12	0.11	CTGGTTTCTGTATTTGTATGTGTGT	GGTACGGAAAATGAAGGAAAATTTG	60	59.83
scaffold_2	3690977	scaffold_2_3690977	GGAAAACAGTTGGCCACAGTTGA	G	233.8	AC=2;AF=1.00;AN=2;DP=8;FS=0.000;MLEAC=2;MLEAF=1.00;MQ=58.22;MQ0=0;QD=29.22	22	0.45	0.15	CAACTTGTTTTCCATTTAGCTGTTC	CAGTGAGCATTGAAATCTGACTTAA	60.003	60.059
scaffold_2	3705968	scaffold_2_3705968	G	GTTATCACACTCAACATGTTTGATTCATTTGTATTGAAGAAGAGAATTGTATGATTTTGAAGTCTATTTTGTATATGGTATTCACTAACTAC	823.73	AC=2;AF=1.00;AN=2;DP=20;FS=0.000;MLEAC=2;MLEAF=1.00;MQ=59.63;MQ0=0;QD=30.82	91	no hit	no hit	GGTGGGGCACTAGTTTTAAATTATT	AACCTGATACTTGACGTATGTTTTG	60.057	60.059
scaffold_2	3709210	scaffold_2_3709210	G	GCAATAACTTACAGTGGGGAGCTGGTGC	272.79	AC=2;AF=1.00;AN=2;DP=10;FS=0.000;MLEAC=2;MLEAF=1.00;MQ=60.00;MQ0=0;QD=27.28	27	0.31	0.01	CCCATATGCAAACATTACAGATCAT	GATGATTAACTGGGTTTTCCAATGA	59.999	60.057
scaffold_2	3713900	scaffold_2_3713900	GTCACACGGAATCCATGACTCTGATAGGA	G	463.73	AC=2;AF=1.00;AN=2;DP=11;FS=0.000;MLEAC=2;MLEAF=1.00;MQ=60.00;MQ0=0;QD=29.85	28	0.49	0.01	GAATCCATGACTCTGATAGGATCAT	ACACTGCTGTACTCCATATCTTAAA	60.056	60.056
scaffold_2	3718205	scaffold_2_3718205	ATGTTGTTTTTGTGCTCCTGGCGTGCT	A	511.73	AC=1;AF=0.500;AN=2;BaseQRankSum=-0.248;ClippingRankSum=-1.240;DP=14;FS=0.000;MLEAC=1;MLEAF=0.500;MQ=60.00;MQ0=0;MQRankSum=1.240;QD=31.88;ReadPosRankSum=1.423	26	no hit	no hit	GACTCTAACCTTGGACAAGTTTTAC	CATACACCACTAAGACAAAGCTATG	60.001	59.944
scaffold_2	3721017	scaffold_2_3721017	A	AACAACGGAGTACCTCATGTTCAGTAATCACAAGGGCTCTGTTCGCTTC	737.73	AC=2;AF=1.00;AN=2;DP=18;FS=0.000;MLEAC=2;MLEAF=1.00;MQ=51.37;MQ0=0;QD=26.30	48	no hit	no hit	GTCTCCTGTCCTATATGTACTTCAG	TTCGTTCATTCAGGGGTATATATGT	60	59.937
scaffold_2	3724296	scaffold_2_3724296	CCTGGGAGCAAAATCCCCTCCGAAGCGATCTG	C	100.14	AC=2;AF=1.00;AN=2;DP=4;FS=0.000;MLEAC=2;MLEAF=1.00;MQ=60.00;MQ0=0;QD=25.04	31	0.07	0.34	AGCATTCCACTATTACCTACAGAAA	CCTCTCTCATTCCATTAGTTCTGAT	60.056	60.174
scaffold_2	3735299	scaffold_2_3735299	A	ATGTCAATTTTCATCCCTTTGTGCAT	207.76	AC=2;AF=1.00;AN=2;DP=11;FS=0.000;MLEAC=2;MLEAF=1.00;MQ=60.00;MQ0=0;QD=18.89	25	0.84	0.22	AGCTACTGATTCCTAAAGTCCTATG	CTCTCCTTGCTATCCTAGAAATCAT	59.939	59.997
scaffold_2	3747031	scaffold_2_3747031	ACCAACTGGGATAAAAGACTCCATTTTATC	A	144	AC=2;AF=1.00;AN=2;DP=1;FS=0.000;MLEAC=2;MLEAF=1.00;MQ=60.00;MQ0=0;QD=33.07	29	0.18	0.33	CCCGAAAAACCATCTAGGATAAATC	CCTATATAGGTAGATGCGTTGTGTA	60	59.824
scaffold_2	3752738	scaffold_2_3752738	A	AGCCTTGAAAAATCGAATTGATTTGGTGGTTAAAGACGAGGACTAACATTAAAAAAACATACTATGAGTGGGCATGGCTATT	531.73	AC=1;AF=0.500;AN=2;BaseQRankSum=-0.079;ClippingRankSum=-0.556;DP=16;FS=0.000;MLEAC=1;MLEAF=0.500;MQ=60.00;MQ0=0;MQRankSum=0.873;QD=33.23;ReadPosRankSum=0.556	81	0.63	0.32	GTAGCAAAGGATGAGCACTAATAAG	ACTATTGATCCATCTTTGTCTTCCT	60.002	60.055
scaffold_2	3753048	scaffold_2_3753048	CAGGAGGAAGACAAAGATGGATCAATAGTAAAGCCACAGGGATCTCTTTATA	C	250.74	AC=2;AF=1.00;AN=2;DP=8;FS=0.000;MLEAC=2;MLEAF=1.00;MQ=56.00;MQ0=0;QD=31.34	51	0.16	0	GCGAGGACAAAATCATGAATAAAAC	TCAACTTGGAATGATACAGAGAAGA	59.947	59.997
scaffold_2	3758399	scaffold_2_3758399	C	CTGGCTATTTTGCATGGTAGGCAAAAGTAAATATCAAGATGTGTAAGCACATCAAAA	49.5	AC=2;AF=1.00;AN=2;DP=2;FS=0.000;MLEAC=2;MLEAF=1.00;MQ=60.00;MQ0=0;QD=24.75	56	0.09	0.06	CCCATAACCACAATATCTCAATGTC	CTGAATTTGTGAATCTGTCTGTTCT	60	60
scaffold_2	3763937	scaffold_2_3763937	CTTCATAATTTTTGTGTCAAGG	C	323.74	AC=2;AF=1.00;AN=2;DP=9;FS=0.000;MLEAC=2;MLEAF=1.00;MQ=60.00;MQ0=0;QD=27.29	21	0.43	0	GAAACTGTTTTCCACGAAGATGATA	TCGCTAGGTGGATAACTCTACTATA	60.059	59.997
scaffold_2	3776814	scaffold_2_3776814	CGCTTCATCCGACGCTTCATCCGAT	C	186.84	AC=2;AF=1.00;AN=2;DP=1;FS=0.000;MLEAC=2;MLEAF=1.00;MQ=60.00;MQ0=0;QD=27.61	24	0.61	0.02	ATTTTAGCAGTGATCACTCTCCTAA	TCGAAACATCCTATGGTACACTTTA	60.056	60.057
scaffold_2	3777315	scaffold_2_3777315	A	ACTTTGCCATAGTTTGATTTGTACACTTAG	569.73	AC=2;AF=1.00;AN=2;DP=13;FS=0.000;MLEAC=2;MLEAF=1.00;MQ=57.30;MQ0=0;QD=33.70	29	no hit	no hit	GTATTCGCTGCATATACTATTGCAT	CCCAAACGACCGTATAACTATAGTA	59.944	60
scaffold_2	3780219	scaffold_2_3780219	ACACCCTAATTTTCAACTTTT	A	1460.73	AC=2;AF=1.00;AN=2;DP=11;FS=0.000;MLEAC=2;MLEAF=1.00;MQ=53.34;MQ0=0;QD=32.64	20	0.35	0.02	CTGTCATTCTTTTCACCCCATTTAT	ACATTTGGTGGTGATATTGGTAATG	60.057	60.116
scaffold_2	3784338	scaffold_2_3784338	GGATCGGCCTGTTCGCTTCAGCTTATTTAGCCGGCTTATCAGCCACGAAACAGTATTTTCCTCTCACAACAAATCAGCCGTTTCAGCTTTTCAGCCGGCTTATAAGCTGAAGCGAACAGGCTC	G	381.73	AC=2;AF=1.00;AN=2;DP=13;FS=0.000;MLEAC=2;MLEAF=1.00;MQ=51.93;MQ0=0;QD=29.36	122	0.45	0.32	CCAAAATAACAGAATCCAACCATCT	TACACACTCTTTCCGTCCTAAAATA	60.057	59.998
scaffold_2	3788437	scaffold_2_3788437	TCGCCGCCGCGCCCCGCCACCGGATGCCCCG	T	108.9	AC=2;AF=1.00;AN=2;DP=3;FS=0.000;MLEAC=2;MLEAF=1.00;MQ=57.16;MQ0=0;QD=26.62	30	0.2	0.07	CACCTTGTTTTGAGCATAATACAGA	CAACTTCAAGCAGTACAAAGAAGAG	60.058	60.746
scaffold_2	3792390	scaffold_2_3792390	TCTTTCTGTTTTTGCAGGTACAATAATGTA	T	143	AC=2;AF=1.00;AN=2;DP=4;FS=0.000;MLEAC=2;MLEAF=1.00;MQ=60.00;MQ0=0;QD=30.29	29	0.13	0	CTTCATCGTGGTAAAGCTTATTAGG	GAGCGGTAAAACTGTACATTATTGT	60.002	60.117
scaffold_2	3809184	scaffold_2_3809184	TGGAGCGTACCTCGCAAGCGCACCTTCGCGTGGTGGGGATA	T	302.73	AC=2;AF=1.00;AN=2;DP=7;FS=0.000;MLEAC=2;MLEAF=1.00;MQ=58.56;MQ0=0;QD=28.00	40	0.6	0.18	GAGTAAATGTTAAGCTGACTTGGTT	GAATTCATACTACGGTTGGTCAAAT	60	59.884
scaffold_2	3812723	scaffold_2_3812723	T	TACAGAGCTTGCCGGGCTGCTGCGTTA	259.79	AC=2;AF=1.00;AN=2;DP=7;FS=0.000;MLEAC=2;MLEAF=1.00;MQ=53.59;MQ0=0;QD=32.25	26	no hit	no hit	CACCATAACTCGTACTTTCATCAAG	TTTGTAATACATTGTCCCTCTACCA	60.175	59.996
scaffold_2	3815064	scaffold_2_3815064	CTTGGGTTTGCCTGTTGCAAG	C	143	AC=2;AF=1.00;AN=2;DP=2;FS=0.000;MLEAC=2;MLEAF=1.00;MQ=44.53;MQ0=0;QD=28.47	20	0.42	0.19	ATTAAGGTGGTGTGAATGTTTAGTG	TGCTACGGATCTTTATTTACTCTCA	59.999	59.881
scaffold_2	3853721	scaffold_2_3853721	A	AACAAAGCAAAGGAAATAGTCC	364.74	AC=2;AF=1.00;AN=2;DP=11;FS=0.000;MLEAC=2;MLEAF=1.00;MQ=60.00;MQ0=0;QD=33.16	21	0.33	0.01	AATTAACAGGCAAGGTGATAAGAAC	CTTAAGCAGACTAGTCACTACGTAT	60.058	59.943
scaffold_2	3874592	scaffold_2_3874592	C	CGGCGCCGGCGGATAGGATGGCGGTGCGTGGGGCGCACGGCGCTAGCAGAGGTTGCCGCCGGCGGCGGCGT	203.84	AC=2;AF=1.00;AN=2;DP=3;FS=0.000;MLEAC=2;MLEAF=1.00;MQ=57.16;MQ0=0;QD=28.08	70	no hit	no hit	TTAAATAGCTGACTTGAGGAACCTA	CTCCTCGGTTGATTAATGATTATGG	59.759	59.827
scaffold_2	3874677	scaffold_2_3874677	CAATTTAGGGATGTGTTTTAAAATTTTGTAACACATATTTTCGAAAAGCCTCTTGATTTGGATTGATCGCGATCT	C	568.73	AC=2;AF=1.00;AN=2;DP=5;FS=0.000;MLEAC=2;MLEAF=1.00;MQ=60.00;MQ0=0;QD=32.31	74	0.45	0.34	TAATCATTAATCAACCGAGGAGAAG	CTAAATTAGATCGCGATCAATCCAA	58.948	59.829
scaffold_2	3874915	scaffold_2_3874915	C	CCGCCGCCGTCGGAGGCTGCA	375.74	AC=2;AF=1.00;AN=2;DP=8;FS=0.000;MLEAC=2;MLEAF=1.00;MQ=54.64;MQ0=0;QD=25.78	20	0.6	0.25	TAATCATTAATCAACCGAGGAGAAG	CTAAATTAGATCGCGATCAATCCAA	58.948	59.829
scaffold_2	3875537	scaffold_2_3875537	CACGGCCTTGCGTCGGCAAAAGTCAA	C	192.82	AC=2;AF=1.00;AN=2;DP=6;FS=0.000;MLEAC=2;MLEAF=1.00;MQ=50.35;MQ0=0;QD=32.14	25	no hit	no hit	GACATTGACAAGTACCGACTACTAT	CAGTGTGCTCTTCATTTGACTTTTG	60.406	61.711
scaffold_2	3885678	scaffold_2_3885678	TCTCTCTAGCTTCTTATCCTCTGC	T	86.73	AC=1;AF=0.500;AN=2;BaseQRankSum=-0.727;ClippingRankSum=0.727;DP=4;FS=0.000;MLEAC=1;MLEAF=0.500;MQ=59.03;MQ0=0;MQRankSum=-0.727;QD=21.68;ReadPosRankSum=-0.736	23	0.45	0.22	CATTTGGACCCGATAATGTTAGTAC	TAAGAAGCTAGAGAGAGGATAAGGA	60.002	59.875
scaffold_2	3894399	scaffold_2_3894399	GGAGTGTGTAGAGCTGATATCAGGCATATACTT	G	478.73	AC=2;AF=1.00;AN=2;DP=15;FS=0.000;MLEAC=2;MLEAF=1.00;MQ=59.93;MQ0=0;QD=31.92	32	0.25	0.16	AATTAAGAGGATGGAGTGTGTAGAG	CCCAATCTAATACTTCATCCATCCT	60.116	60.234
scaffold_2	3894452	scaffold_2_3894452	AAAAAATGCAGTTCAATACTGTCGT	A	295.74	AC=2;AF=1.00;AN=2;DP=4;FS=0.000;MLEAC=2;MLEAF=1.00;MQ=60.00;MQ0=0;QD=27.89	24	0.22	0.06	AATTAAGAGGATGGAGTGTGTAGAG	CCCAATCTAATACTTCATCCATCCT	60.116	60.234
scaffold_2	3898746	scaffold_2_3898746	C	CCTTTGAATCCGTGCGACACG	406.74	AC=2;AF=1.00;AN=2;DP=11;FS=0.000;MLEAC=2;MLEAF=1.00;MQ=60.00;MQ0=0;QD=27.88	20	0.4	0.03	TCACTGATGACTACCTACTACTACT	TATACTGAACTCAGAAAGCCATCAT	59.818	60.115
scaffold_2	3903478	scaffold_2_3903478	A	ATTTATGTACTTCATGCTACATCTCATGACAACATAAAATTCTAGACCATCTTATCG	897.73	AC=2;AF=1.00;AN=2;DP=17;FS=0.000;MLEAC=2;MLEAF=1.00;MQ=60.00;MQ0=0;QD=24.10	56	no hit	no hit	CTCCCTATCAACAAAAAGTCTCATC	TATCCAGAAATGGCATGATTGTTAC	59.885	59.941
scaffold_2	3919952	scaffold_2_3919952	CCGGCGGCGGATCACAGCGTCCGGCTCG	C	151.84	AC=2;AF=1.00;AN=2;DP=4;FS=0.000;MLEAC=2;MLEAF=1.00;MQ=60.00;MQ0=0;QD=24.71	27	0.62	0.16	CTTCCGGAACTCCCTCTTC	GGTGACTAGGAGGAGGTGATC	59.856	61.415
scaffold_2	3923116	scaffold_2_3923116	AATTCTATAGAATCATTACTCCATCCCCCCGGCCCTGC	A	105.94	AC=2;AF=1.00;AN=2;DP=6;FS=0.000;MLEAC=2;MLEAF=1.00;MQ=60.00;MQ0=0;QD=17.66	37	0.26	0.01	AGGTCTGCTTCTACGATAAACATAT	GTGTCAATTACTCATGGAGAAAACA	59.939	60
scaffold_2	3924999	scaffold_2_3924999	C	CAATACGGTAGTTGGACTCTCCG	360.75	AC=2;AF=1.00;AN=2;DP=9;FS=0.000;MLEAC=2;MLEAF=1.00;MQ=57.31;MQ0=0;QD=34.10	22	no hit	no hit	TCAGATGGATATGGATGCAAAAATC	GGATAAGGATTGCATGGGTTTAAAT	59.999	60.174
scaffold_2	3933488	scaffold_2_3933488	A	ATGAAGCGTGATTCTCCAACATAATAACTACATATC	622.73	AC=2;AF=1.00;AN=2;DP=15;FS=0.000;MLEAC=2;MLEAF=1.00;MQ=56.11;MQ0=0;QD=31.28	35	0.61	0.63	AGTATGCTACACAACTACACTACAA	GCTTGTTAAAGTAGTTCGCTTTTTC	59.999	60.062
scaffold_2	3935589	scaffold_2_3935589	AATATGTATGTATGTATGTATGTATGTATGT	A	316.74	AC=2;AF=1.00;AN=2;DP=13;FS=0.000;MLEAC=2;MLEAF=1.00;MQ=60.00;MQ0=0;QD=24.36	30	0.55	0.57	ACAAACAAGCTACATTCCTTATCAC	GCAGATTCAGAAGTACTTTTTGAGT	60.058	60.001
scaffold_2	3964346	scaffold_2_3964346	T	TCGCCGGGTGGGTGCCGCAGGTGCG	134.52	AC=2;AF=1.00;AN=2;DP=4;FS=0.000;MLEAC=2;MLEAF=1.00;MQ=48.74;MQ0=0;QD=33.63	24	no hit	no hit	AAGGAGTTGCAAGAGGTTGTT	GGACAAATGACAGATGTTCAGTATC	60.725	60.175
scaffold_2	3965115	scaffold_2_3965115	ATGAACGAGCCCCCGCGTCGTCCAC	A	648.73	AC=2;AF=1.00;AN=2;DP=15;FS=0.000;MLEAC=2;MLEAF=1.00;MQ=60.00;MQ0=0;QD=38.30	24	0.07	0.16	GATGGTATGCCTTGAATCACATAAA	TTTTCAGGAGTGTTCTTCATGATTC	59.941	60
scaffold_2	3974117	scaffold_2_3974117	ATTAATCCATATGTAAAAAATATCTTT	A	1598.73	AC=1;AF=0.500;AN=2;DP=14;FS=0.000;MLEAC=1;MLEAF=0.500;MQ=43.89;MQ0=0;QD=24.64	26	no hit	no hit	TTTATTTGTAATGCGGACGTATCTG	CCACACGCAAACCAATTATTATTAC	60.232	59.718
scaffold_2	3974307	scaffold_2_3974307	ACACTAATTATGTACACTAATTATTG	A	96.7	AC=2;AF=1.00;AN=2;DP=2;FS=0.000;MLEAC=2;MLEAF=1.00;MQ=29.74;MQ0=0;QD=28.10	25	0.19	0.7	GTGGCTCTAGTTTTTAAGACTGATT	CAAAACAAAACCCCACTTGACTATA	59.533	60.174
scaffold_2	3995680	scaffold_2_3995680	ACGAGGCAGGTGCTAGCACGGCCGCCAAGGAGGCAAGCT	A	102.06	AC=2;AF=1.00;AN=2;DP=4;FS=0.000;MLEAC=2;MLEAF=1.00;MQ=60.00;MQ0=0;QD=25.52	38	0.13	0.01	TTGAACGATATACCAGTGATGAGAT	GATCAAACCTATTCCAATCCACTTC	59.939	60.175
scaffold_2	4001637	scaffold_2_4001637	TGGTATGACCAGCATAAGCATGCGCGGATCAGTA	T	104	AC=2;AF=1.00;AN=2;DP=3;FS=0.000;MLEAC=2;MLEAF=1.00;MQ=60.00;MQ0=0;QD=34.67	33	0.2	0	ACCTACAATTGTTCACAAAGGTATG	ATACGCTATTTAACGGAAACAGATG	59.999	60.002
scaffold_2	4046140	scaffold_2_4046140	G	GATAGGGGTGAAGCAAAAACCCA	558.73	AC=2;AF=1.00;AN=2;DP=12;FS=0.000;MLEAC=2;MLEAF=1.00;MQ=60.00;MQ0=0;QD=28.69	22	no hit	no hit	TCTATCTCTCCGACAAGAGGTATAT	GTATACCATCTTCACGTGTTTGATT	59.996	59.886
scaffold_2	4048296	scaffold_2_4048296	C	CTAACCACAATATATATAAAT	231.82	AC=2;AF=1.00;AN=2;DP=7;FS=0.000;MLEAC=2;MLEAF=1.00;MQ=60.00;MQ0=0;QD=33.12	20	no hit	no hit	TTAGGGGGTTACTTTAGGCTATTTT	ACTATTACTAATTGGAGGCTCCTTT	59.994	59.815
scaffold_2	4050530	scaffold_2_4050530	TCGCCACGACGTGTGAACGCGTGGGATGGCA	T	287.74	AC=2;AF=1.00;AN=2;DP=10;FS=0.000;MLEAC=2;MLEAF=1.00;MQ=58.45;MQ0=0;QD=28.77	30	0.52	0.01	AAAGAGCGTACTATCTCTTCTTCAA	CAGCATACTAGCTCTAAACTTGTTC	60.058	59.945
scaffold_2	4064634	scaffold_2_4064634	T	TTTGCATTGCTGAAAATGAAAAGCTGTGAAGTTG	209.73	AC=1;AF=0.500;AN=2;BaseQRankSum=0.736;ClippingRankSum=-0.736;DP=12;FS=0.000;MLEAC=1;MLEAF=0.500;MQ=59.68;MQ0=0;MQRankSum=0.736;QD=17.48;ReadPosRankSum=-0.736	33	no hit	no hit	CCGCTGTTTTGATCTCATTTACATA	CCAGCATCTTGGTATAATCTCATTG	60.175	60.058
scaffold_2	4064755	scaffold_2_4064755	GGACTAACCGGTTGCCAAAGATTAA	G	144.94	AC=2;AF=1.00;AN=2;DP=4;FS=0.000;MLEAC=2;MLEAF=1.00;MQ=54.22;MQ0=0;QD=27.68	24	0.5	0.01	CCGCTGTTTTGATCTCATTTACATA	CCAGCATCTTGGTATAATCTCATTG	60.175	60.058
scaffold_2	4086095	scaffold_2_4086095	C	CCATATATATCATGTATGACATAAGATTTG	577.73	AC=2;AF=1.00;AN=2;DP=16;FS=0.000;MLEAC=2;MLEAF=1.00;MQ=60.00;MQ0=0;QD=32.54	29	0.15	0.01	CTGTCTGCTTTACATGATTGGATAC	CCATCATGCTACTTGACATTAAACA	60.232	60.116
scaffold_2	4097639	scaffold_2_4097639	C	CAAGCTTTTTTAAAAAAAATGT	91.37	AC=2;AF=1.00;AN=2;DP=2;FS=0.000;MLEAC=2;MLEAF=1.00;MQ=60.00;MQ0=0;QD=31.36	21	no hit	no hit	AATGGCTGTATTAAACCAACTAACC	GATGTTCCACTCTTAAAAGGACAAA	60.057	59.941
scaffold_2	4121761	scaffold_2_4121761	TTCTGGTGCATAGTAGGATAGCTGGATGAACTTA	T	66	AC=2;AF=1.00;AN=2;DP=2;FS=0.000;MLEAC=2;MLEAF=1.00;MQ=45.28;MQ0=0;QD=33.00	33	0.11	0.34	GCCCAGAGTTTCTATATTGATCAAC	AAGTTCATCCAGCTATCCTACTATG	60.001	59.997
scaffold_2	4142554	scaffold_2_4142554	A	ACTCTTCTGTTGACACCTCAAATGATGCTAATTTCTTAGATGTGTC	1092.73	AC=2;AF=1.00;AN=2;DP=24;FS=0.000;MLEAC=2;MLEAF=1.00;MQ=59.48;MQ0=0;QD=33.49	45	no hit	no hit	ATATCCCAGTCTGGAAATGTACTTT	GATTGAGAAGAAACGCTGCTTATAT	60.055	60.002
scaffold_2	4145529	scaffold_2_4145529	ACCATACAACTAGAGTAAATTGCAT	A	1614.73	AC=2;AF=1.00;AN=2;DP=17;FS=0.000;MLEAC=2;MLEAF=1.00;MQ=60.00;MQ0=0;QD=29.07	24	no hit	no hit	GCTCAACCTAGTACAATAACTTGAC	ATTTCGTAAACACCAAAGGTTCTAG	59.887	60.001
scaffold_2	4145856	scaffold_2_4145856	T	TTGATATTCGTGTCGTATTTGATC	1189.73	AC=1;AF=0.500;AN=2;DP=21;FS=0.000;MLEAC=1;MLEAF=0.500;MQ=57.38;MQ0=0;QD=29.16	23	no hit	no hit	CTAGAACCTTTGGTGTTTACGAAAT	GTTTCTAGTTTCGCTCAGTTTTACT	60.001	60.002
scaffold_2	4157993	scaffold_2_4157993	A	AGAGCCCGTCGTTTAGTCCCTATTAT	481.73	AC=2;AF=1.00;AN=2;DP=10;FS=0.000;MLEAC=2;MLEAF=1.00;MQ=51.61;MQ0=0;QD=29.05	25	no hit	no hit	CTTGGTTGTTCGAACTAATCAGAAT	GGTGTTTGGATCTACGGAATAATTT	60.059	59.883
scaffold_2	4178694	scaffold_2_4178694	TCTCGTTTCAATTTTATTTTA	T	418.73	AC=2;AF=1.00;AN=2;DP=14;FS=0.000;MLEAC=2;MLEAF=1.00;MQ=60.00;MQ0=0;QD=29.91	20	0.1	0.16	TGGAACAATATGTTTCCTAGCTACT	GCTTAACTCAAACTAAACCGTGTAT	60.056	60.059
scaffold_2	4180344	scaffold_2_4180344	ACTTTTGATTTATTCCATCATGATCTAACAGCACAACTTTATTCCTTGCTTCCATCATATTACAATAGCAGCATATT	A	151.84	AC=2;AF=1.00;AN=2;DP=4;FS=0.000;MLEAC=2;MLEAF=1.00;MQ=55.48;MQ0=0;QD=28.97	76	no hit	no hit	TGCTATCAAGAGTTAGAAGACAAGT	TCATAAGGTAGTGGGTACATCAAAA	59.998	59.996
scaffold_2	4180919	scaffold_2_4180919	TCCATCTTCGTCTCTAGAACGA	T	142.94	AC=2;AF=1.00;AN=2;DP=1;FS=0.000;MLEAC=2;MLEAF=1.00;MQ=60.00;MQ0=0;QD=32.46	21	0.5	0.45	TGCTATCAAGAGTTAGAAGACAAGT	TCATAAGGTAGTGGGTACATCAAAA	59.998	59.996
scaffold_2	4191014	scaffold_2_4191014	TCGAATTATTGACCTTAAACAGTGACAGTCACG	T	143.94	AC=2;AF=1.00;AN=2;DP=4;FS=0.000;MLEAC=2;MLEAF=1.00;MQ=37.86;MQ0=0;QD=27.21	32	0.32	0.3	GGGGAGAAAGAAATAACAGAAACAA	ACTGTCACTGTCTAAGGTCAATAAT	59.94	59.997
scaffold_2	4228766	scaffold_2_4228766	GTAACTATGGTTGGGGGCAGATATTACTTCCA	G	398.73	AC=2;AF=1.00;AN=2;DP=10;FS=0.000;MLEAC=2;MLEAF=1.00;MQ=43.40;MQ0=0;QD=30.41	31	0.08	0.14	ATGGCTCATATCTATTTGCTCTCTT	AAGAAGGTGTTTTGGATAACATAGC	60.234	60.058
scaffold_2	4241402	scaffold_2_4241402	GGCCTTGGTTTTTCCTGTGCTGTGCATCTACTGCTGCGTTTCGCTCTGATCAAAGGGTCTGT	G	107.9	AC=2;AF=1.00;AN=2;DP=6;FS=0.000;MLEAC=2;MLEAF=1.00;MQ=60.00;MQ0=0;QD=17.98	61	0.1	0.07	CATTGATGATACCTGGAGAAATCAC	GCCTCTGCTATGGAATATTTGAATT	60	59.999
scaffold_2	4250549	scaffold_2_4250549	C	CCAGTCATCAAGTGAACTCCTTACAAAAAAAAAAAGTATGTGAAGTATTGGTCTGGTCG	48.5	AC=2;AF=1.00;AN=2;DP=5;FS=0.000;MLEAC=2;MLEAF=1.00;MQ=60.00;MQ0=0;QD=9.70	58	0.75	0.47	CTCATACACAAGCGTATTTAAACGA	GGATATGAAAGGGAAATTGGTATGG	60.175	59.998
scaffold_2	4251523	scaffold_2_4251523	ATGGTCTCATGTGCATATGTT	A	1047.73	AC=2;AF=1.00;AN=2;DP=14;FS=0.000;MLEAC=2;MLEAF=1.00;MQ=50.26;MQ0=0;QD=32.16	20	0.17	0.31	GAAACTTAATAGAGCCATGCATTTG	TTGGGTAGGTTTAGATGGTCTTTTA	59.485	59.935
scaffold_2	4266819	scaffold_2_4266819	G	GCGCCAGGGTGACACCGGAGCGCC	169	AC=2;AF=1.00;AN=2;DP=7;FS=0.000;MLEAC=2;MLEAF=1.00;MQ=60.00;MQ0=0;QD=24.14	23	0.58	0.2	GTGATTGTTTCTCTGACTCGTTTTA	TAAATCTGTGAGCGAATGAATTACC	60.002	59.944
scaffold_2	4277323	scaffold_2_4277323	A	ATGTTATGTAGGTAAGATATATGTTGTAAATT	182	AC=2;AF=1.00;AN=2;DP=5;FS=0.000;MLEAC=2;MLEAF=1.00;MQ=59.22;MQ0=0;QD=30.51	31	0.48	0.33	TGAGCCAGATAGGAAAAAGATGTAT	TAACTCTATGAGGTCCTAAGAGTGA	60.115	60.055
scaffold_2	4290002	scaffold_2_4290002	T	TAAACTTGCACCAAGTTATGAAAATGTC	141.06	AC=2;AF=1.00;AN=2;DP=4;FS=0.000;MLEAC=2;MLEAF=1.00;MQ=60.00;MQ0=0;QD=34.79	27	no hit	no hit	CGAAGTCTACTTGGTTCATCTAGTA	GTATAAGCTCTCACTAGATGAACCA	59.884	59.94
scaffold_2	4290353	scaffold_2_4290353	T	TGTCAGAGATGTATCTAGATCGGTGGTGGTGTGGAGGCAGTGGGATATGCTTCCCGTGTTGTGGCCTTGTTCAATCAACAGAAGTA	954.73	AC=2;AF=1.00;AN=2;DP=24;FS=0.000;MLEAC=2;MLEAF=1.00;MQ=56.80;MQ0=0;QD=26.23	85	no hit	no hit	GTTCATCTAGTGAGAGCTTATACCA	AATGCAAGAACTATCTGGATAAACG	59.94	59.943
scaffold_2	4295976	scaffold_2_4295976	GAAAGAGTGTTTTTTTAGGTTTGTCCT	G	144	AC=2;AF=1.00;AN=2;DP=3;FS=0.000;MLEAC=2;MLEAF=1.00;MQ=58.70;MQ0=0;QD=34.38	26	0.07	0.01	GCGTAAATACAACGGATATGTTACA	GTCTTTCTAGTTCTGTCCTAAGTCA	60.003	59.999
scaffold_2	4300516	scaffold_2_4300516	A	AGTGCCTCGTGCAAGAGTGTTGAATATAAAATGGTCTTGGT	117.73	AC=1;AF=0.500;AN=2;BaseQRankSum=0.000;ClippingRankSum=-1.380;DP=6;FS=0.000;MLEAC=1;MLEAF=0.500;MQ=54.16;MQ0=0;MQRankSum=1.380;QD=19.62;ReadPosRankSum=0.720	40	0.56	0.02	ACTATCTTCAACTTGTGATCTTCCT	CACTCTTTTTACCCGACAATAAACT	59.996	60.001
scaffold_2	4300956	scaffold_2_4300956	GGACTTGCAACTGACCACCACATACTATAAAGGGTTCTAGATC	G	62.14	AC=2;AF=1.00;AN=2;DP=5;FS=0.000;MLEAC=2;MLEAF=1.00;MQ=60.00;MQ0=0;QD=12.43	42	0.19	0.02	TATCAGTGTGTATGCAAAAGAACAG	CATCATTTCAATATCCAGTGGTTGA	60.059	59.882
scaffold_2	4306078	scaffold_2_4306078	CTTGAATTTTCAAAAAATTCCAACTTA	C	145.94	AC=2;AF=1.00;AN=2;DP=5;FS=0.000;MLEAC=2;MLEAF=1.00;MQ=60.00;MQ0=0;QD=29.19	26	0.26	0.02	GGTATTGACATGCTCCTAATAACAC	AGTAAATACTTTCACCACCAGGTAT	60.001	59.995
scaffold_2	4317635	scaffold_2_4317635	GTGGGTTTCATGGTGTCTGGTCTGTGCTCTATCAAA	G	737.73	AC=2;AF=1.00;AN=2;DP=22;FS=0.000;MLEAC=2;MLEAF=1.00;MQ=60.00;MQ0=0;QD=33.53	35	0.42	0.51	TTCTCTAAGCTGAACTTTGATTTGG	CTTGTCGAGAATGTACTTTGAACTT	60	60.002
scaffold_2	4319992	scaffold_2_4319992	ACTAATGATTAACTGTTGTGAAATTATTTTAAAATTATTTCTATTT	A	151.84	AC=2;AF=1.00;AN=2;DP=7;FS=0.000;MLEAC=2;MLEAF=1.00;MQ=60.00;MQ0=0;QD=21.69	45	0.39	0.02	AAGGTTCAAAAGAGAGGTTTCTAGA	GTGGGTGATTTTATACCTGATGATG	60.115	60
scaffold_2	4323584	scaffold_2_4323584	A	AAGAACACCTAGGGTTGTTCT	635.73	AC=2;AF=1.00;AN=2;DP=11;FS=0.000;MLEAC=2;MLEAF=1.00;MQ=56.89;MQ0=0;QD=26.21	20	no hit	no hit	TTAGAACGTCTAAGTCGATGTAGAG	CTTATGGATAAGCAAAGGAAACCAA	59.945	60.057
scaffold_2	4328161	scaffold_2_4328161	GTAACGTTACAAGAGGATAGGTCGAGTTTTTTTT	G	1001.73	AC=1;AF=0.500;AN=2;BaseQRankSum=0.800;ClippingRankSum=1.467;DP=27;FS=0.000;MLEAC=1;MLEAF=0.500;MQ=60.00;MQ0=0;MQRankSum=0.933;QD=33.23	33	0.48	0.03	CCGTTCCAAAAATATAGGAGGTTTT	TGTCATCTATTACCTCTGTTCCAAA	60.057	59.996
scaffold_2	4352874	scaffold_2_4352874	TGCAAATGTCGAAATTACTGCAAAA	T	1201.73	AC=2;AF=1.00;AN=2;DP=16;FS=0.000;MLEAC=2;MLEAF=1.00;MQ=60.00;MQ0=0;QD=31.43	24	0.63	0.06	TACTTCGAATGCTTATGCTAAGTTG	GTTTGATATGCCCATGAATCTTACA	59.945	59.941
scaffold_2	4354452	scaffold_2_4354452	AACAGGCATGCACACGGAGCC	A	143.94	AC=2;AF=1.00;AN=2;DP=5;FS=0.000;MLEAC=2;MLEAF=1.00;MQ=60.00;MQ0=0;QD=28.79	20	0.46	0.56	CCCATAACTGGAAATTTGTTGAGAT	GCAGTACACTATGATCCAAGTTAAC	60.057	59.945
scaffold_2	4373155	scaffold_2_4373155	GGCGGCAGCTCGCCGACGTGCA	G	196.79	AC=2;AF=1.00;AN=2;DP=5;FS=0.000;MLEAC=2;MLEAF=1.00;MQ=59.80;MQ0=0;QD=31.03	21	no hit	no hit	GGGGATATAAAGAACGCTAAAAACA	CCCCTAAGTTTTCGCATAATAGAAC	59.883	60.232
scaffold_2	4376162	scaffold_2_4376162	GCTTTCCTCAGCAGTGAGGGGCTACGTT	G	506.73	AC=2;AF=1.00;AN=2;DP=14;FS=0.000;MLEAC=2;MLEAF=1.00;MQ=60.00;MQ0=0;QD=31.42	27	no hit	no hit	CTGTACATATGCATGTGTGTAGTTT	GTCTAACTCCGACATCTTTAAATGG	59.885	59.945
scaffold_2	4381713	scaffold_2_4381713	C	CAAGAAAACATGGTAGGGTAGCGTGCTAGGCCTCGTCGGTCTGTCCATGTTTGTTTGGTTCCGCAGGTGTTGCTGTGCTTTAGACCATAGGCCTTCTGGTTCTTCGGGCAATGACACCTG	621.74	AC=1;AF=0.500;AN=2;DP=26;FS=0.000;MLEAC=1;MLEAF=0.500;MQ=54.65;MQ0=0;QD=23.91	119	0.7	0.33	AGGTACCTCAAGAAAGTTGACATAT	CTCTCCTCCTTTCATTCTTGATTTC	59.996	59.884
scaffold_2	4387213	scaffold_2_4387213	T	TTGAATGTGAATGCTTTGCAA	451.74	AC=2;AF=1.00;AN=2;DP=13;FS=0.000;MLEAC=2;MLEAF=1.00;MQ=57.97;MQ0=0;QD=34.75	20	0.5	0.02	CTTAACGAAAAATGGGGACTAACTT	GAGACCTTCTCCTATCTCAATATGG	60	60.057
scaffold_2	4418666	scaffold_2_4418666	T	TGATGACCATATTTGTTTCTCCTACATC	479.74	AC=2;AF=1.00;AN=2;DP=17;FS=0.000;MLEAC=2;MLEAF=1.00;MQ=60.00;MQ0=0;QD=28.22	27	no hit	no hit	GATCCATACAAAAGTACACAACACA	GCTTGAACATACACCATTATCACTT	60.001	60.116
scaffold_2	4432336	scaffold_2_4432336	CCGATTGATTTTACGAGATTGTAATCTGCAACAGG	C	617.73	AC=2;AF=1.00;AN=2;DP=12;FS=0.000;MLEAC=2;MLEAF=1.00;MQ=60.00;MQ0=0;QD=28.44	34	0.02	0.02	TGTATCAGTGACTGTAATCTTGGAA	TATAGACACACAACACAGATACACA	59.997	59.999
scaffold_2	4446704	scaffold_2_4446704	T	TTGTTGGTAGCTCCTTCTGGTACCACCAG	274.79	AC=2;AF=1.00;AN=2;DP=7;FS=0.000;MLEAC=2;MLEAF=1.00;MQ=60.00;MQ0=0;QD=26.77	28	no hit	no hit	CTGATGACTGTTTGTTGAGGTAATT	GCGGAAATGATTACACTATTTGAGA	60	59.944
scaffold_2	4459390	scaffold_2_4459390	TCGTCAGAGCACAAGGCGATCTGGCGGCTATTCCCGTCCGGGACACCGGCAGCCGTTACTGCACCTTGAGA	T	313.73	AC=2;AF=1.00;AN=2;DP=7;FS=0.000;MLEAC=2;MLEAF=1.00;MQ=60.00;MQ0=0;QD=25.90	70	0.24	0.17	ATCCTCATCTTGAAAGAACCAGTAT	GTGGAATAATTTTGTCTCCTCGAAA	60.055	60.059
scaffold_2	4466629	scaffold_2_4466629	G	GGAAGGTAGATCTGGAGCCATGTCTGGAGCTTGAA	51.92	AC=2;AF=1.00;AN=2;DP=4;FS=0.000;MLEAC=2;MLEAF=1.00;MQ=60.00;MQ0=0;QD=12.98	34	0.46	0.09	CGATTTGGAGGGATTAGGAAAATAC	CTTTATGTTCGTGGCTACAAATACT	60	59.886
scaffold_2	4467725	scaffold_2_4467725	G	GCTCGGCACGACACAGCTCAGCTCGGCAAGCAAGCGCACACCTGTGGCA	352.75	AC=2;AF=1.00;AN=2;DP=9;FS=0.000;MLEAC=2;MLEAF=1.00;MQ=59.16;MQ0=0;QD=27.77	48	no hit	no hit	TTATGTAACAGTCGTCAGTTACTGA	TCTTGGAGTTGCTCTTAGACAATTA	60	60.233
scaffold_2	4472959	scaffold_2_4472959	G	GGATACCTTCTCAAGGACATGGGGATCTATTCCCCC	826.73	AC=1;AF=0.500;AN=2;BaseQRankSum=0.347;ClippingRankSum=-0.867;DP=20;FS=0.000;MLEAC=1;MLEAF=0.500;MQ=54.77;MQ0=0;MQRankSum=-0.867;QD=28.54;ReadPosRankSum=-0.694	35	no hit	no hit	CAACTCATTTGGGTACTGCATATAG	GGGTAAGATGTTGAATGTTGAATCA	60.001	60.058
scaffold_2	4473674	scaffold_2_4473674	C	CATGATTATATAAGTAGCGTGAT	277.77	AC=2;AF=1.00;AN=2;DP=5;FS=0.000;MLEAC=2;MLEAF=1.00;MQ=60.00;MQ0=0;QD=31.13	22	no hit	no hit	CAAATTGCCGGTCTCTATTATCATT	GGAGAAGAGATATGGTAGCGATTTA	60	60.058
scaffold_2	4480577	scaffold_2_4480577	T	TTCAAGTAAAGTACTGTGATCAAACTTGCTGAATACGGAAAA	1065.73	AC=2;AF=1.00;AN=2;DP=25;FS=0.000;MLEAC=2;MLEAF=1.00;MQ=60.00;MQ0=0;QD=27.39	41	no hit	no hit	CAATGCAGTAACTTGTAACACCTTA	TGCAGCTATATCTTTCAAGTTCATG	60.001	59.943
scaffold_2	4482080	scaffold_2_4482080	A	AAACAAAATGCAAGCCCTGACGCCCAGATTCTGGGGCTGATTGTATTCTGGAGTAAAACAATGACAAGCGATTCATTGT	563.74	AC=2;AF=1.00;AN=2;DP=14;FS=0.000;MLEAC=2;MLEAF=1.00;MQ=50.59;MQ0=0;QD=28.42	78	no hit	no hit	TAGGTGTATGGTTCCACAATTTTTC	AGTAGATGTGATGTATGGAAGTGTT	59.999	60.056
scaffold_2	4498112	scaffold_2_4498112	G	GGCCGCCGCTGCCGCCGGCCGTGCCTGGCCGGAAGCCACAAGCCCGCAACTCAACGAAACC	596.74	AC=2;AF=1.00;AN=2;DP=16;FS=0.000;MLEAC=2;MLEAF=1.00;MQ=58.43;MQ0=0;QD=33.20	60	0.67	0.29	CGAGATTCTTTTCAACTACCGTATC	TGACCGAGTAACTATCAACAAGTTA	60.004	59.999
scaffold_2	4502832	scaffold_2_4502832	C	CAGTTCCACCAATGCACAGCACAAAA	1001.73	AC=1;AF=0.500;AN=2;BaseQRankSum=1.600;ClippingRankSum=1.067;DP=27;FS=0.000;MLEAC=1;MLEAF=0.500;MQ=60.00;MQ0=0;MQRankSum=-0.533;QD=26.81;ReadPosRankSum=1.067	25	no hit	no hit	AATTTCACTAACTGGTTACCTTTCG	CAGTGTTCACTTACAAGTTGGTAAT	60.001	59.942
scaffold_2	4503623	scaffold_2_4503623	AGGAGGGTTTTTCGGTGGCTGGGAGCGGCGGCTC	A	103.06	AC=2;AF=1.00;AN=2;DP=4;FS=0.000;MLEAC=2;MLEAF=1.00;MQ=60.00;MQ0=0;QD=25.77	33	0.03	0.01	CAACAAACACCTCTGTCTTCCT	GAGTTTGGGAGAAACTGCAATTAAG	61.027	61.039
scaffold_2	4521795	scaffold_2_4521795	G	GGTGATTGGTGATACCAGATTCTCACATTATTGTATCACATT	1118.73	AC=2;AF=1.00;AN=2;DP=27;FS=0.000;MLEAC=2;MLEAF=1.00;MQ=60.00;MQ0=0;QD=29.31	41	0.49	0.08	CTTTTGGAATGGTCATTAGGAACTT	GAGCAAGAGTAGGTGAAGTATATCA	59.998	59.94
scaffold_2	4528706	scaffold_2_4528706	ACACAATGACTTGTGTCTTGTAACTTTTTAATG	A	415.73	AC=2;AF=1.00;AN=2;DP=10;FS=0.000;MLEAC=2;MLEAF=1.00;MQ=60.00;MQ0=0;QD=36.07	32	0.03	0.03	ACTATTTCTAAGGTTGTCTCCTGTT	TCTCTTTATATGTACGTGTCATCGT	59.936	59.943
scaffold_2	4536148	scaffold_2_4536148	CGGCCCACCGGATGGGGGCGGTGA	C	417.73	AC=2;AF=1.00;AN=2;DP=5;FS=0.000;MLEAC=2;MLEAF=1.00;MQ=59.80;MQ0=0;QD=32.52	23	0.06	0.47	GTGTTGCTTTCAATGAATAGTGTTC	ACTAAAGCATGTTACAGTGATCAAC	59.833	60.059
scaffold_2	4536671	scaffold_2_4536671	TTAGTTTGTGAGTGCTTAATAG	T	189.84	AC=2;AF=1.00;AN=2;DP=5;FS=0.000;MLEAC=2;MLEAF=1.00;MQ=59.80;MQ0=0;QD=27.20	21	0.4	0.15	CGATCCTTCATTAACCATTTCTGAA	AGAGTGCTAAGGAAAAGGTACATAA	59.884	59.996
scaffold_2	4589900	scaffold_2_4589900	AATGGGCCAACTGCCAGGCCCC	A	234.79	AC=2;AF=1.00;AN=2;DP=6;FS=0.000;MLEAC=2;MLEAF=1.00;MQ=49.13;MQ0=0;QD=34.44	21	0.4	0.65	CTGAGTCTCACCTTTCCGTTTC	GTCATATCAAAGCGTCGACATTG	61.462	60.839
scaffold_2	4604975	scaffold_2_4604975	G	GATTCGAGTTCAGGCCCACACACTCACAT	182.94	AC=2;AF=1.00;AN=2;DP=5;FS=0.000;MLEAC=2;MLEAF=1.00;MQ=54.64;MQ0=0;QD=35.14	28	0.67	0.4	CTACTATTTTTACGAGTCGCTGTTT	CTGATCACTTTCATGTGCACTTAAT	59.889	60.348
scaffold_2	4614781	scaffold_2_4614781	ATTGTTAGTTTATCTGTAAGACTTGGCTTGCTAGTTTAATGCTTTTCAAGGT	A	511.73	AC=2;AF=1.00;AN=2;DP=14;FS=0.000;MLEAC=2;MLEAF=1.00;MQ=60.00;MQ0=0;QD=33.62	51	0.16	0.62	ACCACTAAACTCTACCCTCTACTAT	CCAAGCAGTCTACTGTTTAAGTTAC	60.054	60.06
scaffold_2	4662671	scaffold_2_4662671	C	CCCTGCGTCGCCGCCGCGCCGCCAGCCGCCGCCCCTCCCTGCGTCACCGCCGCCACTCCCT	150.52	AC=2;AF=1.00;AN=2;DP=5;FS=0.000;MLEAC=2;MLEAF=1.00;MQ=59.61;MQ0=0;QD=30.10	60	no hit	no hit	GCCTAGCATATATTGTTCTTGCAAT	TGAACACACTGATGTCAATATGAAC	60.291	60.059
scaffold_2	4671408	scaffold_2_4671408	G	GCACATGCTCTCACACGGTTTGAATTTTTCCTCAATTGGCTTCTCGATGGTTGAAGAGACACAGCTCAAGATGCTCTCACACGGTTTGAAATTTT	164.73	AC=1;AF=0.500;AN=2;BaseQRankSum=0.727;ClippingRankSum=-0.727;DP=27;FS=0.000;MLEAC=1;MLEAF=0.500;MQ=45.17;MQ0=0;MQRankSum=0.727;QD=6.10;ReadPosRankSum=-0.727	94	no hit	no hit	GTAAGTAACGGATCATAGAGACTGT	GGTTGCATACACTACAGCAATATAG	59.942	60.06
scaffold_2	4712268	scaffold_2_4712268	C	CAGATAAATCTCAGAGGAGATCATCACCA	642.73	AC=2;AF=1.00;AN=2;DP=16;FS=0.000;MLEAC=2;MLEAF=1.00;MQ=55.37;MQ0=0;QD=29.31	28	0.6	0.07	CATAAGTATTGTCGAGCTGAGTTTT	GCAGCTTTGATATAGTGTCATAGTG	59.887	60.06
scaffold_2	4724258	scaffold_2_4724258	C	CCTAATTGAGAGGATGAACAAGGATATATTATTTGATCTTCATGATGTT	584.37	AC=2;AF=1.00;AN=2;BaseQRankSum=0.771;ClippingRankSum=-0.964;DP=19;FS=0.000;MLEAC=2;MLEAF=1.00;MQ=60.00;MQ0=0;MQRankSum=-0.385;QD=30.76;ReadPosRankSum=1.349	48	no hit	no hit	ACATTCCTAAAACTCAAGACAATCG	AACTCGTTTTGACCTCTTCTATTTG	60.059	60.001
scaffold_2	4736593	scaffold_2_4736593	GTTTCCTGCGTTTAAGCGTCAGGTTTCGCGTTGGATTCTTCCTCCGGCGTTAGATTGTACTAGCATCGGGTTCAGATGACAGCATCTTTTCA	G	533.73	AC=1;AF=0.500;AN=2;BaseQRankSum=0.744;ClippingRankSum=-0.248;DP=14;FS=0.000;MLEAC=1;MLEAF=0.500;MQ=60.00;MQ0=0;MQRankSum=-0.744;QD=25.52	91	0.03	0	GTTTTTAGTTAGGAAGAAGCCCAAA	ACAACTTTTGTATGCTTGACTAGTC	60.174	60.001
scaffold_2	4745382	scaffold_2_4745382	A	AGATTTCATTACAGTCCCGCTTG	664.73	AC=2;AF=1.00;AN=2;DP=16;FS=0.000;MLEAC=2;MLEAF=1.00;MQ=60.00;MQ0=0;QD=32.15	22	0.46	0.08	AGATGGACAGAATGACACTATTCTT	GGCATTACTACCTCTATTGGGAATA	60.056	59.996
scaffold_2	4750079	scaffold_2_4750079	T	TTTCCAAAAGGTTAAAAAAAAAAAGGGTTC	749.73	AC=2;AF=1.00;AN=2;DP=14;FS=0.000;MLEAC=2;MLEAF=1.00;MQ=58.80;MQ0=0;QD=28.88	29	no hit	no hit	AACATATAGTCAATGCGTTGGTATG	ATGATGTCCTGTTCTCTAGAAATGT	60.001	60.056
scaffold_2	4784580	scaffold_2_4784580	TGTTTTTTTGAGAATTTTCTAG	T	466.73	AC=2;AF=1.00;AN=2;DP=11;FS=0.000;MLEAC=2;MLEAF=1.00;MQ=52.22;MQ0=0;QD=27.34	21	0.11	0.46	CAGGGGGTTACTTTGGATTATTTTT	ACAAATGAGAGGTAGCTTAAGGTAA	59.996	59.996
scaffold_2	4785559	scaffold_2_4785559	T	TAGGTAGCGTCCACTTAGGATCCTAGG	141.06	AC=2;AF=1.00;AN=2;DP=4;FS=0.000;MLEAC=2;MLEAF=1.00;MQ=60.00;MQ0=0;QD=32.57	26	0.71	0.16	AAAAGGAGCCTCCAGTTAGTAATTA	TATTGTACGTCTCGTTGGTTACATA	59.995	60.117
scaffold_2	4818591	scaffold_2_4818591	G	GATGGTCTTTTACAAACTACT	143	AC=2;AF=1.00;AN=2;DP=4;FS=0.000;MLEAC=2;MLEAF=1.00;MQ=60.00;MQ0=0;QD=34.94	20	no hit	no hit	GCTTCGGACAACATTAATCTTGATA	CTAAGGGTCCGTCAAACTAATTTTT	59.944	60
scaffold_2	4826372	scaffold_2_4826372	TCTAGTTGTGATTGCTTTTTAATCAATAATTACTCTGTA	T	239.77	AC=2;AF=1.00;AN=2;DP=6;FS=0.000;MLEAC=2;MLEAF=1.00;MQ=48.73;MQ0=0;QD=26.92	38	0.06	0.66	GCACGAGCTAATATTTTTAGAAGCT	ATACATGTATGTGAGGAATCGATGA	60.232	59.998
scaffold_2	4835481	scaffold_2_4835481	AGAAGTACATGGGGTAGGTAGTG	A	505.73	AC=2;AF=1.00;AN=2;DP=12;FS=0.000;MLEAC=2;MLEAF=1.00;MQ=60.00;MQ0=0;QD=27.72	22	0.42	0.02	AGATCAAGAGCAACTCGAAATAGTA	CTGCTTTGAACTTTATCTTCGCTAT	60.116	60.175
scaffold_2	4842605	scaffold_2_4842605	GAGCCGTTTGCCACAGCACCATCTGTCGA	G	102.06	AC=2;AF=1.00;AN=2;DP=5;FS=0.000;MLEAC=2;MLEAF=1.00;MQ=60.00;MQ0=0;QD=20.41	28	no hit	no hit	AAATAGGTCCTAACTCGCTTTAGAA	GCACTCAAATGGTAGCAATGTATAT	60.056	60
scaffold_2	4872033	scaffold_2_4872033	CCATTCAACAGGGTATGTGTGGG	C	190.84	AC=2;AF=1.00;AN=2;DP=5;FS=0.000;MLEAC=2;MLEAF=1.00;MQ=60.00;MQ0=0;QD=31.48	22	0.15	0	GAAAACGTTAAATGCATGGTCATAC	CAACACTTATACGTTTTAGGGGTTT	59.948	60
scaffold_2	4872996	scaffold_2_4872996	TATTGAGCCCGATTCTTAAATTTGCTAGGCTTA	T	1057.73	AC=2;AF=1.00;AN=2;DP=22;FS=0.000;MLEAC=2;MLEAF=1.00;MQ=54.68;MQ0=0;QD=32.25	32	0.34	0.29	CAGTAGTATTTGCACCATTCATCAT	AATTTAAGAATCGGGCTCAATAAGG	59.941	59.94
scaffold_2	4873348	scaffold_2_4873348	TCCTCTATCTTTTTCGAGGCCACCTTA	T	100.14	AC=2;AF=1.00;AN=2;DP=3;FS=0.000;MLEAC=2;MLEAF=1.00;MQ=60.00;MQ0=0;QD=33.38	26	0.44	0.13	CCTCATGTCTCTTTCACAATCTAAC	GAAGAGAAATACAAATGCCCATTCT	59.886	60.116
scaffold_2	4886902	scaffold_2_4886902	CCCATGACCAAACACTTACTGTA	C	461.73	AC=2;AF=1.00;AN=2;DP=11;FS=0.000;MLEAC=2;MLEAF=1.00;MQ=60.00;MQ0=0;QD=27.80	22	0.41	0.05	ACACTTATGTACTGACCATACACTT	TACTAAGTTGTATCTGTGCATCCTT	59.997	60.056
scaffold_2	4903768	scaffold_2_4903768	G	GGGGCCATGGGCGGTGGCCTA	137.06	AC=2;AF=1.00;AN=2;DP=4;FS=0.000;MLEAC=2;MLEAF=1.00;MQ=54.85;MQ0=0;QD=34.27	20	no hit	no hit	CGGTCATTTCAGTTTTGTGTTTAAG	CAAACTCGTCAGAAACTAGATTACG	60.004	60.175
scaffold_2	4909462	scaffold_2_4909462	A	AAAAAAACTGGATCCATGAGTTGGCCGTGGCCCCTATCCATCACTCTGCATCTTTG	565.74	AC=2;AF=1.00;AN=2;DP=14;FS=0.000;MLEAC=2;MLEAF=1.00;MQ=53.33;MQ0=0;QD=34.95	55	0.57	0.32	GTTCATTTTCTCGCTGACTATGTAG	TGCTATTCCCATCCTTAGAATCAAT	60.232	60.174
scaffold_2	4910959	scaffold_2_4910959	TGGCATCCGGAGCTACGGCCGCCGCGCGCCTTCACACAGAGAATGTTATCAGCTGTTGCGAACGC	T	108.9	AC=2;AF=1.00;AN=2;DP=8;FS=0.000;MLEAC=2;MLEAF=1.00;MQ=60.00;MQ0=0;QD=13.61	64	no hit	no hit	TGGAAGATAAGAACAAAGGTACAGA	TGGGGAAATCCTATGTACTTAGATG	59.937	59.937
scaffold_2	4913985	scaffold_2_4913985	GTACCGGTTGTTTTTGAACCCGGTACTAATGC	G	909.73	AC=2;AF=1.00;AN=2;DP=12;FS=0.000;MLEAC=2;MLEAF=1.00;MQ=44.75;MQ0=0;QD=27.26	31	0.03	0.17	TATCCAAACACCCCCTAATAGAAAA	CATGTCATCACATATGCTGTTATGT	59.994	60.001
scaffold_2	4962839	scaffold_2_4962839	G	GGGGTAGGGATGAAAATGATCGGTGGAGGGCTCAACCACTTTTAGTTTC	446.77	AC=2;AF=1.00;AN=2;DP=13;FS=0.000;MLEAC=2;MLEAF=1.00;MQ=60.00;MQ0=0;QD=34.37	48	0.56	0.54	AACGTTCATGAGTCAGACTATTAGT	TGGAATGCATACATCATTCTCATTC	60.058	60
scaffold_2	4964352	scaffold_2_4964352	G	GCCTAAGTTCAAATACCCCCCTAAAGT	869.73	AC=1;AF=0.500;AN=2;BaseQRankSum=1.097;ClippingRankSum=-0.888;DP=24;FS=0.000;MLEAC=1;MLEAF=0.500;MQ=60.00;MQ0=0;MQRankSum=0.052;QD=33.09;ReadPosRankSum=0.992	26	0.49	0.22	TCGAGGGTATTTGTAGAATGTAGAG	CTGACAATGTAGCATTTCTTCTTCA	59.941	60.059
scaffold_2	4983033	scaffold_2_4983033	TCGTCACCAGGCCCGCTCGTCCGGCCGTCATCCCAGGCCCAGAGGCGCTCCTCCGTCTCGCTTCTCCTTCCA	T	71.87	AC=2;AF=1.00;AN=2;DP=10;FS=0.000;MLEAC=2;MLEAF=1.00;MQ=60.00;MQ0=0;QD=7.19	71	0.02	0.18	CATTACCTCATCATCAATCCCTTTC	CTACAGTACTGAAGGGCAACAATTA	60	61.05
scaffold_2	4989002	scaffold_2_4989002	ACGTACGTAAATTTTTCGGTAATATAAGCTACCTACGTGGGATCTACACACAATTCCAATTACAAGAGAAGTAAATAAATAAAGGG	A	364.73	AC=2;AF=1.00;AN=2;DP=8;FS=0.000;MLEAC=2;MLEAF=1.00;MQ=55.47;MQ0=0;QD=32.35	85	0.02	0.01	CACGTAAGCATCAATTGTACACATA	GAACACTACCAATTTCAACTACGAA	60.175	60.002
scaffold_2	5018323	scaffold_2_5018323	TCTACCTCAGCCGGATCTGTAGTGGAAAAATTACCTCTCTTCCCAAATAGCCATGAGAG	T	432.73	AC=2;AF=1.00;AN=2;DP=11;FS=0.000;MLEAC=2;MLEAF=1.00;MQ=58.29;MQ0=0;QD=30.35	58	0.15	0.02	CCAGACTAGTTAGTGTTTTGTCTTG	CAGGACTATTTCTACACTCTGACAT	60.002	60.116
scaffold_2	5029531	scaffold_2_5029531	AACCAAATACACCCATAGTCAT	A	100.14	AC=2;AF=1.00;AN=2;DP=4;FS=0.000;MLEAC=2;MLEAF=1.00;MQ=60.00;MQ0=0;QD=25.04	21	0.45	0.34	AGGTCGTCTTGCCAAGATTATATAT	ATCCAGGATCATCCATACATACATC	59.997	60.115
scaffold_2	5031673	scaffold_2_5031673	AAGTTGCAAACTGTATTTCAAATCTACACTTTTTGTGAT	A	481.73	AC=2;AF=1.00;AN=2;DP=20;FS=0.000;MLEAC=2;MLEAF=1.00;MQ=60.00;MQ0=0;QD=24.09	38	0.47	0.44	TCATAGTGTGGAGAAAGAAATGTTG	GCCATTCCCATAGAAAAATAAATGC	59.767	59.769
scaffold_2	5087563	scaffold_2_5087563	ACGAGGAAGCCATGCAAATGGCTTGCTAAG	A	519.73	AC=2;AF=1.00;AN=2;DP=13;FS=0.000;MLEAC=2;MLEAF=1.00;MQ=60.00;MQ0=0;QD=30.22	29	0.03	0	AACTGATCGAGCTTCATATATCTGT	TTAGCTTGCATCGGTAGAAAATATG	59.998	60.001
scaffold_2	5100107	scaffold_2_5100107	CCGTCGGCCACCATGTCGCATCCTACAACTGCACAT	C	228.77	AC=2;AF=1.00;AN=2;DP=5;FS=0.000;MLEAC=2;MLEAF=1.00;MQ=60.00;MQ0=0;QD=29.00	35	no hit	no hit	TTTATATCAAAGGATGGGGGAGTAG	CAGAGGAGATCATTAGGAATCAAGA	59.935	59.938
scaffold_2	5105978	scaffold_2_5105978	TGGACACGTAGCCTCGCTGTAC	T	187.82	AC=2;AF=1.00;AN=2;DP=6;FS=0.000;MLEAC=2;MLEAF=1.00;MQ=60.00;MQ0=0;QD=31.30	21	0.28	0.12	CTATGTCTTGAGAGAGTGAGATCTC	CGGCACTATTCTTTCAATACTAAGG	60.001	60.002
scaffold_2	5107202	scaffold_2_5107202	CAGCTAAAATATGTTTGTGCT	C	358.73	AC=2;AF=1.00;AN=2;DP=9;FS=0.000;MLEAC=2;MLEAF=1.00;MQ=53.85;MQ0=0;QD=28.73	20	0.12	0.02	GGCGAATATTGAGATGATTGTTGTA	GATACTCACCAGCACAAACATATTT	60.001	60.116
scaffold_2	5108591	scaffold_2_5108591	GATGTATAAATATTTTTTTCATAATATTTTGTTATAATATGTGTGTATAACTTTTATTTATACAAAATT	G	192.82	AC=2;AF=1.00;AN=2;DP=7;FS=0.000;MLEAC=2;MLEAF=1.00;MQ=56.68;MQ0=0;QD=27.55	68	0.26	0.13	ATCAAATCCGGATAGCACTTTTTAC	TGCACTTGTTAGGTCTACTTGTATA	60.175	59.762
scaffold_2	5118495	scaffold_2_5118495	T	TGAATCACTCAATTGAGTTTGG	50.92	AC=2;AF=1.00;AN=2;DP=5;FS=0.000;MLEAC=2;MLEAF=1.00;MQ=60.00;MQ0=0;QD=10.18	21	0.02	0.05	CATGTGACATGTCCTCTTTAGTTTT	CATTTCAGGTTCCTGTATGTATCAC	60	59.943
scaffold_2	5138540	scaffold_2_5138540	CTCGATTGAGATTCCATTTACAATCA	C	188.84	AC=2;AF=1.00;AN=2;DP=7;FS=0.000;MLEAC=2;MLEAF=1.00;MQ=60.00;MQ0=0;QD=26.98	25	no hit	no hit	TTCTCCGTTCGTCAATTATCTGATA	GAGATCCCGTTCTTGAAATCATTAG	60.175	60.002
scaffold_2	5142543	scaffold_2_5142543	C	CTTGGGTTCTACCAAATCTCAATA	454.73	AC=2;AF=1.00;AN=2;DP=11;FS=0.000;MLEAC=2;MLEAF=1.00;MQ=60.00;MQ0=0;QD=30.13	23	0.52	0	CCTGGAAATAGCTAGGTCTATTCAT	TTTGGGTAATTGGGTTATCTGTCTA	59.996	59.995
scaffold_2	5159542	scaffold_2_5159542	C	CTATATCCTCCTCATTTGAAATGGGTGTGGATTTGGGGATGGATACCCACTGGCAGGATCTGCCATGATTTTTTT	650.73	AC=1;AF=0.500;AN=2;DP=21;FS=0.000;MLEAC=1;MLEAF=0.500;MQ=55.29;MQ0=0;QD=30.99	74	0.5	0.49	GCGAGAAAATCTTCGCTTAGATTAT	CAGGTCTAATCAAAGATAGGACACT	60.06	60.116
scaffold_2	5207559	scaffold_2_5207559	G	GTTCGCCGGCGACCTCGCGTCGTTCGGACCGGACGGCCCCGGTGGCCGGGCGGTGCCGGAAAAAGGCACCCCCAAATC	893.73	AC=2;AF=1.00;AN=2;DP=22;FS=0.000;MLEAC=2;MLEAF=1.00;MQ=60.00;MQ0=0;QD=31.05	77	no hit	no hit	GAACGAGCAAGAGAAAGAAGAATAT	GCAAATGTGTTGAAGAAGAAATGTG	59.655	60.516
scaffold_2	5216731	scaffold_2_5216731	TGGAACGAAGCCCCCCTCCGGCGGAGAGGGCGTCCAGCC	T	327.74	AC=2;AF=1.00;AN=2;DP=11;FS=0.000;MLEAC=2;MLEAF=1.00;MQ=60.00;MQ0=0;QD=29.79	38	0.05	0.01	TTCAGAACCCATTCTTCTGTATCAT	AAACACCATGAGATGATTGTTACAG	60.293	60.058
scaffold_2	5233069	scaffold_2_5233069	C	CAACAGGCTTCTTCGAGACTTCCATCTTGCAGACTCCACTTATCGT	361.74	AC=2;AF=1.00;AN=2;DP=10;FS=0.000;MLEAC=2;MLEAF=1.00;MQ=60.00;MQ0=0;QD=32.37	45	no hit	no hit	CCAGATGGAGACTAATTCGTAAAAC	AGGTATGAGTTCGAAAGTATGAGTT	59.945	60.057
scaffold_2	5235159	scaffold_2_5235159	CTACTCATGGGCATATGTACAGCAT	C	137.94	AC=2;AF=1.00;AN=2;DP=4;FS=0.000;MLEAC=2;MLEAF=1.00;MQ=60.00;MQ0=0;QD=34.49	24	0.13	0.01	AGATTTCAGTACAGAGAATGACCTT	TCACCAGAATTTCTTGGTAAATCTG	59.996	59.765
scaffold_2	5259887	scaffold_2_5259887	TCGCTGCCAAGGGAGGAGCCCGGAGGTGAGCAGATGAGCGAGGTGAGGGAGGAATAAGGGGGCGCTCCCGGTTGAGGGAACTCACCTGC	T	572.73	AC=2;AF=1.00;AN=2;DP=16;FS=0.000;MLEAC=2;MLEAF=1.00;MQ=60.00;MQ0=0;QD=31.62	88	no hit	no hit	AAAATTAAATGACCCCTGACTCTTG	CATCTATGAATCTAGGTCATTGTCA	59.998	58.472
scaffold_2	5260388	scaffold_2_5260388	G	GTTGCATACAAATATCTATGCATCTAACAAC	606.73	AC=2;AF=1.00;AN=2;DP=15;FS=0.000;MLEAC=2;MLEAF=1.00;MQ=54.58;MQ0=0;QD=27.94	30	0.71	0.46	AAAATTAAATGACCCCTGACTCTTG	TGAATACTACTCCATCTGTTCCAAA	59.998	59.996
scaffold_2	5274008	scaffold_2_5274008	T	TACATTTATCCTTCCCGTCCCTTTTGCACGCCTTCATAGTA	499.73	AC=2;AF=1.00;AN=2;DP=10;FS=0.000;MLEAC=2;MLEAF=1.00;MQ=60.00;MQ0=0;QD=25.09	40	0.55	0.66	GTCGAGTTGTGTTTACATATATGCA	TGTGTCCACATTATTAGTTCGACTA	59.945	60.057
scaffold_2	5281717	scaffold_2_5281717	TTACAAAACCATAGTATTAAAAACATACTATCGTTAA	T	208.74	AC=2;AF=1.00;AN=2;DP=14;FS=0.000;MLEAC=2;MLEAF=1.00;MQ=60.00;MQ0=0;QD=14.91	36	0.04	0.1	ATCCTCTAGAAAGCATTAGCCATAA	CCATTTGGTTTCTAGCACTATCAAA	59.936	60.058
scaffold_2	5281835	scaffold_2_5281835	G	GAACTGAGGGAGTAGTAGCCTGAGGTTCAACATCGTATA	634.73	AC=2;AF=1.00;AN=2;DP=16;FS=0.000;MLEAC=2;MLEAF=1.00;MQ=58.43;MQ0=0;QD=33.75	38	no hit	no hit	ATCCTCTAGAAAGCATTAGCCATAA	CCATTTGGTTTCTAGCACTATCAAA	59.936	60.058
scaffold_2	5285237	scaffold_2_5285237	C	CATTGGCATCTTCCGTAAAACTG	618.73	AC=2;AF=1.00;AN=2;DP=14;FS=0.000;MLEAC=2;MLEAF=1.00;MQ=60.00;MQ0=0;QD=31.75	22	0.59	0.02	TCTTACGAGCTGACTATGTTTATGT	TTCCTGGACATTTCAAGTTTGTAAG	60.116	60.174
scaffold_2	5287759	scaffold_2_5287759	C	CCAAGCAATTATCATCTACAAGCAAGCTCTGCTCTATCCAAAGTCT	45.27	AC=2;AF=1.00;AN=2;DP=5;FS=0.000;MLEAC=2;MLEAF=1.00;MQ=60.00;MQ0=0;QD=9.05	45	0.45	0.29	TAACTCATTCAGTACGTTTCAAACC	ATGCTAGTTGTCTCAGTTTCTTTTC	60.002	60.001
scaffold_2	5296292	scaffold_2_5296292	CGCATGCAGCGGCGGCATGCAT	C	511.73	AC=2;AF=1.00;AN=2;DP=10;FS=0.000;MLEAC=2;MLEAF=1.00;MQ=60.00;MQ0=0;QD=30.78	21	0.44	0.03	GGCTAGAGTAAAATGATTCGAAGTC	CTTCTATAGATCCGAGGTTTTGGTA	60.003	59.94
scaffold_2	5305644	scaffold_2_5305644	G	GGATCGCGACTATTAATCGTCGATC	141.06	AC=2;AF=1.00;AN=2;DP=4;FS=0.000;MLEAC=2;MLEAF=1.00;MQ=60.00;MQ0=0;QD=27.52	24	no hit	no hit	GAGATCATAGAAAATGCGACGATTT	GTTATGTGTAAATATTCGCGATCCA	60.289	60.06
scaffold_2	5307691	scaffold_2_5307691	TAGAAGAAGTTTCATCAAAAAAAAATTATAGA	T	279.76	AC=2;AF=1.00;AN=2;DP=8;FS=0.000;MLEAC=2;MLEAF=1.00;MQ=60.00;MQ0=0;QD=34.97	31	no hit	no hit	GATGGAGCACCTTAACTTTAACATT	GTCACCCACTCACATATACTGATAT	60.058	59.998
scaffold_2	5309028	scaffold_2_5309028	CATGCATTGTCTACATATATATGTATATATATCAACATATTATCTTAG	C	339.73	AC=2;AF=1.00;AN=2;DP=8;FS=0.000;MLEAC=2;MLEAF=1.00;MQ=49.09;MQ0=0;QD=28.24	47	0.01	0.03	GAGGCAAATGGTGATACTAAATTGT	AATGCATGCTAGTGAGAGTTAAAAG	60.116	60.117
scaffold_2	5321791	scaffold_2_5321791	T	TAAAATTCAACCCCAACTACAAAACCGTCTTTTTATTTTAGTGAAGGAATGAGAAGCATTTGCAAAAAAAA	387.82	AC=2;AF=1.00;AN=2;DP=9;FS=0.000;MLEAC=2;MLEAF=1.00;MQ=56.42;MQ0=0;QD=29.37	70	0.76	0.37	GTGGATCAAGTGAAAATGAGAAGAA	AAAATAACAAAGATCACGGGAAGAG	60	60.058
scaffold_2	5345291	scaffold_2_5345291	TGACGTATAGTCCTCTACACAA	T	233.79	AC=2;AF=1.00;AN=2;DP=7;FS=0.000;MLEAC=2;MLEAF=1.00;MQ=52.08;MQ0=0;QD=33.40	21	0.39	0.14	TCTCACAACTCAGACAATAAGTGTA	TCGGTCCCTAAATTAGATCACATAG	59.94	59.998
scaffold_2	5345513	scaffold_2_5345513	TCATGCCGCTGCAGCCGCGTAAGAGTGCCCCAACA	T	146.9	AC=2;AF=1.00;AN=2;DP=7;FS=0.000;MLEAC=2;MLEAF=1.00;MQ=57.02;MQ0=0;QD=20.99	34	0.39	0.15	TCTCACAACTCAGACAATAAGTGTA	TCGGTCCCTAAATTAGATCACATAG	59.94	59.998
scaffold_2	5346450	scaffold_2_5346450	A	ACGCTCCACCTCCGCCTCCGGCCTCCT	483.73	AC=2;AF=1.00;AN=2;DP=10;FS=0.000;MLEAC=2;MLEAF=1.00;MQ=57.45;MQ0=0;QD=25.38	26	0.03	0.16	CACGAATAGATCAGCACAAATCTAG	GATTTTTGGGAGATTTGACCTCTAC	60.061	60.116
scaffold_2	5386593	scaffold_2_5386593	A	ATGTGGCAGCTCATTTATTATCTATAAAACTCCTATTGAAAATGGCCTTAAGTCGAGTATTTTTG	958.73	AC=2;AF=1.00;AN=2;DP=22;FS=0.000;MLEAC=2;MLEAF=1.00;MQ=59.82;MQ0=0;QD=29.16	64	0.71	0.29	TCTCTTCCATAACTCCATTGATTGA	ATCAGGCTTAGTTACCTAGTTTTCA	60.055	59.996
scaffold_2	5387476	scaffold_2_5387476	TTATTCATTCATCTGCCCAGATGCAA	T	249.74	AC=2;AF=1.00;AN=2;DP=11;FS=0.000;MLEAC=2;MLEAF=1.00;MQ=60.00;MQ0=0;QD=22.70	25	0.51	0	CCACTATTAGACAACGAGGTCTATT	TGACTTTGCAGTACATTACTCAAAG	60.174	60.001
scaffold_2	5391018	scaffold_2_5391018	T	TGTCTCTGAAACATTAGTTGACTTACAGTGATC	183.94	AC=2;AF=1.00;AN=2;DP=7;FS=0.000;MLEAC=2;MLEAF=1.00;MQ=60.00;MQ0=0;QD=26.28	32	no hit	no hit	GACTTACAGTGATTGTCTCTGAAAC	TAGTTACCTTTCAGTAGGACAGAAC	60.06	59.999
scaffold_2	5392721	scaffold_2_5392721	GGGAGAGGAGAGGCTCGCTAACACTCGTTGCTTAC	G	226.8	AC=2;AF=1.00;AN=2;DP=5;FS=0.000;MLEAC=2;MLEAF=1.00;MQ=60.00;MQ0=0;QD=27.75	34	0.07	0	CTGATAGAAGATGAATTCACGCAAT	GGTAGACAAAATAAGGTCAGCATTT	60.001	60.058
scaffold_2	5408395	scaffold_2_5408395	ATCTACCTGGCCTTTTTTTTTTCGAACTAATGGCAGGAGTACTACCTTTCATTTAAGAGGAAAGAGTTTAGAAAGTACGATTACAATTTTAGCGACTT	A	288.73	AC=1;AF=0.500;AN=2;BaseQRankSum=0.747;ClippingRankSum=0.747;DP=11;FS=0.000;MLEAC=1;MLEAF=0.500;MQ=60.00;MQ0=0;MQRankSum=0.747;QD=26.25	97	0.48	0.01	TTGAGCTGAAACTTGGGTAATAAAG	CGCTATTGAATCAGGACACAATAAT	59.999	60.001
scaffold_2	5408946	scaffold_2_5408946	C	CTTATGGCCGGTTTACCAGTTCTTTTATACTAGT	269.77	AC=2;AF=1.00;AN=2;DP=3;FS=0.000;MLEAC=2;MLEAF=1.00;MQ=60.00;MQ0=0;QD=27.77	33	no hit	no hit	ATACTGCACTAGGTAGAGATGAATG	GTGAACAATGTGGGAACTACATTTA	59.998	60
scaffold_2	5417263	scaffold_2_5417263	C	CCACCTTAGTTTACCTCGTGGTGGACTGCCGGACTTTTCCTCCGACAACTTGGGACGGAAAAGTATTTACCAACTA	278.92	AC=2;AF=1.00;AN=2;DP=8;FS=0.000;MLEAC=2;MLEAF=1.00;MQ=49.98;MQ0=0;QD=34.87	75	0.68	0.3	CCTAGTAAAATCCCTTGTGTTCTTG	GATCTTCTGAAACCAATAACCCAAA	60.058	59.998
scaffold_2	5420339	scaffold_2_5420339	CGTTGGCTTCTCATTGCATTGTACTGACCCAATAACCGACACGGATGAGGTTTTAGA	C	204.74	AC=2;AF=1.00;AN=2;DP=8;FS=0.000;MLEAC=2;MLEAF=1.00;MQ=60.00;MQ0=0;QD=25.59	56	0.26	0.01	TACCTTTCTCATGCACTGTTTTTAG	GCTGCCAAAGTAGTCTTTATAGATG	60	60.002
scaffold_2	5425167	scaffold_2_5425167	C	CATGAAATGTCTAGTTTCTGAACAAATCTTTTTA	259.8	AC=2;AF=1.00;AN=2;DP=11;FS=0.000;MLEAC=2;MLEAF=1.00;MQ=60.00;MQ0=0;QD=23.62	33	no hit	no hit	GGTTCCAAATTAAAATGAGGACTGA	AGCCCATTAGAGGTTTTAACATAGA	59.998	60.055
scaffold_2	5426684	scaffold_2_5426684	G	GTATGTATGTATGTATGTACGTACGTACGTACGTACGTACGTACGTATC	71.27	AC=1;AF=0.500;AN=2;DP=2;FS=0.000;MLEAC=1;MLEAF=0.500;MQ=40.01;MQ0=0;QD=26.96	48	0.79	0.44	GTCACTATATATGCATCCAGATTGC	TTGTTGGGAACTTGAAGATCATAAC	59.944	59.999
scaffold_2	5429099	scaffold_2_5429099	GAGGCACCGGTGCATATAGTGGAATGCATATAGTGGAATCTTA	G	519.73	AC=1;AF=0.500;AN=2;BaseQRankSum=-2.293;ClippingRankSum=0.085;DP=20;FS=0.000;MLEAC=1;MLEAF=0.500;MQ=58.67;MQ0=0;MQRankSum=-1.613;QD=25.99;ReadPosRankSum=-1.271	42	no hit	no hit	AAGAGGACATGTTTTGGTATTCATG	TAGCTGTTGTCTAAACAGTCCTATT	60.057	59.997
scaffold_2	5429363	scaffold_2_5429363	ACCCCAACTTTCTTTGCCTAC	A	100.14	AC=2;AF=1.00;AN=2;DP=3;FS=0.000;MLEAC=2;MLEAF=1.00;MQ=60.00;MQ0=0;QD=33.38	20	0.59	0	AAGAGGACATGTTTTGGTATTCATG	TAGCTGTTGTCTAAACAGTCCTATT	60.057	59.997
scaffold_2	5431009	scaffold_2_5431009	CTTTTTTTTGTTTAGTTACTAAGTAATTAGTATATGTGAAT	C	1156.73	AC=1;AF=0.500;AN=2;BaseQRankSum=0.038;ClippingRankSum=1.019;DP=33;FS=0.000;MLEAC=1;MLEAF=0.500;MQ=58.46;MQ0=0;MQRankSum=0.868;QD=32.27;ReadPosRankSum=-0.079	40	0.53	0.39	CACAAATGTTGAAGTATCACTCTGT	CATAAACGCAGGTTATCAAAAGTTG	60.001	59.891
scaffold_2	5461328	scaffold_2_5461328	G	GTTTGACTCTTCAAGAAAGTTGGAATGACTTATAATTTGA	49.19	AC=2;AF=1.00;AN=2;DP=2;FS=0.000;MLEAC=2;MLEAF=1.00;MQ=60.00;MQ0=0;QD=24.59	39	0.03	0.02	GGATTTGAAAAACATCTGCAAAGAG	GGGTTTCTTGTGTAGAATTCATTGA	60.06	59.999
scaffold_2	5461441	scaffold_2_5461441	T	TACTCCCTAGTCCCTACAGTCTGTTTCGTATTAGGA	576.73	AC=2;AF=1.00;AN=2;DP=22;FS=0.000;MLEAC=2;MLEAF=1.00;MQ=60.00;MQ0=0;QD=26.22	35	0.52	0.04	GGATTTGAAAAACATCTGCAAAGAG	GGGTTTCTTGTGTAGAATTCATTGA	60.06	59.999
scaffold_2	5465715	scaffold_2_5465715	C	CCCTGGCCTGCCCCGGCGTGGCGGCAGGCGGCCTTGGGCGACCGG	217.25	AC=2;AF=1.00;AN=2;DP=6;FS=0.000;MLEAC=2;MLEAF=1.00;MQ=57.92;MQ0=0;QD=28.87	44	no hit	no hit	ATTTTGCCATTGATGAGATCATGAG	ATCTAGAAGGAAGAAACAGGAAGAG	60.466	60.056
scaffold_2	5472599	scaffold_2_5472599	C	CTGAAGTTGTTACCAATCAGTGA	453.73	AC=2;AF=1.00;AN=2;DP=11;FS=0.000;MLEAC=2;MLEAF=1.00;MQ=60.00;MQ0=0;QD=30.31	22	0.41	0.06	GGATTTAAAATTGTGACCTGACGAT	GATCAAATCCCAGTAGCAGAATTTT	60.349	60.116
scaffold_2	5473936	scaffold_2_5473936	A	ACGGTGCAATTTATGAATTTATG	405.74	AC=2;AF=1.00;AN=2;DP=10;FS=0.000;MLEAC=2;MLEAF=1.00;MQ=53.16;MQ0=0;QD=33.66	22	0.66	0.11	CCAACAACAGAAGCAAAACAATAC	CAACGGTTGCATTCCTTAATGTAG	59.995	60.945
scaffold_2	5494660	scaffold_2_5494660	ACACACACACACACACACACACACGCACGCACG	A	237.77	AC=2;AF=1.00;AN=2;DP=6;FS=0.000;MLEAC=2;MLEAF=1.00;MQ=52.72;MQ0=0;QD=29.83	32	no hit	no hit	GAATTGGGCAACAAATATAGTGACA	CAGTGAGTTTGATTTCTACCTTTGT	60.349	59.942
scaffold_2	5494724	scaffold_2_5494724	ACGCACGCACACACTGGAACACT	A	237.77	AC=2;AF=1.00;AN=2;DP=1;FS=0.000;MLEAC=2;MLEAF=1.00;MQ=60.00;MQ0=0;QD=25.96	22	0.67	0.16	GAATTGGGCAACAAATATAGTGACA	CAGTGAGTTTGATTTCTACCTTTGT	60.349	59.942
scaffold_2	5508401	scaffold_2_5508401	T	TTATGATCATAATTAACTGTGTTACTAGGAGCGTATA	448.74	AC=2;AF=1.00;AN=2;DP=15;FS=0.000;MLEAC=2;MLEAF=1.00;MQ=60.00;MQ0=0;QD=29.92	36	0.55	0	GACTCAGATAAGCAAGATGTTCTTC	TAGGGACGATGCATAAGAAATCATA	59.945	59.997
scaffold_2	5516970	scaffold_2_5516970	T	TTTATTTCTCCTTCCAAATTACTTGATCTCAG	51.19	AC=2;AF=1.00;AN=2;DP=4;FS=0.000;MLEAC=2;MLEAF=1.00;MQ=60.00;MQ0=0;QD=12.80	31	no hit	no hit	TTTATATATGCGGGTGGTTTTTGAG	CTATGTCCTGTCACGAATCCTAATA	60.175	59.999
scaffold_2	5527480	scaffold_2_5527480	T	TCAGCAGGCAGGTTGTTGGGTGCG	816.73	AC=2;AF=1.00;AN=2;DP=16;FS=0.000;MLEAC=2;MLEAF=1.00;MQ=57.68;MQ0=0;QD=28.25	23	no hit	no hit	GATGGCCCTTTTACAGCTAATAATT	CTTCATGTAGTTGTATGCCTATGTG	59.939	60.002
scaffold_2	5527492	scaffold_2_5527492	A	AGCTTTTGCTTTGCTCCTAGTTGCTGTG	816.73	AC=2;AF=1.00;AN=2;DP=13;FS=0.000;MLEAC=2;MLEAF=1.00;MQ=57.13;MQ0=0;QD=31.13	27	no hit	no hit	GATGGCCCTTTTACAGCTAATAATT	CTTCATGTAGTTGTATGCCTATGTG	59.939	60.002
scaffold_2	5541772	scaffold_2_5541772	CATTGGATCCTAGTGGATGCCATT	C	423.73	AC=2;AF=1.00;AN=2;DP=11;FS=0.000;MLEAC=2;MLEAF=1.00;MQ=60.00;MQ0=0;QD=33.40	23	0.47	0.4	CAGACAATAGCAACATCATGATGAT	CTTTGTTCTACTTATCTCGTTGCAA	60	60.06
scaffold_2	5560869	scaffold_2_5560869	TTGGGCCAGCCCTGCGCTCAGGCTCC	T	144.94	AC=2;AF=1.00;AN=2;DP=4;FS=0.000;MLEAC=2;MLEAF=1.00;MQ=60.00;MQ0=0;QD=31.41	25	0.47	0.01	CTAAAATCAGAGCAAGCCCAATAAT	CCATCATTTCAGTTCAAGTTGTAGT	60.174	60
scaffold_2	5579762	scaffold_2_5579762	C	CACGTGAAAAAATCTTAACGATCG	94.52	AC=2;AF=1.00;AN=2;DP=5;FS=0.000;MLEAC=2;MLEAF=1.00;MQ=44.24;MQ0=0;QD=18.90	23	0.32	0.16	TTATGTGCTGTCCATGATAAGTACT	ATCTGAAAGTTGGAATCTCCTTTTG	60.115	59.999
scaffold_2	5589973	scaffold_2_5589973	TAAGCTTCAACATCTTTTACCCCCATCTCTTGTAAAATCACCAAACCGAATAGCA	T	151.84	AC=2;AF=1.00;AN=2;DP=7;FS=0.000;MLEAC=2;MLEAF=1.00;MQ=60.00;MQ0=0;QD=21.69	54	0.03	0.18	GCTCATTAATTCTATGCTCCACAAT	GAGGCATTATTTGTTATCGCATACT	60	60.059
scaffold_2	5596251	scaffold_2_5596251	GGATCGGCTACAGAGACCCTGACCGGTCGGACCA	G	190.84	AC=2;AF=1.00;AN=2;DP=5;FS=0.000;MLEAC=2;MLEAF=1.00;MQ=59.22;MQ0=0;QD=27.15	33	no hit	no hit	TACTCGGTACATGATTGAACCTAAA	CCAACCTGATCTGAAGGATTATAGA	60.057	59.937
scaffold_2	5625497	scaffold_2_5625497	C	CGCCCCCTTGTCCCTAGCATCATGCCCTCGCT	170.94	AC=2;AF=1.00;AN=2;DP=5;FS=0.000;MLEAC=2;MLEAF=1.00;MQ=60.00;MQ0=0;QD=34.19	31	no hit	no hit	TTAACCTCAGCTCTATCGATTCATT	ACTAAGGCCTCCACATCTAATAATT	60.174	59.875
scaffold_2	5648471	scaffold_2_5648471	CAACAACCCAGAACAACATCAGTAGGGGTCACCCTCCTGTTTCTTCAAAAA	C	223.73	AC=1;AF=0.500;AN=2;BaseQRankSum=0.742;ClippingRankSum=-0.742;DP=13;FS=0.000;MLEAC=1;MLEAF=0.500;MQ=60.00;MQ0=0;MQRankSum=-0.742;QD=17.21	50	0.5	0.18	GATGTGACTGAACTCAACTTTGTAA	GGTTGTTGACAGGAGGTTATTAAAA	59.944	59.94
scaffold_2	5670878	scaffold_2_5670878	G	GACTACCTACAATTCTTCGGA	498.73	AC=1;AF=0.500;AN=2;BaseQRankSum=1.488;ClippingRankSum=0.248;DP=15;FS=0.000;MLEAC=1;MLEAF=0.500;MQ=60.00;MQ0=0;MQRankSum=-1.488;QD=33.25;ReadPosRankSum=0.496	20	0.5	0.01	ATAGTCAACTCACATGTTTGTTGAG	CACCACAGCTCAAGTAAAATTCTTA	60.001	60
scaffold_2	5687109	scaffold_2_5687109	TGTTCGTAAGATGTGATGTTCCGGTCAGCATGTGTCGCAAGAATG	T	147.9	AC=2;AF=1.00;AN=2;DP=4;FS=0.000;MLEAC=2;MLEAF=1.00;MQ=60.00;MQ0=0;QD=35.65	44	no hit	no hit	GACACACTAGGACTCTATAGGATTG	ACATCAACATGTCTAGTTGTCTACT	60	59.998
scaffold_2	5712147	scaffold_2_5712147	GGCACGTACGACGACGGATGCTGAAGAAACAGCTCCTGAAATCAAGTAGTTGCCCAT	G	480.73	AC=2;AF=1.00;AN=2;DP=9;FS=0.000;MLEAC=2;MLEAF=1.00;MQ=58.28;MQ0=0;QD=27.41	56	0.13	0.01	CTGTAGCCGTTTTGATTTTTCTAGA	TCAGGTTAATGCTAGCTAAAACAAG	60.059	59.826
scaffold_2	5712227	scaffold_2_5712227	AGCAGGGGCACACGAAACACAAAGGT	A	335.74	AC=2;AF=1.00;AN=2;DP=5;FS=0.000;MLEAC=2;MLEAF=1.00;MQ=56.86;MQ0=0;QD=29.42	25	0.14	0	CTGTAGCCGTTTTGATTTTTCTAGA	TCAGGTTAATGCTAGCTAAAACAAG	60.059	59.826
scaffold_2	5713312	scaffold_2_5713312	T	TAGGACAGCACCAAGCGGAGCCCCCC	223.94	AC=2;AF=1.00;AN=2;DP=6;FS=0.000;MLEAC=2;MLEAF=1.00;MQ=54.46;MQ0=0;QD=34.54	25	0.2	0.01	TAAAGTGTGCATGCATAGGAATATG	CACATCTTCAATGTCTCCTAACCTA	60	60.351
scaffold_2	5713813	scaffold_2_5713813	ATAAACTTTGCTGCGTGCCTT	A	144.94	AC=2;AF=1.00;AN=2;DP=4;FS=0.000;MLEAC=2;MLEAF=1.00;MQ=60.00;MQ0=0;QD=29.89	20	0.13	0.01	CACTCCATTCAACGAGAATAAACTT	TAACCCAACACCTGACAGTTAATTA	60.059	60.412
scaffold_2	5720049	scaffold_2_5720049	T	TCTGATGATGCGTGTTTGGAGATTGGTATTCCTGTTAAC	656.73	AC=2;AF=1.00;AN=2;DP=18;FS=0.000;MLEAC=2;MLEAF=1.00;MQ=60.00;MQ0=0;QD=28.00	38	no hit	no hit	TCTGAAGGACGTTATTTCTAGAACA	CGCACTCATTCACTCTTTTAAAATG	59.999	59.891
scaffold_2	5732798	scaffold_2_5732798	T	TTATAACAATGAAGTTTTTTTTTTGATAAAA	890.73	AC=2;AF=1.00;AN=2;DP=23;FS=0.000;MLEAC=2;MLEAF=1.00;MQ=52.15;MQ0=0;QD=33.22	30	0.42	0.2	TCTCTGTCCAATGAACATTTTAACC	TTCCTTTCCCTTGAGAAAATCAATC	59.999	59.998
scaffold_2	5734591	scaffold_2_5734591	C	CCGGATTGCTTGCAGACGCCGGGAGCCCTTAGATCCTCCAGTCT	391.79	AC=2;AF=1.00;AN=2;DP=14;FS=0.000;MLEAC=2;MLEAF=1.00;MQ=60.00;MQ0=0;QD=27.98	43	no hit	no hit	AAACTATGGCCACAAGAATAAGAAC	CTAGATGCGTTTCTTTTCTTTTCAC	60.058	59.608
scaffold_2	5766062	scaffold_2_5766062	ATGCGCTCATCAACTCTACGATATCTGGCACGATCGATATATAAACTTGTGCAGCAACAGCAGTG	A	165.75	AC=2;AF=1.00;AN=2;DP=5;FS=0.000;MLEAC=2;MLEAF=1.00;MQ=60.00;MQ0=0;QD=33.15	64	0.42	0.16	GTAATTTGGGACAGATGGAGTAATG	GATTATGTTGGTGATGACTGATGAG	59.942	60.001
scaffold_2	5872466	scaffold_2_5872466	GCAATAGTGGTTGAGACAAGACAACCGCAATTT	G	278.75	AC=2;AF=1.00;AN=2;DP=9;FS=0.000;MLEAC=2;MLEAF=1.00;MQ=38.66;MQ0=0;QD=30.97	32	0.24	0.62	GCACACTTCACAAGAGAATGAATAT	TATGTACACTGTACTAGGTCCAAAC	60.117	60.057
scaffold_2	6218031	scaffold_2_6218031	G	GGGAAACCTGAATCCAAGATC	941.73	AC=2;AF=1.00;AN=2;DP=22;FS=0.000;MLEAC=2;MLEAF=1.00;MQ=60.00;MQ0=0;QD=33.91	20	0.02	0.02	GTCAAGGATCGAAATTTCTCAAGAA	TACACAGGTGTAATTTGGATAGTGA	60.059	59.997
scaffold_2	6550525	scaffold_2_6550525	G	GGCCTGTTTGGATACAGTCTCATAAAGTTTAGTACCTCGCATCCAAACACCC	116.73	AC=1;AF=0.500;AN=2;BaseQRankSum=1.380;ClippingRankSum=0.000;DP=10;FS=0.000;MLEAC=1;MLEAF=0.500;MQ=60.00;MQ0=0;MQRankSum=-0.720;QD=11.67;ReadPosRankSum=-1.380	51	0.14	0.02	GGAGCTAGCATTAAGTTCTCATTTT	TCAGGAAAGGGAATAAGGTCATAAT	59.883	59.813
scaffold_2	6721056	scaffold_2_6721056	T	TCTTAGTATTCTAAGTAAAGCATTTCATTC	1203.73	AC=2;AF=1.00;AN=2;DP=29;FS=0.000;MLEAC=2;MLEAF=1.00;MQ=60.00;MQ0=0;QD=30.01	29	0.44	0.02	ACGTGGACATGTATGACGTATTATA	AGTCTTTGGCTTATCCTTCTTTTTC	60	59.999
scaffold_2	6763407	scaffold_2_6763407	G	GGAAACATAAAGTTTGTGATA	141.06	AC=2;AF=1.00;AN=2;DP=5;FS=0.000;MLEAC=2;MLEAF=1.00;MQ=60.00;MQ0=0;QD=28.21	20	0.5	0.01	CTAGTAACAATTGAAGGCATGCATA	TTGGAAAACAAGCTATATGGGATTG	59.942	60.116
scaffold_2	6765891	scaffold_2_6765891	A	AACAAGTAGTCATTTTTCATGGATGAAAAGCATT	605.73	AC=2;AF=1.00;AN=2;DP=15;FS=0.000;MLEAC=2;MLEAF=1.00;MQ=58.48;MQ0=0;QD=30.70	33	no hit	no hit	TTAAAACCACTGCTAGTCTATTCCT	CTAGATCGATTTCATGGCTGAATTT	59.996	60
scaffold_2	6769935	scaffold_2_6769935	GGTCACTTTTAGTACCAGGTGGTGTTAT	G	182.87	AC=2;AF=1.00;AN=2;DP=3;FS=0.000;MLEAC=2;MLEAF=1.00;MQ=54.41;MQ0=0;QD=36.83	27	0.2	0.16	TACTAAAGGTCTCTTCATGGGTTAC	AGTACTGCTATGTCCATACTAAAGG	60.056	59.939
scaffold_2	6792403	scaffold_2_6792403	TTTTTCATGTCACTCAAATTTAATAG	T	188.84	AC=2;AF=1.00;AN=2;DP=5;FS=0.000;MLEAC=2;MLEAF=1.00;MQ=60.00;MQ0=0;QD=29.13	25	0.32	0	ATGGTGGTACAATAGCCTATCTAAG	TCTGGAACAAGACAACAAAAGATAC	59.997	59.942
scaffold_2	6825068	scaffold_2_6825068	ACCTACTACACTATGTGAATGATGGTGTAGTGCATTTCATGACTCCG	A	270.73	AC=2;AF=1.00;AN=2;DP=9;FS=0.000;MLEAC=2;MLEAF=1.00;MQ=58.74;MQ0=0;QD=30.08	46	0.32	0.02	GATGTTTCACGACCTTTGTTAGTAA	CAACTGATGCACTACTTATGGTATG	60.002	60.002
scaffold_2	6827873	scaffold_2_6827873	TCCCATCAGACGTCGGGGTAG	T	261.76	AC=2;AF=1.00;AN=2;DP=5;FS=0.000;MLEAC=2;MLEAF=1.00;MQ=57.64;MQ0=0;QD=30.01	20	0.21	0.06	GGTGAGTTTTCTAATAGTGTTTGCT	TTTCCTATTCCAATACGTCAACATG	60	59.884
scaffold_2	6861455	scaffold_2_6861455	A	AAAAATATGGGAGCACTAAAT	183.9	AC=2;AF=1.00;AN=2;DP=5;FS=0.000;MLEAC=2;MLEAF=1.00;MQ=60.00;MQ0=0;QD=26.06	20	0.5	0.01	AGCGGAAGATTTATAGGAAGTACAT	GGCCTAAAACTGCATCTAATCTAAG	59.938	60.001
scaffold_2	6864492	scaffold_2_6864492	A	AGAAACACTACCAACTTTCATGAGATGGTGGAAGAAGGAT	658.73	AC=2;AF=1.00;AN=2;DP=17;FS=0.000;MLEAC=2;MLEAF=1.00;MQ=58.97;MQ0=0;QD=26.70	39	0.36	0.2	CATCATTCTTCAACTTCCAAAGGAT	CTAATAACACTGCTCCGAGTTTATG	60.057	60.003
scaffold_2	6900195	scaffold_2_6900195	CACTGTGAGGTATGGATATGGTTGTCTAGCTGCTAAT	C	173.73	AC=1;AF=0.500;AN=2;BaseQRankSum=-0.731;ClippingRankSum=-0.731;DP=5;FS=0.000;MLEAC=1;MLEAF=0.500;MQ=44.80;MQ0=0;MQRankSum=-0.731;QD=34.75;ReadPosRankSum=0.736	36	0.08	0.11	ACGAGGAAGGTTAAACAATACAAAG	ACCAAGCGAGCTTTATATATGTCTA	60.001	59.998
scaffold_2	6903286	scaffold_2_6903286	G	GTAACCAAGTTAGTATTAATTCTTCAACCTTGTTGAAC	621.73	AC=2;AF=1.00;AN=2;DP=14;FS=0.000;MLEAC=2;MLEAF=1.00;MQ=43.78;MQ0=0;QD=30.12	37	0.15	0.37	TGTCAACATAGGTACTCATTTAGCT	CCCAAAGAGAATTTAGCAACTACAA	60.056	59.999
scaffold_2	6924302	scaffold_2_6924302	TTAAAAGTGTCCCACTGCAGAAGCTAGATGGCAATTATTA	T	151.84	AC=2;AF=1.00;AN=2;DP=8;FS=0.000;MLEAC=2;MLEAF=1.00;MQ=60.00;MQ0=0;QD=18.98	39	0.23	0.16	CATCACTATGGTATCAGACATCTCA	TTTTATCCTAATATGCCACCTAGCT	59.999	59.935
scaffold_2	6925186	scaffold_2_6925186	T	TCCAGAGGCGAGCGGGTCGAGATGTGAA	432.74	AC=2;AF=1.00;AN=2;DP=11;FS=0.000;MLEAC=2;MLEAF=1.00;MQ=58.47;MQ0=0;QD=30.22	27	0.39	0.03	ATGACCAAATATCACCTCAATTGTG	GAAACATTGAGGTTTCGTTGTAAAC	60.116	60.005
scaffold_2	6925662	scaffold_2_6925662	A	AACGGAATCAAATGATTCTACC	415.73	AC=1;AF=0.500;AN=2;BaseQRankSum=0.736;ClippingRankSum=0.736;DP=6;FS=0.000;MLEAC=1;MLEAF=0.500;MQ=60.00;MQ0=0;MQRankSum=-0.736;QD=25.53;ReadPosRankSum=-0.736	21	0.35	0.2	TGATAAGGACTTCCGTTACAAGTAA	GTGAACATTTCCAACTTTGTACCTA	59.998	59.941
scaffold_2	6926382	scaffold_2_6926382	GAGTCAGAGGTCGTGTCCAAGGATA	G	332.74	AC=2;AF=1.00;AN=2;DP=8;FS=0.000;MLEAC=2;MLEAF=1.00;MQ=59.51;MQ0=0;QD=29.32	24	0.28	0.01	TAGGTACAAAGTTGGAAATGTTCAC	GCTACTAGTTATCGCTAACCTCTAG	59.941	60.117
scaffold_2	6927516	scaffold_2_6927516	G	GTTCAGGAACCTTTGGTGAATTCTGCTACCTCCA	142.06	AC=2;AF=1.00;AN=2;DP=5;FS=0.000;MLEAC=2;MLEAF=1.00;MQ=57.64;MQ0=0;QD=28.41	33	no hit	no hit	AATTTCCTGATTGACAGTTCAGATG	GAAACACAGCAGAAAACAAAGAATC	60.058	60.232
scaffold_2	6939760	scaffold_2_6939760	TTGTATTCCTGTTGAAAGACCAAACAC	T	305.73	AC=1;AF=0.500;AN=2;BaseQRankSum=-0.751;ClippingRankSum=-0.751;DP=16;FS=0.000;MLEAC=1;MLEAF=0.500;MQ=60.00;MQ0=0;MQRankSum=-0.751;QD=19.11;ReadPosRankSum=0.727	26	0.44	0	TATGTTGTCTTGCAGTCTAACTAGT	CACTATCAGTCAGTAAAGTGTTTGG	59.998	60.06
scaffold_2	6955959	scaffold_2_6955959	G	GCATGGGAACGAAACGTATTAGAGATGTTTTCTA	478.75	AC=2;AF=1.00;AN=2;DP=11;FS=0.000;MLEAC=2;MLEAF=1.00;MQ=60.00;MQ0=0;QD=27.03	33	0.24	0.13	TTTCTTCCAACTCTGCATATTTGAG	AGGGAAAGTCTGTCTCAATTATTCT	60.058	59.995
scaffold_2	6962678	scaffold_2_6962678	G	GTGTTTGAACGCTGTTTGTTTCCCAGCTAGTATATACTATTTATAATATTTGAC	1241.73	AC=1;AF=0.500;AN=2;BaseQRankSum=1.191;ClippingRankSum=-0.217;DP=32;FS=0.000;MLEAC=1;MLEAF=0.500;MQ=59.61;MQ0=0;MQRankSum=-0.217;QD=26.25;ReadPosRankSum=0.433	53	0.23	0.13	TGGGGTACGGATTTTCTTTCTATAA	AGGTTTACTCAAAGAGGTGTATCTT	60.055	59.936
scaffold_2	6979245	scaffold_2_6979245	C	CGTGTTGTATGCAAGAGTTTGTTGCCCTCCTGCGAATAGAGCGT	273.73	AC=1;AF=0.500;AN=2;BaseQRankSum=-0.751;ClippingRankSum=0.751;DP=10;FS=0.000;MLEAC=1;MLEAF=0.500;MQ=47.27;MQ0=0;MQRankSum=-0.751;QD=27.37;ReadPosRankSum=0.751	43	no hit	no hit	TGCTCTTGTTTCGATCATATTTCTC	GGTCACTAATATTCTCAAGCAGAAC	59.944	59.944
scaffold_2	6984649	scaffold_2_6984649	C	CATCTGAAAAATTCTTGCTTGGGGCAATAAAG	267.73	AC=1;AF=0.500;AN=2;BaseQRankSum=-0.747;ClippingRankSum=-0.747;DP=8;FS=0.000;MLEAC=1;MLEAF=0.500;MQ=57.14;MQ0=0;MQRankSum=-0.747;QD=33.47;ReadPosRankSum=-0.747	31	0.52	0.2	CAATTGTCACATCAATCTGGTTAGT	TAATGTGGAGTTCAAAGACATCAAC	60.058	60
scaffold_2	6985091	scaffold_2_6985091	G	GTGAACGTCACAGTCTTGAGTTGT	186.9	AC=2;AF=1.00;AN=2;DP=6;FS=0.000;MLEAC=2;MLEAF=1.00;MQ=60.00;MQ0=0;QD=31.15	23	0.52	0.03	CAAGTTCTAATCTTAGCAGCTCAAC	GACTTTTCCTGTTACCTCTTTGATC	60.404	60.059
scaffold_2	6989067	scaffold_2_6989067	T	TTAACGTGGGTGGTAGTATAAACTTATAGTAATGGCTAATAAAACTTGACTAACTAA	1268.73	AC=2;AF=1.00;AN=2;DP=22;FS=0.000;MLEAC=2;MLEAF=1.00;MQ=43.65;MQ0=0;QD=31.79	56	0.12	0.39	ACCTTAGCGAGTTATCCTTATTAGG	GGCTAAGTTTAATAGCATGTAAGCA	59.998	59.942
scaffold_2	7004265	scaffold_2_7004265	CGATTTTAACCTCCTACTTAGCTT	C	139.37	AC=2;AF=1.00;AN=2;BaseQRankSum=0.731;ClippingRankSum=0.731;DP=5;FS=0.000;MLEAC=2;MLEAF=1.00;MQ=60.00;MQ0=0;MQRankSum=0.731;QD=27.87	23	0.27	0.16	ACGTTAATTAGCAGCTGTATTGATC	CGATAAGTGACGAAGCTAGAAATTT	60.002	59.946
scaffold_2	7093780	scaffold_2_7093780	ATCTCTCTTAGTTTTTTCTAGCATTAAACCT	A	324.74	AC=2;AF=1.00;AN=2;DP=9;FS=0.000;MLEAC=2;MLEAF=1.00;MQ=60.00;MQ0=0;QD=26.21	30	0.49	0.01	GTGTAAACTATTGATCGGTTGGAAA	AGGATCTTGAGAAGGTTTAATGCTA	60.059	60.055
scaffold_2	7098525	scaffold_2_7098525	AAAGCTCGTATTAGTGCAATAAATTAGTAATTGGTGCATCTGTAGTCTAAATGTTGTAAC	A	139.73	AC=1;AF=0.500;AN=2;BaseQRankSum=0.731;ClippingRankSum=-0.731;DP=8;FS=0.000;MLEAC=1;MLEAF=0.500;MQ=56.66;MQ0=0;MQRankSum=0.731;QD=17.47	59	0.1	0.01	AGTAATTGGTGCATCTGTAGTCTAA	TCAAGGGTGAACTTATCGATATTGA	60.056	60.115
scaffold_2	7100867	scaffold_2_7100867	TGCTCCAAGTGCAGCACAATTAACGATAATATAAATA	T	247.74	AC=2;AF=1.00;AN=2;DP=12;FS=0.000;MLEAC=2;MLEAF=1.00;MQ=59.76;MQ0=0;QD=20.64	36	0.48	0.01	AATTATTTCTACCCCTTCTGTCCTT	GAGCACACTTTCTTAACTTGTACTT	59.994	59.943
scaffold_2	7111845	scaffold_2_7111845	G	GTACGAGGGTGTTTGGGAGGAGGGGGCTAAAATTTAGCCCCCTCCTCCCAAGCACCCCC	397.76	AC=2;AF=1.00;AN=2;DP=11;FS=0.000;MLEAC=2;MLEAF=1.00;MQ=60.00;MQ0=0;QD=26.01	58	no hit	no hit	ATCCTCAGGTAATTTGGAGTTATGT	CATCCCCAAACCTGTAACTTATTTT	60.055	59.997
scaffold_2	7113826	scaffold_2_7113826	GTCTCGCGCGTAGCTTCCTTGCCATCCCACCTACATAACACATCTA	G	382.73	AC=2;AF=1.00;AN=2;DP=9;FS=0.000;MLEAC=2;MLEAF=1.00;MQ=54.40;MQ0=0;QD=30.77	45	no hit	no hit	AAGGTCATTACAGCATAACAACATC	TGGACATGGTCATCTGTAATTTCTA	60.116	60.056
scaffold_2	7138896	scaffold_2_7138896	GTTCTTCTTCTTCTTCTTCTTCTTCTTCTTCTTCTTC	G	274.73	AC=2;AF=1.00;AN=2;DP=15;FS=0.000;MLEAC=2;MLEAF=1.00;MQ=56.89;MQ0=0;QD=18.32	36	no hit	no hit	ATTGACACTTCTTGATCTCTTCTCT	TTCATTCAATCCTCTAGAAGACCAA	59.997	59.996
scaffold_2	7146906	scaffold_2_7146906	AGTGGGGAGATAAGGCCGAGTGG	A	150.84	AC=2;AF=1.00;AN=2;DP=6;FS=0.000;MLEAC=2;MLEAF=1.00;MQ=60.00;MQ0=0;QD=25.14	22	0.11	0.01	TAAGGCTGAGGATGAATGATTAGTT	ACCATCCAAGTACCTTATCAGTTAG	60.115	60.115
scaffold_2	7150376	scaffold_2_7150376	GATTGAAATCCCTATGTCATGC	G	144	AC=2;AF=1.00;AN=2;DP=5;FS=0.000;MLEAC=2;MLEAF=1.00;MQ=60.00;MQ0=0;QD=28.80	21	0.12	0	ACAATCTCTTCTGGTTAGATTTCCT	GTTTTTCTGATAGCATTGAGGGAAT	59.995	60.116
scaffold_2	7995058	scaffold_2_7995058	G	GTTTTCGCACCGCCCCCAGGACATAGTCCCACCGACCCCAGCACCCCA	271.8	AC=2;AF=1.00;AN=2;DP=7;FS=0.000;MLEAC=2;MLEAF=1.00;MQ=60.00;MQ0=0;QD=29.40	47	no hit	no hit	CGAATGTGTGGTAGTGGTATTTTTA	CTTATCGAATCCTTCTCAACGTTAC	59.827	60.004
scaffold_2	8115281	scaffold_2_8115281	AAAGTATAGGGGAGCGAGAACCAGCTTATGTGTT	A	502.73	AC=2;AF=1.00;AN=2;DP=11;FS=0.000;MLEAC=2;MLEAF=1.00;MQ=48.08;MQ0=0;QD=35.94	33	0.05	0.57	CTTATGTGTTAAGTTCGGGTTTCTT	TCTAGTCATAGCTTCAGACCAATTT	60.001	60.056
scaffold_2	8155402	scaffold_2_8155402	TCCTAATCCCAACACTGTATTTCAACTGTTCATATTAATTGC	T	92.75	AC=2;AF=1.00;AN=2;DP=7;FS=0.000;MLEAC=2;MLEAF=1.00;MQ=30.61;MQ0=0;QD=13.25	41	0.31	0.52	TTTAGAGAGGAAATGAGCTTCTTCT	TGGGATTAGGAATAGTGACAAATGA	59.996	60.055
scaffold_2	8267830	scaffold_2_8267830	A	ATGTGGTGGTATGTTTTATGGAGTTGATTTGT	101.14	AC=2;AF=1.00;AN=2;DP=6;FS=0.000;MLEAC=2;MLEAF=1.00;MQ=60.00;MQ0=0;QD=16.86	31	no hit	no hit	AAATAGCCTAGGGAGAAATGTTACA	CACCTTGCTGAAAAATTATGTTCAC	60.055	60.06
scaffold_2	8470851	scaffold_2_8470851	C	CTTTCATTTGAAACTTAGCTTATA	183.94	AC=2;AF=1.00;AN=2;DP=7;FS=0.000;MLEAC=2;MLEAF=1.00;MQ=60.00;MQ0=0;QD=26.28	23	0.21	0.02	TAATTTAGCTGCCACCTTAAGTCTA	TAGGGGTATTGAGTTGATGAAAAGA	60.056	59.995
scaffold_2	8720962	scaffold_2_8720962	TCAGTTTCAGGGGAAGGTGGGGGGAA	T	235.79	AC=2;AF=1.00;AN=2;DP=6;FS=0.000;MLEAC=2;MLEAF=1.00;MQ=60.00;MQ0=0;QD=34.56	25	0.36	0.01	TAAAATTTCCCGCCTAAAGTACATG	CGTGGAAGATCTATTCATCTTTGTC	60.116	60.003
scaffold_2	8733787	scaffold_2_8733787	G	GGCGCACGGCACGGCCAGCGCCTGCAGCGAGGCACGA	541.73	AC=2;AF=1.00;AN=2;DP=14;FS=0.000;MLEAC=2;MLEAF=1.00;MQ=59.59;MQ0=0;QD=29.33	36	no hit	no hit	CTGATTAACTCGAGCTAACATGAAG	CACTAGTGTTTTCTCTGTTGTCTTT	60.004	59.885
scaffold_2	8743632	scaffold_2_8743632	C	CTACTCCCTCCGTTCCTAGATATACTAATTTTTCAAGGGAATTTTAGGAG	1109.73	AC=2;AF=1.00;AN=2;DP=26;FS=0.000;MLEAC=2;MLEAF=1.00;MQ=59.71;MQ0=0;QD=33.95	49	no hit	no hit	ATATCGACCTGACATTGATGTAGAA	CAATTCAAATTTCCTGACAGAGCTA	59.939	60.058
scaffold_2	8762381	scaffold_2_8762381	G	GGCTCCGATAGCACAATGCTA	705.73	AC=2;AF=1.00;AN=2;DP=17;FS=0.000;MLEAC=2;MLEAF=1.00;MQ=59.56;MQ0=0;QD=27.49	20	0.44	0.2	CTCCTCTGTCATTTTCTTCAATTCC	ATGAAAGCCAAGTGTTCTATTTCTC	60.348	60.058
scaffold_2	8787836	scaffold_2_8787836	A	AGGTGGTGGCTGCGCAGGTGGGGCTACAGACGGCGG	394.77	AC=2;AF=1.00;AN=2;DP=11;FS=0.000;MLEAC=2;MLEAF=1.00;MQ=60.00;MQ0=0;QD=30.11	35	no hit	no hit	TCGGTGTCTAAAAACTCCCTTAATA	GTGTATACACAGTTTCATCCTGATG	59.997	59.944
scaffold_2	8793391	scaffold_2_8793391	ATTAGTTCAAAAGCAAATGGTATT	A	182.82	AC=2;AF=1.00;AN=2;DP=6;FS=0.000;MLEAC=2;MLEAF=1.00;MQ=60.00;MQ0=0;QD=30.47	23	0.49	0.01	ATTTCTTGTGACTGAGTGATATCCT	CTCTGCTCATCAGTAATAACATTGG	60.056	60.001
scaffold_2	8805748	scaffold_2_8805748	T	TTATCAAGTAGCGGAACAAGGTGCCATCATGATGA	229.84	AC=2;AF=1.00;AN=2;DP=6;FS=0.000;MLEAC=2;MLEAF=1.00;MQ=47.40;MQ0=0;QD=37.55	34	0.07	0	GAGATAGTGTTGCCTCAATGTTATC	TTCTCAACCAACAACATCACTTATC	60.002	60
scaffold_2	8805983	scaffold_2_8805983	GTGATGTTGTTGGTTGAGAAA	G	413.73	AC=2;AF=1.00;AN=2;DP=7;FS=0.000;MLEAC=2;MLEAF=1.00;MQ=56.85;MQ0=0;QD=22.98	20	no hit	no hit	GAGATAGTGTTGCCTCAATGTTATC	TTCTCAACCAACAACATCACTTATC	60.002	60
scaffold_2	8868277	scaffold_2_8868277	GTTCCACATGTTTCTCATCATCAAGGAT	G	414.73	AC=2;AF=1.00;AN=2;DP=9;FS=0.000;MLEAC=2;MLEAF=1.00;MQ=53.63;MQ0=0;QD=31.52	27	0.07	0.25	ATAATGGTTCAACAACAGTGGTAAG	AGCAAGCTCATTATGATGTATCCTA	59.999	59.997
scaffold_2	8883984	scaffold_2_8883984	T	TTGTTACTCCAGCGGATCGGACCGCGGCC	138.14	AC=2;AF=1.00;AN=2;DP=5;FS=0.000;MLEAC=2;MLEAF=1.00;MQ=60.00;MQ0=0;QD=27.63	28	0.36	0.02	CTCCCTTTCATCTATGGAGTAGTAC	GAGTTCCTTTTGTGATGGTCAAATA	59.999	59.999
scaffold_2	8886666	scaffold_2_8886666	A	ACACTACGGGAAAGCTAAAAATTGCC	162.73	AC=1;AF=0.500;AN=2;BaseQRankSum=0.736;ClippingRankSum=-0.736;DP=17;FS=0.000;MLEAC=1;MLEAF=0.500;MQ=60.00;MQ0=0;MQRankSum=0.736;QD=9.57;ReadPosRankSum=0.736	25	0	0.02	TGGCTGAAAAGGAGAAATCAATAAG	CCTTGAATATGTTGTGTGAACAGAT	60.057	60.058
scaffold_2	8888480	scaffold_2_8888480	A	ACTAAAGAACGAAACACCCCCTTCGTTTG	176.9	AC=2;AF=1.00;AN=2;DP=5;FS=0.000;MLEAC=2;MLEAF=1.00;MQ=60.00;MQ0=0;QD=31.62	28	no hit	no hit	CCTATCACATCGAATGTTTGGATAC	AGGCTAATTCATGAGACGAATCTAT	60.06	59.997
scaffold_2	8889804	scaffold_2_8889804	TTTTCTTTTTTTCTCTAATTATC	T	261.73	AC=2;AF=1.00;AN=2;DP=7;FS=0.000;MLEAC=2;MLEAF=1.00;MQ=56.62;MQ0=0;QD=31.02	22	0.02	0.29	TTAATTGAACCACCCATTCAGAATC	TTTAGCTATCAGAAATCGCATCCTA	60.057	60.233
scaffold_2	8901185	scaffold_2_8901185	TATCCTCTGCTAATATCTTCATTCCAC	T	148.87	AC=2;AF=1.00;AN=2;DP=5;FS=0.000;MLEAC=2;MLEAF=1.00;MQ=60.00;MQ0=0;QD=29.77	26	0.35	0.01	ATTCCACATCCTCTGCTAATATCTT	GTCCTAAATTAAGGAACACAAGCTT	59.936	59.999
scaffold_2	8915788	scaffold_2_8915788	A	ATTGTCACAATATAGTAACCGAAATTGGAAGCCATTTAGTCTGTACCAG	145.86	AC=2;AF=1.00;AN=2;DP=11;FS=0.000;MLEAC=2;MLEAF=1.00;MQ=59.24;MQ0=0;QD=13.26	48	0.28	0.05	GTGAATTTCACAAGGGATTTTTCAC	TTGTTGTCGACTCCTAGATTAGAAA	60.002	59.999
scaffold_2	8928726	scaffold_2_8928726	AGATACATAAGAATCAATTTTATCAGGTTTATAGTCAACAT	A	323.74	AC=2;AF=1.00;AN=2;DP=8;FS=0.000;MLEAC=2;MLEAF=1.00;MQ=60.00;MQ0=0;QD=32.34	40	0.37	0.01	ACGAGACGAATCTATTAAGCCTAAT	GTTTGGTTCCTCGAGTTAAAGTTTA	59.999	59.943
scaffold_2	8938692	scaffold_2_8938692	G	GCGAAGCCTGAAGCGCGGACGACGCTGGGTCATCGCGGACGGGTGAACCGAGCGGAAGAAACGGGA	750.73	AC=2;AF=1.00;AN=2;DP=18;FS=0.000;MLEAC=2;MLEAF=1.00;MQ=54.42;MQ0=0;QD=27.65	65	no hit	no hit	GCGTACGAAGTTTTTCTTTGGTTTT	CAGGAATACAGGACGAGTATGAG	61.876	60.295
scaffold_2	8939218	scaffold_2_8939218	T	TGCAGGTCCGTGACTTTCTCGATTGG	353.77	AC=2;AF=1.00;AN=2;DP=12;FS=0.000;MLEAC=2;MLEAF=1.00;MQ=54.12;MQ0=0;QD=29.48	25	0.49	0.07	TGCTTATCCTTTCATCTGTTAGTCT	GCTGGCTATGTCAATTCACATTATA	60.056	59.767
scaffold_2	8941074	scaffold_2_8941074	G	GCCCACACCTCTCTGGAGTCA	141.06	AC=2;AF=1.00;AN=2;DP=4;FS=0.000;MLEAC=2;MLEAF=1.00;MQ=60.00;MQ0=0;QD=32.79	20	0.25	0	GCTGATTCATTTGTCCTTTTCAGTA	CATGGTAGGATGATGGAGATCAATA	60.291	60.056
scaffold_2	8941640	scaffold_2_8941640	ACTTCTACTATACTCCATTATACTACATTCATCTACCATGCTCATGGTTGAATGGCATGGCAAGGGAGGGGACCTC	A	235.76	AC=2;AF=1.00;AN=2;DP=2;FS=0.000;MLEAC=2;MLEAF=1.00;MQ=60.00;MQ0=0;QD=32.87	75	0.07	0.12	GCTAGTGTTTTGTAACCCATATTGT	GAGCATGGTAGATGAATGGAGTATA	60.058	60.057
scaffold_2	8946596	scaffold_2_8946596	AGGATGGATCATTGGATCAGTTACCAACCGTGTTGGTGTGTGTTTGAGT	A	128.73	AC=1;AF=0.500;AN=2;BaseQRankSum=0.731;ClippingRankSum=0.731;DP=9;FS=0.000;MLEAC=1;MLEAF=0.500;MQ=54.13;MQ0=0;MQRankSum=-0.731;QD=14.30	48	0.11	0	CAACAAAGAATCATCGAATCAAAGC	CAGATGGTCAATCAGTTTAATGGTT	60.175	60.057
scaffold_2	8946948	scaffold_2_8946948	TTGAAGGAAGTATTTAACAAAGTGGTCGGCCATCCGTGGACAC	T	169.73	AC=1;AF=0.500;AN=2;BaseQRankSum=0.736;ClippingRankSum=-0.736;DP=8;FS=0.000;MLEAC=1;MLEAF=0.500;MQ=58.95;MQ0=0;MQRankSum=0.736;QD=21.22	42	0.3	0.01	CGGCTAACTCACATGTATAGTACTT	CCACTTTGTTAAATACTCCCTTCAG	60.464	60.058
scaffold_2	8948192	scaffold_2_8948192	ACACTTACAGAAATAATTATATATATTCTTCTTAGAGAAAATTAAACACTTACAGAACC	A	293.74	AC=2;AF=1.00;AN=2;DP=7;FS=0.000;MLEAC=2;MLEAF=1.00;MQ=60.00;MQ0=0;QD=24.07	58	no hit	no hit	TTATTCCGCGGATTCTAACTTAAAC	CATATATGTACAGCTTCCACTAGGT	59.944	59.998
scaffold_2	8950454	scaffold_2_8950454	C	CAACTCATTGTTCAACTCATTTAAT	1066.73	AC=2;AF=1.00;AN=2;DP=13;FS=0.000;MLEAC=2;MLEAF=1.00;MQ=57.88;MQ0=0;QD=26.12	24	0.26	0.09	AAATTAGGAACCAAAACCGAAATCC	CTGTTTGGTTCCTCTATTTGATTGT	60.758	59.999
scaffold_2	8958757	scaffold_2_8958757	C	CAATATTAATGAAGACAATGGCTCT	184.94	AC=2;AF=1.00;AN=2;DP=5;FS=0.000;MLEAC=2;MLEAF=1.00;MQ=60.00;MQ0=0;QD=27.35	24	0.48	0.02	GAAAATGAAAAACACGAGTGATTCC	GTGTAGATATCGTCGTACATTAGGT	60.061	60.059
scaffold_2	8960491	scaffold_2_8960491	G	GTAAATATATAAACATGCGTGGATGATCTGCAGCGAGATCATATATAAACATGCA	653.73	AC=2;AF=1.00;AN=2;DP=15;FS=0.000;MLEAC=2;MLEAF=1.00;MQ=53.03;MQ0=0;QD=27.94	54	no hit	no hit	GCAGTATAAGTTGCGGTAATGTATT	ATGTCTGAGGTTTCCTAATCTTTCT	60.002	59.995
scaffold_2	9003176	scaffold_2_9003176	AGAACATATTAGATCTCAGCAAATGATGTTTTCACCT	A	500.73	AC=1;AF=0.500;AN=2;BaseQRankSum=0.085;ClippingRankSum=-0.764;DP=15;FS=0.000;MLEAC=1;MLEAF=0.500;MQ=49.45;MQ0=0;MQRankSum=-2.123;QD=33.38;ReadPosRankSum=0.480	36	0.02	0	GAAGTTTTGGACAACAGAAAAGAGA	CAAGACAACACAGTAGACAAGAATT	60.349	59.943
scaffold_2	9136738	scaffold_2_9136738	A	AAGTGTTGCCATTGCAGTTGTATGTGTATTATATTACTATACTG	1087.73	AC=2;AF=1.00;AN=2;DP=23;FS=0.000;MLEAC=2;MLEAF=1.00;MQ=60.00;MQ0=0;QD=28.91	43	no hit	no hit	GCTAAAGAAGTTTGTACAGCACTAA	AGGGATAGGTTTTGTGATGACTTAT	60.002	60.055
scaffold_2	9138940	scaffold_2_9138940	TGTCCTCATATTCATAGCATCTCTCCTACACTTTTCGTTCTCGCTTCATCAC	T	149.87	AC=2;AF=1.00;AN=2;DP=6;FS=0.000;MLEAC=2;MLEAF=1.00;MQ=60.00;MQ0=0;QD=24.98	51	0.15	0.01	GAACACATCCATTCTTACCTTGAAA	TCGATCTGAACTTGTTCATTCTCTA	59.999	60.058
scaffold_2	9140509	scaffold_2_9140509	C	CGGTGGGATGTCGGAGTCACTGACAT	392.75	AC=2;AF=1.00;AN=2;DP=9;FS=0.000;MLEAC=2;MLEAF=1.00;MQ=60.00;MQ0=0;QD=29.55	25	0.46	0.12	CTAAATGTCCGTGATGCATTTATCT	CACGCAGGATAAAATAATTCCCTAA	60.001	59.707
scaffold_2	9151471	scaffold_2_9151471	G	GATTTTTTTCTTGGATAGTTTATTCCATA	174.9	AC=2;AF=1.00;AN=2;DP=6;FS=0.000;MLEAC=2;MLEAF=1.00;MQ=60.00;MQ0=0;QD=29.15	28	no hit	no hit	CAGAAATAGAAGCAGAGATCAATGG	ACAAAGGGAAAATTGGTTCTATAGC	60.001	60.057
scaffold_2	9154579	scaffold_2_9154579	A	AGGGAGCTCCCTCCATTCCTG	849.73	AC=2;AF=1.00;AN=2;DP=22;FS=0.000;MLEAC=2;MLEAF=1.00;MQ=58.31;MQ0=0;QD=37.95	20	no hit	no hit	ATTAGATCTCTAGGGGTTTTGGTTT	AAAATTAAACTAGCCAAGCCAGTAC	59.994	60.291
scaffold_2	9158575	scaffold_2_9158575	CTCTCTTCGTTATTTATTTGCCACATCATCAAAACAATCCTATGGGGATGAAACTGGTTTCA	C	135.87	AC=2;AF=1.00;AN=2;DP=4;FS=0.000;MLEAC=2;MLEAF=1.00;MQ=60.00;MQ0=0;QD=33.97	61	0.08	0.03	ATCCTAGGTGTCATGCAATTTAATG	CTATACCGCATTTGATCCAGAATTT	59.94	60
scaffold_2	9160025	scaffold_2_9160025	ATAGCATACTCAGCTAGACTGGG	A	426.73	AC=2;AF=1.00;AN=2;DP=10;FS=0.000;MLEAC=2;MLEAF=1.00;MQ=60.00;MQ0=0;QD=28.33	22	0.18	0.01	CCTCGTTCCAGACCTATAATTATCA	GCCGATGTATTTTACTCAATCAGAA	59.998	59.944
scaffold_2	9163129	scaffold_2_9163129	TCCTTAACCAATAAGCATTTCGGCAAA	T	236.77	AC=2;AF=1.00;AN=2;DP=7;FS=0.000;MLEAC=2;MLEAF=1.00;MQ=60.00;MQ0=0;QD=33.82	26	0.09	0.01	GAACTCATCTGTGGACCTAGTATAG	CTTACCATGATGTGATGTGAGAATC	60	60.001
scaffold_2	9175619	scaffold_2_9175619	GAAGCTTTATAGGCTCATCGT	G	368.74	AC=2;AF=1.00;AN=2;DP=9;FS=0.000;MLEAC=2;MLEAF=1.00;MQ=60.00;MQ0=0;QD=36.33	20	0.43	0.11	CGATTGTTTTCGCTACTATAAAGGT	GTCTGTGGGATGCTAGATCTATTTA	59.945	59.998
scaffold_2	9204237	scaffold_2_9204237	A	ACTCCAACTGAATATAGGATCAAATTCACATTCGAAAATAGCAG	228.73	AC=1;AF=0.500;AN=2;BaseQRankSum=0.747;ClippingRankSum=0.747;DP=23;FS=0.000;MLEAC=1;MLEAF=0.500;MQ=57.28;MQ0=0;MQRankSum=0.747;QD=9.94;ReadPosRankSum=-0.747	43	no hit	no hit	AGTAAGCTTGAAAGTACTCCATACA	TAGCATCTAACAGCTTACTTTCTCA	59.997	60.057
scaffold_2	9208105	scaffold_2_9208105	A	AGCAACACACTGAGTAACAGTGATCCATGTTATTT	1238.73	AC=2;AF=1.00;AN=2;DP=24;FS=0.000;MLEAC=2;MLEAF=1.00;MQ=59.96;MQ0=0;QD=27.75	34	0.53	0.07	CCTAGTATCATAGGGCACTGTAAAT	TCCTCGATTGAGTCTATTTGTGTTA	59.997	60.057
scaffold_2	9219790	scaffold_2_9219790	ACAAAGCATCCGGCCTTTTGG	A	188.87	AC=2;AF=1.00;AN=2;DP=5;FS=0.000;MLEAC=2;MLEAF=1.00;MQ=60.00;MQ0=0;QD=34.40	20	0.11	0.01	GTCTAGAAATTTTTAGGCTGGTGTT	CTAAATCTGTCATGTAGTCGTTACG	59.999	59.779
scaffold_2	9241643	scaffold_2_9241643	A	ATGTAGTCACGTTTCTCACACTCTCG	176.25	AC=2;AF=1.00;AN=2;DP=6;FS=0.000;MLEAC=2;MLEAF=1.00;MQ=60.00;MQ0=0;QD=29.37	25	no hit	no hit	TTCTCTGCGCTAGATAAAGTTTCTA	CCTCATAAGTTCTAGACTAGCGAAT	60.116	60
scaffold_2	9248599	scaffold_2_9248599	CTATTAAACACTAATAAAAACATT	C	929.73	AC=2;AF=1.00;AN=2;DP=9;FS=0.000;MLEAC=2;MLEAF=1.00;MQ=56.33;MQ0=0;QD=32.35	23	0.33	0.25	GCTACAAATGCCACATCCTTTTATA	GCATGATCATCCAATTTGGTACATA	60.174	59.999
scaffold_2	9263519	scaffold_2_9263519	CTTGACGTCGAACTAAAAAGATGACGG	C	133.94	AC=2;AF=1.00;AN=2;DP=3;FS=0.000;MLEAC=2;MLEAF=1.00;MQ=60.00;MQ0=0;QD=27.75	26	0.19	0.01	ACAGCCCCGATTAACTGTATATTAT	TCCCAATCCCATGTATCTGATTATT	59.996	59.933
scaffold_2	9263841	scaffold_2_9263841	T	TCTGCTCTTGTAGGCTGCATTTTACAA	249.73	AC=1;AF=0.500;AN=2;BaseQRankSum=0.747;ClippingRankSum=0.747;DP=8;FS=0.000;MLEAC=1;MLEAF=0.500;MQ=59.28;MQ0=0;MQRankSum=-0.747;QD=31.22;ReadPosRankSum=0.747	26	0.24	0.2	ACAGCCCCGATTAACTGTATATTAT	TCCCAATCCCATGTATCTGATTATT	59.996	59.933
scaffold_2	9272826	scaffold_2_9272826	T	TCAGAGGGGTTCAGCTCTGCCATATATGATCCCA	582.73	AC=2;AF=1.00;AN=2;DP=16;FS=0.000;MLEAC=2;MLEAF=1.00;MQ=59.94;MQ0=0;QD=31.01	33	0.36	0.01	ACTTTGCTCCAGTATCAGTAAGTAA	GATTACACTTACTGAGCAGAGTAGA	59.997	59.883
scaffold_2	9274435	scaffold_2_9274435	T	TGATGCAAAATAGAGCATGGGACTAG	264.79	AC=2;AF=1.00;AN=2;DP=10;FS=0.000;MLEAC=2;MLEAF=1.00;MQ=60.00;MQ0=0;QD=26.48	25	0.46	0	GTTTTTCTGCTTAGTACAGTCACAT	CTCTCAAACACATGAGTCATGAAAT	60.001	60.058
scaffold_2	9280659	scaffold_2_9280659	T	TTCTGGTAGTGAAATGAATTTGGCACATCTTAA	230.82	AC=2;AF=1.00;AN=2;DP=7;FS=0.000;MLEAC=2;MLEAF=1.00;MQ=60.00;MQ0=0;QD=32.97	32	0.41	0.2	TGAATAATCCGAGACTTTCCTGTAA	ACTCTAGTCCCACAATATTTTCCAT	60.057	60.055
scaffold_2	9289750	scaffold_2_9289750	C	CTAAGTCTCGAATATCATGCCA	275.77	AC=2;AF=1.00;AN=2;DP=7;FS=0.000;MLEAC=2;MLEAF=1.00;MQ=60.00;MQ0=0;QD=28.99	21	0.49	0.01	GAAATTTTGTCAGAGAAACGTTGTC	CGAATTATACTCCATCTGTGCAATT	60.005	60.001
scaffold_2	9296768	scaffold_2_9296768	C	CCCTGGTAGCAAGGGCAAGGCATGCATCCATGGCATAGTT	176.25	AC=2;AF=1.00;AN=2;DP=7;FS=0.000;MLEAC=2;MLEAF=1.00;MQ=60.00;MQ0=0;QD=25.18	39	0.12	0.35	GTTATACTCCAACCTCCTAACTCAA	CCTTGTGACCCATTTGAAATTATCT	60.056	60.057
scaffold_2	9300212	scaffold_2_9300212	G	GCTTGCTTTGCTTGCTTTTGGTCCAACAAAAT	563.73	AC=2;AF=1.00;AN=2;DP=12;FS=0.000;MLEAC=2;MLEAF=1.00;MQ=60.00;MQ0=0;QD=30.24	31	0.16	0.11	GCAGAGCATGATTGGTTATCTATTT	CATAGCCAATGTAGCTACTTAGAGA	60	59.999
scaffold_2	9306606	scaffold_2_9306606	A	ATAATCATAAGTATCATATGTAAATGGATCCTAACAGGTGACGGTTTTC	587.74	AC=2;AF=1.00;AN=2;DP=24;FS=0.000;MLEAC=2;MLEAF=1.00;MQ=60.00;MQ0=0;QD=24.49	48	0.1	0	AAAAACACCCCACCATTCATATATC	TTTTTCTCCCCCAATGGTTATCTTA	59.879	60.475
scaffold_2	9307112	scaffold_2_9307112	C	CAACTTTTACTTTCACTGTTACATCTTTGACTAACAATACTATTTGCTCAGCAGTGTTAGTTAAGTAAAGTGAACAGTAT	1128.73	AC=2;AF=1.00;AN=2;DP=27;FS=0.000;MLEAC=2;MLEAF=1.00;MQ=59.60;MQ0=0;QD=30.54	79	0.47	0.14	GGGGAGAAAAATGTGACTAATGTAG	ATCTAAGAGTTGTCAAGTGGGTAAT	59.884	59.996
scaffold_2	9314528	scaffold_2_9314528	G	GCTTTAGTCCCCAACCGGGACTAAAGCTCCCC	52.92	AC=2;AF=1.00;AN=2;DP=3;FS=0.000;MLEAC=2;MLEAF=1.00;MQ=60.00;MQ0=0;QD=17.64	31	0.19	0.25	GACCTAGGACTAAAGGGTTTTTAGT	GAAGAGGAGAGAAGATAGGAAGATG	60.234	59.999
scaffold_2	9345096	scaffold_2_9345096	TACTTAATTATAAGTTAGAACTCGAGATTATGTGCGTACAACTGCCGC	T	105.94	AC=2;AF=1.00;AN=2;DP=6;FS=0.000;MLEAC=2;MLEAF=1.00;MQ=60.00;MQ0=0;QD=17.66	47	0.35	0.06	ATGTATGTAACCTCATCAGTTCCTT	CGAGTGTTTTTAAAGCTTCTGTTTC	60.055	60.005
scaffold_2	9368117	scaffold_2_9368117	GTTACCAAAGGGTTAAAAATTTATACAATCAGCTTTTTAAGGGCATATAAACC	G	242.75	AC=2;AF=1.00;AN=2;DP=7;FS=0.000;MLEAC=2;MLEAF=1.00;MQ=60.00;MQ0=0;QD=34.68	52	0.48	0.07	CACTGTCAAAATCATAGGAAGTTGT	AACCCTAACATGGAATTCAGATTTG	60	60.057
scaffold_2	9388057	scaffold_2_9388057	AATAACTGATCAAATATTTTTTTAGAGAAGATGGCC	A	324.74	AC=2;AF=1.00;AN=2;DP=8;FS=0.000;MLEAC=2;MLEAF=1.00;MQ=60.00;MQ0=0;QD=27.99	35	0.15	0.18	GTGATCACATTCATCAACAGAGTAG	TTTCATCCATTGTTCAACACTAGAC	59.945	60
scaffold_2	9423093	scaffold_2_9423093	C	CCTTGTTTCACCAATGAATCAGGGTTTAGGAAGCCATATGCATAGACAACAACGAATAGTACGGTTGCCATGGTGGACCA	398.76	AC=1;AF=0.500;AN=2;BaseQRankSum=0.290;ClippingRankSum=1.448;DP=18;FS=0.000;MLEAC=1;MLEAF=0.500;MQ=59.47;MQ0=0;MQRankSum=-1.738;QD=22.15;ReadPosRankSum=1.159	79	0.04	0.33	ATAATTTCCTTTCCCTCTTGTGTTG	TCTAACCATTAGATTGGGATCCAAA	59.998	60.054
scaffold_2	9429160	scaffold_2_9429160	G	GCCTGAGTGCCTCCATTGTTGCCGTTCGACCCT	434.74	AC=2;AF=1.00;AN=2;DP=10;FS=0.000;MLEAC=2;MLEAF=1.00;MQ=59.43;MQ0=0;QD=36.20	32	0.4	0.02	CCTTTGACTATCAGCATGCTAATAC	TGTATGCTGCACTTCTACTATAGAG	60.059	60
scaffold_2	9430561	scaffold_2_9430561	C	CTCCGCCCATGCCTACAGGTCCCT	277.77	AC=2;AF=1.00;AN=2;DP=7;FS=0.000;MLEAC=2;MLEAF=1.00;MQ=60.00;MQ0=0;QD=33.18	23	0.11	0.02	CAAGAAAAAGCCAAGAAAAGTTGTG	TTTAGTGGTGATTGTTCTCTCACTA	60.631	59.938
scaffold_2	9456139	scaffold_2_9456139	T	TCACGGCACACTTGACGCTCCA	140.06	AC=2;AF=1.00;AN=2;DP=5;FS=0.000;MLEAC=2;MLEAF=1.00;MQ=60.00;MQ0=0;QD=28.01	21	0.45	0	TAAATGAGATCAAGTGGACAAACAC	TTAGGCACTTGGACTTATTACTCTT	60	59.996
scaffold_2	9493382	scaffold_2_9493382	GCATCCTATATTTTAAAGTTATCTATTT	G	1414.73	AC=1;AF=0.500;AN=2;BaseQRankSum=1.349;ClippingRankSum=0.385;DP=18;FS=0.000;MLEAC=1;MLEAF=0.500;MQ=56.78;MQ0=0;MQRankSum=-0.771;QD=32.56;ReadPosRankSum=1.423	27	0.11	0.01	TTCGATCATAGATGAGCTAAATGGA	GCTCTACTTTCAAAAACAGGTATGT	59.998	60
scaffold_2	9493902	scaffold_2_9493902	C	CAGAACTCCATTCAGGTTAGG	185.9	AC=2;AF=1.00;AN=2;DP=4;FS=0.000;MLEAC=2;MLEAF=1.00;MQ=47.19;MQ0=0;QD=33.50	20	0.38	0.02	CTACAAGACCACTGCTAAACTAAAC	GTCAGGTTAAAAAGGGTCTAAACTC	60.06	60
scaffold_2	9495681	scaffold_2_9495681	ATCTCTGACATAAGAATATACATGGTAAGATGCATATGAGT	A	100.14	AC=2;AF=1.00;AN=2;DP=3;FS=0.000;MLEAC=2;MLEAF=1.00;MQ=42.72;MQ0=0;QD=33.38	40	0.36	0.01	GTGCAATGGTAATGGCTATTCTAAT	GGACTTCTTAGTTTCTGACCATCTA	59.999	60.057
scaffold_2	9498590	scaffold_2_9498590	T	TGTGCCCTTCTATATGCCCAATTAATCAAGGAACTCATG	627.73	AC=2;AF=1.00;AN=2;DP=12;FS=0.000;MLEAC=2;MLEAF=1.00;MQ=57.00;MQ0=0;QD=31.37	38	0.11	0.01	TGTAGTAGAAGGCCTTGATTAAACT	GTCTCAAACTCTCAATCATCTAAGC	59.996	59.945
scaffold_2	9545748	scaffold_2_9545748	GCTCATCGTAGATTCCAAACCGGCGACTAA	G	348.73	AC=2;AF=1.00;AN=2;DP=9;FS=0.000;MLEAC=2;MLEAF=1.00;MQ=52.95;MQ0=0;QD=29.53	29	0.15	0.01	CTGCATTATCCAACACAATTCACTA	AACACAATACAGTTTCACCATAAGG	60.116	59.999
scaffold_2	9547817	scaffold_2_9547817	G	GTCGCAGGCTCTTGTTCTGCAGGCT	812.73	AC=2;AF=1.00;AN=2;DP=21;FS=0.000;MLEAC=2;MLEAF=1.00;MQ=59.08;MQ0=0;QD=27.30	24	0.1	0	TATCCTTGAGGTCAGGTTTTCTTAA	GAAACCTGTATTTATTCCCCAGAAG	59.936	59.882
scaffold_2	9575238	scaffold_2_9575238	A	ATAGCTAATATATAATGAACTG	231.82	AC=2;AF=1.00;AN=2;DP=8;FS=0.000;MLEAC=2;MLEAF=1.00;MQ=60.00;MQ0=0;QD=28.98	21	0.51	0.01	ACGCATCTTATGGTTCTCATTAATG	CGGAATATTGATCCTCCAGTAGTTA	60.001	59.998
scaffold_2	9685928	scaffold_2_9685928	GTGGCATCCTTGTTTTATAGCATTTATGT	G	56.37	AC=2;AF=1.00;AN=2;DP=2;FS=0.000;MLEAC=2;MLEAF=1.00;MQ=60.00;MQ0=0;QD=28.18	28	no hit	no hit	GTCTGGTGATGTTAGCCTAATAGTA	CTAGGAACTCAATGCTGATAAGTTG	59.94	59.944
scaffold_2	9725145	scaffold_2_9725145	T	TATAAGATGGATCTCATTCCCACTGCACTTTGA	613.73	AC=2;AF=1.00;AN=2;DP=26;FS=0.000;MLEAC=2;MLEAF=1.00;MQ=60.00;MQ0=0;QD=23.61	32	0.01	0	GATTTCTTTTTGGGGAAAACGATTC	CAGTGGGAATGAGATCCATCTTATA	60.06	59.997
scaffold_2	9726463	scaffold_2_9726463	A	ATTTTTGGAGTTTTCTAAAAGCTTTCATCAT	1141.73	AC=2;AF=1.00;AN=2;DP=28;FS=0.000;MLEAC=2;MLEAF=1.00;MQ=52.52;MQ0=0;QD=29.25	30	0.5	0.03	CAAGTCAGATCCCTAGGATATACAC	CCCCCAAAAGGAACCATAAATAATT	60.057	60.055
scaffold_2	9726705	scaffold_2_9726705	TGCAAACAACAAGTAGAGATGA	T	678.73	AC=2;AF=1.00;AN=2;DP=7;FS=0.000;MLEAC=2;MLEAF=1.00;MQ=57.47;MQ0=0;QD=25.35	21	0.33	0.35	GGTTTTATAACGAAGGTCCTTCTTC	AAATTAGGATCAAACCAAGCTCATC	60.117	60.116
scaffold_2	9726782	scaffold_2_9726782	G	GCATGCCAAAATTAGGGTAAGTAATTTAGGTATTCA	678.73	AC=2;AF=1.00;AN=2;DP=16;FS=0.000;MLEAC=2;MLEAF=1.00;MQ=58.91;MQ0=0;QD=28.03	35	0.32	0.35	GGTTTTATAACGAAGGTCCTTCTTC	AAATTAGGATCAAACCAAGCTCATC	60.117	60.116
scaffold_2	9838299	scaffold_2_9838299	TTCGAGATGGAGCTGATGCTTTAGTTTTCA	T	143.94	AC=2;AF=1.00;AN=2;DP=4;FS=0.000;MLEAC=2;MLEAF=1.00;MQ=60.00;MQ0=0;QD=32.71	29	0.02	0	ATTTTGGTTGAGATCGATGATTCTC	CATCCATCAGATCGATTACTATTGC	59.942	59.945
scaffold_2	9839901	scaffold_2_9839901	G	GGAAATCTCACAGACACAATTGGGATATTGTA	167.25	AC=2;AF=1.00;AN=2;DP=6;FS=0.000;MLEAC=2;MLEAF=1.00;MQ=60.00;MQ0=0;QD=27.87	31	0.4	0.46	ATGGAGTAGGCTAATTTATGTTGGA	CGTTTGGATCATTGGAATTGAATTC	60.115	59.946
scaffold_2	9840876	scaffold_2_9840876	T	TTCCTCTTTCACATATTTATTTCAATGAATATATGAAAGATGAA	1369.73	AC=2;AF=1.00;AN=2;DP=34;FS=0.000;MLEAC=2;MLEAF=1.00;MQ=60.00;MQ0=0;QD=28.46	43	0.54	0.2	CACTCAGTAAATGCCTCTGTTTTAA	CGTATTGTAGCATGTTGATGAAGAT	60	60.002
scaffold_2	9868936	scaffold_2_9868936	G	GGACCCTCCTAGGCTAATCGCCCTA	1037.73	AC=2;AF=1.00;AN=2;DP=11;FS=0.000;MLEAC=2;MLEAF=1.00;MQ=55.56;MQ0=0;QD=34.82	24	no hit	no hit	CATGTTCTATTTTGCATGGAATTGG	GACTTTTCAAATCTCTGCTTGATCT	59.944	60.058
scaffold_2	9872491	scaffold_2_9872491	G	GGAGAAACTCTCATCCAAGAGTTCCAATGTGATCGGTTGTT	363.74	AC=2;AF=1.00;AN=2;DP=11;FS=0.000;MLEAC=2;MLEAF=1.00;MQ=60.00;MQ0=0;QD=33.07	40	0.55	0.14	CAATGAACTTGTCCAGATTTGTTTG	ATGAGTCATGACCCAATTAAGTAGT	60.003	60.055
scaffold_2	9889404	scaffold_2_9889404	TCTCTCCCTCTCCCTCTCCCTCCCTCC	T	253.73	AC=1;AF=0.500;AN=2;BaseQRankSum=-0.742;ClippingRankSum=-0.742;DP=7;FS=0.000;MLEAC=1;MLEAF=0.500;MQ=51.32;MQ0=0;MQRankSum=0.742;QD=28.46;ReadPosRankSum=0.731	26	0.2	0.19	TTTAATAGGCCTTTAGTACCGGTTA	CTGTTGTATGAATAGAAGGCATCAG	59.818	60.001
scaffold_2	9928253	scaffold_2_9928253	A	AATACTGGCCCTGTTTGGATTGC	445.73	AC=2;AF=1.00;AN=2;DP=18;FS=0.000;MLEAC=2;MLEAF=1.00;MQ=58.86;MQ0=0;QD=24.76	22	0.5	0	GTTACACTCTCGCTTCGAATATTAC	CAACACATACTCCATTTGTGAACTT	60.062	60.465
scaffold_2	9928875	scaffold_2_9928875	AAGCACTCGATTGATGTCCGCAATCTTTGTCGTCTCCACTCGGC	A	386.73	AC=2;AF=1.00;AN=2;DP=13;FS=0.000;MLEAC=2;MLEAF=1.00;MQ=60.00;MQ0=0;QD=29.75	43	0.01	0	TTTTGTCTTGTTCGATACTCTGATG	CATTTGGGTAAATGGTCCTCAAAG	59.829	60.597
scaffold_2	9929260	scaffold_2_9929260	TTGCGGTTAAAAAGCTTCGATCGAA	T	372.74	AC=2;AF=1.00;AN=2;DP=9;FS=0.000;MLEAC=2;MLEAF=1.00;MQ=60.00;MQ0=0;QD=31.00	24	0.1	0.44	TTTTGTCTTGTTCGATACTCTGATG	CATTTGGGTAAATGGTCCTCAAAG	59.829	60.597
scaffold_2	9952701	scaffold_2_9952701	CTGGTAAAATGAAATGAATTAGTTCGTAAGGT	C	471.73	AC=2;AF=1.00;AN=2;DP=16;FS=0.000;MLEAC=2;MLEAF=1.00;MQ=52.56;MQ0=0;QD=29.48	31	no hit	no hit	GTTCGTAAGGTTGGATCGTATATTG	CCTACATATACCTCAGTCCTTTCTC	60.061	59.999
scaffold_2	9974622	scaffold_2_9974622	A	ATAGCTAGTTCAAACGGCTATAACTCCGCTATAACTCCGCT	879.73	AC=2;AF=1.00;AN=2;DP=18;FS=0.000;MLEAC=2;MLEAF=1.00;MQ=52.20;MQ0=0;QD=29.67	40	no hit	no hit	CACTTGGTTTAGGAATTTTGTTTGG	GAGAGAGGTAGAGTGATTGAAAGAA	59.944	60.057
scaffold_2	9975464	scaffold_2_9975464	C	CAGCTTATTCAGCCGGCTTATCAGCCA	222.94	AC=2;AF=1.00;AN=2;DP=6;FS=0.000;MLEAC=2;MLEAF=1.00;MQ=60.00;MQ0=0;QD=26.09	26	0	0.01	ACAGTAGTTCAATAACTAGCTCACA	CCAATATGAAGCACGTGTACAATAT	59.998	60.001
scaffold_2	10052684	scaffold_2_10052684	GCGGCCTTATCCATCGATCCGCACA	G	322.74	AC=2;AF=1.00;AN=2;DP=8;FS=0.000;MLEAC=2;MLEAF=1.00;MQ=56.93;MQ0=0;QD=30.69	24	no hit	no hit	GAAAGCCTGTTGTTACTGACTAATT	ACCTGGTACTAAATGTCACCATTTA	60	60.234
scaffold_2	10054043	scaffold_2_10054043	AAGGAATCGGCTCTCCCCTCGCTTGTGGGAAAATCCCGCCGACTGTGATAAACATGATACAAAATTCTCCTG	A	347.73	AC=2;AF=1.00;AN=2;DP=8;FS=0.000;MLEAC=2;MLEAF=1.00;MQ=60.00;MQ0=0;QD=30.08	71	no hit	no hit	GGTTAGAGTGCATATGAATCAATGG	GGAAAAATCTCTTCGCTAGCAATC	60.29	60.766
scaffold_2	10054352	scaffold_2_10054352	CTCGAGGACGGCACACGGGATCCATATCCA	C	271.77	AC=2;AF=1.00;AN=2;DP=6;FS=0.000;MLEAC=2;MLEAF=1.00;MQ=60.00;MQ0=0;QD=27.45	29	no hit	no hit	GCTAGCTAAATGTAAAATGGGTTCA	CTGAGAGTTTGGCAATCTGATTTTA	60.116	60.058
scaffold_2	10055398	scaffold_2_10055398	GTTGTGTTAGATCCATCCAGATTCCCTCGGTTATATTTTTCTCTTCACCTTTTCGTTCTCTTGTTAGGTCT	G	289.74	AC=2;AF=1.00;AN=2;DP=10;FS=0.000;MLEAC=2;MLEAF=1.00;MQ=60.00;MQ0=0;QD=28.97	70	0.02	0	AAACTACTTGTACGGACTTCTATGT	CGGTAAGTGATTGATGCATTCTTAT	59.999	60.001
scaffold_2	10072386	scaffold_2_10072386	C	CACTTGCATTATTTCGGTTTCTCTTTTTCTTATATATATCTTTTGAGAG	520.74	AC=2;AF=1.00;AN=2;DP=14;FS=0.000;MLEAC=2;MLEAF=1.00;MQ=60.00;MQ0=0;QD=26.52	48	0.48	0.3	CTCCGTTCCAAATTATAGGTTGTTT	CCTGTACAGTTCTAGGTGACTTTAT	60.058	60.057
scaffold_2	10089967	scaffold_2_10089967	TAAAATATTGAAAGTAAGGACCGACTATAGACGCTTTTGGCAAAGCAAACCAAAAGCCA	T	306.74	AC=2;AF=1.00;AN=2;DP=8;FS=0.000;MLEAC=2;MLEAF=1.00;MQ=40.68;MQ0=0;QD=29.55	58	0.39	0.37	ATGTCTAGGTTCTGGTGAAAATAGT	TTCAACCAGATGAAGAAAACAAGAG	59.996	60.175
scaffold_2	10090156	scaffold_2_10090156	TTGGCCTACCCAGCTCCCTCTGGGC	T	53.7	AC=2;AF=1.00;AN=2;DP=2;FS=0.000;MLEAC=2;MLEAF=1.00;MQ=21.55;MQ0=0;QD=26.85	24	0.34	0.46	ATGTCTAGGTTCTGGTGAAAATAGT	TTCAACCAGATGAAGAAAACAAGAG	59.996	60.175
scaffold_2	10094677	scaffold_2_10094677	GCTGTCAAGTTAAATTAGTCATTA	G	102.06	AC=2;AF=1.00;AN=2;DP=4;FS=0.000;MLEAC=2;MLEAF=1.00;MQ=60.00;MQ0=0;QD=25.52	23	0.49	0	GAAACATATGTGGTGGTAAGTTTCA	CTGGCAAAGGACTAATTTAACTTGA	60	59.999
scaffold_2	10100915	scaffold_2_10100915	CTGTAATCCTAGTAGGACTCATACCA	C	725.73	AC=2;AF=1.00;AN=2;DP=10;FS=0.000;MLEAC=2;MLEAF=1.00;MQ=58.94;MQ0=0;QD=27.17	25	0.49	0	AGGATCTGAAAAGTACTCAAAGACT	GTTGTTTGGTGTTGAGAATTTGATC	59.937	60.003
scaffold_2	10105836	scaffold_2_10105836	TCAATTAATTTTCAGAAAAATCA	T	214.73	AC=1;AF=0.500;AN=2;DP=6;FS=0.000;MLEAC=1;MLEAF=0.500;MQ=50.65;MQ0=0;QD=31.88	22	0.47	0.17	GCAATTTAGAACCGAGGAAGTATTT	GATCAAATACGGCAAACTAACTGAT	60.116	60.175
scaffold_2	10106247	scaffold_2_10106247	GTCAAAGTTATGTATATCTAGAAAAAATTAAAATGACAGTGATT	G	432.73	AC=2;AF=1.00;AN=2;DP=13;FS=0.000;MLEAC=2;MLEAF=1.00;MQ=54.87;MQ0=0;QD=33.29	43	no hit	no hit	ATATGGGAGTCTAAGTCCAAATCAA	GATCCATCTGAAAAACTTGAGTTCA	59.815	60
scaffold_2	10125251	scaffold_2_10125251	G	GTCCTCCTGTGTGATAGTGCTTA	353.77	AC=2;AF=1.00;AN=2;DP=12;FS=0.000;MLEAC=2;MLEAF=1.00;MQ=60.00;MQ0=0;QD=29.48	22	0.49	0	GCATAGTTTTCCAAGCTGATGATAT	ACTCAAAATGTTACCACTTCAGATG	60	60
scaffold_2	10125888	scaffold_2_10125888	TTACATGGTTCCTTCAATAGGTGCACATTTTATA	T	102.06	AC=2;AF=1.00;AN=2;DP=4;FS=0.000;MLEAC=2;MLEAF=1.00;MQ=60.00;MQ0=0;QD=25.52	33	0.49	0.01	GTGCAAACTGATCCTTTCTATCTTT	CATAATAAGGGACGGGATAACAAAC	60.058	60.001
scaffold_2	10133790	scaffold_2_10133790	G	GATATGGAGGGCGGCGAAAGTCGCACTCC	131.06	AC=2;AF=1.00;AN=2;DP=6;FS=0.000;MLEAC=2;MLEAF=1.00;MQ=48.66;MQ0=0;QD=21.84	28	0.45	0.32	ATTAAGGATTTGGTTCTCTGTTGTG	GTATTTGAAGAGCACCAAAACTACT	59.999	60
scaffold_2	10137204	scaffold_2_10137204	C	CCTGGTCACTAGATGTGAAAGAAGAA	225.87	AC=2;AF=1.00;AN=2;DP=8;FS=0.000;MLEAC=2;MLEAF=1.00;MQ=60.00;MQ0=0;QD=28.23	25	0.5	0.14	CCAAATTAGAGGTTGTTGACTTCTT	GCTTCATTTTAGGCAGTAAGGTTTA	59.94	60.058
scaffold_2	10140696	scaffold_2_10140696	CGTAGCCTACCTCGTATCCCAACACTATGAAATTTCGA	C	140.9	AC=2;AF=1.00;AN=2;DP=5;FS=0.000;MLEAC=2;MLEAF=1.00;MQ=60.00;MQ0=0;QD=28.18	37	no hit	no hit	CACTATGAAATTTCGAGCAACATTG	CATGATGTAATGAAGGCATAACCAT	59.948	59.999
scaffold_2	10153122	scaffold_2_10153122	T	TACCAACAAGGATTTGCTCGGAA	185.9	AC=2;AF=1.00;AN=2;DP=5;FS=0.000;MLEAC=2;MLEAF=1.00;MQ=60.00;MQ0=0;QD=32.13	22	0.63	0.02	CGCACTAAGCTTACAATAGTAGTTC	TACTCTTTTAGGTTCATGGGCTATT	60.004	60.055
scaffold_2	10156524	scaffold_2_10156524	C	CAATTCCAATGATCCAAACGGGG	712.73	AC=2;AF=1.00;AN=2;DP=15;FS=0.000;MLEAC=2;MLEAF=1.00;MQ=60.00;MQ0=0;QD=28.69	22	no hit	no hit	GCATTTAAATTCGGTACATGTTTGG	CGGTGCAACACAAATTAGATAACTA	60.175	60.117
scaffold_2	10165045	scaffold_2_10165045	T	TCCTCTCCTCATCCTCTTCTC	44.92	AC=2;AF=1.00;AN=2;DP=1;FS=0.000;MLEAC=2;MLEAF=1.00;MQ=55.00;MQ0=0;QD=29.22	20	no hit	no hit	CATCCTCTCGAAAAACAAAATCAAG	TAAAGTGGAGGCTTTAGTCCTAATT	59.604	59.995
scaffold_2	10169623	scaffold_2_10169623	G	GGCAGAACGGGCGGCAATGGCGCA	186.73	AC=1;AF=0.500;AN=2;BaseQRankSum=1.495;ClippingRankSum=-1.495;DP=7;FS=0.000;MLEAC=1;MLEAF=0.500;MQ=59.30;MQ0=0;MQRankSum=0.922;QD=26.68;ReadPosRankSum=1.495	23	no hit	no hit	GGATACACCCTCCTAAACTTTATGA	TCACGAGCTCCAAGTATTTTATTTG	60.115	60.117
scaffold_2	10169991	scaffold_2_10169991	A	AAAAAAATCTCTAAAAATCCAAAAAAATTAG	661.73	AC=2;AF=1.00;AN=2;DP=15;FS=0.000;MLEAC=2;MLEAF=1.00;MQ=58.17;MQ0=0;QD=31.52	30	0.32	0.33	GGATACACCCTCCTAAACTTTATGA	TCACGAGCTCCAAGTATTTTATTTG	60.115	60.117
scaffold_2	10175928	scaffold_2_10175928	AGAAGATTTTTCTAAATTTGCC	A	489.73	AC=2;AF=1.00;AN=2;DP=11;FS=0.000;MLEAC=2;MLEAF=1.00;MQ=57.01;MQ0=0;QD=30.13	21	0.24	0.01	GAATGAAAGAAAGTTGGTGTTTTCC	TAGAAAAATCTTCTTCAGGGTGATG	59.945	59.294
scaffold_2	10177355	scaffold_2_10177355	GGCGTGCGGTGCTACGCCGGT	G	144.94	AC=2;AF=1.00;AN=2;DP=3;FS=0.000;MLEAC=2;MLEAF=1.00;MQ=60.00;MQ0=0;QD=35.07	20	no hit	no hit	GAAGAGCATCATTTCTGGAAAATCG	CGTTTTTCGAGAAGAAATGCTTTC	61.202	60.114
scaffold_2	10179885	scaffold_2_10179885	G	GAGAGAAGAAGAAAAATCTATTTGCATGCATGCATGCA	494.73	AC=2;AF=1.00;AN=2;DP=11;FS=0.000;MLEAC=2;MLEAF=1.00;MQ=60.00;MQ0=0;QD=29.04	37	0.23	0.01	CCCATTGCACTATATTTGGATGAAT	GCAATTAGAGCAGCCTCTATAATTT	59.998	59.766
scaffold_2	10194178	scaffold_2_10194178	CATGATATAAAAGATAGCATAAACAGGAGCACAATCTATTAT	C	147.9	AC=2;AF=1.00;AN=2;DP=10;FS=0.000;MLEAC=2;MLEAF=1.00;MQ=57.47;MQ0=0;QD=14.79	41	0.03	0.03	GGTTGGTTTCATGAAATGTATGGAT	TCATGTTACTTCCTTGTGAACTTTC	60.351	59.942
scaffold_2	10222002	scaffold_2_10222002	T	TATATTTACATGAATCTAAGTTATGTAGCTTGAGTTATAATGAA	1408.73	AC=2;AF=1.00;AN=2;DP=32;FS=0.000;MLEAC=2;MLEAF=1.00;MQ=60.00;MQ0=0;QD=23.87	43	0.5	0.23	GGAATCATCTCAATTGGCTTTAGAA	AGTCTGGGTTTATTTCTGTATCCTT	59.882	59.995
scaffold_2	10225758	scaffold_2_10225758	GCGGCGGCGAGCACTTGGGTA	G	192.82	AC=2;AF=1.00;AN=2;DP=7;FS=0.000;MLEAC=2;MLEAF=1.00;MQ=60.00;MQ0=0;QD=27.55	20	0.08	0.13	TACTTATAGGCCTGTGGGGATAAG	TTTCTTTCTCCCTTTTCTTCTTCTG	61.289	59.647
scaffold_2	10232249	scaffold_2_10232249	G	GCACATAGGGTGTTTGGAAGAGAGGCTAAAATTTAGC	533.73	AC=2;AF=1.00;AN=2;DP=4;FS=0.000;MLEAC=2;MLEAF=1.00;MQ=43.91;MQ0=0;QD=27.66	36	0.45	0.33	TTTTCGTGATCACAGAGTTCTTTAC	CAAAGTCTAAATTTTAGCCCCTTCA	60.002	59.998
scaffold_2	10246981	scaffold_2_10246981	AAATTTTGAGACAAAAAGCTCGACTTTCTT	A	192.8	AC=2;AF=1.00;AN=2;DP=7;FS=0.000;MLEAC=2;MLEAF=1.00;MQ=60.00;MQ0=0;QD=27.54	29	0.5	0.01	CAGGGTTGTTTAGATTCACTACAAG	TATTCGTTGCGATATATCCACCTTA	60.059	60.057
scaffold_2	10256311	scaffold_2_10256311	C	CATTGTGGGATGCACTCTAGGCAA	300.79	AC=2;AF=1.00;AN=2;DP=9;FS=0.000;MLEAC=2;MLEAF=1.00;MQ=56.17;MQ0=0;QD=33.42	23	0.48	0.29	ACAGTTCTATGACTACAAGATGGTT	CAAAGCCGTGAATACCAAATATTTG	59.997	59.946
scaffold_2	10265748	scaffold_2_10265748	T	TATCTTGTAAATCCGTCACTTC	1285.73	AC=2;AF=1.00;AN=2;DP=32;FS=0.000;MLEAC=2;MLEAF=1.00;MQ=60.00;MQ0=0;QD=34.25	21	0.56	0.05	TCCCGAATATTGTATGGTTCATTTG	TCATGCTATTCTTCCTTGATACTCA	59.941	59.878
scaffold_2	10276868	scaffold_2_10276868	A	AAGCAGGCATCGGTCGTTCACGAG	50.92	AC=2;AF=1.00;AN=2;DP=2;FS=0.000;MLEAC=2;MLEAF=1.00;MQ=60.00;MQ0=0;QD=25.46	23	0.1	0	AAAGTGGATTATACCTCTGCATTTG	GGATATCGGACAATTGTACTAGCTA	59.882	60.058
scaffold_2	10278315	scaffold_2_10278315	C	CACACCTTAATCCAGCAGTAGACG	365.74	AC=2;AF=1.00;AN=2;DP=9;FS=0.000;MLEAC=2;MLEAF=1.00;MQ=58.72;MQ0=0;QD=30.06	23	0.71	0.2	GCTACAGTAACCATTTGCTAATGAT	CATCCTTACCATCTCACCTACATAA	59.942	59.938
scaffold_2	10279777	scaffold_2_10279777	TTGGTAATCAAATTGTAATTCAG	T	189.84	AC=2;AF=1.00;AN=2;DP=5;FS=0.000;MLEAC=2;MLEAF=1.00;MQ=60.00;MQ0=0;QD=35.02	22	0.1	0	TAGGTGTTGATACAGAGCTTGTAAT	TGAGTTCAGTAGTGAGTTGTAAGTT	60.056	60.116
scaffold_2	10279912	scaffold_2_10279912	C	CCACCCAGGAACAGATCGAAAGAACCT	43.74	AC=1;AF=0.500;AN=2;DP=2;FS=0.000;MLEAC=1;MLEAF=0.500;MQ=60.00;MQ0=0;QD=21.87	26	0.52	0.29	TAGGTGTTGATACAGAGCTTGTAAT	TGAGTTCAGTAGTGAGTTGTAAGTT	60.056	60.116
scaffold_2	10307476	scaffold_2_10307476	TTTTATAATGAAATCAACTAGTA	T	413.73	AC=2;AF=1.00;AN=2;DP=10;FS=0.000;MLEAC=2;MLEAF=1.00;MQ=40.38;MQ0=0;QD=26.78	22	0.02	0.26	TGCCATCCATCGTAATAAAATTCTC	GGGAATAATCTATGTGGCTACTACA	60	59.997
scaffold_2	10313781	scaffold_2_10313781	A	ATACAAAATTCTTTTTTAGTTCATTTTGTC	318.75	AC=2;AF=1.00;AN=2;DP=8;FS=0.000;MLEAC=2;MLEAF=1.00;MQ=34.61;MQ0=0;QD=31.95	29	0.02	0.18	CCCATATCTCCTGTATGAAACCATA	ACAACTTATGGGTAACTCTGAGATT	59.996	59.996
scaffold_2	10318250	scaffold_2_10318250	TAAACTATTTGTCCCGGTTGGTAAC	T	100.14	AC=2;AF=1.00;AN=2;DP=3;FS=0.000;MLEAC=2;MLEAF=1.00;MQ=60.00;MQ0=0;QD=33.38	24	no hit	no hit	GAAGTAGCAAACCTTCACAATACTT	GAGTAAACTTTCAACCGGGATAAAA	60	60
scaffold_2	10320305	scaffold_2_10320305	G	GTTTTTCGTATAAATTTGATGAAACATAATAAAGTC	140.14	AC=2;AF=1.00;AN=2;DP=5;FS=0.000;MLEAC=2;MLEAF=1.00;MQ=60.00;MQ0=0;QD=28.03	35	no hit	no hit	GAGCAGCAAATCTAGAATGATTCAT	GCTCTTTGTCTGTGAAGAAACTATT	60	60.001
scaffold_2	10321345	scaffold_2_10321345	GCAGATGTTATTAATATGATAAAAAAAAAGGA	G	191.82	AC=2;AF=1.00;AN=2;DP=6;FS=0.000;MLEAC=2;MLEAF=1.00;MQ=60.00;MQ0=0;QD=31.97	31	0.22	0.32	TGGCTGTGCAGATGTTATTAATATG	TTATATTTTACTGGAGCTGCTTGTG	60	59.884
scaffold_2	10324132	scaffold_2_10324132	CGCAATACTTCCTATCTAAAGATATCGT	C	326.74	AC=2;AF=1.00;AN=2;DP=10;FS=0.000;MLEAC=2;MLEAF=1.00;MQ=60.00;MQ0=0;QD=32.67	27	no hit	no hit	CATCTATGTTTGACTACTGCTGATG	AGATAGGAAGTATTGCGGGATTTAT	60.002	59.996
scaffold_2	10350092	scaffold_2_10350092	C	CAAAAATAAACCCCCCAAGTATGAAATAAATTTATTTGGTGCATATATTATAAT	1050.73	AC=2;AF=1.00;AN=2;DP=27;FS=0.000;MLEAC=2;MLEAF=1.00;MQ=59.54;MQ0=0;QD=32.61	53	0.03	0.47	GCTTCACAATTGACTTATCTAACGA	CTTGGAAAATACTCTCAGCTTGAAA	59.887	60
scaffold_2	10360571	scaffold_2_10360571	T	TTGCCAATTGTATGTAGTAACATGCAGA	758.73	AC=2;AF=1.00;AN=2;DP=23;FS=0.000;MLEAC=2;MLEAF=1.00;MQ=60.00;MQ0=0;QD=32.99	27	0.01	0	CATGCATATCCCGTGTAACATATTT	CAATCCGTCATCTTGTTACTTTCTT	60.058	60.059
scaffold_2	10377049	scaffold_2_10377049	TTAGGTTTATGCCAACGGCGTATAAGGAATTTTCTGTATATATAATGTGACACCG	T	472.73	AC=2;AF=1.00;AN=2;DP=14;FS=0.000;MLEAC=2;MLEAF=1.00;MQ=60.00;MQ0=0;QD=33.77	54	no hit	no hit	AGGCTTAATAGATTCATCTCATCGT	TGCGGTGTCACATTATATATACAGA	59.997	59.999
scaffold_2	10379545	scaffold_2_10379545	T	TTATTGCATGCATTTATTGCTTTATATATGCTA	381.74	AC=2;AF=1.00;AN=2;DP=12;FS=0.000;MLEAC=2;MLEAF=1.00;MQ=54.43;MQ0=0;QD=31.81	32	no hit	no hit	GGCTAGATATTATCCACATCTCACA	TCTTGCCTACCACTAAGCTAATTAA	60.057	60.056
scaffold_2	10384001	scaffold_2_10384001	A	AAGGACAAATTATGGTGGAAACTGAATGAAATACAAAGTTTAGGGGTAAAACGAAAAAAAAT	414.87	AC=2;AF=1.00;AN=2;DP=17;FS=0.000;MLEAC=2;MLEAF=1.00;MQ=58.66;MQ0=0;QD=24.40	61	0.02	0.1	CTCTTTCAAGTGCAGTGTTACAATA	ATCCATCCAACTTGCATAGTATTTG	60.001	59.94
scaffold_2	10387537	scaffold_2_10387537	G	GGCGAAGATATACAGTAATTAAGGGTGCTAATGCACCCCTCACTA	545.73	AC=2;AF=1.00;AN=2;DP=11;FS=0.000;MLEAC=2;MLEAF=1.00;MQ=60.00;MQ0=0;QD=32.92	44	0.04	0.02	TCTTATTAGATCCGCATTAGCTTCT	TACGTTTTAGTACCGGTTATCTCAA	59.998	60.058
scaffold_2	10412292	scaffold_2_10412292	C	CTGATTTTGCTGTTGGCGACAAG	580.73	AC=2;AF=1.00;AN=2;DP=16;FS=0.000;MLEAC=2;MLEAF=1.00;MQ=58.95;MQ0=0;QD=31.81	22	0.48	0.21	GGAAGGTGGAAAATAAATGGAGAAA	GGTGTAGTGGAGATAAAATCGTTTT	59.997	59.826
scaffold_2	10413151	scaffold_2_10413151	T	TCAAGTACAAAATTGCAAATTAC	485.74	AC=2;AF=1.00;AN=2;DP=12;FS=0.000;MLEAC=2;MLEAF=1.00;MQ=60.00;MQ0=0;QD=24.57	22	0.5	0.01	AATCAACTACTGTGTGATTCTTGTG	AGCATGTTAATATAGGCCAGGAATA	60.001	59.995
scaffold_2	10419003	scaffold_2_10419003	GAAGAGTCGAAAATGCATATTGTTCTTCTCCACGC	G	145.94	AC=2;AF=1.00;AN=2;DP=5;FS=0.000;MLEAC=2;MLEAF=1.00;MQ=60.00;MQ0=0;QD=29.19	34	0.13	0.01	GAACAGAAGAGTCGAAAATGCATAT	CAATGACCATCTTTTGAAGATCAGT	60.175	60.058
scaffold_2	10421436	scaffold_2_10421436	GAAATGATTTAAGAAACTGTCA	G	56.52	AC=2;AF=1.00;AN=2;DP=2;FS=0.000;MLEAC=2;MLEAF=1.00;MQ=60.00;MQ0=0;QD=28.26	21	no hit	no hit	TTCTTAAATAGATGATGCCGTTGAC	GAACTTGGTACAGAATCGAAGTATG	59.944	59.946
scaffold_2	10421639	scaffold_2_10421639	GATCATCAATATCTATTGAACGAGTTAGTTAACTAAAGTAAAATGTGT	G	102.06	AC=2;AF=1.00;AN=2;DP=3;FS=0.000;MLEAC=2;MLEAF=1.00;MQ=60.00;MQ0=0;QD=34.02	47	no hit	no hit	TTCTTAAATAGATGATGCCGTTGAC	GAACTTGGTACAGAATCGAAGTATG	59.944	59.946
scaffold_2	10456176	scaffold_2_10456176	T	TTTTGTTTAGCTTTACTACTAAAAC	1007.73	AC=2;AF=1.00;AN=2;DP=21;FS=0.000;MLEAC=2;MLEAF=1.00;MQ=56.19;MQ0=0;QD=28.13	24	no hit	no hit	ACAGGCTATGTTACAAAAAGATCTC	TATCAAAGCCGGACTATCTAGTTAC	59.591	60
scaffold_2	10462434	scaffold_2_10462434	CCCGCCGGCGAGCTTCTAGTCG	C	105.94	AC=2;AF=1.00;AN=2;DP=4;FS=0.000;MLEAC=2;MLEAF=1.00;MQ=55.41;MQ0=0;QD=26.49	21	0.3	0.01	TTGGACTGTAGGATTCAAAATCAAC	CGGGAACAGTACATATACGAAATTT	59.999	59.713
scaffold_2	10477434	scaffold_2_10477434	TAAAAGTATGTCTTAACATTAATTCAA	T	145.94	AC=2;AF=1.00;AN=2;DP=6;FS=0.000;MLEAC=2;MLEAF=1.00;MQ=60.00;MQ0=0;QD=24.32	26	0.3	0	GAAACTTATCTGATGGTCCTTTCAC	CCGAGTATTCTGATTGAGTATCTGA	60.117	60
scaffold_2	10487187	scaffold_2_10487187	AATACATATGTAATATCTGTATATCTGTAAT	A	145.9	AC=2;AF=1.00;AN=2;DP=4;FS=0.000;MLEAC=2;MLEAF=1.00;MQ=60.00;MQ0=0;QD=30.20	30	0.44	0	ATCTTTCCTCTCAGTGAAAAATGTG	GGTATAGGGTTTTAAACGTGAAACA	60	60
scaffold_2	10491390	scaffold_2_10491390	C	CGTATTATTCAGGTTGTCCAATAGTCTGGTGA	182	AC=2;AF=1.00;AN=2;DP=9;FS=0.000;MLEAC=2;MLEAF=1.00;MQ=60.00;MQ0=0;QD=20.22	31	0.37	0.01	TTTTCTAGATGGCTGTATTCGTTTC	TTTTCATTCTGACTAGAGCTGTTTG	59.886	60.001
scaffold_2	10505534	scaffold_2_10505534	C	CCTAGAAAAAAGAAGGGCGCTCCTACAAATCTTTTGTAGAGGCTGGTGTTCTTTTGGCCCGTTA	647.73	AC=2;AF=1.00;AN=2;DP=19;FS=0.000;MLEAC=2;MLEAF=1.00;MQ=60.00;MQ0=0;QD=34.09	63	no hit	no hit	AGAACCCGAAGAACTAGGATATTTT	TACAACTTGAATCTTAGCCCTACAT	60.056	60.056
scaffold_2	10505937	scaffold_2_10505937	TGATTCGGGTTATCCCGAGGACACTCGACG	T	423.73	AC=1;AF=0.500;AN=2;BaseQRankSum=0.290;ClippingRankSum=-0.290;DP=20;FS=0.000;MLEAC=1;MLEAF=0.500;MQ=58.03;MQ0=0;MQRankSum=-0.579;QD=21.19	29	0.49	0.04	GAAACTCTTTAGAATGGCTTGACTT	ACCGTCCAACTTAAATTGACTTAAG	60	60.001
scaffold_2	10508083	scaffold_2_10508083	A	ACGATGAAACCATACTAATTCTAAAAGGT	1035.73	AC=2;AF=1.00;AN=2;DP=26;FS=0.000;MLEAC=2;MLEAF=1.00;MQ=59.35;MQ0=0;QD=30.93	28	0.29	0	GCTATCTATGCCTCTACATAACACT	GTAAGTAAATGGAAGTGAGCCAATT	60.057	60.058
scaffold_2	10514064	scaffold_2_10514064	GTAGTTGTTCTAAAATGTGCTACTAACTAA	G	102.06	AC=2;AF=1.00;AN=2;DP=3;FS=0.000;MLEAC=2;MLEAF=1.00;MQ=54.66;MQ0=0;QD=34.02	29	0.26	0.02	TCATATTTTTCTTCCGTTGCAACTC	ATATCCCTCGCTTGAAAATTGTTAG	60.807	59.942
scaffold_2	10539396	scaffold_2_10539396	ATGCTGGCTCCCGGGTGCTTTTTGCT	A	189.77	AC=2;AF=1.00;AN=2;DP=5;FS=0.000;MLEAC=2;MLEAF=1.00;MQ=60.00;MQ0=0;QD=30.89	25	0.5	0.02	ACGCTGATCACCTACTTAATATGAT	GTCACTTGTACTAGTCATCGAAATG	59.998	59.947
scaffold_2	10540244	scaffold_2_10540244	AAATTCCAGCTATTTTTATTTTTTTGTTTTAATACAGCAACGCTTATTCTGGATGTCCATGCAATGCAAGTGCAAAATTGGTCAAGAATC	A	64.06	AC=2;AF=1.00;AN=2;DP=5;FS=0.000;MLEAC=2;MLEAF=1.00;MQ=60.00;MQ0=0;QD=12.81	89	0.45	0.08	AAGTGTTGACGTATAGTAGACAACT	CACATAGAGGTTCGAGTCCTAATAA	60	59.941
scaffold_2	10589997	scaffold_2_10589997	CACACACACACACACACATATATATATATATATATATATATATATATATATATATATATATATAT	C	155.8	AC=2;AF=1.00;AN=2;DP=10;FS=0.000;MLEAC=2;MLEAF=1.00;MQ=60.00;MQ0=0;QD=15.58	64	no hit	no hit	TCCCTCACATCATGAACCTAAAATA	GGTTTCAGACAACAATGTAGTCAAT	60.055	60.233
scaffold_2	10603682	scaffold_2_10603682	TGATCAGTGATTCAACGTTTCAAAAAAAAAAA	T	366.73	AC=2;AF=1.00;AN=2;DP=12;FS=0.000;MLEAC=2;MLEAF=1.00;MQ=60.00;MQ0=0;QD=30.56	31	0.5	0	GCTTTGAAGTACTAATGGGTTTCAT	ACTGTGTTGATATACAGAGGTTTCT	60.058	59.997
scaffold_2	10609323	scaffold_2_10609323	A	ACCCTCAAGGGAACTCTCCTATGATCAACTAAGTCTAAGGGGCCACGCG	625.73	AC=2;AF=1.00;AN=2;DP=16;FS=0.000;MLEAC=2;MLEAF=1.00;MQ=59.32;MQ0=0;QD=28.33	48	0.55	0.08	CCTCATCCTTCTAATCCCAGAATAA	AATATTGCGTTCCTACCTCTATTCT	59.936	59.938
scaffold_2	10625078	scaffold_2_10625078	AACCATAAGGTTGAAAAATAAACCGCATCCTAGAT	A	235.79	AC=2;AF=1.00;AN=2;DP=6;FS=0.000;MLEAC=2;MLEAF=1.00;MQ=60.00;MQ0=0;QD=33.98	34	0.3	0.01	AGGCTAGAAAAATAGACACCAAAAC	TGCCCTAAGTAATTTAAACCACTTG	59.999	59.999
scaffold_2	10631327	scaffold_2_10631327	G	GAGAAGTTGCGCCATTTCGTTCC	249.87	AC=1;AF=0.500;AN=2;DP=6;FS=0.000;MLEAC=1;MLEAF=0.500;MQ=40.60;MQ0=0;QD=28.37	22	no hit	no hit	GCAGTAGTGTGATGGCATATTTATT	CTCTCTTACGTTATGGCATTGATTT	60	59.943
scaffold_2	10666580	scaffold_2_10666580	CCAAGCATTGGCCCCTATCTTAGTCCAATTCAAGATTAAGTGATTAACAAGTGGGGTT	C	153.82	AC=2;AF=1.00;AN=2;DP=7;FS=0.000;MLEAC=2;MLEAF=1.00;MQ=60.00;MQ0=0;QD=21.97	57	0.28	0.01	GATGTACGGTTAACTACACAATCAG	GTACCATATAAGCTTTGCCAATCAT	59.946	59.999
scaffold_2	10675827	scaffold_2_10675827	GTTTAGGAGATAAATGATTTTGAACCTTGAA	G	518.73	AC=2;AF=1.00;AN=2;DP=13;FS=0.000;MLEAC=2;MLEAF=1.00;MQ=59.85;MQ0=0;QD=36.59	30	0.38	0.06	ATAATCTCATGGTTCAAACGGATTC	AGTATAGCATTTGAGATTCGTGTTG	59.942	59.944
scaffold_2	10684200	scaffold_2_10684200	AAAGGTTTTGAAAAATCCATG	A	144.94	AC=2;AF=1.00;AN=2;DP=5;FS=0.000;MLEAC=2;MLEAF=1.00;MQ=60.00;MQ0=0;QD=28.99	20	0.27	0	TCCGTGGCAATATATTCTATTACCA	GCTCAAACTTGCTAAACTTTAGGTA	59.997	60.001
scaffold_2	10695522	scaffold_2_10695522	A	AGATCGTCAAGCCAAACGGCCG	800.73	AC=2;AF=1.00;AN=2;DP=19;FS=0.000;MLEAC=2;MLEAF=1.00;MQ=60.00;MQ0=0;QD=31.74	21	0.49	0.01	TACATGCATCATCTGTTAGCTAGAT	TCACGACGAGTTCTACAATACATAT	59.998	59.943
scaffold_2	10704674	scaffold_2_10704674	G	GTTGACGGGACGATAAAGAGGAGAAAGAAGAAATGGTTATTTCCAAATTATAAGTTATTTTAATTTTTTTTAGAGATAAAGCATAAGT	1834.73	AC=2;AF=1.00;AN=2;BaseQRankSum=1.473;ClippingRankSum=0.606;DP=40;FS=0.000;MLEAC=2;MLEAF=1.00;MQ=59.86;MQ0=0;MQRankSum=-1.040;QD=26.35;ReadPosRankSum=1.646	87	0.31	0	TAAGAATTCAAACACGCCCTTACTA	ATCATGCGTTGAGTATCTTGATTTC	60.76	60.232
scaffold_2	10708571	scaffold_2_10708571	A	AGGGAACGTTTCCTGTTTCATCCCAAATCCACCC	834.73	AC=2;AF=1.00;AN=2;DP=20;FS=0.000;MLEAC=2;MLEAF=1.00;MQ=59.16;MQ0=0;QD=31.94	33	0.5	0.04	AAGGAGATTTCTGAGATTGTTGTTG	TATCTGATAAGCAAACTCCTGACAT	60	60.115
scaffold_2	10722948	scaffold_2_10722948	C	CGGTCAGTAGGTTATATATGCACGCG	52.92	AC=2;AF=1.00;AN=2;DP=3;FS=0.000;MLEAC=2;MLEAF=1.00;MQ=60.00;MQ0=0;QD=17.64	25	no hit	no hit	ACAAGCTCTACATATATCCCATCTG	GTGAAGGATCGAGTAGAAAACAAAA	60.056	60.002
scaffold_2	10730847	scaffold_2_10730847	TGTTGGTATGAGCCGACACGCTACCGGAACTGGACATGTCAAGCCCCAGAACATACC	T	346.73	AC=2;AF=1.00;AN=2;DP=8;FS=0.000;MLEAC=2;MLEAF=1.00;MQ=60.00;MQ0=0;QD=34.98	56	0.35	0.02	GTGTCTTATGGGCAACTATACTACT	TTAAATTCTCACAAATGGGGATTCG	60.174	60.349
scaffold_2	10741024	scaffold_2_10741024	TTGAATCATCTGTTATTTTGCTGGC	T	194.8	AC=2;AF=1.00;AN=2;DP=9;FS=0.000;MLEAC=2;MLEAF=1.00;MQ=60.00;MQ0=0;QD=21.64	24	0.42	0.01	GTTATCAAGAGTTTGGCAAAAACAG	TGAGGTCGTATTATCAGATTATGCA	60.003	59.998
scaffold_2	10745907	scaffold_2_10745907	CGGGCGGCGGCTCCGTCATCTGGTCCGAGGATGACGG	C	341.73	AC=1;AF=0.500;AN=2;BaseQRankSum=-0.696;ClippingRankSum=0.696;DP=11;FS=0.000;MLEAC=1;MLEAF=0.500;MQ=60.00;MQ0=0;MQRankSum=-1.741;QD=31.07;ReadPosRankSum=0.742	36	0.26	0	GCATAGGGTAGATCAGGAGAATATG	TGGCACATTTGATCATAACACAATG	60.409	61.1
scaffold_2	10754231	scaffold_2_10754231	GGTTGCACCCCATTTCGACCCCAGCCCTA	G	103	AC=2;AF=1.00;AN=2;DP=4;FS=0.000;MLEAC=2;MLEAF=1.00;MQ=60.00;MQ0=0;QD=25.75	28	0.29	0	CTGCAGTAATTGAGCATTATCATGA	CTAGACGTGCAAGGTAATTATCATG	60.001	60.06
scaffold_2	10796600	scaffold_2_10796600	A	AGTAGCAAAGAATGTGGCAGGACGTAAC	261.94	AC=2;AF=1.00;AN=2;DP=10;FS=0.000;MLEAC=2;MLEAF=1.00;MQ=60.00;MQ0=0;QD=26.19	27	0.38	0	CACACTCAGAATACAACAGTGAAAT	AACTAAGATCTGATTGTTGGGTTTG	60.001	59.999
scaffold_2	10797798	scaffold_2_10797798	T	TTTGCACCATTAACTAATTTCAAGTTTCCAAGTA	228.84	AC=2;AF=1.00;AN=2;DP=7;FS=0.000;MLEAC=2;MLEAF=1.00;MQ=60.00;MQ0=0;QD=32.69	33	0.5	0.01	TTCTCAACCATTTCTGACACATAAC	AGGACCATTTCTTAGTGATGTAGTT	60	59.996
scaffold_2	10829458	scaffold_2_10829458	CCACTATTCGATTTCGCCAGATGGACGGCTCTT	C	120.77	AC=2;AF=1.00;AN=2;DP=2;FS=0.000;MLEAC=2;MLEAF=1.00;MQ=44.95;MQ0=0;QD=30.13	32	0.4	0.13	AGATACTTCATGGTACTTCCTTTGT	GAAACCAGTATTCCCTAATGTAAGC	59.996	59.942
scaffold_2	10830659	scaffold_2_10830659	AAATGTAACAATGTAACAACCATGGTTGTTAAAAGCC	A	556.73	AC=1;AF=0.500;AN=2;BaseQRankSum=1.042;ClippingRankSum=1.042;DP=19;FS=0.000;MLEAC=1;MLEAF=0.500;MQ=47.48;MQ0=0;MQRankSum=-1.736;QD=29.30	36	0.39	0.03	GGAGGGAAAATGTAACAATGTAACA	TTCAGCATTTTCAGACAGTGAATAG	59.999	60.059
scaffold_2	10837947	scaffold_2_10837947	TTTGTCCCAAGTTTAACTTTCTTAATATTGA	T	100.14	AC=2;AF=1.00;AN=2;DP=4;FS=0.000;MLEAC=2;MLEAF=1.00;MQ=60.00;MQ0=0;QD=25.04	30	0.38	0	AGAGATGAAGGTGTTTTGGATATCT	GGGAGTTACCATCATTCAAAGAAAA	60.055	59.998
scaffold_2	10847638	scaffold_2_10847638	GTTTAGTCTTTCTAATTAGTATCCGAACATCCGA	G	100.14	AC=2;AF=1.00;AN=2;DP=3;FS=0.000;MLEAC=2;MLEAF=1.00;MQ=60.00;MQ0=0;QD=33.38	33	0.44	0.13	TACGGGGAAAATAGAATATCGGAAT	ATTCAACGAATATTCCAGCATGTAG	59.997	60.001
scaffold_2	10882244	scaffold_2_10882244	GTCGTTAGTCCTGGTTGGTAATACCAACCGGGACTAAAGGGGT	G	422.73	AC=2;AF=1.00;AN=2;DP=5;FS=0.000;MLEAC=2;MLEAF=1.00;MQ=59.61;MQ0=0;QD=26.52	42	0.28	0.12	CTAAGATGCTTAAGACAGGAACAAG	AAAAGTCTCTACTTCTCCAAGAGTT	59.886	59.878
scaffold_2	10884335	scaffold_2_10884335	GTTTGCAACATCAGAAAATATAACCA	G	188.87	AC=2;AF=1.00;AN=2;DP=5;FS=0.000;MLEAC=2;MLEAF=1.00;MQ=60.00;MQ0=0;QD=31.56	25	no hit	no hit	CGGTATATACGTATGTAGAGCATGA	GGGAATTTTTCTCTCGAAATCAGAT	59.944	59.883
scaffold_2	10885880	scaffold_2_10885880	G	GTCACCGTCGGCCGTCCTTCCTCCTCA	98.25	AC=2;AF=1.00;AN=2;DP=2;FS=0.000;MLEAC=2;MLEAF=1.00;MQ=41.30;MQ0=0;QD=29.75	26	no hit	no hit	TTAGTGCCGGATCTAAATTTTGTAG	AATACCCCTTTAGTACCGGTTATTT	59.652	60.055
scaffold_2	10896855	scaffold_2_10896855	GCCCTCACGACCCACCAGCCCGT	G	90.14	AC=2;AF=1.00;AN=2;DP=1;FS=0.000;MLEAC=2;MLEAF=1.00;MQ=45.00;MQ0=0;QD=30.81	22	0.37	0.05	CTCGGATGGTATTCTTCTTTCTCTA	GGTGCAGTTATTGTCCTTTGTAAAA	59.94	60.697
scaffold_2	10912880	scaffold_2_10912880	T	TGTTGTTGTTTGGCGAAGAATGGACACCCTTGGCATCAGTGGACTA	208.84	AC=2;AF=1.00;AN=2;DP=2;FS=0.000;MLEAC=2;MLEAF=1.00;MQ=58.52;MQ0=0;QD=26.71	45	no hit	no hit	TGCCTTTGTGTATTTCCTCTAGTAT	ATGGGCCTATAGGTTACATATATGC	60.056	60.174
scaffold_2	10918554	scaffold_2_10918554	TGCTGATGGCGCTGGCTCAAGGAGGCCC	T	105.94	AC=2;AF=1.00;AN=2;DP=6;FS=0.000;MLEAC=2;MLEAF=1.00;MQ=54.47;MQ0=0;QD=17.66	27	0.37	0	GTTGTTCAAGGAGTGTTTGAGTAAG	CAAGTGGTGGTACATGACAAAATAT	60.69	60.058
scaffold_2	10918858	scaffold_2_10918858	T	TTGGTTCCTCCTCAAGCTCAATTAATTACGCACCGCGCGCGTTACGCGTGCTCGGTCCAGTACTTGGGTTGTAATCTTCCCGTCCATTG	721.73	AC=1;AF=0.500;AN=2;BaseQRankSum=0.000;ClippingRankSum=-0.520;DP=20;FS=0.000;MLEAC=1;MLEAF=0.500;MQ=60.00;MQ0=0;MQRankSum=-1.561;QD=30.83;ReadPosRankSum=1.041	88	no hit	no hit	AGGGACTAGAAGAAACAGAAGAAAA	TCTTCTTGAAAACGGATTAGTGAAC	60.115	60.002
scaffold_2	10920712	scaffold_2_10920712	TAATTTTGAGATAAATTTGATC	T	189.84	AC=2;AF=1.00;AN=2;DP=5;FS=0.000;MLEAC=2;MLEAF=1.00;MQ=60.00;MQ0=0;QD=27.41	21	0.37	0	ATATCTCTAAAACCATGGAGCAGAA	TGATCCATCAATCAAACTACTCTGA	60.115	60.056
scaffold_2	10922678	scaffold_2_10922678	CACTCAAGTAGACTTTTCCACACAGGT	C	188.84	AC=2;AF=1.00;AN=2;DP=5;FS=0.000;MLEAC=2;MLEAF=1.00;MQ=60.00;MQ0=0;QD=29.67	26	0.5	0.01	CATTAGGCCACATTTTTGTTTTTGG	CACAACGATTAACTTGGCATTTAAC	60.75	60.118
scaffold_2	10923894	scaffold_2_10923894	CAAGCTAATACGGCTGATCATAGAAAGCTGGCCT	C	148.87	AC=2;AF=1.00;AN=2;DP=4;FS=0.000;MLEAC=2;MLEAF=1.00;MQ=60.00;MQ0=0;QD=28.36	33	0.4	0.1	CTATTCACAAGTCAATGCGATTTTG	CTACATATGTAACGGGTGATTTCAC	59.948	60.002
scaffold_2	10924409	scaffold_2_10924409	T	TGGCCAAAGTAAGCAGGTCCCTCTAG	49.19	AC=2;AF=1.00;AN=2;DP=3;FS=0.000;MLEAC=2;MLEAF=1.00;MQ=60.00;MQ0=0;QD=16.40	25	0.49	0.02	TTGTACCTATGACCTATTGTGTGAA	GACACCTTTTTCACCTCTAAATCTC	59.997	60.059
scaffold_2	10925448	scaffold_2_10925448	TGACACATGCCTGTATATGGGGCATCTTGAAC	T	371.74	AC=2;AF=1.00;AN=2;DP=10;FS=0.000;MLEAC=2;MLEAF=1.00;MQ=60.00;MQ0=0;QD=29.52	31	0.38	0	CTTGAACGATAAAAGAACTGTTCCT	ACAGAATCTCTAATTCTCGGATCTC	60.001	59.999
scaffold_2	10932640	scaffold_2_10932640	CAATCTCTGGTGATCATTTTTTTTTGAAAAGT	C	104	AC=2;AF=1.00;AN=2;DP=4;FS=0.000;MLEAC=2;MLEAF=1.00;MQ=60.00;MQ0=0;QD=26.00	31	0.38	0	TTCTTTTCAGAGGGTTTCTTTGATC	GCAGATCGAACATAAAGATTTCTCA	59.94	59.944
scaffold_2	10952987	scaffold_2_10952987	C	CAAAAAATAGCATCAATACAAAAAAT	1066.73	AC=2;AF=1.00;AN=2;DP=25;FS=0.000;MLEAC=2;MLEAF=1.00;MQ=60.00;MQ0=0;QD=26.46	25	no hit	no hit	GTCAATTATAGCTTCTAGCCAAGTG	TTTAGATGTCACCCAAATGTTCTTC	60.002	59.999
scaffold_2	10968327	scaffold_2_10968327	T	TTCTGGCGTAGTGTGGCACAACATCAGGAACATCAGTG	569.73	AC=2;AF=1.00;AN=2;DP=9;FS=0.000;MLEAC=2;MLEAF=1.00;MQ=57.45;MQ0=0;QD=36.58	37	no hit	no hit	CCTCCTCTCTCTCCTAATTCTAGAT	CATAAATGCTCCTGTTCATCTTCTT	60.234	59.883
scaffold_2	10974831	scaffold_2_10974831	TTGATGTTGATGGTCATTTTTCCC	T	54.7	AC=2;AF=1.00;AN=2;DP=2;FS=0.000;MLEAC=2;MLEAF=1.00;MQ=60.00;MQ0=0;QD=27.35	23	0.37	0	CAAGGCAAGTTAGAAATTCTTACCA	AAAGAAGAAAATGGAGGAGGAATTG	59.999	59.998
scaffold_2	11000109	scaffold_2_11000109	CCCCTTAACATGTGCATAGAAAAAAAAATGGCCTCAAATG	C	101.14	AC=2;AF=1.00;AN=2;DP=3;FS=0.000;MLEAC=2;MLEAF=1.00;MQ=60.00;MQ0=0;QD=33.71	39	0.38	0.06	ATCTCCCTTAATAGTACGACATTCC	GAGCTCACCTATATAGTTGGATTCA	59.998	59.998
scaffold_2	11007915	scaffold_2_11007915	TCAATCATCTCTTTACATGCCTAGACAACTTTATGTTGTCCTTTGAACTGTTCATTTTGA	T	576.73	AC=2;AF=1.00;AN=2;DP=16;FS=0.000;MLEAC=2;MLEAF=1.00;MQ=57.46;MQ0=0;QD=31.75	59	0.38	0.11	CTGTAGGACAACATCTTTGCTTAAA	GATCAATTCACAAAGGGTTTTTCAC	60	60.002
scaffold_2	11010844	scaffold_2_11010844	ACCATGTTCACTGACTTTTTGTTGCCT	A	322.75	AC=2;AF=1.00;AN=2;DP=8;FS=0.000;MLEAC=2;MLEAF=1.00;MQ=59.75;MQ0=0;QD=31.44	26	0.39	0.1	CAATTACCGTTGTTCTTCTTCTTCT	ATACTCTAGTTAACACGCATGAGAA	60.001	60.116
scaffold_2	11038030	scaffold_2_11038030	C	CATAAAACATGAAACGGAGGTAAA	765.73	AC=2;AF=1.00;AN=2;DP=16;FS=0.000;MLEAC=2;MLEAF=1.00;MQ=54.54;MQ0=0;QD=27.55	23	no hit	no hit	TGATTGACCTCTCATTCTGTTTTTC	AGGGATAGTGGTTTAGCAAAGAATA	60	60.055
scaffold_2	11052239	scaffold_2_11052239	G	GAACATATAAATTTTGTGTGATCTCAGTTA	203.73	AC=1;AF=0.500;AN=2;BaseQRankSum=0.742;ClippingRankSum=0.742;DP=10;FS=0.000;MLEAC=1;MLEAF=0.500;MQ=60.00;MQ0=0;MQRankSum=0.742;QD=20.37;ReadPosRankSum=0.742	29	0.11	0.48	CAATACCTATTGGGACTAGCCTTAT	CAAGGGGAGCATTAATTTGATGTAT	59.996	59.939
scaffold_2	11062031	scaffold_2_11062031	GCCGCCGTCGGCGGAAGCGACCGACCCTGCCCCCTCGCCGGAGAATCCAACCC	G	211.74	AC=2;AF=1.00;AN=2;DP=6;FS=0.000;MLEAC=2;MLEAF=1.00;MQ=60.00;MQ0=0;QD=27.67	52	0.37	0	ATTTTGTATTATCGGCCAAGACTTC	CCTTTTCTTTTTAATCCCCCGATAA	60.175	59.821
scaffold_2	11067881	scaffold_2_11067881	GTTCTCATTTCCAGCTTGCATATTTTTGTAAAATAAATTTATA	G	642.73	AC=1;AF=0.500;AN=2;BaseQRankSum=-0.306;ClippingRankSum=0.510;DP=18;FS=0.000;MLEAC=1;MLEAF=0.500;MQ=60.00;MQ0=0;MQRankSum=1.123;QD=29.87;ReadPosRankSum=-0.791	42	0.37	0.05	CATTGTTGAATCTCGTGCTATTTTG	GAGGGGATATATTGGAGTACAAGAG	59.948	60.057
scaffold_2	11068588	scaffold_2_11068588	T	TGATTCGGTAGCGGTGACGCCC	268.77	AC=2;AF=1.00;AN=2;DP=9;FS=0.000;MLEAC=2;MLEAF=1.00;MQ=45.28;MQ0=0;QD=29.86	21	0.45	0.23	CATTGTTGAATCTCGTGCTATTTTG	GAGGGGATATATTGGAGTACAAGAG	59.948	60.057
scaffold_2	11204513	scaffold_2_11204513	T	TGGAGGCACCTGCGGGTAGCTCC	178.14	AC=2;AF=1.00;AN=2;DP=6;FS=0.000;MLEAC=2;MLEAF=1.00;MQ=60.00;MQ0=0;QD=29.69	22	no hit	no hit	GCCCACTAAACACAAATTAGAAGAT	AACGCTGGAGAAGAAGATGATATAT	60.058	59.997
scaffold_2	11234835	scaffold_2_11234835	A	ACCAGTGTCATCTAGTCTCCAAACTTCCAAAATGCACATCTGAATTTCCAAACTTGCTAATTG	479.75	AC=2;AF=1.00;AN=2;DP=12;FS=0.000;MLEAC=2;MLEAF=1.00;MQ=59.68;MQ0=0;QD=24.15	62	no hit	no hit	CAGTAGTTGATTCTACATGCGAAAT	CAAAGCCTTGAATTCAGTTCTTAGA	59.944	60
scaffold_2	11278942	scaffold_2_11278942	AGTTTCATGTTGATTCTTTTAAGATAGTCTGCAATGAATTGG	A	187.84	AC=2;AF=1.00;AN=2;DP=4;FS=0.000;MLEAC=2;MLEAF=1.00;MQ=60.00;MQ0=0;QD=30.89	41	0.37	0	CGCCAATAAAGTTTCATGTTGATTC	GCTTCTATCATGCCACATAAGATTT	60.175	60
scaffold_2	11322442	scaffold_2_11322442	G	GGTTCCTATCTTAAGCATTTTA	528.73	AC=2;AF=1.00;AN=2;DP=14;FS=0.000;MLEAC=2;MLEAF=1.00;MQ=56.32;MQ0=0;QD=24.47	21	0.65	0.08	CTCTTAGCTTCGAGACTAAACCTAA	CGGAGATATAATGGGCTACTGTATT	60.116	60.116
scaffold_2	11329861	scaffold_2_11329861	AGCCTAGCTAGCTGACCACCAACTATGTACG	A	514.73	AC=2;AF=1.00;AN=2;DP=16;FS=0.000;MLEAC=2;MLEAF=1.00;MQ=57.56;MQ0=0;QD=32.17	30	0.5	0.01	CTCGCTTCTCGCTTCATTATATTAG	TATTAGTTGGCATAGCAGAGTTTTG	59.948	59.884
scaffold_2	11412885	scaffold_2_11412885	T	TCTAACATATTCTGTCGTTGTTGTTGTAAACTTACAAAAAGTTAAAACTA	920.73	AC=2;AF=1.00;AN=2;DP=22;FS=0.000;MLEAC=2;MLEAF=1.00;MQ=55.96;MQ0=0;QD=27.55	49	0.51	0.3	GCACCTATTCTGTTTCACTTACTTT	GGCTCACTTGTAGAATAATGGAATC	60	60.001
scaffold_2	11422994	scaffold_2_11422994	C	CAATGAAGCTGTATGAAGCTGTTGTCTTTTAATATAATCGGCAGCTCTCCTGCCAGATTCGTTTCAAAAA	305.27	AC=1;AF=0.500;AN=2;DP=26;FS=0.000;MLEAC=1;MLEAF=0.500;MQ=60.00;MQ0=0;QD=11.74	69	no hit	no hit	CAGGTTCTACGCTATATGCCTATAT	AGATAGCTTATGTCTGGTTTGGTAA	59.94	60.056
scaffold_2	11454275	scaffold_2_11454275	TCGACCCCTTTCCGTCTCACC	T	101.14	AC=2;AF=1.00;AN=2;DP=5;FS=0.000;MLEAC=2;MLEAF=1.00;MQ=60.00;MQ0=0;QD=20.23	20	no hit	no hit	TTCTTTTGACTAAGGGTATCTGTGT	AAGATTTAGTTCTACACGGAAATGC	60.174	60.117
scaffold_2	11504271	scaffold_2_11504271	G	GTATATTACCTTCATTATTATATCATATACGAATAGTGTA	833.73	AC=2;AF=1.00;AN=2;DP=18;FS=0.000;MLEAC=2;MLEAF=1.00;MQ=51.06;MQ0=0;QD=31.78	39	no hit	no hit	TTTTCATAAGGATAGTGGTGGGTAA	GATACAAGGTTGAATGTGGATGAAA	59.995	60.058
scaffold_2	11504691	scaffold_2_11504691	T	TAAGTATCATCACCTGGAGGTTTCAAAAAGAACCTCCA	227.87	AC=2;AF=1.00;AN=2;DP=7;FS=0.000;MLEAC=2;MLEAF=1.00;MQ=60.00;MQ0=0;QD=32.55	37	no hit	no hit	ATTTCGATGAAGATTAGGGGTTACT	TGGACACTCTAAGAAAAGAGAGAAA	60.115	59.879
scaffold_2	11530660	scaffold_2_11530660	T	TAGTACTAAATGAGCCATTTAGTACGACC	186.87	AC=2;AF=1.00;AN=2;DP=5;FS=0.000;MLEAC=2;MLEAF=1.00;MQ=60.00;MQ0=0;QD=23.61	28	0.55	0.1	TGTGGGTTGGTTAGTATTCGTATTA	GTAGTGCATATTCGGAAAACTTGTA	60.056	59.886
scaffold_2	11550485	scaffold_2_11550485	C	CATTTTAGAGGATATTCTATTTTCGCAGGA	50.19	AC=2;AF=1.00;AN=2;DP=3;FS=0.000;MLEAC=2;MLEAF=1.00;MQ=60.00;MQ0=0;QD=16.73	29	0.49	0.04	ACACACATCAATACTTGACAATGAG	CGGTGGATATATAAGTGCTAGTGAT	60.059	60.116
scaffold_2	11565512	scaffold_2_11565512	G	GGCCGACAACATTAATCGGCGGCCACCT	346.76	AC=2;AF=1.00;AN=2;DP=8;FS=0.000;MLEAC=2;MLEAF=1.00;MQ=58.00;MQ0=0;QD=31.42	27	0.48	0.32	GGAATTGGAATAGAAGGCATTGG	GATTGCGGATGATGTAGAGATTG	60.233	59.86
scaffold_2	11593708	scaffold_2_11593708	GCGCAGTCATGTTCGTTGCATAGCTTAGCATACGGTGCACTCACAAAAACAGTTAAAAGTTTCAAGTAGTA	G	392.73	AC=2;AF=1.00;AN=2;DP=16;FS=0.000;MLEAC=2;MLEAF=1.00;MQ=60.00;MQ0=0;QD=24.55	70	0.45	0.19	ATCCATGTTGAAGTAAGACAAGTTG	GATCTGGAGTTTATCACAAGCTAAC	60	59.944
scaffold_2	11600472	scaffold_2_11600472	G	GGAGCCCACCGGTGCTAGACAA	230.82	AC=2;AF=1.00;AN=2;DP=6;FS=0.000;MLEAC=2;MLEAF=1.00;MQ=60.00;MQ0=0;QD=30.95	21	no hit	no hit	GAAGAAGATGAAAGAGGGAAGAAGA	CTATATAACCCCCTCACCTATTACG	60.527	59.881
scaffold_2	11609349	scaffold_2_11609349	G	GAAGATTGGGGCTCTGACCGTGGTCTACTGATTATTACTATAAT	137.25	AC=2;AF=1.00;AN=2;DP=9;FS=0.000;MLEAC=2;MLEAF=1.00;MQ=60.00;MQ0=0;QD=15.25	43	0.49	0.17	AACCAAGTTTCAGGATTCGATAAAG	AGAAAGGTATAATGGGAAAGGGAAT	60.058	60.053
scaffold_2	11633563	scaffold_2_11633563	C	CGCATTTTTCTACATTTACTTATGCATTTCCAAA	663.73	AC=2;AF=1.00;AN=2;DP=19;FS=0.000;MLEAC=2;MLEAF=1.00;MQ=55.05;MQ0=0;QD=34.93	33	no hit	no hit	CACCAAGGTGGATTCATATTTTTCT	GGCCTGAGCGTGAAATATTTATATT	60.057	60.058
scaffold_2	11644375	scaffold_2_11644375	T	TAATTTCCTAATTTTATCTCAGGTA	104.7	AC=2;AF=1.00;AN=2;DP=7;FS=0.000;MLEAC=2;MLEAF=1.00;MQ=60.00;MQ0=0;QD=14.96	24	no hit	no hit	CCTCAGATTTCCTCTCTTCTATCTC	GATTATTAGATTGGAACCACATGCA	59.999	59.941
scaffold_2	11652709	scaffold_2_11652709	ACCGAGTACGAGACGTTGCTTATGGCATTAAGAAAGATGAAAGCTCTAGGGCAATAGG	A	100.14	AC=2;AF=1.00;AN=2;DP=3;FS=0.000;MLEAC=2;MLEAF=1.00;MQ=54.92;MQ0=0;QD=33.38	57	no hit	no hit	GGTCAGAACAATGGAAAAACATTTC	CTCGATCATATCCTTTTCGATCTTG	60.002	59.889
scaffold_2	11654608	scaffold_2_11654608	T	TCATAACCTTTCTTCTCCTTGCCAAA	304.87	AC=2;AF=1.00;AN=2;DP=15;FS=0.000;MLEAC=2;MLEAF=1.00;MQ=59.13;MQ0=0;QD=20.32	25	0.3	0	TAAGTCAGCAAAACCTAGTTTCAAG	CTTGGAGCTTTTCTTTTGAAACATC	59.942	60.003
scaffold_2	11656675	scaffold_2_11656675	T	TGTTCTTGTGCCTTGTCAACTCTTCATTCAAAACCATCA	532.73	AC=2;AF=1.00;AN=2;DP=15;FS=0.000;MLEAC=2;MLEAF=1.00;MQ=50.41;MQ0=0;QD=28.26	38	no hit	no hit	GCTTTGTATGCCTCATAGATTTCAT	CCAATCTTAATGGTGAACATGATGT	60	60.116
scaffold_2	11702539	scaffold_2_11702539	CTGCACAATTAGAACTAATTTATTG	C	223.79	AC=2;AF=1.00;AN=2;DP=5;FS=0.000;MLEAC=2;MLEAF=1.00;MQ=60.00;MQ0=0;QD=36.52	24	no hit	no hit	GCATCAACTCTCCAAGTTCAATATT	TTGTATGTCCCAAGTGTATAACTGA	60.116	59.997
scaffold_2	11705889	scaffold_2_11705889	TACTTTGTCACTTGACCACAAA	T	421.73	AC=2;AF=1.00;AN=2;DP=15;FS=0.000;MLEAC=2;MLEAF=1.00;MQ=59.36;MQ0=0;QD=28.12	21	0.5	0.01	TTGTCACTTGACCACAATACATTAC	GTTGATTTTTGACCCGGAACTAATA	60.001	60.058
scaffold_2	11708694	scaffold_2_11708694	G	GAAATTGAGTACCGAAAGAACA	168.73	AC=1;AF=0.500;AN=2;BaseQRankSum=0.736;ClippingRankSum=-0.736;DP=6;FS=0.000;MLEAC=1;MLEAF=0.500;MQ=60.00;MQ0=0;MQRankSum=0.736;QD=28.12;ReadPosRankSum=0.736	21	0.5	0	ACAATATCCTCGTGCTAGAATAGAG	TTTCTGATCCTTTAGGCTTTAGCTA	60.058	60.056
scaffold_2	11719597	scaffold_2_11719597	C	CCGCCGGATGTTGCACCGCGCCGAT	323.73	AC=1;AF=0.500;AN=2;BaseQRankSum=-0.696;ClippingRankSum=0.696;DP=11;FS=0.000;MLEAC=1;MLEAF=0.500;MQ=58.80;MQ0=0;MQRankSum=-0.348;QD=29.43;ReadPosRankSum=1.044	24	0.5	0.02	AAAGAAAAGGAGAGTCAAGAGAGAT	TTCATACGTGAACCCGTAAATTATG	59.937	59.944
scaffold_2	11733811	scaffold_2_11733811	TGTGCCGAGAGGTCCGATCGCATGCGATTG	T	144.94	AC=2;AF=1.00;AN=2;DP=6;FS=0.000;MLEAC=2;MLEAF=1.00;MQ=60.00;MQ0=0;QD=24.16	29	0.32	0.01	TTTCTTGCTCTCATCTTTTCTGAAG	GTAGTAGGGTCGAAGTTTTCTTTTC	60	60.06
scaffold_2	11741938	scaffold_2_11741938	C	CTTGCGCCACATGGAGCTTAGCTTGTATTTTCTTAGATTTATTCAAGGAATTATCAGTGGTGATGTGCTT	1004.73	AC=2;AF=1.00;AN=2;DP=20;FS=0.000;MLEAC=2;MLEAF=1.00;MQ=59.29;MQ0=0;QD=32.87	69	0.48	0.3	CCTCCTAAGCCTACTCTTTCATTAT	CACCCGTATATAGAAACGAAATCAC	59.937	60.061
scaffold_2	11742059	scaffold_2_11742059	A	AATGTAGGCATCTGCACATGTAC	129.06	AC=2;AF=1.00;AN=2;DP=4;FS=0.000;MLEAC=2;MLEAF=1.00;MQ=60.00;MQ0=0;QD=32.27	22	0.54	0.01	ATTAGTCTCTTGGATGTGCTAAGAA	AAGGGTCGAATATTGTTGAAGATTG	60.056	60.116
scaffold_2	11746365	scaffold_2_11746365	CGATTGGAAACACCCGGTTGGAAACACCAACCAGGACTAAAGGCCCCT	C	58.37	AC=2;AF=1.00;AN=2;DP=2;FS=0.000;MLEAC=2;MLEAF=1.00;MQ=60.00;MQ0=0;QD=29.18	47	0.54	0.18	CCTCCTCTCCCTTAATTTCTATCTC	TAAGGGACATAGATCCAAAAATCCA	59.997	60.054
scaffold_2	11765594	scaffold_2_11765594	CTGAAGATTTTGGATGTTGGATGTGATGAAGTTACCTTGTGCCAACATACACTACGATGACTTACGGGATTTTGGATATACCGTTTGTGAACTTTT	C	131.75	AC=2;AF=1.00;AN=2;DP=8;FS=0.000;MLEAC=2;MLEAF=1.00;MQ=60.00;MQ0=0;QD=16.47	95	no hit	no hit	GTGTGTTATGGTATGGCCTATTAAC	CTCCACCAATCTACATGATATACCA	60.001	59.997
scaffold_2	11766774	scaffold_2_11766774	CATGTTTATCATCCCAGCGTGCACTAGACATCG	C	144.94	AC=2;AF=1.00;AN=2;DP=4;FS=0.000;MLEAC=2;MLEAF=1.00;MQ=60.00;MQ0=0;QD=30.28	32	0.41	0.31	GTACACTATTCACTGCTCGTAAATC	GTGGGAGGGGTAACATATATAGAAG	60.004	60.056
scaffold_2	11767462	scaffold_2_11767462	C	CTTAGAGTGTGTTTGATACGAAGCGCTAAACTTTAGCGGTGTGCATCCAAACAGACCA	167.19	AC=2;AF=1.00;AN=2;DP=7;FS=0.000;MLEAC=2;MLEAF=1.00;MQ=50.85;MQ0=0;QD=23.88	57	no hit	no hit	CCTCGTGTTGCTTCTTGATTTTATA	TTGGCTAGACGTACTATAGCTATTG	60.117	60.058
scaffold_2	11768724	scaffold_2_11768724	G	GCTTGGTATTTCAACTTCTTTCA	142.06	AC=2;AF=1.00;AN=2;DP=4;FS=0.000;MLEAC=2;MLEAF=1.00;MQ=60.00;MQ0=0;QD=34.76	22	0.49	0.01	ATGGCCACTGCTAATTTACTAAATC	GTGGCTGAGGGTTTTATATAGTCTA	59.94	59.938
scaffold_2	11769367	scaffold_2_11769367	TCTGGGTAGCAGATGGCAGCACTGTTCTTTGCTAGCAAGATACCTGGAATAATCACTTC	T	301.73	AC=2;AF=1.00;AN=2;DP=10;FS=0.000;MLEAC=2;MLEAF=1.00;MQ=44.12;MQ0=0;QD=30.17	58	0.37	0.06	GCAAGATACCTGGAATAATCACTTC	CTTCTGATTTGGTTGAAGATGTGAT	60.001	60.058
scaffold_2	11773593	scaffold_2_11773593	GCCGATTTCACCAACAAAGAATCCGTTT	G	205.75	AC=2;AF=1.00;AN=2;DP=7;FS=0.000;MLEAC=2;MLEAF=1.00;MQ=56.34;MQ0=0;QD=29.39	27	0.34	0	CCACTCAGATCGAGAAGAGAATATT	TTCTTGTAATTGTGTCCTTGCTTAG	60.233	60
scaffold_2	11773719	scaffold_2_11773719	T	TCAGCATGGAAATTATATCCATAAGATACC	1159.73	AC=2;AF=1.00;AN=2;DP=29;FS=0.000;MLEAC=2;MLEAF=1.00;MQ=60.00;MQ0=0;QD=27.09	29	0.56	0.02	CCACTCAGATCGAGAAGAGAATATT	TTCTTGTAATTGTGTCCTTGCTTAG	60.233	60
scaffold_2	11776336	scaffold_2_11776336	ACTAACTCCACTAACATATGCAGT	A	145.9	AC=2;AF=1.00;AN=2;DP=5;FS=0.000;MLEAC=2;MLEAF=1.00;MQ=60.00;MQ0=0;QD=29.18	23	0.29	0.01	AAGACTAACTCCACTAACATATGCA	GGATCGAATTACAATTAGCCATGAA	60.056	60
scaffold_2	11805005	scaffold_2_11805005	TCCCCTTTAGTACCGGGTGAAGA	T	144.94	AC=2;AF=1.00;AN=2;DP=4;FS=0.000;MLEAC=2;MLEAF=1.00;MQ=60.00;MQ0=0;QD=28.89	22	0.38	0.01	AGCTGGACCTGTTTAAATATAAGGA	GGGATGAATGCTGAGTATTCTAGTA	60.055	59.998
scaffold_2	11818176	scaffold_2_11818176	A	AGGAGGTTCGTCTTTGGAGACAG	176.94	AC=2;AF=1.00;AN=2;DP=5;FS=0.000;MLEAC=2;MLEAF=1.00;MQ=60.00;MQ0=0;QD=31.37	22	no hit	no hit	GACTTGCTCAGTTCATTCCTATTAG	GTCTTTTCTGATTCAATCCGATGAC	59.713	60.689
scaffold_2	11840510	scaffold_2_11840510	A	AGGATGAATGATAGATATAAATAGATTTATGAACAGATGATAGAATGAATGGATGGAT	1318.73	AC=2;AF=1.00;AN=2;DP=32;FS=0.000;MLEAC=2;MLEAF=1.00;MQ=59.05;MQ0=0;QD=28.08	57	no hit	no hit	TTAGAGGAATGAAAGGATGGATGAA	TCACTAGTATCATTCATCCACACAA	60.055	60.056
scaffold_2	11845541	scaffold_2_11845541	T	TCAATTGGTTTAACACGAAGAGCGAA	176.25	AC=2;AF=1.00;AN=2;DP=5;FS=0.000;MLEAC=2;MLEAF=1.00;MQ=36.64;MQ0=0;QD=28.13	25	0.47	0.11	GACCATACTTTCATATCTCCTTTGC	GAAACTCTTCACGAAGATGTACAAA	60.001	60.002
scaffold_2	11857151	scaffold_2_11857151	T	TGTAAACCACAGTTCACTGGCATCCTCATTAATCAATGCAAATATA	48.5	AC=2;AF=1.00;AN=2;DP=2;FS=0.000;MLEAC=2;MLEAF=1.00;MQ=60.00;MQ0=0;QD=24.25	45	0.47	0.07	GTTTTTCCTACAAACTTCCTAGCAT	AAAACCTAGTAACCAACATGATTGG	59.999	59.998
scaffold_2	11861123	scaffold_2_11861123	C	CTCTCTTTCTTCTGGTGCCATCA	136.25	AC=2;AF=1.00;AN=2;DP=4;FS=0.000;MLEAC=2;MLEAF=1.00;MQ=60.00;MQ0=0;QD=34.06	22	0.49	0.07	CTTCATTGCTCTTTGTAGGATTAGG	ATCATCAGTCCTGGATTAATAGCTT	59.942	59.936
scaffold_2	11924200	scaffold_2_11924200	G	GGACTACTTGCAATTGCATTTGATAACAGGCTC	50.19	AC=2;AF=1.00;AN=2;DP=3;FS=0.000;MLEAC=2;MLEAF=1.00;MQ=60.00;MQ0=0;QD=16.73	32	no hit	no hit	CCAAATATTTGATTCCGCTAGCTAA	CATGCTACAAGTAGTGTGTAATCTG	60	59.945
scaffold_2	11951612	scaffold_2_11951612	CCGGCCTTGCCACGGGTGCAAATCCGA	C	144.94	AC=2;AF=1.00;AN=2;DP=4;FS=0.000;MLEAC=2;MLEAF=1.00;MQ=60.00;MQ0=0;QD=29.86	26	no hit	no hit	AAATCAAACTCTTGACTCTGACAAG	GTCCACCTGATGTATGAATATTTGG	59.942	60
scaffold_2	11961840	scaffold_2_11961840	T	TTAAATCAGTTGATTCTATTTCTATTATCTCCGC	754.73	AC=2;AF=1.00;AN=2;DP=18;FS=0.000;MLEAC=2;MLEAF=1.00;MQ=51.86;MQ0=0;QD=28.32	33	0.5	0.06	CAACATGTAATTCGGGATTCATGTA	TGTAGATGCACTCATGTATTCTACA	59.942	59.881
scaffold_2	11972622	scaffold_2_11972622	TCCTCGCTCGATCTTGTTCCCGCCAA	T	331.74	AC=2;AF=1.00;AN=2;DP=8;FS=0.000;MLEAC=2;MLEAF=1.00;MQ=60.00;MQ0=0;QD=24.39	25	0.49	0.01	GTTATTGATACACCCCCTTGTAATG	TCCGTCTCTCTTTCAACTATTAACA	59.941	59.999
scaffold_2	11975613	scaffold_2_11975613	TCCGTCCGTTTTCTTCGCTAGCTCGGGCTCTC	T	127.87	AC=2;AF=1.00;AN=2;DP=5;FS=0.000;MLEAC=2;MLEAF=1.00;MQ=59.80;MQ0=0;QD=25.57	31	0.37	0.01	CCTTGACCAGGTTTCGTATATTAGA	GGATTTTGACCAATGAAACAAAGAC	60.409	60.002
scaffold_2	11987853	scaffold_2_11987853	T	TAAGTTCGACTACATTTGTATAAATATTAACAATATTTATATTTTA	543.73	AC=1;AF=0.500;AN=2;DP=10;FS=0.000;MLEAC=1;MLEAF=0.500;MQ=54.42;MQ0=0;QD=27.93	45	no hit	no hit	ATGGGTGTGTACATAGTAGTGTATC	CTTCCCATTCCATGCTGATAAATAT	59.94	59.524
scaffold_2	12177454	scaffold_2_12177454	GTCTTCCAGTGGTTCGTTAATTTCAATATCGATATATCATCTCAGTCTCTCGGAGACGA	G	197.77	AC=2;AF=1.00;AN=2;DP=7;FS=0.000;MLEAC=2;MLEAF=1.00;MQ=60.00;MQ0=0;QD=28.25	58	0.07	0.01	TACAAGAAATGCAAACTGAGTGTAG	TATGGTCCCCAGATAAGATAATTGG	60.001	59.995
scaffold_2	12191771	scaffold_2_12191771	GATCGGCGAGGGAGGATCGCGAATAAT	G	143.94	AC=2;AF=1.00;AN=2;DP=4;FS=0.000;MLEAC=2;MLEAF=1.00;MQ=60.00;MQ0=0;QD=30.74	26	0.32	0.05	CTTGGTCTAGTAGTAAGCGAATAGT	GTGAGCTCATCTTTACAGAAGATTC	59.942	59.945
scaffold_2	12270188	scaffold_2_12270188	ATTTCTTCTCTGTTAGTGCCTAGCAG	A	408.73	AC=2;AF=1.00;AN=2;DP=8;FS=0.000;MLEAC=2;MLEAF=1.00;MQ=60.00;MQ0=0;QD=24.45	25	0.63	0.03	CCTAACCTTATCTTTCAGACCTTCA	GAAGCTCACAAATCCTCCTGTTA	60.292	60.867
scaffold_2	12277170	scaffold_2_12277170	AGCCGCCGCCTCCACCACCACCTCCGCCGTACCCGCCTCC	A	233.75	AC=2;AF=1.00;AN=2;DP=8;FS=0.000;MLEAC=2;MLEAF=1.00;MQ=60.00;MQ0=0;QD=29.22	39	0.05	0.03	TAGCTCTACTCAACAGGAAGAAGAA	CCATCCACCCCTCCTTTATTG	61.238	60.795
scaffold_2	12289301	scaffold_2_12289301	TGACACTTCAAAACCTAATCATTGCTCC	T	144.94	AC=2;AF=1.00;AN=2;DP=4;FS=0.000;MLEAC=2;MLEAF=1.00;MQ=60.00;MQ0=0;QD=28.94	27	0.09	0.52	GCAACTGGATTTCTTTTTCTCTACT	CTCATCGATAAAATCAACCTGTTCA	60	59.885
scaffold_2	12338632	scaffold_2_12338632	C	CGGATAGCTTTATGATTAAACCAAGTGT	43.19	AC=2;AF=1.00;AN=2;DP=3;FS=0.000;MLEAC=2;MLEAF=1.00;MQ=60.00;MQ0=0;QD=14.40	27	0.26	0	CTCCCTCCGTTTCAAATTACTATTC	GAACATGCCAGCATAAGTTAAAATG	59.943	59.946
scaffold_2	12353325	scaffold_2_12353325	ACTTTGACAAAATGGTCAATAAAAATTCTGCTGC	A	190.82	AC=2;AF=1.00;AN=2;DP=7;FS=0.000;MLEAC=2;MLEAF=1.00;MQ=60.00;MQ0=0;QD=27.26	33	0.39	0.02	GATTCATGGATCATTGCAGAGAAAT	AACTGCAGTAGGAACCAGATATAAA	60.233	60.056
scaffold_2	12358171	scaffold_2_12358171	CAGGAGTAGAGCATGGCTCTA	C	785.73	AC=2;AF=1.00;AN=2;DP=18;FS=0.000;MLEAC=2;MLEAF=1.00;MQ=60.00;MQ0=0;QD=29.20	20	no hit	no hit	CTGTTGGATATGCCTTTACACTAAG	GTCCAGATAGTTCGATGTAAATTGG	59.943	60.002
scaffold_2	12371852	scaffold_2_12371852	A	ACCACACTAGATAGTGTGAGTTTCTAT	44.19	AC=2;AF=1.00;AN=2;DP=1;FS=0.000;MLEAC=2;MLEAF=1.00;MQ=60.00;MQ0=0;QD=28.85	26	no hit	no hit	TCCTCACTCACTCCTCAGTATAATA	GCTGTCTTATTTAGTGGTTTTGAGT	60.115	60
scaffold_2	12372675	scaffold_2_12372675	ATGTATTATACACAAATTCGAAATCTTTTGAAAAGTGCAATTCATCACCAACAAATCGCCAACTATTTACATTAGC	A	872.73	AC=1;AF=0.500;AN=2;BaseQRankSum=1.261;ClippingRankSum=0.630;DP=31;FS=0.000;MLEAC=1;MLEAF=0.500;MQ=60.00;MQ0=0;MQRankSum=1.419;QD=28.15	75	0.06	0.02	TGTTCCTGTTATTACCTGTGATACA	GTTTCTCTTTTTCAAGGATGGATGA	59.997	59.999
scaffold_2	12374574	scaffold_2_12374574	TCCTTTTTGCTAGCAGACATGCAAAATAGAGCAGTTTG	T	187.77	AC=2;AF=1.00;AN=2;DP=7;FS=0.000;MLEAC=2;MLEAF=1.00;MQ=53.32;MQ0=0;QD=26.82	37	0.21	0.58	CGAATGCTTCTACTAAAGTCTCATG	TATTCTCTCTCCTCAAAGTGTCTTC	60.004	60.057
scaffold_2	12374725	scaffold_2_12374725	G	GTGCCCCTGCTCCAGCTCTCC	274.79	AC=2;AF=1.00;AN=2;DP=7;FS=0.000;MLEAC=2;MLEAF=1.00;MQ=55.58;MQ0=0;QD=34.40	20	0.61	0.08	CGAATGCTTCTACTAAAGTCTCATG	TATTCTCTCTCCTCAAAGTGTCTTC	60.004	60.057
scaffold_2	12579282	scaffold_2_12579282	GATCCAATAGCCGAGGCATATGGCACTCTACTCATGCGATCCCACTC	G	226.77	AC=2;AF=1.00;AN=2;DP=8;FS=0.000;MLEAC=2;MLEAF=1.00;MQ=50.87;MQ0=0;QD=28.35	46	0.13	0.64	CTTGTCATACTTAGCGCATATGAAA	GAGATAGATCGAGAAGGCTTATAGG	60.002	59.942
scaffold_2	13491163	scaffold_2_13491163	CTCCAACACGTACTTGGCAATCTCTAGTTTCATCCCAATCCA	C	190.82	AC=2;AF=1.00;AN=2;DP=6;FS=0.000;MLEAC=2;MLEAF=1.00;MQ=60.00;MQ0=0;QD=31.80	41	0.5	0.65	TTCAAGAATCTGATTTACCCTCTCA	GGTCATAGTGGATAGACTCACTAAG	59.996	60
scaffold_2	13892881	scaffold_2_13892881	A	ATTATACCACCAGTATACTTTTCAGTAACAAGCTTC	486.74	AC=2;AF=1.00;AN=2;DP=11;FS=0.000;MLEAC=2;MLEAF=1.00;MQ=49.91;MQ0=0;QD=27.97	35	0.59	0.12	AAATCTACACAATCCTTCTGGTAGT	CTATCAATACACGAGGCAAAGTAAG	59.996	60.003
scaffold_2	13902634	scaffold_2_13902634	A	AAAGTTTCGTGCCATCGATATAT	477.73	AC=2;AF=1.00;AN=2;DP=16;FS=0.000;MLEAC=2;MLEAF=1.00;MQ=60.00;MQ0=0;QD=29.86	22	no hit	no hit	CTGATTAGGGCAGCTTAACTTTAAA	AGTTGCTCGGTTAAGAAAAGATTAG	59.824	59.827
scaffold_2	14068540	scaffold_2_14068540	A	ACTGAGGGGGTGTTTGGATACGAGATGTTAAACTTTAACACATGGTTGCCAAACAGGCC	157.19	AC=1;AF=0.500;AN=2;DP=17;FS=0.000;MLEAC=1;MLEAF=0.500;MQ=60.00;MQ0=0;QD=9.25	58	0.05	0.01	TACCAGTTTCTCTTAAATCCTCCAA	TCTTGTATAGAATGGAACCCTGAAA	59.936	59.995
scaffold_2	14913717	scaffold_2_14913717	T	TTGTTTTATGAGATCTCAGCATAGGGC	224.9	AC=2;AF=1.00;AN=2;DP=6;FS=0.000;MLEAC=2;MLEAF=1.00;MQ=60.00;MQ0=0;QD=25.12	26	0.39	0.51	ACTTTAGCTGAGAGATATGAACACA	AGAGATTATCCAAGAAGCTGAAAGA	60.057	60.056
scaffold_2	15162880	scaffold_2_15162880	ACAGACAATCAACACAAAATAATCAGAATTACCAAACACC	A	205.75	AC=2;AF=1.00;AN=2;DP=7;FS=0.000;MLEAC=2;MLEAF=1.00;MQ=55.66;MQ0=0;QD=29.39	39	0.48	0.01	CTTAGAAATGTGATTGAGCGATCAT	CAAAATGCACCCATATATGTCATCT	60.001	59.999
scaffold_2	15629016	scaffold_2_15629016	GCCGGTCAGACCGGTTTGATGGA	G	278.77	AC=2;AF=1.00;AN=2;DP=7;FS=0.000;MLEAC=2;MLEAF=1.00;MQ=60.00;MQ0=0;QD=27.80	22	no hit	no hit	TGACTAATGTTTGATAGGCTAGGTT	GCTTTTCCAATCTACTACTTGTTGT	60.056	60
scaffold_2	16054980	scaffold_2_16054980	AAGCTAATATAGTTGTATGTGAAATATATT	A	189.84	AC=2;AF=1.00;AN=2;DP=5;FS=0.000;MLEAC=2;MLEAF=1.00;MQ=60.00;MQ0=0;QD=29.27	29	0.01	0	GAGCGTGCTATAAGTTACACATTAG	CAGGCTACTACTACTATGCATGTTA	60.061	59.999
scaffold_2	16194152	scaffold_2_16194152	TAGATATAAGCCTATCTTAAATTCATGGGGTGGG	T	104	AC=2;AF=1.00;AN=2;DP=6;FS=0.000;MLEAC=2;MLEAF=1.00;MQ=60.00;MQ0=0;QD=17.33	33	0.05	0.82	CTCTATAGTAGAAGTGCAGCATACA	TATGAGAGGGGAAAAGAAAAGAGAA	60	59.935
scaffold_2	16877073	scaffold_2_16877073	G	GAATGTAAGGGGCTGTTTGGATATGAGGTGCTAAACTTTAACAGGGGTTTCCCAAACACCCCCT	130.92	AC=2;AF=1.00;AN=2;DP=8;FS=0.000;MLEAC=2;MLEAF=1.00;MQ=60.00;MQ0=0;QD=16.37	63	no hit	no hit	AAACCTACTCTGCACATTAATGTTC	CAACTTCTGATGTCTTTGGTATTGT	60.058	60
scaffold_2	17071934	scaffold_2_17071934	G	GTGGCTGGTAAGAGATTACAGTTTTTTC	275.77	AC=2;AF=1.00;AN=2;DP=7;FS=0.000;MLEAC=2;MLEAF=1.00;MQ=60.00;MQ0=0;QD=25.76	27	0.41	0	ATCCTAATCTCTTCCATGCCAATAT	TATAGATATCTGCTAGCTGCGATTT	59.994	59.881
scaffold_2	17074442	scaffold_2_17074442	GTAGGCCACCGGTGCTCCTCGTCTGTCAA	G	200.76	AC=2;AF=1.00;AN=2;DP=7;FS=0.000;MLEAC=2;MLEAF=1.00;MQ=58.09;MQ0=0;QD=28.68	28	no hit	no hit	TGACAATCTAAAGGTTAACCGTAGA	AATGCACTTCTTAGTCAAAGTTACC	59.998	60
scaffold_2	17078083	scaffold_2_17078083	A	AGAAGAGCTAAAGGATTTCCGGCC	135	AC=2;AF=1.00;AN=2;DP=4;FS=0.000;MLEAC=2;MLEAF=1.00;MQ=59.51;MQ0=0;QD=33.75	23	no hit	no hit	GTTTGGTGGACATGTAAGAATTGTA	GCATCCAATATTTCTTGATCTGTGA	60	59.941
scaffold_2	17107169	scaffold_2_17107169	T	TTTAGGGGGTGTTTGGGAAACACCTGTTAAAGTTTAGCACCTCGTATCCAAACAGCCCC	122.74	AC=1;AF=0.500;AN=2;DP=14;FS=0.000;MLEAC=1;MLEAF=0.500;MQ=60.00;MQ0=0;QD=8.77	58	0.25	0.05	CATGGAAGGTAGAACAAATGGAAAT	TCAGCCATAATGATGTTTCTCTACT	60.057	60.115
scaffold_2	17253640	scaffold_2_17253640	A	ATTATAGTCGATGACCCTTTAAATTAT	89.19	AC=2;AF=1.00;AN=2;DP=7;FS=0.000;MLEAC=2;MLEAF=1.00;MQ=60.00;MQ0=0;QD=12.74	26	0.35	0.8	TCGATATGATGGCTCTAAGCTTAAT	GCTACAGTAACCATTTGCTAATGAT	60.057	59.942
scaffold_2	17260885	scaffold_2_17260885	A	AATGATAGATAGATAGATCGACCGACC	525.74	AC=2;AF=1.00;AN=2;DP=13;FS=0.000;MLEAC=2;MLEAF=1.00;MQ=60.00;MQ0=0;QD=31.99	26	0.09	0.31	TTATATTCGCGGTACAGGTGTATAA	AACTCGAGCTGTTAGATCTAAAGAA	59.999	60.058
scaffold_2	17310870	scaffold_2_17310870	GATGTAAAAATTATTAACTAT	G	154.8	AC=2;AF=1.00;AN=2;DP=6;FS=0.000;MLEAC=2;MLEAF=1.00;MQ=60.00;MQ0=0;QD=25.80	20	0.5	0	CCGTGATCACTTTGAATTATTCACT	ATGCTCAACTGTATCACTAAAATCG	60.117	59.944
scaffold_2	17316461	scaffold_2_17316461	AAGCTATGCGCGAGGCTGGAGGTTGTGGGTTCGAATCCCACGC	A	387.73	AC=2;AF=1.00;AN=2;DP=10;FS=0.000;MLEAC=2;MLEAF=1.00;MQ=47.04;MQ0=0;QD=32.02	42	0.05	0.23	TCTGCACTAGTAGAGAATTAGCTTT	CTACACACCACATCTGACTAGATAG	59.821	60.232
scaffold_2	17324811	scaffold_2_17324811	TATAGTAGCTGGACCCCGTATGTCATTGGTACACCAGTATACTCACTGTTACC	T	31.9	AC=2;AF=1.00;AN=2;DP=3;FS=0.000;MLEAC=2;MLEAF=1.00;MQ=60.00;MQ0=0;QD=10.63	52	0.04	0.05	CTAGAATGCCTTAAATTGACACCAA	GGGTCCAGCTACTATATATGTTACC	60.058	60.116
scaffold_2	17325415	scaffold_2_17325415	TTCCTCCCTCCTTCTTCCTTATCCTC	T	420.73	AC=2;AF=1.00;AN=2;DP=12;FS=0.000;MLEAC=2;MLEAF=1.00;MQ=60.00;MQ0=0;QD=30.23	25	0.24	0.01	GTTCACCAACTGGGATTAAAACTTA	GACAAGGTTGTACTGCTGATTTATT	59.94	60.058
scaffold_2	17340653	scaffold_2_17340653	A	ACATCATTTGGATGTACTGAAAGTTTGG	267.84	AC=2;AF=1.00;AN=2;DP=7;FS=0.000;MLEAC=2;MLEAF=1.00;MQ=56.22;MQ0=0;QD=31.78	27	0.45	0.04	TCGAGATCTTTTAGACGTACTGAAA	CCAGTCTCGATGATTCATAAGAAAA	60.059	59.42
scaffold_2	17395514	scaffold_2_17395514	GGAGATCGACGGAGATGGGAAGAA	G	136.84	AC=2;AF=1.00;AN=2;DP=6;FS=0.000;MLEAC=2;MLEAF=1.00;MQ=48.10;MQ0=0;QD=22.81	23	no hit	no hit	GAGTTCAAGGCTGACATAATTACAA	CTCTCACTATTCTGGCATCAACTTT	59.826	61.341
scaffold_2	17425075	scaffold_2_17425075	A	ACAAGACCTTAGCTCAAATGTACGGGTGATATGCGTAG	138.14	AC=2;AF=1.00;AN=2;DP=4;FS=0.000;MLEAC=2;MLEAF=1.00;MQ=54.22;MQ0=0;QD=34.54	37	no hit	no hit	GGATAGGAACTCAAGAGTGAACTTA	TACAGTGCTACAACAGTAATTTTGG	60.057	60.001
scaffold_2	17429554	scaffold_2_17429554	C	CTTAATCAACATTGACCAACAT	272.77	AC=2;AF=1.00;AN=2;DP=7;FS=0.000;MLEAC=2;MLEAF=1.00;MQ=60.00;MQ0=0;QD=33.67	21	no hit	no hit	GCATCACCGTATATTGTATTTCACA	TCTGCTCAAGAACAGAAGGTATATT	60.002	60.056
scaffold_2	17430487	scaffold_2_17430487	C	CCTGTCTGTCATTCTTCGGTAGCTACTTTACTGGTTTGGTTGCACAACTGACCAAATGTAGCAAAAGTTGTGTTGCTTTGATTATCATTCAAATTGATAAGTCTGTAAACCTAATGTTGAATTG	501.94	AC=2;AF=1.00;AN=2;DP=13;FS=0.000;MLEAC=2;MLEAF=1.00;MQ=58.70;MQ0=0;QD=28.06	123	0.07	0.29	GCAATCTGCTATGTAAGTTCAGTAC	TTGTACACACACTACACAAGATTTC	60.232	59.944
scaffold_2	17577580	scaffold_2_17577580	T	TCTCGCCCGACCCTATCTGTTCTGCCGACCATTCTCCGC	93.7	AC=2;AF=1.00;AN=2;DP=8;FS=0.000;MLEAC=2;MLEAF=1.00;MQ=59.06;MQ0=0;QD=11.71	38	0.06	0.29	TATGTGTAAAACTTGGGGACTTTTC	CATTGGTTAGCATTTAGACGGTTAT	59.94	59.942
scaffold_2	17586710	scaffold_2_17586710	ACGACGTGGCTAGCGAGCTCTG	A	502.73	AC=2;AF=1.00;AN=2;DP=12;FS=0.000;MLEAC=2;MLEAF=1.00;MQ=60.00;MQ0=0;QD=33.75	21	0.06	0.01	GCATCTAAAAGTCTCCCAAATTTGA	CTGTGCCTCCTGTTAGTTTATTTAA	60.291	59.531
scaffold_2	17606748	scaffold_2_17606748	TAAGGTATCCCACAAAATAGCAGGAAAACCCTCA	T	465.73	AC=2;AF=1.00;AN=2;DP=12;FS=0.000;MLEAC=2;MLEAF=1.00;MQ=54.91;MQ0=0;QD=32.10	33	no hit	no hit	GAGATAGAAACCCCAAAAGAAGAAC	GCTGTTAGAAATCGACTAGCTACTA	60.058	60.232
scaffold_2	17708719	scaffold_2_17708719	CGGAACTTCCGACCCTGTATT	C	644.73	AC=2;AF=1.00;AN=2;DP=17;FS=0.000;MLEAC=2;MLEAF=1.00;MQ=60.00;MQ0=0;QD=27.15	20	0.06	0	AACCCTGTTTTCTAGCTACTATCAA	CTAGAAGTTCGGACGTGTTATTTTT	59.996	60.06
scaffold_2	17812224	scaffold_2_17812224	GAATTAATTTTTGAAATTTGGTAGATTACATACAAAATA	G	111.84	AC=2;AF=1.00;AN=2;DP=3;FS=0.000;MLEAC=2;MLEAF=1.00;MQ=60.00;MQ0=0;QD=27.70	38	no hit	no hit	TGTATATATTTAGGCCCCATTTGGA	CCATCGATTTCAACTACTTTGTACA	59.933	59.828
scaffold_2	17841471	scaffold_2_17841471	AGGGCAGCGGCACCGGCTGGTAGGAAGGCCAAGGAG	A	105	AC=2;AF=1.00;AN=2;DP=4;FS=0.000;MLEAC=2;MLEAF=1.00;MQ=60.00;MQ0=0;QD=26.25	35	no hit	no hit	CGCCTTAGATAAGAAAGGAAGAGAT	CCCCATTTTATCTCGGTTTAAAGTT	60.467	60.057
scaffold_2	17964825	scaffold_2_17964825	G	GCCGACACTCCGGCACTCCACC	141.06	AC=2;AF=1.00;AN=2;DP=4;FS=0.000;MLEAC=2;MLEAF=1.00;MQ=60.00;MQ0=0;QD=28.95	21	0.43	0.01	TATAAGCCAAGCATACAAACATAGC	AGAATATTCCCTTAAGATGCTTGGA	60	60.114
scaffold_2	17985108	scaffold_2_17985108	ACGATAAAGTAGCGCTCCCCGAACC	A	145.9	AC=2;AF=1.00;AN=2;DP=5;FS=0.000;MLEAC=2;MLEAF=1.00;MQ=60.00;MQ0=0;QD=29.18	24	0.04	0	CCAGAGTAGTCGAAATACTTACCTT	CCAGGTAGATTTCCTTGTTGATTTT	60.116	59.998
scaffold_2	18067020	scaffold_2_18067020	T	TGTAGGGTGTTCTACAGCTTTGTCTCG	92.7	AC=2;AF=1.00;AN=2;DP=3;FS=0.000;MLEAC=2;MLEAF=1.00;MQ=54.66;MQ0=0;QD=30.90	26	0.06	0.3	CAGAATATGGCATACAACATGATGT	GATGAAGATAACAATCCCGAATCAG	60	60.059
scaffold_2	18092232	scaffold_2_18092232	GCTTGGTGTGTCGCAATATGATCATTGCTAGCCTTCGATGCCACCTCTGTTCCTCGCGTAGTTCTTGCATTGGTAGGGTCCGC	G	496.73	AC=2;AF=1.00;AN=2;DP=11;FS=0.000;MLEAC=2;MLEAF=1.00;MQ=60.00;MQ0=0;QD=26.96	82	0.06	0.25	ATAAGTTATTACCGCTAGGGGTATG	ATTCTAAAGCTATGGAGGACATTGA	60.056	60.115
scaffold_2	18126499	scaffold_2_18126499	CCATGATCGGCCGATGCTACAGTA	C	284.74	AC=2;AF=1.00;AN=2;DP=7;FS=0.000;MLEAC=2;MLEAF=1.00;MQ=40.00;MQ0=0;QD=25.89	23	0.05	0.29	CAGAATATAGGGGTGATAGTTGGAA	TCTTCATCCTTATGATCCTTTCCAA	59.937	60.055
scaffold_2	18418311	scaffold_2_18418311	CTATGCTCGAGACAAGGGTTTCAGCATT	C	144.94	AC=2;AF=1.00;AN=2;DP=5;FS=0.000;MLEAC=2;MLEAF=1.00;MQ=60.00;MQ0=0;QD=28.99	27	0.4	0.21	GCTACAGTAACCATTTGCTAATGAT	CCTCTTGTTTACTGTGGAATTTCAT	59.942	59.999
scaffold_2	18465489	scaffold_2_18465489	T	TGGGGTTCTATGCCTCCCCCCC	140.14	AC=2;AF=1.00;AN=2;DP=4;FS=0.000;MLEAC=2;MLEAF=1.00;MQ=60.00;MQ0=0;QD=27.46	21	0.47	0.03	CTTCTAAGAAGGCCTCTATCATCAT	GCAGTTATGTGGCGATATCAATATT	59.997	60.117
scaffold_2	18473985	scaffold_2_18473985	TTAAAGGGGTGTTTGGGAGGCATGTGCTAAATTTTAGCACCTCTATCCCAAACACCCC	T	61.14	AC=2;AF=1.00;AN=2;DP=4;FS=0.000;MLEAC=2;MLEAF=1.00;MQ=60.00;MQ0=0;QD=15.29	57	0.3	0.79	AAATTTTAGCACCTCTATCCCAAAC	GAGGGAGAGAAAGAGAGAGTAAAAA	60.057	59.998
scaffold_2	18487587	scaffold_2_18487587	A	ATGTTAGCTAACTAAATGGTC	316.77	AC=2;AF=1.00;AN=2;DP=11;FS=0.000;MLEAC=2;MLEAF=1.00;MQ=60.00;MQ0=0;QD=28.80	20	0.43	0.01	CATGGAGTGACAAGTGAAATTTTTG	GTTGATTCAAATGTTGGTAGACTGA	60.003	60
scaffold_2	18780740	scaffold_2_18780740	T	TCGCCCGACCCTGGGTCCTGG	142	AC=2;AF=1.00;AN=2;DP=4;FS=0.000;MLEAC=2;MLEAF=1.00;MQ=52.28;MQ0=0;QD=29.86	20	0.03	0.01	GCAAACAGGTTCTTGTAGTTATGAA	TACTCGACACAAATACAAGAGTACA	60.232	60
scaffold_2	18786509	scaffold_2_18786509	CAAGTCTGCCCAAGAATCAATGGACTTGGGTTTGAGTGACTCGAGCCAGGTCA	C	298.73	AC=1;AF=0.500;AN=2;BaseQRankSum=-1.271;ClippingRankSum=1.271;DP=10;FS=0.000;MLEAC=1;MLEAF=0.500;MQ=35.14;MQ0=0;MQRankSum=1.733;QD=29.87	52	0.05	0.14	CAACTATGGTAGCCTTCTTTTCAAA	TAACGACACCAAAGTTATCCATTTC	59.999	60.059
scaffold_2	18789140	scaffold_2_18789140	G	GACTCCTACTAGGATTCCCCTGTAATCCGACTAGGACTAGTCCCATGT	48.5	AC=2;AF=1.00;AN=2;DP=2;FS=0.000;MLEAC=2;MLEAF=1.00;MQ=60.00;MQ0=0;QD=24.25	47	0.08	0.27	GAACAACTCCAGTTCATCAAATACA	TTGAGTAGGTGCATATCTCTTCTTT	60	60.056
scaffold_2	18789474	scaffold_2_18789474	A	ACATGGAAAAGAAGAGATATGCACCTACTCAATAAAAGAGGAGAAAT	140.06	AC=2;AF=1.00;AN=2;DP=4;FS=0.000;MLEAC=2;MLEAF=1.00;MQ=60.00;MQ0=0;QD=28.87	46	0.04	0.01	GAACAACTCCAGTTCATCAAATACA	TTGAGTAGGTGCATATCTCTTCTTT	60	60.056
scaffold_2	18828413	scaffold_2_18828413	CCTTAGGTCTAAGGTTCAGATCGTAAGTTTTTCCCGAT	C	57.37	AC=2;AF=1.00;AN=2;DP=2;FS=0.000;MLEAC=2;MLEAF=1.00;MQ=60.00;MQ0=0;QD=28.68	37	no hit	no hit	TACTACAGTTTCTGGGCTAAATCTT	TATGGTTTCAAACAACTCCTGTAAC	59.996	59.941
scaffold_2	19038861	scaffold_2_19038861	AGATTTGGGAATCTTTGGAGGCG	A	105.94	AC=2;AF=1.00;AN=2;DP=3;FS=0.000;MLEAC=2;MLEAF=1.00;MQ=60.00;MQ0=0;QD=27.63	22	0.04	0.01	CCAACTCTTGTAATTGGATCAAGTT	AGTCCCTGCTTTAACTTGTTAATTC	59.999	59.999
scaffold_2	19180473	scaffold_2_19180473	TGGGGCGGCCAAGCGCCAGCAAGAGAG	T	154.8	AC=2;AF=1.00;AN=2;DP=5;FS=0.000;MLEAC=2;MLEAF=1.00;MQ=41.72;MQ0=0;QD=30.96	26	0.03	0.27	CTACCTCTAGCAATCCATGTGATAT	GTTCTTTTCGCAACTAAATCAAGTG	60.056	60.062
scaffold_2	19206246	scaffold_2_19206246	C	CTTATCTGCAATTTTAAATCAA	122.73	AC=1;AF=0.500;AN=2;BaseQRankSum=-0.731;ClippingRankSum=0.731;DP=7;FS=0.000;MLEAC=1;MLEAF=0.500;MQ=60.00;MQ0=0;MQRankSum=0.731;QD=17.53;ReadPosRankSum=0.731	21	0.3	0.04	CTATGGCTCAGCTATTTATGGAAAC	GTTTTAGCACCTAGTCGATTTATCC	60.059	60.002
scaffold_2	19249531	scaffold_2_19249531	AAAGATGGAACATGAGGATGATTTTAATC	A	172.73	AC=1;AF=0.500;AN=2;BaseQRankSum=-0.922;ClippingRankSum=0.198;DP=7;FS=0.000;MLEAC=1;MLEAF=0.500;MQ=39.58;MQ0=0;MQRankSum=0.198;QD=24.68	28	0.04	0.17	TATTCTGCACTGAGTAAAGATGGAA	CAAGCTACTGACATTACCTGAAAAA	60.292	60
scaffold_2	19492321	scaffold_2_19492321	C	CTCGGCTCTCTGCTGCAGCAGCTGCA	83.74	AC=1;AF=0.500;AN=2;DP=3;FS=0.000;MLEAC=1;MLEAF=0.500;MQ=32.81;MQ0=0;QD=27.91	25	no hit	no hit	AGTTACAGGTAGTTTCAGTTCATCT	TTACCATGATTCCACAAACAGTTAC	59.938	60
scaffold_2	19614952	scaffold_2_19614952	ATGACCTGTTGCCATTCCCCCAT	A	514.73	AC=2;AF=1.00;AN=2;DP=14;FS=0.000;MLEAC=2;MLEAF=1.00;MQ=56.03;MQ0=0;QD=26.61	22	0.05	0	GATTCAAGATTAGTTTGGGTTGGAA	ACTTATGGAATTGCTTCTCCAAATC	59.998	60.116
scaffold_2	19643621	scaffold_2_19643621	A	AACACATGAGTCGTTATAGGATACAAT	141.06	AC=2;AF=1.00;AN=2;DP=4;FS=0.000;MLEAC=2;MLEAF=1.00;MQ=60.00;MQ0=0;QD=27.38	26	no hit	no hit	CAAAAGCAAGATGTCAAGATTTGTC	CTTGACTTTTTCAGGTCTTGAGAAT	60.061	59.941
scaffold_2	19689020	scaffold_2_19689020	T	TCTACCACCCTACTTCCAGCGA	154.73	AC=1;AF=0.500;AN=2;DP=6;FS=0.000;MLEAC=1;MLEAF=0.500;MQ=60.00;MQ0=0;QD=25.79	21	0.08	0.3	TTGATTAAGATCTATCGGCTAGCTT	CTACTTCCACCAAGTCGAATTTATC	59.998	59.945
scaffold_2	19712378	scaffold_2_19712378	CACGTAGTCGTACGTAGTCGATCA	C	59.25	AC=2;AF=1.00;AN=2;DP=6;FS=0.000;MLEAC=2;MLEAF=1.00;MQ=50.68;MQ0=0;QD=9.87	23	0.04	0.25	GATTTCTGACCAGAGTACAAGCTT	ACTACGTGATCATCTTCACTGTATC	61.081	60.463
scaffold_2	19729121	scaffold_2_19729121	CATTATTATTATTATTATTATT	C	336.73	AC=2;AF=1.00;AN=2;DP=17;FS=0.000;MLEAC=2;MLEAF=1.00;MQ=60.00;MQ0=0;QD=19.81	21	0.75	0.03	CTGAAGTGTGCACATTATGATCTAG	CACGGAAGATCTAGAAACAGATAGA	60.002	59.942
scaffold_2	19751964	scaffold_2_19751964	A	AATTGTAGGTGTAATTTCATACTTTAGTACTTTTCAG	74.73	AC=1;AF=0.500;AN=2;BaseQRankSum=0.727;ClippingRankSum=0.727;DP=4;FS=0.000;MLEAC=1;MLEAF=0.500;MQ=56.38;MQ0=0;MQRankSum=-0.727;QD=18.68;ReadPosRankSum=0.727	36	0.04	0	TGGATAGTTTGAATGTGAGAGAGAA	CCTGTAGACTTTAAGGTTAGTCCAT	59.997	60.056
scaffold_2	19914999	scaffold_2_19914999	G	GGTGTTATTTCCTTATCTATAT	140.14	AC=2;AF=1.00;AN=2;DP=6;FS=0.000;MLEAC=2;MLEAF=1.00;MQ=60.00;MQ0=0;QD=23.36	21	0.04	0	CAATTTGAAACAGAGGCAGTACTTA	TTGAATACATAGGGGAGATCGTTAG	60	59.998
scaffold_2	19960725	scaffold_2_19960725	G	GAATTCCGGAAATCTCCGGACCT	660.73	AC=2;AF=1.00;AN=2;DP=27;FS=0.000;MLEAC=2;MLEAF=1.00;MQ=54.60;MQ0=0;QD=24.47	22	0.27	0.02	TTTTTCAAAGTCCTTCTTCCGATAC	CACACTTTGTTTGAAACAGTGTATG	60.001	59.947
scaffold_2	20062680	scaffold_2_20062680	GGGTTGGTTGGATGCATTTATATTTGGGGATGGGTAGCT	G	153.82	AC=2;AF=1.00;AN=2;DP=4;FS=0.000;MLEAC=2;MLEAF=1.00;MQ=60.00;MQ0=0;QD=26.06	38	0.03	0.07	TGTTCGGATGCTAATTAGAAGTACT	TGGAAGCATAACTCACTACTAAACT	60.116	59.997
scaffold_2	20198083	scaffold_2_20198083	C	CTCTTCGAATCGTCTCATCATCTCTCGGCATATCG	357.76	AC=2;AF=1.00;AN=2;DP=7;FS=0.000;MLEAC=2;MLEAF=1.00;MQ=53.52;MQ0=0;QD=33.12	34	0.36	0.31	CTTCTCAACATTCTACCCACTTCAA	TCAATAGAATCATCCAGGAAGTCAA	61.227	60.055
scaffold_2	20264673	scaffold_2_20264673	T	TGCTTCAGTGGCGCATCTCCTAGTGTTCA	297.06	AC=2;AF=1.00;AN=2;DP=11;FS=0.000;MLEAC=2;MLEAF=1.00;MQ=55.56;MQ0=0;QD=27.01	28	0.04	0.13	CTTTGAACATTGGAAGTTGATTTGG	ATCAGAAAGTTCAACCCCTTTTTAG	60.002	59.939
scaffold_2	20283205	scaffold_2_20283205	GACGAAGTTCGGGGGGAGGGGGGACCTAAAGAAAAAGAAAAAACTAGTATCCCTCAGGCCTCTAAAATGGCTAAGTTATCTGCTAAGGA	G	612.73	AC=2;AF=1.00;AN=2;DP=13;FS=0.000;MLEAC=2;MLEAF=1.00;MQ=60.00;MQ0=0;QD=25.15	88	no hit	no hit	GCCTCTAAAATGGCTAAGTTATCTG	CAATCATAGCCTGCAAAGAAAAATC	60.001	59.945
scaffold_2	20285489	scaffold_2_20285489	TGCAACTTGTTGTAGCTTTGATGTAGCTTTTGCGTAGAAAC	T	145.94	AC=2;AF=1.00;AN=2;DP=4;FS=0.000;MLEAC=2;MLEAF=1.00;MQ=60.00;MQ0=0;QD=27.69	40	0.04	0	TATAAAGGTTCAAGGTTAGGCAGAT	CTAGCTTCGCATTTCTGAATGATTA	60.055	60.002
scaffold_2	20297426	scaffold_2_20297426	GTCGGGAGGAGTCATGAATTCCA	G	151.84	AC=2;AF=1.00;AN=2;DP=5;FS=0.000;MLEAC=2;MLEAF=1.00;MQ=46.27;MQ0=0;QD=30.37	22	no hit	no hit	TAATAAAGAAAGTGGTGGGAAGAGT	TAACATGTCAGCAATAGAAGAACAG	60.174	59.595
scaffold_2	20306631	scaffold_2_20306631	T	TGCCGGTAGCCGCTAAACCGCAGCCAGCCGCTTA	41.92	AC=2;AF=1.00;AN=2;DP=2;FS=0.000;MLEAC=2;MLEAF=1.00;MQ=60.00;MQ0=0;QD=20.96	33	no hit	no hit	GCCCTAAAGGTGTTTAGAACTTAAA	TGTTCCAAAACATCTCCTATCTACA	59.706	59.996
scaffold_2	20382759	scaffold_2_20382759	CGGCCTTCCCCATTAGAAAAAAGG	C	233.8	AC=2;AF=1.00;AN=2;DP=6;FS=0.000;MLEAC=2;MLEAF=1.00;MQ=60.00;MQ0=0;QD=32.01	23	0.07	0	TATAGCGAATCTCAGGAGAAAGAAG	CAAGAAAGGAGATGACTTCATTGG	60.233	60.112
scaffold_2	20385670	scaffold_2_20385670	CGACCGTCCAACCCAGAGGGAGCTAGGTCGCCCAAGTCACACTTTCAGCAAAGGCACTAACATCCAAGTTACCT	C	384.73	AC=2;AF=1.00;AN=2;DP=9;FS=0.000;MLEAC=2;MLEAF=1.00;MQ=60.00;MQ0=0;QD=26.45	73	no hit	no hit	AACTTTTAGCATCAGGTTCTAATCG	CCTTTCAAGGTTAAGAAACTCGATT	59.885	60
scaffold_2	20391810	scaffold_2_20391810	AGCGGTGGAAACAAGCAAACATCAATGG	A	55.52	AC=2;AF=1.00;AN=2;DP=5;FS=0.000;MLEAC=2;MLEAF=1.00;MQ=60.00;MQ0=0;QD=11.10	27	0.38	0.01	CAATTAGGTATTCGCCAGATGAATT	CCTTTGCAATTTCTGTTTCAGATTC	60	60.06
scaffold_2	20522535	scaffold_2_20522535	CGCGCGGCCTGACGGGCGCCG	C	193.8	AC=2;AF=1.00;AN=2;DP=6;FS=0.000;MLEAC=2;MLEAF=1.00;MQ=60.00;MQ0=0;QD=32.30	20	0.24	0.17	GAAAGGGAGGAAAAAGAAAAAGAGA	CGTAAAAATCACCAACTTGAATCAC	59.88	59.834
scaffold_2	20527224	scaffold_2_20527224	CATTCAAGATAAGTTAGCCATATTCAGCCATTTATGAACTATCT	C	282.75	AC=2;AF=1.00;AN=2;DP=9;FS=0.000;MLEAC=2;MLEAF=1.00;MQ=60.00;MQ0=0;QD=31.42	43	0.26	0.03	ACCAAATTCATTGCTCTAGTTTCTC	GTAAATCCGCATAATACCAACTTGA	60.058	59.943
scaffold_2	20550860	scaffold_2_20550860	A	ACGATAGGCTGGGGGGCAGATT	207.73	AC=1;AF=0.500;AN=2;BaseQRankSum=-0.742;ClippingRankSum=0.742;DP=8;FS=0.000;MLEAC=1;MLEAF=0.500;MQ=48.01;MQ0=0;MQRankSum=-0.742;QD=25.97;ReadPosRankSum=-0.742	21	0.21	0.28	AACAATCAGCCATTTAGAAGATGTC	CTTCGTTTTTGTGATTTGGTCAATC	60.116	60.288
scaffold_2	20566949	scaffold_2_20566949	CCTTAGACTTAAGGAATAACTGTACCTGA	C	341.74	AC=2;AF=1.00;AN=2;DP=6;FS=0.000;MLEAC=2;MLEAF=1.00;MQ=58.09;MQ0=0;QD=26.41	28	0.42	0.04	AAAGGCCTAAACAAGAGATAAAACC	AGTCTAAGGTCAGATCGTAAGTTTT	59.998	59.998
scaffold_2	20623037	scaffold_2_20623037	TGTTTGTAGCTGTTCCCAAAAGC	T	237.77	AC=2;AF=1.00;AN=2;DP=6;FS=0.000;MLEAC=2;MLEAF=1.00;MQ=34.05;MQ0=0;QD=29.72	22	0.03	0.14	ACTTGTCCCAATTCTTGTCATAATG	CAGAGATATGATTCCATCTGGGTTA	60.057	59.997
scaffold_2	20637816	scaffold_2_20637816	T	TAGCGCTCAGCCGCCGCCACCGCC	259.84	AC=2;AF=1.00;AN=2;DP=7;FS=0.000;MLEAC=2;MLEAF=1.00;MQ=56.77;MQ0=0;QD=31.59	23	no hit	no hit	GTAAGTTGAGCTCTAAAACACATGT	AAATCTTCCTCCCTCATAAAAGTCT	60.001	59.994
scaffold_2	20889634	scaffold_2_20889634	ACATACATACATACATACATACATACAT	A	324.74	AC=2;AF=1.00;AN=2;DP=13;FS=0.000;MLEAC=2;MLEAF=1.00;MQ=59.36;MQ0=0;QD=24.98	27	0.51	0.2	TGGAACTTCTCTGTCCATGTATAAA	AACCACTTGATTTAGAGGAGAATCT	59.996	59.995
scaffold_2	20906214	scaffold_2_20906214	T	TGATTTGAAGCTTTGTCTACAGTATTTTAGAGGTAAAATCGGG	139.14	AC=2;AF=1.00;AN=2;DP=6;FS=0.000;MLEAC=2;MLEAF=1.00;MQ=60.00;MQ0=0;QD=23.19	42	0.07	0.3	CTAGGAATCAAATCAGCAGCATTTA	TTTCTAGCTCTAGCCCTTAATTTCT	59.941	59.817
scaffold_2	21032924	scaffold_2_21032924	GTAGATGTATGAATTAGTGCCCTTGATCCA	G	409.73	AC=2;AF=1.00;AN=2;DP=16;FS=0.000;MLEAC=2;MLEAF=1.00;MQ=56.87;MQ0=0;QD=25.61	29	no hit	no hit	TGGCCTAATACAACTTCTTTTTCAG	CATCTACGGTTTCAATCAATTCGTA	59.999	59.945
scaffold_2	21239481	scaffold_2_21239481	GTACACTCGCCGCTCCCCACTGCGCTGACGTCATCAACGGCGT	G	103	AC=2;AF=1.00;AN=2;DP=5;FS=0.000;MLEAC=2;MLEAF=1.00;MQ=60.00;MQ0=0;QD=20.60	42	0.04	0	GATGGATCTAGATTAGCAGGTACAC	ATGATTGATTAGTCCAAGGTGATGA	60.581	60.353
scaffold_2	21373124	scaffold_2_21373124	TCATCCTTCTCACCAGAGATAC	T	102.06	AC=2;AF=1.00;AN=2;DP=3;FS=0.000;MLEAC=2;MLEAF=1.00;MQ=60.00;MQ0=0;QD=34.02	21	0.05	0	GACAAAAGTCTACCAAGGTTTTCTT	TGATGTAGCAATCTCTGTATAGCTT	60.116	59.939
scaffold_2	21407849	scaffold_2_21407849	C	CCGAGCCCATTGCGGCGACTACTTCCACAGTGGTGGAGACGCTAGTA	230.9	AC=2;AF=1.00;AN=2;DP=8;FS=0.000;MLEAC=2;MLEAF=1.00;MQ=56.73;MQ0=0;QD=28.86	46	0.72	0.43	GTAAGTTTCACTACTGCATTTGTCT	TGAAGGTACCACAATGATTAACTTG	60.001	59.766
scaffold_2	21546930	scaffold_2_21546930	AACTTTTTCTTTAGATCAATTTTCATATAAAATTCGCCCCGATCCGAGATCGTACCGAAAAGTT	A	85.73	AC=1;AF=0.500;AN=2;BaseQRankSum=0.358;ClippingRankSum=-0.358;DP=5;FS=0.000;MLEAC=1;MLEAF=0.500;MQ=34.87;MQ0=0;MQRankSum=1.231;QD=17.15;ReadPosRankSum=-0.736	63	0.01	0.16	GGATTTCGATTCGACCAATCATATT	TATACGACAGTTCTTCCTGGTTTTA	60.059	59.998
scaffold_2	21552765	scaffold_2_21552765	C	CGCTGCTCGTGGACAAGCTGTTGAGGA	140.06	AC=2;AF=1.00;AN=2;DP=5;FS=0.000;MLEAC=2;MLEAF=1.00;MQ=60.00;MQ0=0;QD=28.01	26	0.34	0.18	ACAACAGTTATTCCTGGTTTACATG	ATCAACCTCAAAAGTACTCCTCAAT	59.999	60.471
scaffold_2	21587439	scaffold_2_21587439	GCCGAGAATCGTACGCCTCCAACACACAGC	G	328.74	AC=2;AF=1.00;AN=2;DP=8;FS=0.000;MLEAC=2;MLEAF=1.00;MQ=43.05;MQ0=0;QD=27.85	29	no hit	no hit	TGAAACAAGTTCAGAAAAGGATCAC	TCGGGAGGAATAAAACTTAGGTTTA	60.407	59.996
scaffold_2	21710233	scaffold_2_21710233	TTGCTAATGATTGATTTAGTATGCTAATGATTGATTTAGATAC	T	171.74	AC=2;AF=1.00;AN=2;DP=12;FS=0.000;MLEAC=2;MLEAF=1.00;MQ=57.25;MQ0=0;QD=14.31	42	0.07	0.01	GCCTTTAGATTGAAAAGTTCCTTCT	GGAATTTTAAAACCTCACCAAACAC	59.999	59.944
scaffold_2	21770925	scaffold_2_21770925	GAAATCCCATTTTCGGACAATGAACAGTACTCTCCTGTTTTTATTTTTCAA	G	58.37	AC=2;AF=1.00;AN=2;DP=2;FS=0.000;MLEAC=2;MLEAF=1.00;MQ=60.00;MQ0=0;QD=29.18	50	0.03	0	CTTGAAGTTCTAAGCCTTCATTTCA	ATCGAGGATAACGAGATTTTCCTTA	60	59.94
scaffold_2	21805363	scaffold_2_21805363	A	AGGAGGAGCAGAGGGCGGCGGG	229.82	AC=2;AF=1.00;AN=2;DP=6;FS=0.000;MLEAC=2;MLEAF=1.00;MQ=60.00;MQ0=0;QD=31.16	21	0.29	0.08	GTGAAGTAGTCCCTGAAACAATTAC	TAGTTCTACGGAGTAAACCTAAACC	60.059	60.058
scaffold_2	21828596	scaffold_2_21828596	T	TAAGTTGCGTGATACTACTGTGATGCATAATGCATCAATATAGTTGCATACTAATATG	664.73	AC=2;AF=1.00;AN=2;DP=21;FS=0.000;MLEAC=2;MLEAF=1.00;MQ=58.14;MQ0=0;QD=31.65	57	0.36	0.3	GCCTGATGAACTTAAGTTGAAGAAT	CAGTGCACTTATTTGGAAACTTTTC	60.058	60.003
scaffold_2	21896502	scaffold_2_21896502	CCAAATTAAAGAATCATGTCTTTACCTCCTAAAATCAAAGAAGCTAG	C	57.37	AC=2;AF=1.00;AN=2;DP=3;FS=0.000;MLEAC=2;MLEAF=1.00;MQ=60.00;MQ0=0;QD=19.12	46	0.04	0.01	AAACTTTGAATGTAGGAGCCTAAAC	TGTACTCATGGTTGTTACTTTTGAC	59.999	59.943
scaffold_2	21919168	scaffold_2_21919168	C	CTGTGTTGGTTATAAGGAAACCAATTGAACTATAGTACAAGTTATCTATTTACATA	722.73	AC=2;AF=1.00;AN=2;DP=19;FS=0.000;MLEAC=2;MLEAF=1.00;MQ=60.00;MQ0=0;QD=29.64	55	no hit	no hit	GCTCAGATTTTTATTCTCAGCGTAT	CAAAGAGATGTAGATGGAGATACGA	60.002	60
scaffold_2	21999241	scaffold_2_21999241	CACATCCTGGTGGTGGGAGCGACG	C	143	AC=2;AF=1.00;AN=2;DP=4;FS=0.000;MLEAC=2;MLEAF=1.00;MQ=49.10;MQ0=0;QD=29.28	23	0.04	0.03	GACAGAGAAAGAAGAAAACAAAGGA	TTTACTAAAGCCCGTTCATAGTTTG	59.884	60.059
scaffold_2	22080284	scaffold_2_22080284	GGACAAAAGGTGTTCCTTTTTGTCTCGGTTGGAGTTTTTAACCGA	G	55.52	AC=2;AF=1.00;AN=2;DP=3;FS=0.000;MLEAC=2;MLEAF=1.00;MQ=39.93;MQ0=0;QD=18.51	44	0.05	0.26	TTTGCTTCAGTGTTGTAGAATGTAG	AAAGCCAATTCTCTACTAGTGTGTA	60.001	59.997
scaffold_2	22090869	scaffold_2_22090869	T	TCCAGCCGGGACTAAAGGGTTA	162.74	AC=1;AF=0.500;AN=2;DP=9;FS=0.000;MLEAC=1;MLEAF=0.500;MQ=48.11;MQ0=0;QD=18.08	21	no hit	no hit	GTTCGTGTAACATTCACAAATTTCC	CAAATCGATCATAATTAGCGCGTAT	60.061	60.458
scaffold_2	22105034	scaffold_2_22105034	GGAAGGAGGAAGAAGAAAGGA	G	105.94	AC=2;AF=1.00;AN=2;DP=3;FS=0.000;MLEAC=2;MLEAF=1.00;MQ=44.80;MQ0=0;QD=25.45	20	0.05	0.03	GAAATTATGGTCACGGGTAAAAAGA	TACACTGAGGTTGTAGATGTATACG	60.058	59.943
scaffold_2	22160152	scaffold_2_22160152	AGGAGTCCGTGGACGCAATGTAC	A	100.14	AC=2;AF=1.00;AN=2;DP=3;FS=0.000;MLEAC=2;MLEAF=1.00;MQ=60.00;MQ0=0;QD=33.38	22	0.04	0	ACTCTGAGTTGTCTGATCATACTTT	CGACTACTCAAGGGAGCTATATAAG	59.997	60.117
scaffold_2	22269197	scaffold_2_22269197	TCTATTGGTCCATGTGTCCTTTCCCAATTTGTCCACATGTTATCTTC	T	368.74	AC=2;AF=1.00;AN=2;DP=9;FS=0.000;MLEAC=2;MLEAF=1.00;MQ=60.00;MQ0=0;QD=30.22	46	0.04	0	CTTCCTATTGGTCAATGTGTCTTTT	AGGATAAAAGTCTTGAGGAAGGATT	59.999	59.994
scaffold_2	22367055	scaffold_2_22367055	TTGGTGACGACTTGTAACTTGGGGAAGACCATGAC	T	237.77	AC=2;AF=1.00;AN=2;DP=6;FS=0.000;MLEAC=2;MLEAF=1.00;MQ=60.00;MQ0=0;QD=26.82	34	0.04	0.01	CTGGATCATTGTAAAAGGACTTGTT	GATCATTCTATGTGACCATGACAAG	59.999	60.001
scaffold_2	22440535	scaffold_2_22440535	CGAGGTGGAGTTCCACCCTCAAAGGGGTCGGGCGCATCCGACCTCGGGACCAAGGGTCGGGCGAGGCGGAGTTCCACCCTCAAAGGGGTCAGGCGCATCCGACCCCGGGACCAAGGGTCGGGCGAAGCG	C	411.73	AC=2;AF=1.00;AN=2;DP=9;FS=0.000;MLEAC=2;MLEAF=1.00;MQ=39.83;MQ0=0;QD=28.59	128	no hit	no hit	CGGAGTTAAAAGTGATGTACATACG	CAGAGAGAAAATCATCCCCAAAATT	60.231	60.056
scaffold_2	22467428	scaffold_2_22467428	T	TCCTTGTCTATGGAGGTGAGGAGGAG	242.84	AC=2;AF=1.00;AN=2;DP=8;FS=0.000;MLEAC=2;MLEAF=1.00;MQ=46.95;MQ0=0;QD=30.35	25	0.29	0.17	TTTCATATGCGCTAAGTATGACAAG	CCATACTACGGGATGTAATTTGTTC	60.002	60.002
scaffold_2	22549487	scaffold_2_22549487	TGCCGGTGGCCGGTGGCCACGCGGCGCGCAGCGCGCGAGTGAAC	T	278.74	AC=2;AF=1.00;AN=2;DP=6;FS=0.000;MLEAC=2;MLEAF=1.00;MQ=40.33;MQ0=0;QD=27.83	43	0.06	0.3	GTCGTTCTTCAAACTTTGTTTAAGG	TTTTCCTATCTAAACTCGAGTCACA	59.72	59.999
scaffold_2	22565086	scaffold_2_22565086	T	TCTTTTTCCGTCTCGCCCGACCCTGTCTGTTTCGCCCGACCC	97.37	AC=2;AF=1.00;AN=2;DP=3;FS=0.000;MLEAC=2;MLEAF=1.00;MQ=60.00;MQ0=0;QD=32.46	41	no hit	no hit	TGTATCTTTTTCTTGGACCCAAAAG	TAGGAGTTAGCACTTAAACGGTTAT	60.174	60.057
scaffold_2	22567251	scaffold_2_22567251	TATCGGCCGATCCTGGACTGTAGC	T	454.73	AC=2;AF=1.00;AN=2;DP=13;FS=0.000;MLEAC=2;MLEAF=1.00;MQ=41.51;MQ0=0;QD=34.98	23	0.05	0.27	AAGTATGACTTGTACTAGGTTGGTT	AGAAGAAGAAATGGGAAGATACAGT	59.937	59.995
scaffold_2	22650261	scaffold_2_22650261	AAGATGCTTCATTCTGATGGACTT	A	144	AC=2;AF=1.00;AN=2;DP=4;FS=0.000;MLEAC=2;MLEAF=1.00;MQ=60.00;MQ0=0;QD=31.65	23	0.06	0	AAACAATGGTTGTGTGATCTCTAAG	TATGTACGAGTTCCAACAAGTCTAA	60	59.999
scaffold_2	23066127	scaffold_2_23066127	A	AGTCTATGCGACTGAATTTATCCATGAAGTTTATTGACT	658.73	AC=2;AF=1.00;AN=2;DP=20;FS=0.000;MLEAC=2;MLEAF=1.00;MQ=60.00;MQ0=0;QD=32.94	38	0.04	0	GTTTGCTAGTGTGCTTAGTTTCTAA	GTCGCATAGACTTCATGGTAAAATT	60.002	60.175
scaffold_2	23109174	scaffold_2_23109174	AACTATAAGAAGCGAAAAGCTGAAGAAAATCTTTGCTTAG	A	144	AC=2;AF=1.00;AN=2;DP=4;FS=0.000;MLEAC=2;MLEAF=1.00;MQ=60.00;MQ0=0;QD=29.88	39	0.04	0	AGCTACCATTCGATTCCAATATTTG	GAAAGCTTTGTATCTCTCCCTTTAC	60	59.885
scaffold_2	23152121	scaffold_2_23152121	C	CTGTACGTCCTTGATGCCCGA	451.74	AC=2;AF=1.00;AN=2;DP=11;FS=0.000;MLEAC=2;MLEAF=1.00;MQ=60.00;MQ0=0;QD=29.40	20	no hit	no hit	GTCATCGTGATTTCTAGTCTTTACG	TACTCTATTTCCTCGATTGCTACTC	60.005	60
scaffold_2	23179003	scaffold_2_23179003	C	CATTCGATGTGAGAGGTGCTTAAG	492.73	AC=2;AF=1.00;AN=2;DP=12;FS=0.000;MLEAC=2;MLEAF=1.00;MQ=60.00;MQ0=0;QD=29.16	23	0.04	0.02	ATTTCTGTATGAGCACACATTATGG	GCTGCTACTTGCTAATGATGAATTA	59.941	60.001
scaffold_2	23184574	scaffold_2_23184574	GTAGAATATACTCCCTTCGTTTCAAATTT	G	370.74	AC=2;AF=1.00;AN=2;DP=7;FS=0.000;MLEAC=2;MLEAF=1.00;MQ=49.38;MQ0=0;QD=32.38	28	0.06	0.14	ATATACTGTGCCAGAGTGACAAATA	GTATGTTCTAGGGCAATTTGTCTTT	60.115	60.058
scaffold_2	23184745	scaffold_2_23184745	A	ACTAAGCAACTCGGTTTTCAATTTTTCACGG	170.94	AC=2;AF=1.00;AN=2;DP=5;FS=0.000;MLEAC=2;MLEAF=1.00;MQ=50.02;MQ0=0;QD=34.19	30	no hit	no hit	ATATACTGTGCCAGAGTGACAAATA	GTATGTTCTAGGGCAATTTGTCTTT	60.115	60.058
scaffold_2	23222058	scaffold_2_23222058	CTCCTTTCTTCTGAAAGCTAAAACTACTCTTCATCAAGTCTAATAATA	C	385.73	AC=1;AF=0.500;AN=2;BaseQRankSum=1.182;ClippingRankSum=1.396;DP=14;FS=0.000;MLEAC=1;MLEAF=0.500;MQ=58.80;MQ0=0;MQRankSum=-0.107;QD=27.55	47	no hit	no hit	TAAAAAGAATATACCCTCCGTTCCA	CAGTACAATTTTAGCCACTTCAGAA	60.055	60
scaffold_2	23247743	scaffold_2_23247743	A	AGTCTTTTCAGTCCACATCTCATATGGT	140.06	AC=2;AF=1.00;AN=2;DP=5;FS=0.000;MLEAC=2;MLEAF=1.00;MQ=40.24;MQ0=0;QD=28.01	27	0.08	0.28	TAAGTGTGAAAGTTGCTGTTTCTAG	GCACAAGTATGAAACCTTTGAAAAG	59.944	60.003
scaffold_2	23256438	scaffold_2_23256438	A	AAAGACATCTGAAAAAATAATTCGTAACTT	180.06	AC=2;AF=1.00;AN=2;DP=8;FS=0.000;MLEAC=2;MLEAF=1.00;MQ=58.63;MQ0=0;QD=22.51	29	no hit	no hit	GCTACAGTAAACATGTGCTAATCAT	GTGGTTGAAGCTGGATTAATTTTTC	59.943	59.829
scaffold_2	23266382	scaffold_2_23266382	TAATACATAAATTATGTAAGTCACAGA	T	234.79	AC=2;AF=1.00;AN=2;DP=6;FS=0.000;MLEAC=2;MLEAF=1.00;MQ=60.00;MQ0=0;QD=32.61	26	0.03	0	AACAAATCATCGACTATCCAATCAC	GATAAAGTGGAGGATATTGCTTGAC	59.943	60.001
scaffold_2	23345270	scaffold_2_23345270	G	GGACGAGCCGCCGCCGAGTCAC	360.75	AC=2;AF=1.00;AN=2;DP=10;FS=0.000;MLEAC=2;MLEAF=1.00;MQ=49.64;MQ0=0;QD=27.95	21	0.24	0.03	TTCCGAATCATAGGATCAAGAAAGA	CCTATTGATTCGAATGCGTATAGAC	60.115	59.947
scaffold_2	23423867	scaffold_2_23423867	GTTTGGATGTAGATATTGAAGCTGGAA	G	465.73	AC=2;AF=1.00;AN=2;DP=12;FS=0.000;MLEAC=2;MLEAF=1.00;MQ=60.00;MQ0=0;QD=26.89	26	no hit	no hit	GTTGGTTCTTTATGTTCGTTCCTAA	GCAGGTTTCCAATTCCAATTCTATA	60.001	59.881
scaffold_2	23458617	scaffold_2_23458617	A	AAATATACTAGTGAGGGTTGC	402.74	AC=2;AF=1.00;AN=2;DP=13;FS=0.000;MLEAC=2;MLEAF=1.00;MQ=60.00;MQ0=0;QD=30.98	20	0.23	0	TTTTAGTCCCGGTTGGTATTACTAA	AAGCAACCCTCACTAGTATATTTCA	59.996	60.056
scaffold_2	23462415	scaffold_2_23462415	C	CGGCAGACGTCGATGGCCGGGGT	240.77	AC=2;AF=1.00;AN=2;DP=10;FS=0.000;MLEAC=2;MLEAF=1.00;MQ=60.00;MQ0=0;QD=24.08	22	no hit	no hit	GAGATGCATCCAACGATCTAGATTG	ACCCAAAATAATACTCCACATCCTA	61.835	59.814
scaffold_2	23469069	scaffold_2_23469069	GTTTGCCGAGTGCCACATCGCAACACTCGGCAAAGTGGCGCATACATAGCTGTTTTTATTACCTC	G	144.9	AC=2;AF=1.00;AN=2;DP=4;FS=0.000;MLEAC=2;MLEAF=1.00;MQ=60.00;MQ0=0;QD=28.64	64	0.03	0	GATGTACTGAAAAATGCATCGTTTC	TAAAATCTTTGCTGAGTGTCAGATG	59.948	60.059
scaffold_2	23500143	scaffold_2_23500143	GATCAGTACGATGCAGTATATAAAGATCTGCCGACTGCTCACCATATTCTCCGCAA	G	198.77	AC=2;AF=1.00;AN=2;DP=8;FS=0.000;MLEAC=2;MLEAF=1.00;MQ=59.06;MQ0=0;QD=24.85	55	0.12	0.27	ATATATTCCAAATGTGCCCATTGAG	ATCTGACCATGTACCTTGAAAGTAT	59.998	60.055
scaffold_2	23501026	scaffold_2_23501026	TAAGCGTAAAAATTCAAGTATGTGC	T	241.76	AC=2;AF=1.00;AN=2;DP=10;FS=0.000;MLEAC=2;MLEAF=1.00;MQ=51.07;MQ0=0;QD=24.18	24	0.42	0.01	CTCTATTCTATCCTGAGGAGAAACC	TCTTGTACATGAAGATTGACCCTTA	59.998	59.996
scaffold_2	23526889	scaffold_2_23526889	A	AACTGGTGTCGCGAACTCTTGGGTGGAGCCCTATGTTGGAGGC	725.73	AC=2;AF=1.00;AN=2;DP=18;FS=0.000;MLEAC=2;MLEAF=1.00;MQ=48.70;MQ0=0;QD=26.76	42	0.08	0.29	AGGTAATCGATCCTCCCATATTTAC	TGGTCCTTTGCAGACTATATTATGT	60.056	60.115
scaffold_2	23550879	scaffold_2_23550879	A	ACATTACACTGCATCACTATTGC	630.73	AC=2;AF=1.00;AN=2;DP=15;FS=0.000;MLEAC=2;MLEAF=1.00;MQ=60.00;MQ0=0;QD=30.05	22	0.43	0.01	GAGTTTTGACACATAGGTTGTAGAG	ATCCTTTCCTTTGTACCATACATCT	59.829	60.055
scaffold_2	23577310	scaffold_2_23577310	TGGCGCCGTCGTCGTCCGACCAACATG	T	54.7	AC=2;AF=1.00;AN=2;DP=2;FS=0.000;MLEAC=2;MLEAF=1.00;MQ=60.00;MQ0=0;QD=27.35	26	no hit	no hit	TACCGGTTGTTGTATTCTTTTCTTC	CTTTGCCTCTATAGTTGTACTGGTT	60.001	60.819
scaffold_2	23586555	scaffold_2_23586555	CAAGTAGGGTTGCTCTAGGATATTTTCAGGCT	C	368.74	AC=2;AF=1.00;AN=2;DP=9;FS=0.000;MLEAC=2;MLEAF=1.00;MQ=60.00;MQ0=0;QD=31.12	31	0.03	0	TGACATATCAAAGGTGGAGAATACA	TCTTCTTTGTCAGCTTGTAATGATG	60.056	60.059
scaffold_2	23589147	scaffold_2_23589147	A	AGAAACAATTGCAACAATCCTTGCTGATTTATTT	225.9	AC=2;AF=1.00;AN=2;DP=9;FS=0.000;MLEAC=2;MLEAF=1.00;MQ=60.00;MQ0=0;QD=25.10	33	0.04	0	AATTATCTTCAGACAGGAGGAACTT	CAGACAACAGACCATGAACTAATTT	59.995	60
scaffold_2	23593774	scaffold_2_23593774	C	CCCTAACATTACGCCACATATTACATAACTAATTAAGGACATAAGGACAT	117.52	AC=2;AF=1.00;AN=2;DP=20;FS=0.000;MLEAC=2;MLEAF=1.00;MQ=60.00;MQ0=0;QD=5.88	49	no hit	no hit	AGGTTCCATATTCTCGTAGAAATGT	TAGAAACGGTAGAATCTGTACCAAA	60.115	59.998
scaffold_2	23623471	scaffold_2_23623471	CCCCCACCGACTGCCCTTCCCCTCGCCGATTGTGGCGCTGCTCCGCCCTGCACCGGCCTCCCCTGACGCGCGCTGCTCTGCCCCCAACGCCCCTGGCGTCG	C	389.73	AC=2;AF=1.00;AN=2;DP=9;FS=0.000;MLEAC=2;MLEAF=1.00;MQ=60.00;MQ0=0;QD=33.01	100	no hit	no hit	GTGAGATTCTGGCAGATCGA	CCGTGTTTTAGATCAGGTCATAAAT	59.947	59.651
scaffold_2	23627377	scaffold_2_23627377	A	AACTGGGGTGGCCATTGAGGTGG	1904.73	AC=2;AF=1.00;AN=2;DP=18;FS=0.000;MLEAC=2;MLEAF=1.00;MQ=59.17;MQ0=0;QD=30.21	22	0.03	0	CCCGTAGTCTTTGTATGAAGTTTTT	CTTCATCTAGACATTGTGCAAGAAA	60.001	60.059
scaffold_2	23645284	scaffold_2_23645284	G	GCTGTCAATAGCTCATAGTGACTCGTAGGTAT	290.73	AC=1;AF=0.500;AN=2;BaseQRankSum=0.751;ClippingRankSum=0.751;DP=9;FS=0.000;MLEAC=1;MLEAF=0.500;MQ=54.71;MQ0=0;MQRankSum=0.751;QD=32.30;ReadPosRankSum=-0.751	31	0.04	0.01	TGCTTACACCTTGTTGTTTTAGTAG	AGACAAGCAGTTTCTAGTTACTCTT	59.943	60.174
scaffold_2	23649471	scaffold_2_23649471	GCGGGTAAATCTTGCATTACTC	G	253.73	AC=1;AF=0.500;AN=2;BaseQRankSum=1.179;ClippingRankSum=-1.666;DP=9;FS=0.000;MLEAC=1;MLEAF=0.500;MQ=47.03;MQ0=0;MQRankSum=-0.762;QD=28.19;ReadPosRankSum=0.922	21	0.03	0	GGTATTTCAGTTCCTGTCTTATTCG	TGACATTTCAGAAACAGACATCATC	59.945	60.059
scaffold_2	23662071	scaffold_2_23662071	AGGACATCCCCGAGCGAGTGGTAAGAAGGGACGGGTCCGCTAGCGGCCATCACCCG	A	132.9	AC=2;AF=1.00;AN=2;DP=3;FS=0.000;MLEAC=2;MLEAF=1.00;MQ=50.91;MQ0=0;QD=30.57	55	0.03	0.01	TTCATGGTTTTTCCCTGAAGAAAG	GATCAGAAGGCTAGATCAACTTTTG	60.172	60.175
scaffold_2	23671842	scaffold_2_23671842	CTTGGCTTGACTTATTTCACATACTTGATTGTTGACTAGATGGAAAAAAA	C	488.73	AC=2;AF=1.00;AN=2;DP=11;FS=0.000;MLEAC=2;MLEAF=1.00;MQ=43.98;MQ0=0;QD=25.97	49	0.03	0.01	CGTTGAGTGACTTTGGTTATAAGTT	GTATGTGAAATAAGTCAAGCCAAGT	60.002	60.058
scaffold_2	23712284	scaffold_2_23712284	GGTCAGACCGGTTAGTCACACCA	G	100.14	AC=2;AF=1.00;AN=2;DP=3;FS=0.000;MLEAC=2;MLEAF=1.00;MQ=60.00;MQ0=0;QD=33.38	22	no hit	no hit	AAGACACGGATTTATAAAGGTTTGG	GACTCATACCACGTAATCCTACTAG	60.058	60.059
scaffold_2	23747993	scaffold_2_23747993	TGAAACTTTCACCACGCCGTCAAGCTGCCAAAATTTCACGTC	T	421.73	AC=2;AF=1.00;AN=2;DP=10;FS=0.000;MLEAC=2;MLEAF=1.00;MQ=60.00;MQ0=0;QD=29.29	41	0.04	0.01	TATGCAAGTCATGATCACCCTATAA	GGGTTCAAGAAATTTTCAACCGATT	59.937	61.219
scaffold_2	23783818	scaffold_2_23783818	T	TTTGGCACAAGGGCTACTAATAAGCACGTGTTTCG	773.73	AC=2;AF=1.00;AN=2;DP=19;FS=0.000;MLEAC=2;MLEAF=1.00;MQ=60.00;MQ0=0;QD=27.21	34	0.04	0	GCAATGGCTCGTATATAAATTCTCA	ATGAAAACCAGTATACTGACTCCAT	59.828	60.055
scaffold_2	23785743	scaffold_2_23785743	T	TATACATCATACAATCTGCTGAATTTGCAGATTGTTCCTCTGAC	49.19	AC=2;AF=1.00;AN=2;DP=3;FS=0.000;MLEAC=2;MLEAF=1.00;MQ=60.00;MQ0=0;QD=16.40	43	0.08	0.09	TCTCCTCTGGTATACATCAAAAACA	CCCAATTTTTCATTCCTTGATGTTG	59.996	60.059
scaffold_2	23797650	scaffold_2_23797650	TCCATGGAGTTGGCAGCTCCA	T	422.73	AC=2;AF=1.00;AN=2;DP=10;FS=0.000;MLEAC=2;MLEAF=1.00;MQ=60.00;MQ0=0;QD=25.21	20	0.06	0	TTAAGCTCCTAGATGCCTATAAAGG	CCCTAATGTAAGTCTAGAGGTCATC	59.997	59.999
scaffold_2	23823914	scaffold_2_23823914	CTAATACATGGTAGAAACTTCTAGACACTATA	C	55.52	AC=2;AF=1.00;AN=2;DP=2;FS=0.000;MLEAC=2;MLEAF=1.00;MQ=60.00;MQ0=0;QD=27.76	31	0.04	0	TCTACTACTCCGGAGTATTTGAATG	TAGAAATACTCCCTCTGTTTCCAAA	59.941	59.936
scaffold_2	23835675	scaffold_2_23835675	TTGGTGTCTTCAATGTAATGAACACATCACAGTTTTCCTTTTTTTTGAAAAAG	T	244.75	AC=2;AF=1.00;AN=2;DP=6;FS=0.000;MLEAC=2;MLEAF=1.00;MQ=39.07;MQ0=0;QD=32.21	52	0.04	0.02	GTCATCCTTGCTATCGTAGTAGTAA	GCTATGTGAGACTATGAACCTTCTA	60	59.94
scaffold_2	23889967	scaffold_2_23889967	ACTGGAATACTGGATAGACTGCCTGAGGAATAATAAG	A	103	AC=2;AF=1.00;AN=2;DP=6;FS=0.000;MLEAC=2;MLEAF=1.00;MQ=51.48;MQ0=0;QD=17.17	36	0.21	0.03	CTGTTTCCCGTAGTGAAGTTAATTT	ACATGCATCATTATCTGTGATCAAG	60.001	60
scaffold_2	23907971	scaffold_2_23907971	CCAAATGAGGAATTAAGAGTTG	C	325.74	AC=2;AF=1.00;AN=2;DP=8;FS=0.000;MLEAC=2;MLEAF=1.00;MQ=60.00;MQ0=0;QD=28.92	21	0.04	0	TGGCTTAAAAGGAGGTATTATGAGT	CCAAGGTCTCTACGTTATTTTCTTC	60.055	59.887
scaffold_2	23920010	scaffold_2_23920010	CACGGAAATTTGACATTGTGACATATCCTATGGCAACTACATTTCTTTTGTGGAAATA	C	544.73	AC=2;AF=1.00;AN=2;DP=9;FS=0.000;MLEAC=2;MLEAF=1.00;MQ=44.13;MQ0=0;QD=36.93	57	0.04	0	CACATTTTCGCTGCATTATAGAGTA	CAAAAGAAATGTAGTTGCCATAGGA	60.002	60.058
scaffold_2	23971587	scaffold_2_23971587	C	CCAAGTAAATCAGCTTCATTCTTCAACCG	141.37	AC=2;AF=1.00;AN=2;DP=4;FS=0.000;MLEAC=2;MLEAF=1.00;MQ=60.00;MQ0=0;QD=34.56	28	no hit	no hit	TCGGCTGCCAGATATAATTTAAAAG	GTTGAGATCGATCCTAACAAGATTG	60	60.003
scaffold_2	24039927	scaffold_2_24039927	AGACGGATGGATCAGATCAGCAC	A	60.14	AC=2;AF=1.00;AN=2;DP=3;FS=0.000;MLEAC=2;MLEAF=1.00;MQ=60.00;MQ0=0;QD=20.05	22	0.05	0.01	CTTTTTGCTTGACGCGTTTTCAA	GAGTGGGTTGTGAAAAACTTAAAAC	62.3	59.888
scaffold_2	24079189	scaffold_2_24079189	CATGGGAAGTTGCGCCAGCTTCCCTGGGAAGCTAGGCAATGGGTGCCTCTTGAGG	C	319.73	AC=2;AF=1.00;AN=2;DP=9;FS=0.000;MLEAC=2;MLEAF=1.00;MQ=58.12;MQ0=0;QD=30.49	54	0.05	0.01	GTGAGGACGTATTTTATGGTTTAGG	TCGGATTTTGGAGAGGTTAAAAATC	59.944	60.058
scaffold_2	24191626	scaffold_2_24191626	C	CTCTTGGTAATTTTGGCACTTACAAGATT	273.79	AC=2;AF=1.00;AN=2;DP=7;FS=0.000;MLEAC=2;MLEAF=1.00;MQ=60.00;MQ0=0;QD=32.68	28	0.26	0.02	ACGAAGGCCAACAATTATAATTAGG	GACGAAGATTTGATCAATGCATTTC	59.941	60.005
scaffold_2	24234860	scaffold_2_24234860	GGCGGTAAGGGCCTTACCACCATTTCAACTA	G	279.76	AC=2;AF=1.00;AN=2;DP=10;FS=0.000;MLEAC=2;MLEAF=1.00;MQ=60.00;MQ0=0;QD=27.98	30	0.04	0.01	CTTCTTTCCTTTCCTCTCTTTCTCT	GGGCTAATGCGGAATTTCTTTTATT	60.469	60.93
scaffold_2	24244460	scaffold_2_24244460	GTGATAGCTCCAAAATAGCCC	G	100.14	AC=2;AF=1.00;AN=2;DP=4;FS=0.000;MLEAC=2;MLEAF=1.00;MQ=60.00;MQ0=0;QD=25.04	20	0.48	0.11	GCAAGTCTTCTCAGCATATAAGAAG	ATTGACATTGAGTGAGTGCTTAATC	60.002	60.117
scaffold_2	24346107	scaffold_2_24346107	T	TACTGGTAACAGCCTTGACCTCAATCC	492.73	AC=2;AF=1.00;AN=2;DP=13;FS=0.000;MLEAC=2;MLEAF=1.00;MQ=55.48;MQ0=0;QD=30.31	26	0.41	0.05	TTATGATCCTATTAGGCACTCCAAA	AAGCTTTACACTCTGGTTTCTACTA	59.876	59.938
scaffold_2	24383074	scaffold_2_24383074	CGTGGCAACTCCGGCTTCTGGTTGGCA	C	469.73	AC=2;AF=1.00;AN=2;DP=11;FS=0.000;MLEAC=2;MLEAF=1.00;MQ=60.00;MQ0=0;QD=33.77	26	no hit	no hit	TTAGAAAGATCGCAAATCAGAAGTG	CCAAGTGAATGAGCTTCTAGAAAAA	60.117	60
scaffold_2	24400127	scaffold_2_24400127	AATATATATATATATATATATATAT	A	118.79	AC=2;AF=1.00;AN=2;DP=9;FS=0.000;MLEAC=2;MLEAF=1.00;MQ=60.00;MQ0=0;QD=13.20	24	no hit	no hit	CTGCTTTCTAAGGCTGATTTACATG	TCTATTAGGAAATGAGACACGCATA	60.692	59.94
scaffold_2	24601468	scaffold_2_24601468	G	GTCTTGCTGAGACATATATGCCATTTGAGATGACT	274.79	AC=2;AF=1.00;AN=2;DP=9;FS=0.000;MLEAC=2;MLEAF=1.00;MQ=60.00;MQ0=0;QD=30.53	34	0.29	0.04	TATGTTCCTAGGGAATCTTTTTGGA	GTGCCAGGTATGTATCGATAATTTC	59.994	60.117
scaffold_2	24624401	scaffold_2_24624401	TCCTCTCGAGCACCTAACTGGC	T	234.79	AC=2;AF=1.00;AN=2;DP=6;FS=0.000;MLEAC=2;MLEAF=1.00;MQ=59.20;MQ0=0;QD=35.03	21	0.44	0.54	TTTGAATTCTTCCTCCTGCTATTTC	TGAACTAATCAGGAATGGACATGTA	59.823	60.056
scaffold_2	24647088	scaffold_2_24647088	GAATGACAATAGTGGACCTGACCAAGACTGGA	G	249.74	AC=2;AF=1.00;AN=2;DP=7;FS=0.000;MLEAC=2;MLEAF=1.00;MQ=37.22;MQ0=0;QD=28.22	31	no hit	no hit	CTTATGGGTAACTCGATTCATGAAC	GGTCCACTATTGTCATTCCATATTG	60.002	60
scaffold_2	24647449	scaffold_2_24647449	TGCACTAAATATGGTGTACCTTTATGTAATGCTCTATGGTGTAAC	T	73.84	AC=2;AF=1.00;AN=2;DP=4;FS=0.000;MLEAC=2;MLEAF=1.00;MQ=33.94;MQ0=0;QD=18.46	44	no hit	no hit	GGACTCGTATTATGGTTTCAAAGAG	ACATGTCCTTCACATAGAAAACTTG	59.945	60
scaffold_2	24650049	scaffold_2_24650049	TGAGATGGTCCAATCTGGAGCAGGGCCACTCAGC	T	516.73	AC=2;AF=1.00;AN=2;DP=7;FS=0.000;MLEAC=2;MLEAF=1.00;MQ=54.57;MQ0=0;QD=27.01	33	no hit	no hit	AACAAGACCTATTCGATTGAGGTAT	AAAGTGAGCTCATCATTCTCTCTAT	60.115	59.878
scaffold_2	24658292	scaffold_2_24658292	GGAGTTGTAGCACTCTTGACCTCTGTTGCAAAATTGGAGACACACCTCCTTTA	G	568.73	AC=2;AF=1.00;AN=2;DP=15;FS=0.000;MLEAC=2;MLEAF=1.00;MQ=59.74;MQ0=0;QD=27.23	52	0.42	0.01	GGTGTGAAGATACATGTCCTTTATG	GCAACCTTTGATTAATAGGCAGTAT	59.943	59.94
scaffold_2	24658564	scaffold_2_24658564	GAAGATACATGTCCTTTATGTA	G	137.94	AC=2;AF=1.00;AN=2;DP=4;FS=0.000;MLEAC=2;MLEAF=1.00;MQ=60.00;MQ0=0;QD=34.49	21	0.43	0.01	CTGCCTATTAATCAAAGGTTGCATA	GTCCCAGAAGCAATTATCCTTTATC	59.941	60
scaffold_2	24662614	scaffold_2_24662614	ATTAACTAGCATTGAGAAGTCCT	A	100.14	AC=2;AF=1.00;AN=2;DP=3;FS=0.000;MLEAC=2;MLEAF=1.00;MQ=60.00;MQ0=0;QD=33.38	22	0.07	0	ACAGTACGTGCAAAGGTATATATCT	AGTTGCCATTACTTCGATTCATATG	59.94	60.001
scaffold_2	24663764	scaffold_2_24663764	CCTAGAACAGTAGTATCTAGAACAGTAGTATAAGGTAGTATTGTGTATCGTAAAAGAGCT	C	220.77	AC=2;AF=1.00;AN=2;DP=6;FS=0.000;MLEAC=2;MLEAF=1.00;MQ=60.00;MQ0=0;QD=28.86	59	0.37	0.3	ACCATCAAGACCAAACTAAATTCAG	CTAGGGTCAACTTTTGCATAAATCA	59.999	60.058
scaffold_2	24671207	scaffold_2_24671207	CCGTAGGGAAGCTCGCAAGGAAGAGGTCCGTCAGCGAG	C	237.77	AC=2;AF=1.00;AN=2;DP=5;FS=0.000;MLEAC=2;MLEAF=1.00;MQ=60.00;MQ0=0;QD=31.37	37	0.3	0.02	ATCACAAAACCACCATGTAATAGTG	CCTGCGTTACAAAAATGTGTTAATC	60.058	60.118
scaffold_2	24675915	scaffold_2_24675915	G	GGGGCGCATGGAAGGTGAGTTCTCTGCTAGT	81.5	AC=2;AF=1.00;AN=2;DP=7;FS=0.000;MLEAC=2;MLEAF=1.00;MQ=60.00;MQ0=0;QD=11.64	30	no hit	no hit	CTTGATTCACATGTGTTTACTACGT	CAGTGTGTGGATAATGTTGAAAGAT	60.06	60.058
scaffold_2	24685478	scaffold_2_24685478	A	ATAGGAAGTTCCGACACTGTG	338.77	AC=2;AF=1.00;AN=2;DP=17;FS=0.000;MLEAC=2;MLEAF=1.00;MQ=54.93;MQ0=0;QD=19.93	20	no hit	no hit	CTTTGTCGGTAGTGTTTCAATACAT	ACCCTCTCTTCTAGTTATTGTCAAG	60.059	60.057
scaffold_2	24762954	scaffold_2_24762954	CGAGCGTCGGTGCGAATCGAGCCA	C	462.73	AC=2;AF=1.00;AN=2;DP=10;FS=0.000;MLEAC=2;MLEAF=1.00;MQ=59.90;MQ0=0;QD=30.06	23	no hit	no hit	ATTATTCCTGAAGTTGTGAGCTTTG	GTCTCCTTTTATAAGCGAGGTAAAA	60.291	59.361
scaffold_2	24765893	scaffold_2_24765893	CATTATTATTATTATTATTATTATTATTATT	C	203.75	AC=2;AF=1.00;AN=2;DP=14;FS=0.000;MLEAC=2;MLEAF=1.00;MQ=59.19;MQ0=0;QD=14.55	30	0.74	0.12	GCATGGAGTCTTTGCTCATTATTAT	TTAAGATTAGACAACCCCTTGTTCT	60	60.174
scaffold_2	24771259	scaffold_2_24771259	TACTCCAATTTGGTGATAGCCC	T	147.9	AC=2;AF=1.00;AN=2;DP=6;FS=0.000;MLEAC=2;MLEAF=1.00;MQ=60.00;MQ0=0;QD=24.65	21	0.36	0.01	GAAGTTGGTTTGCTAGTACAATGAT	GAGAATGCATATCGATTTCACAGAT	60.058	59.828
scaffold_2	24806721	scaffold_2_24806721	TGAGTTCCTTATTTTTATTAAG	T	326.74	AC=2;AF=1.00;AN=2;DP=9;FS=0.000;MLEAC=2;MLEAF=1.00;MQ=60.00;MQ0=0;QD=30.09	21	0.47	0.01	GCAATGAGATCATCACATGTTTCTA	GTCAAGAGGTAGCAATAACAAAACT	59.943	60
scaffold_2	24806991	scaffold_2_24806991	GCTTGATGATGATAAGAAGGCACATGGC	G	145.9	AC=2;AF=1.00;AN=2;DP=4;FS=0.000;MLEAC=2;MLEAF=1.00;MQ=60.00;MQ0=0;QD=25.04	27	0.47	0.01	GTTTTGTTATTGCTACCTCTTGACT	AGGTATGAATAAGAGCGATGTAAGT	60	59.939
scaffold_2	24819630	scaffold_2_24819630	G	GCATAGTCGCCTAGTCGGTCTTGTGTGTA	140.06	AC=2;AF=1.00;AN=2;DP=6;FS=0.000;MLEAC=2;MLEAF=1.00;MQ=60.00;MQ0=0;QD=23.34	28	0.69	0.02	GGAAAGCCAATTCTCTACTAGTGTA	CTCTTTGATTCTCAATTGTCAGTGT	60.35	60
scaffold_2	24821717	scaffold_2_24821717	TCAAAATACAAAGTTATCCGATTAGATGTCTTACA	T	144	AC=2;AF=1.00;AN=2;DP=4;FS=0.000;MLEAC=2;MLEAF=1.00;MQ=60.00;MQ0=0;QD=35.49	34	0.47	0.02	CTGAAGTCTGCGGTTAATTATGATT	AGACCGATGTAAACCCTACTTAAAT	59.943	60.056
scaffold_2	24825136	scaffold_2_24825136	C	CTGGGCGCAAAACTTAGTGACCCCTACG	269.82	AC=2;AF=1.00;AN=2;DP=7;FS=0.000;MLEAC=2;MLEAF=1.00;MQ=52.37;MQ0=0;QD=31.71	27	0.66	0.48	CATTTTTGTTGGAATCCTTGTTCTG	GTAAACTATGCTGCAAAACAAACTC	60.002	60.061
scaffold_2	24856670	scaffold_2_24856670	ACAGTACCTGTAAAAAAGAAAAGAAGATGGACTTCTACTAGGATT	A	1062.73	AC=2;AF=1.00;AN=2;DP=15;FS=0.000;MLEAC=2;MLEAF=1.00;MQ=58.57;MQ0=0;QD=28.49	44	0.45	0.06	AAAGTTCATAGCAGTAGTCTGTGTA	ACACAATGACATCCCATATGACTAT	59.998	60.174
scaffold_2	24861827	scaffold_2_24861827	CCATGGGAGATTTAGATACAGGCTGATATGATGACGAGCTCAGTAGCAGCCGAGCGGAGACAACCAAGACCAGGAG	C	686.73	AC=1;AF=0.500;AN=2;BaseQRankSum=-0.510;ClippingRankSum=-0.510;DP=17;FS=0.000;MLEAC=1;MLEAF=0.500;MQ=60.00;MQ0=0;MQRankSum=0.510;QD=31.07;ReadPosRankSum=-0.869	75	0.39	0.02	CACTAAACTCATTCAACCAAGAAGT	TACCCAAACGGATATTCTACTATGG	59.942	59.998
scaffold_2	24900234	scaffold_2_24900234	G	GAAAGATTGGGATACCATGCTACACTTTGCTAAGCATGGGATATTTACTAATTATTTTGAAC	983.73	AC=2;AF=1.00;AN=2;DP=23;FS=0.000;MLEAC=2;MLEAF=1.00;MQ=52.72;MQ0=0;QD=34.87	61	0.69	0.17	CTGGAAATATAGTTACCCGAACCTA	GAATTAAGGCTCGTTCGTTGTATTA	59.939	59.946
scaffold_2	24945608	scaffold_2_24945608	TCTTAGGCCTGGTTGTGACACTTGCTTAAAAATAAGCAAAGGGAACCAAACGGGCC	T	105	AC=2;AF=1.00;AN=2;DP=4;FS=0.000;MLEAC=2;MLEAF=1.00;MQ=46.01;MQ0=0;QD=26.25	55	0.31	0.38	AAGCAACTTCTACTTGCAATCTAAG	AGGGTATAAATATGTGCATCCTGAT	60.059	59.995
scaffold_2	24965127	scaffold_2_24965127	A	ACCTCCCATATGATACACGGATCAATGGCC	630.73	AC=2;AF=1.00;AN=2;DP=10;FS=0.000;MLEAC=2;MLEAF=1.00;MQ=52.63;MQ0=0;QD=26.33	29	0.72	0.48	CACAGTTCCAATAACAATGATCTGT	TAAGGAGATAAGCTTTCCAATGGTA	60.058	59.816
scaffold_2	24967832	scaffold_2_24967832	T	TTTATTTTGAAGGTTCTACGCATGTGATTGCGATGATTCTATA	45.27	AC=2;AF=1.00;AN=2;DP=8;FS=0.000;MLEAC=2;MLEAF=1.00;MQ=60.00;MQ0=0;QD=5.66	42	0.45	0.12	CCGTAGAGGAATATAGCGAGTAAAT	TTAATTACCCATGTCCAAAGTTCAC	60.116	59.999
scaffold_2	24968141	scaffold_2_24968141	CATGACTTCAGCTACCTTATGCGACCAATCTCCACCGGCTTTAACG	C	59.25	AC=2;AF=1.00;AN=2;DP=3;FS=0.000;MLEAC=2;MLEAF=1.00;MQ=57.16;MQ0=0;QD=19.75	45	0.33	0.03	CCGTAGAGGAATATAGCGAGTAAAT	TTAATTACCCATGTCCAAAGTTCAC	60.116	59.999
scaffold_2	25004454	scaffold_2_25004454	T	TGTTCCTAAAATGACAGCACCAAGAA	185.9	AC=2;AF=1.00;AN=2;DP=7;FS=0.000;MLEAC=2;MLEAF=1.00;MQ=60.00;MQ0=0;QD=26.56	25	0.58	0.01	CATATCCTTCACGCTTTCTATCTTG	AAGGTTCTGCTACAATCCATAAAAC	60.06	60.058
scaffold_2	25023873	scaffold_2_25023873	CCACAGAGCTATTTGTTTTAT	C	188.84	AC=2;AF=1.00;AN=2;DP=5;FS=0.000;MLEAC=2;MLEAF=1.00;MQ=60.00;MQ0=0;QD=28.20	20	0.49	0.01	CAGCAAGTTATAAAACAGTGGAAGA	CCTTCTGCGTACAAATCTCTTAAAT	60	59.885
scaffold_2	25040674	scaffold_2_25040674	A	AAGCCCGGTTTTGCATCCAAAATACC	141.06	AC=2;AF=1.00;AN=2;DP=4;FS=0.000;MLEAC=2;MLEAF=1.00;MQ=60.00;MQ0=0;QD=30.41	25	0.45	0.03	ACTGAACCAGATTTTTCCTTATTGG	ACCGTCATTTACTCTGTTCTGAATA	59.998	60.292
scaffold_2	25045083	scaffold_2_25045083	ACAAGGACTCTGGTGGCACTATGCATGACGACCGGTACTAACGCCGCG	A	556.73	AC=2;AF=1.00;AN=2;DP=13;FS=0.000;MLEAC=2;MLEAF=1.00;MQ=60.00;MQ0=0;QD=28.01	47	0.06	0.09	TTCAACCGATGGTTTCATTTAGTAC	GGTTTTGAGTTACAACGAGAATACA	60.059	60.002
scaffold_2	25046940	scaffold_2_25046940	AGGCCTTGGTGTAAAAATTTGGAGCTTCTGACACAACATTATGTGATCTTATC	A	102.06	AC=2;AF=1.00;AN=2;DP=4;FS=0.000;MLEAC=2;MLEAF=1.00;MQ=60.00;MQ0=0;QD=25.52	52	0.09	0.41	TTATTACATTAGCTGCTGCAAGATC	ACGAATCCATTGTTGTCTTCTTAAG	60.001	60.059
scaffold_2	25061183	scaffold_2_25061183	TAAATATATTTATGAATATGACTACACTATAA	T	146.9	AC=2;AF=1.00;AN=2;DP=5;FS=0.000;MLEAC=2;MLEAF=1.00;MQ=60.00;MQ0=0;QD=29.38	31	0.49	0.2	GCCTCTAATCGGGACTATAAGTTTA	CACGGACTCTAATATGACACTCTAA	59.999	59.942
scaffold_2	25064237	scaffold_2_25064237	T	TCACGGCTTCTTTCCTTCTCTACCCACGACCTCCTTCCCC	176.9	AC=2;AF=1.00;AN=2;DP=4;FS=0.000;MLEAC=2;MLEAF=1.00;MQ=60.00;MQ0=0;QD=28.19	39	0.05	0	TTATCATCGGAGCTTTTCCTTCTAT	GGGTACACACGGTGAAAATTAAG	60.174	60.357
scaffold_2	25066793	scaffold_2_25066793	CCTTGCGCTCGCCCACCCACCCACACCCTCCAACCAGATT	C	103	AC=2;AF=1.00;AN=2;DP=3;FS=0.000;MLEAC=2;MLEAF=1.00;MQ=60.00;MQ0=0;QD=34.33	39	0.06	0.01	GCAATTCTCCCTACCTAGAAATCTA	GCTGCAACCATATTGATATGTAACT	59.938	60
scaffold_2	25078476	scaffold_2_25078476	ATCAGAGCAGTCTTGTCTAATCCCCTC	A	413.73	AC=2;AF=1.00;AN=2;DP=10;FS=0.000;MLEAC=2;MLEAF=1.00;MQ=60.00;MQ0=0;QD=26.97	26	0.07	0	ATATGTCTACTCGCAGCTTGTAATA	CAAATTTCATTGCTATCGACTTGTG	59.999	59.948
scaffold_2	25079610	scaffold_2_25079610	TCTACTTCTGGCTTGGGGGCTTCAAGGGTAGCCACAGCTCCAAAAGTAATCG	T	57.37	AC=2;AF=1.00;AN=2;DP=2;FS=0.000;MLEAC=2;MLEAF=1.00;MQ=60.00;MQ0=0;QD=28.68	51	0.06	0	CTAAAGTGACATTCAGTGATGCAAT	ATATTGCTTTGTAGTGTGTCTTGAC	60.348	60.059
scaffold_2	25103187	scaffold_2_25103187	G	GGAGCAGTTAGCGCGTGAGCTTGACAGCCAAGGCATA	1056.73	AC=2;AF=1.00;AN=2;DP=21;FS=0.000;MLEAC=2;MLEAF=1.00;MQ=59.56;MQ0=0;QD=30.71	36	0.67	0.3	CATAGGTCTTCTGTTTTTGGAGTTT	CATCTTTTTCGTCTCCCTTTAACTT	59.94	60
scaffold_2	25149985	scaffold_2_25149985	CACTCGGTACTAATACCTTTAGTACTAGGTGGAGCCTTT	C	547.73	AC=2;AF=1.00;AN=2;DP=7;FS=0.000;MLEAC=2;MLEAF=1.00;MQ=60.00;MQ0=0;QD=28.31	38	0.41	0.21	GTCATTTTTCTAGCAGTGTTACCAT	ATACCTACGACTCTAGTATCCAAGA	60.058	59.937
scaffold_2	25150397	scaffold_2_25150397	ATAGGAATTCTCTTTATCTTTCAC	A	189.84	AC=2;AF=1.00;AN=2;DP=6;FS=0.000;MLEAC=2;MLEAF=1.00;MQ=60.00;MQ0=0;QD=31.64	23	no hit	no hit	TTCGATACCCTTGGAATACTCTAAG	AGACACTGTTTAAATGACCGTTTAG	59.94	60.002
scaffold_2	25155965	scaffold_2_25155965	GAAATGATTGTCCTAACCAGC	G	57.37	AC=2;AF=1.00;AN=2;DP=2;FS=0.000;MLEAC=2;MLEAF=1.00;MQ=60.00;MQ0=0;QD=28.68	20	0.28	0.39	GGATAATGATGACCTCCAGTTAGAT	TTTCTGCTTTGCCATAGATGATATG	59.996	60
scaffold_2	25168141	scaffold_2_25168141	A	AAAACTACGGCCTTGGGAGGTC	568.74	AC=2;AF=1.00;AN=2;DP=12;FS=0.000;MLEAC=2;MLEAF=1.00;MQ=57.15;MQ0=0;QD=23.71	21	0.47	0.48	CCATAATCGCAATCATATGGTTGAT	AGTTGTCCATGAATCTAGACATGAT	60.116	60.115
scaffold_2	25168152	scaffold_2_25168152	A	AGGAAAAATAAATAAAACTATACTCACCCAGATGGG	568.74	AC=2;AF=1.00;AN=2;DP=14;FS=0.000;MLEAC=2;MLEAF=1.00;MQ=57.57;MQ0=0;QD=29.11	35	0.74	0.33	CCATAATCGCAATCATATGGTTGAT	AGTTGTCCATGAATCTAGACATGAT	60.116	60.115
scaffold_2	25170919	scaffold_2_25170919	T	TCGGTTCATCCATTAGGTGGA	302.8	AC=2;AF=1.00;AN=2;DP=10;FS=0.000;MLEAC=2;MLEAF=1.00;MQ=59.34;MQ0=0;QD=30.28	20	0.06	0.04	GAGTGACTTAAGGATTCAAGTATGC	GTACTTTTGGAGTTGTCAATTAGCT	59.944	60
scaffold_2	25171074	scaffold_2_25171074	GTTTGTAATGACTAGTTTTTTAAATCAGACCGGTCTGGCAATCGGTCTGACC	G	280.76	AC=2;AF=1.00;AN=2;DP=7;FS=0.000;MLEAC=2;MLEAF=1.00;MQ=60.00;MQ0=0;QD=31.93	51	0.49	0.45	CAGTCTAGGGGTAATGACTAGTTTT	TATGAATTGCTCTCCAGCTAACTAA	60.056	60.115
scaffold_2	25178174	scaffold_2_25178174	G	GATACATAGTAAAGTTTATGGAT	317.76	AC=2;AF=1.00;AN=2;DP=8;FS=0.000;MLEAC=2;MLEAF=1.00;MQ=60.00;MQ0=0;QD=28.42	22	no hit	no hit	GCTAGGTACGTAGATTTAGCTATGT	TATCTTCTCCTCGTATTCACAACAA	60.058	60.057
scaffold_2	25178809	scaffold_2_25178809	GGGCGGACCGGCCCTGACACC	G	235.79	AC=2;AF=1.00;AN=2;DP=5;FS=0.000;MLEAC=2;MLEAF=1.00;MQ=50.84;MQ0=0;QD=29.15	20	0.14	0.52	TCATAACCGGTAAAATGACAGAATG	GTTTGCACAATAGACACTAAGTTCT	59.884	60.001
scaffold_2	25179677	scaffold_2_25179677	CAAACAAATAATGAATTTAAAAAAATTAAGTTTATATGAAAAGATA	C	1097.73	AC=2;AF=1.00;AN=2;DP=17;FS=0.000;MLEAC=2;MLEAF=1.00;MQ=59.55;MQ0=0;QD=27.73	45	no hit	no hit	CAGCAAAGTAAACTAACACTCTGTT	CAAAATATAGAAGAAGCCGTTTTGC	60.175	59.947
scaffold_2	25191758	scaffold_2_25191758	A	AAAATCTTGTGTTTGCTTATCATCGGC	533.73	AC=2;AF=1.00;AN=2;DP=15;FS=0.000;MLEAC=2;MLEAF=1.00;MQ=60.00;MQ0=0;QD=31.84	26	0.68	0.19	AAGCTTCTCAAATTTCCCACTTATC	CATCAATAACAGCTTCAGAAAAGGA	60.057	60.058
scaffold_2	25192115	scaffold_2_25192115	TGTTATTGATGCAACGCGGCG	T	215.77	AC=2;AF=1.00;AN=2;DP=6;FS=0.000;MLEAC=2;MLEAF=1.00;MQ=60.00;MQ0=0;QD=23.93	20	0.12	0.14	AAGCTTCTCAAATTTCCCACTTATC	CATCAATAACAGCTTCAGAAAAGGA	60.057	60.058
scaffold_2	25197433	scaffold_2_25197433	C	CAAATCATTCATATCTCCCAATTTAT	355.37	AC=1;AF=0.500;AN=2;BaseQRankSum=1.393;ClippingRankSum=-1.044;DP=25;FS=0.000;MLEAC=1;MLEAF=0.500;MQ=48.02;MQ0=0;MQRankSum=-1.741;QD=14.21;ReadPosRankSum=0.696	25	no hit	no hit	CTGGATAATAAGCAATGATCAAGCA	GTAGGTCGCTGCTTCTATTTAATTT	60	59.943
scaffold_2	25215831	scaffold_2_25215831	T	TTTTGCAGGGCAGGGCACGGGGTGAGTAATAATG	257.87	AC=2;AF=1.00;AN=2;DP=7;FS=0.000;MLEAC=2;MLEAF=1.00;MQ=55.03;MQ0=0;QD=35.72	33	0.71	0.26	ATCACATGACCACAACTGAAAATC	GTGGAGGATTAGGCACTTTAATTTT	60.293	60.057
scaffold_2	25225143	scaffold_2_25225143	C	CAAACATCTCTTAACTTGTTAAACG	302.75	AC=2;AF=1.00;AN=2;DP=7;FS=0.000;MLEAC=2;MLEAF=1.00;MQ=60.00;MQ0=0;QD=28.65	24	no hit	no hit	AAAAGCTCATATCTACTGTCACAGA	CTCAAAACGACTTCCTCAGTAAAAT	60.057	60.001
scaffold_2	25295259	scaffold_2_25295259	GCCATCCACCGGTAGAGAACTAA	G	416.73	AC=2;AF=1.00;AN=2;DP=10;FS=0.000;MLEAC=2;MLEAF=1.00;MQ=60.00;MQ0=0;QD=34.21	22	0.27	0.03	ACATGACCACTTTAGACAATTCATG	ATCAGATCCTTGTTGTCCAAAATAC	60.058	59.823
scaffold_2	25335034	scaffold_2_25335034	T	TCCTGGTCCATCCAGTCGAACATCTCCTTTGCAC	172	AC=2;AF=1.00;AN=2;DP=6;FS=0.000;MLEAC=2;MLEAF=1.00;MQ=60.00;MQ0=0;QD=28.67	33	0.46	0.42	CATCAATCTTTGAAGCTAAGGGAAA	CAAAGCTTGAAGGAAAGAGATACAA	60.057	60
scaffold_2	25343585	scaffold_2_25343585	TTATTCAGCCGGCTTATCAGCCAC	T	144	AC=2;AF=1.00;AN=2;DP=5;FS=0.000;MLEAC=2;MLEAF=1.00;MQ=60.00;MQ0=0;QD=28.80	23	0.48	0.68	CTCCTGAATGTCCATCGTAATAAAA	ATTGATGTCACAAGGTGTTTCTATG	59.418	60.058
scaffold_2	25352720	scaffold_2_25352720	T	TGGACAGAGCAAAACTAACGAA	673.73	AC=2;AF=1.00;AN=2;DP=16;FS=0.000;MLEAC=2;MLEAF=1.00;MQ=60.00;MQ0=0;QD=31.27	21	0.25	0.01	GTTAGGAATTCAGAGATGCATCATC	TGTAACCTGTACTAATTGCATAGGT	60.059	60.056
scaffold_2	25376081	scaffold_2_25376081	A	AGTCCCGGTTGGTTAGGTACCAACCGGGACTAAAG	271.77	AC=2;AF=1.00;AN=2;DP=5;FS=0.000;MLEAC=2;MLEAF=1.00;MQ=60.00;MQ0=0;QD=33.24	34	0.59	0.23	CTCTTTTATCCTGGGTCAAAAACAA	TCTGGATCAACTTCATAGAACTTCA	60.174	59.997
scaffold_2	25381960	scaffold_2_25381960	GGCCTTCAGCAGTTATGATGAATGT	G	56.52	AC=2;AF=1.00;AN=2;DP=2;FS=0.000;MLEAC=2;MLEAF=1.00;MQ=60.00;MQ0=0;QD=28.26	24	0.48	0.03	AGTTTACTTGCACGTTACTTTAGTC	TATTTGAATGAAGTAACCGGATGTG	60.003	59.884
scaffold_2	25386537	scaffold_2_25386537	GTTGTCTCATGCATTTAGGGGGTA	G	416.73	AC=2;AF=1.00;AN=2;DP=11;FS=0.000;MLEAC=2;MLEAF=1.00;MQ=60.00;MQ0=0;QD=29.77	23	0.44	0.01	TAGGGGGTATTTGGATCTTTAGTTC	ACCAATTGTACAGATGGAGACTAAT	60.115	60.055
scaffold_2	25394896	scaffold_2_25394896	GTTACAGTTGTATAGCTATCTAGT	G	189.84	AC=2;AF=1.00;AN=2;DP=7;FS=0.000;MLEAC=2;MLEAF=1.00;MQ=60.00;MQ0=0;QD=27.12	23	0.43	0	AAGGCAGTTTCCCTCATTAGTATTA	AGACTGGAGGTTGAGATTTAAAGAT	60.055	59.995
scaffold_2	25401073	scaffold_2_25401073	T	TCAGAGCACATCAGCCAACGCGACCTGGCGGCAGCG	270.82	AC=2;AF=1.00;AN=2;DP=7;FS=0.000;MLEAC=2;MLEAF=1.00;MQ=60.00;MQ0=0;QD=32.59	35	0.73	0.18	GAATCTTGAAGCAACTAAGCCATAT	CACCCCTACTTTTCACAACTAAAAA	59.941	60.116
scaffold_2	25407537	scaffold_2_25407537	GGCGTCACTGCCCCTCCCCTCCCTACCGGCCA	G	98.25	AC=2;AF=1.00;AN=2;DP=2;FS=0.000;MLEAC=2;MLEAF=1.00;MQ=60.00;MQ0=0;QD=28.71	31	no hit	no hit	CCGGGACTAAAGAACTCCTTTAATC	GGAAGAAAGAGATAAGGAAGGAAGA	61.393	60.056
scaffold_2	25483285	scaffold_2_25483285	GGAGGCCGCCAACACCGCAACCCTAAACCCTA	G	314.74	AC=2;AF=1.00;AN=2;DP=9;FS=0.000;MLEAC=2;MLEAF=1.00;MQ=60.00;MQ0=0;QD=34.97	31	0.32	0.11	AGGTGGGTAATTTTGAGGAAATCTA	TGAGACATTCTACATCAACTTGGTA	60.234	59.997
scaffold_2	25486321	scaffold_2_25486321	A	AGATTGTTATTTAACGGATTGATGCCGACACGCACTT	137.25	AC=2;AF=1.00;AN=2;DP=6;FS=0.000;MLEAC=2;MLEAF=1.00;MQ=60.00;MQ0=0;QD=22.87	36	0.35	0.17	TAATGGATGAAAATAACGCCTCTTC	ATGTTTTCTGAGGGAGTAGTAACAT	59.942	59.996
scaffold_2	25494968	scaffold_2_25494968	GTACTGATATATAAATCATATTAAAC	G	235.77	AC=2;AF=1.00;AN=2;DP=8;FS=0.000;MLEAC=2;MLEAF=1.00;MQ=60.00;MQ0=0;QD=29.47	25	0.39	0.02	AGAAACTAACATCTGAGGAGGAATT	GGTAGCAGTCAAACAGATTTATTCA	59.995	59.826
scaffold_2	25495512	scaffold_2_25495512	TGCACCGAACGAAGGATTTGCCTTCTATATATGTGG	T	191.82	AC=2;AF=1.00;AN=2;DP=5;FS=0.000;MLEAC=2;MLEAF=1.00;MQ=60.00;MQ0=0;QD=31.84	35	0.49	0.01	AAGAAGAGAATACAACACGAGTACT	CAATTGAATCGACCACTCTCTTTAA	59.999	59.828
scaffold_2	25497413	scaffold_2_25497413	ACTCTCTCGATTCCAAATTATGATTCGTG	A	278.76	AC=2;AF=1.00;AN=2;DP=8;FS=0.000;MLEAC=2;MLEAF=1.00;MQ=52.75;MQ0=0;QD=34.84	28	0.49	0.01	TACATTTGATTCGTACTCTCTCGAT	CATCCATCGATCGATTTTCCTTTTA	59.942	60.001
scaffold_2	25499606	scaffold_2_25499606	T	TGAAATTAAAGTCTGAAAACAAAACTGG	185.9	AC=2;AF=1.00;AN=2;DP=6;FS=0.000;MLEAC=2;MLEAF=1.00;MQ=60.00;MQ0=0;QD=30.98	27	0.44	0.03	TAGTAACATGTGAGTGTGTGAAGTA	ACTCATGACCTAGTGGGGATATATA	59.94	59.993
scaffold_2	25512005	scaffold_2_25512005	TTTTATATATATATAACAAAAATATAGAACCGTACC	T	105	AC=2;AF=1.00;AN=2;DP=6;FS=0.000;MLEAC=2;MLEAF=1.00;MQ=60.00;MQ0=0;QD=17.50	35	0.49	0.15	CATCCAAACTATATACGTGCATGTT	TCCCCCTATAATAAAACCTCTAAGC	60.001	59.936
scaffold_2	25514070	scaffold_2_25514070	T	TGCGGCTTGTTGGAGATACTCTAACATGCTA	185.9	AC=2;AF=1.00;AN=2;DP=5;FS=0.000;MLEAC=2;MLEAF=1.00;MQ=60.00;MQ0=0;QD=27.11	30	0.42	0.02	CTACTTTTTCCGTACTGTGTACTTG	TTTATTCTCACATCCCGAAATGATG	60.061	59.942
scaffold_2	25514635	scaffold_2_25514635	C	CCGCACCGTGCACAACACTTGCAGCGCGGT	46.27	AC=2;AF=1.00;AN=2;DP=7;FS=0.000;MLEAC=2;MLEAF=1.00;MQ=60.00;MQ0=0;QD=6.61	29	0.5	0.28	CATCTACTACATCGCTACTCAGAAT	TCAAATACCGGAAGCCATATAACTA	60.059	59.938
scaffold_2	25545332	scaffold_2_25545332	C	CCGGACCCGCGCGGCGACGCTCCCCCGCATGCCCGGA	135.06	AC=2;AF=1.00;AN=2;DP=4;FS=0.000;MLEAC=2;MLEAF=1.00;MQ=57.03;MQ0=0;QD=33.77	36	no hit	no hit	TACACTACTCACGAGTTCTTTCAAG	AGAATGAAATGGGTTCTCAGTTATG	60.75	59.587
scaffold_2	25547207	scaffold_2_25547207	AAAAGTATGAAAAAAATATAT	A	234.79	AC=2;AF=1.00;AN=2;DP=6;FS=0.000;MLEAC=2;MLEAF=1.00;MQ=60.00;MQ0=0;QD=28.93	20	no hit	no hit	GGAATCTGTGGACTTTCTGTAGATA	TACTCATCTTTGTCGATTCTAACCA	60.116	60.057
scaffold_2	25564644	scaffold_2_25564644	T	TGGAAAATTCTCAGAAGGACCTGG	337.77	AC=2;AF=1.00;AN=2;DP=9;FS=0.000;MLEAC=2;MLEAF=1.00;MQ=55.08;MQ0=0;QD=30.67	23	0.32	0.02	CTCAAAGAAATACCAACATGCATTG	TGCAAAGAGAGTTCAATTCATAGTG	59.888	60.059
scaffold_2	25579244	scaffold_2_25579244	T	TTTGCCGAGTGTCAAATAAAAAATACTCGGCAAAGAAGGAGGAG	574.73	AC=2;AF=1.00;AN=2;DP=13;FS=0.000;MLEAC=2;MLEAF=1.00;MQ=51.51;MQ0=0;QD=27.01	43	no hit	no hit	CCAGGTTTAGAATACTTCTGTGTTG	CACCCACATTGTAGCCTATTTTATC	60.059	60.233
scaffold_2	25590290	scaffold_2_25590290	A	AAACTATTGTTGACACCGAATTAAAGTTTTGGTGTCAAC	549.75	AC=2;AF=1.00;AN=2;DP=21;FS=0.000;MLEAC=2;MLEAF=1.00;MQ=60.00;MQ0=0;QD=26.18	38	0.5	0.17	CTGTTACAAAAACTTCCAGCATCTA	AGACATGCTTGTAAAGGGATTAGTA	60	60.056
scaffold_2	25599931	scaffold_2_25599931	TGCAGGCGAAGTCTTCGTTCACCAGTCTGGCGCCACTGCCAGGCGGGAGCTTCTCCGGGCTCACGCCACG	T	56.52	AC=2;AF=1.00;AN=2;DP=3;FS=0.000;MLEAC=2;MLEAF=1.00;MQ=60.00;MQ0=0;QD=18.84	69	0.41	0.13	GAAGTCTTCGTTCACCAGTCT	TATCAATATCAACGGGCTCTTTCTT	60.302	60.646
scaffold_2	25600626	scaffold_2_25600626	G	GATACCGCAATGCACTGTCAGCCATCAGGAA	310.8	AC=2;AF=1.00;AN=2;DP=10;FS=0.000;MLEAC=2;MLEAF=1.00;MQ=60.00;MQ0=0;QD=31.08	30	0.3	0.05	AAGAAAGAGCCCGTTGATATTGATA	GAGATAGAACCGTCACTACAGTTC	60.646	60.708
scaffold_2	25613129	scaffold_2_25613129	A	ACACACGCACGCACGCACACGCGCGTGCGTGCGTGCC	427.76	AC=2;AF=1.00;AN=2;DP=11;FS=0.000;MLEAC=2;MLEAF=1.00;MQ=60.00;MQ0=0;QD=25.10	36	0.4	0	TCTCTAAGGCTAAGATTGTGACAAT	ATATATAGCTGGAGACACAACACAA	60.056	60.115
scaffold_2	25637568	scaffold_2_25637568	AAAAAGAGTAAACCAATCAGCATAGATAAACAAAACATAATTAGAAAGATATGC	A	102.06	AC=2;AF=1.00;AN=2;DP=5;FS=0.000;MLEAC=2;MLEAF=1.00;MQ=60.00;MQ0=0;QD=20.41	53	0.32	0.01	ACTATCACGTGTGTCGATATAATCA	ATACGAAGGAGAGTTATTCCAAGAA	60.001	59.82
scaffold_2	25692605	scaffold_2_25692605	TAAACAACCAACATTTTTGAAATCTTTAATATGACCAAGTTATCGTCAAATTAAACAACCAACATTTTTGAA	T	291.74	AC=2;AF=1.00;AN=2;DP=9;FS=0.000;MLEAC=2;MLEAF=1.00;MQ=55.77;MQ0=0;QD=32.42	71	0.42	0.4	TCTATGATCACCTTCAAAAGACTGA	TTTCTCTCAGCTAGTAAGGTTTCTT	59.997	59.938
scaffold_2	25693462	scaffold_2_25693462	AAGTTACATAAGCTCTCAAGT	A	866.73	AC=2;AF=1.00;AN=2;DP=21;FS=0.000;MLEAC=2;MLEAF=1.00;MQ=60.00;MQ0=0;QD=31.59	20	no hit	no hit	CTCAATTTGGACCCTTTACTGTATG	CTATGTATCCTGATCCTGTCTGATC	60.116	60.116
scaffold_2	25707665	scaffold_2_25707665	C	CAGCCAGTAGAGAGGAGAGTGCTGATTTTGGAA	209.14	AC=2;AF=1.00;AN=2;DP=6;FS=0.000;MLEAC=2;MLEAF=1.00;MQ=46.62;MQ0=0;QD=34.86	32	0.49	0.3	CAGATCTAGTTGGACAGTACATACA	GCATTATAGTTGGAGAAAGCAGTAG	59.882	60.002
scaffold_2	25743334	scaffold_2_25743334	CATGCAACCACCAGAACGAAGCTAAAGATCTAAGCTGGTCA	C	427.73	AC=2;AF=1.00;AN=2;DP=12;FS=0.000;MLEAC=2;MLEAF=1.00;MQ=60.00;MQ0=0;QD=29.46	40	0.43	0.08	GCAATTTTTCAGTCAAGCATCTG	AATACTTATCTGGGCCAGAATAGG	59.862	59.986
scaffold_2	25745270	scaffold_2_25745270	T	TAGCTATCTTTTGTCCAAGGCCCGA	50.92	AC=2;AF=1.00;AN=2;DP=3;FS=0.000;MLEAC=2;MLEAF=1.00;MQ=60.00;MQ0=0;QD=16.97	24	0.73	0.21	AGTTGTGAATAAGACCCTACTTTCT	GTTAGCTTTCTTGTGCTGAAGATTA	59.936	60.059
scaffold_2	25748612	scaffold_2_25748612	T	TCGCCATGCGTTACCCTTGCATGCGTGAAGGCGTAAGCAAGCTAGGCATCACGGATTGAAGCTGTTCCCTGGTCACTTAATCCCATGGAGCACG	1034.73	AC=2;AF=1.00;AN=2;DP=24;FS=0.000;MLEAC=2;MLEAF=1.00;MQ=59.30;MQ0=0;QD=33.62	93	0.68	0.38	CCTTACCATATTTGCATCCGTAAAT	TTGCGTACATACAAGTTTCTACAAG	59.999	60.06
scaffold_2	25753586	scaffold_2_25753586	T	TCCATGCACCAGTGCTTGGGTCCCGCCAGA	51.19	AC=2;AF=1.00;AN=2;DP=3;FS=0.000;MLEAC=2;MLEAF=1.00;MQ=60.00;MQ0=0;QD=17.06	29	0.42	0.02	TGGCTGACAGCACACATATATATAT	AGCTCAACATAATGGTAACTAATGC	60.056	59.942
scaffold_2	25767762	scaffold_2_25767762	A	AAAAATCGGTAGCGAACCAAGCAGGCTTTATATTCCTCATGCATTCACTC	47.5	AC=2;AF=1.00;AN=2;DP=2;FS=0.000;MLEAC=2;MLEAF=1.00;MQ=60.00;MQ0=0;QD=23.75	49	no hit	no hit	AATGAACAATCTAAAGGGTCACATC	GCCAATGTTTATAGCCAAAATCATG	59.823	60.002
scaffold_2	25772892	scaffold_2_25772892	G	GCCCCAGAAAGAGAATTCCGTGAGAAGTCCACTGCGACAAGGTTGGATGAATTATTGAATAGGGTACCTGGGATCA	30.37	AC=2;AF=1.00;AN=2;DP=19;FS=0.000;MLEAC=1;MLEAF=0.500;MQ=60.00;MQ0=0;QD=1.60	75	0.5	0.29	GTTGCCACTCAAGATCAAATATACA	CATCTTTAGGAAACGTTTCATCCTT	59.884	60.058
scaffold_2	25776977	scaffold_2_25776977	GTATATCTCACTCTTCGGAGTCTAGTGAGGGA	G	169.06	AC=1;AF=0.500;AN=2;DP=4;FS=0.000;MLEAC=1;MLEAF=0.500;MQ=60.00;MQ0=0;QD=29.70	31	no hit	no hit	CGGGAAATTCTTAGTTCATAGCATT	GTAACCTTTGGTTGTACATGTCTAC	59.942	60.059
scaffold_2	25900052	scaffold_2_25900052	TGCCTACACTTTGAGGGTTTTCCTAGTATTCTATGGGATACCTTAAGGTGGTTTGGGTACCAGTCCCC	T	479.73	AC=2;AF=1.00;AN=2;DP=15;FS=0.000;MLEAC=2;MLEAF=1.00;MQ=58.33;MQ0=0;QD=31.98	67	0.49	0.28	CAAAAATCTGTGAAATCACCTCTCT	AGAATACTAGGAAAACCCTCAAAGT	60	59.935
scaffold_2	25909389	scaffold_2_25909389	GCTTCACCCCATTCTTCCTTGTCTACATCTCAGAGA	G	203.75	AC=2;AF=1.00;AN=2;DP=6;FS=0.000;MLEAC=2;MLEAF=1.00;MQ=60.00;MQ0=0;QD=33.96	35	0.31	0	TTAATCTAATGGTGGACCTGTTGTA	TCAAGCGTGGTATTATAGGGAAATA	59.996	59.938
scaffold_2	25914453	scaffold_2_25914453	T	TCGGCCCTAACAAGTGGGCCTGCCCGACC	344.77	AC=2;AF=1.00;AN=2;DP=14;FS=0.000;MLEAC=2;MLEAF=1.00;MQ=60.00;MQ0=0;QD=24.63	28	0.31	0	TACAACTGATCTTTGACCATTTGAC	AAGCGATATGGAGTTGAACAATAAC	60	60.175
scaffold_2	25916170	scaffold_2_25916170	GGTTACACATTTTACACGAGAGCTCAAGATAAAAAAAGCACCAACCAAAATA	G	122.76	AC=2;AF=1.00;AN=2;DP=3;FS=0.000;MLEAC=2;MLEAF=1.00;MQ=60.00;MQ0=0;QD=31.98	51	0.5	0.22	CACTTCACAGTTCTACAACAATCAT	CTCTCGTGTAAAATGTGTAACCATT	60.001	60.059
scaffold_2	25950062	scaffold_2_25950062	A	AAGGTTACACAAAGGAATGAC	293.73	AC=1;AF=0.500;AN=2;BaseQRankSum=0.751;ClippingRankSum=-0.751;DP=9;FS=0.000;MLEAC=1;MLEAF=0.500;MQ=60.00;MQ0=0;MQRankSum=0.751;QD=32.64;ReadPosRankSum=0.751	20	0.31	0	AAAATTATTCCTCTGGAGCAACTTC	TGTAACCTTTTATTGCTAGCCTTTC	60.057	60.058
scaffold_2	25965933	scaffold_2_25965933	CGCCGCCGCAGGAGAACGGTGGTGAGCT	C	460.73	AC=2;AF=1.00;AN=2;DP=11;FS=0.000;MLEAC=2;MLEAF=1.00;MQ=60.00;MQ0=0;QD=30.56	27	no hit	no hit	TAATTCAGACACGTACACCTGATTA	TAGCCCAACTAAGTATTGATGCATA	60.057	60.174
scaffold_2	26017648	scaffold_2_26017648	CTGTGAGGGTTGTATTGAAAAGACGGTCGGGCA	C	608.73	AC=2;AF=1.00;AN=2;DP=14;FS=0.000;MLEAC=2;MLEAF=1.00;MQ=54.53;MQ0=0;QD=29.68	32	no hit	no hit	TTTCACAAGAAGAGGTTTACCAATC	TGCTCTACTAACTCAGGAATTTCTT	59.941	59.997
scaffold_2	26035050	scaffold_2_26035050	C	CTCGCGAGCCCTGTGAGGAAGGCGCTCTCCGTCGACGCGCCGGAGGAGTTCG	375.77	AC=2;AF=1.00;AN=2;DP=14;FS=0.000;MLEAC=2;MLEAF=1.00;MQ=56.80;MQ0=0;QD=26.84	51	no hit	no hit	CCTTGCTTAATAACTTGTTGCCATT	TAGAAACAGATTTCCTCCGTAGAAA	61.047	59.998
scaffold_2	26083866	scaffold_2_26083866	GGGAATCATGGCGGCGCCGGTGCAGCT	G	180.87	AC=2;AF=1.00;AN=2;DP=3;FS=0.000;MLEAC=2;MLEAF=1.00;MQ=60.00;MQ0=0;QD=33.68	26	0.42	0.38	CATCATTGACCCAATAATGTTACGA	CTACAGCCGGTTATAGAGAACATAT	59.942	60.058
scaffold_2	26084660	scaffold_2_26084660	CTCATATAACATGTCATCATAGTTGCTTATGTGACTTA	C	1715.73	AC=2;AF=1.00;AN=2;DP=17;FS=0.000;MLEAC=2;MLEAF=1.00;MQ=57.75;MQ0=0;QD=32.59	37	no hit	no hit	AAAGTCCAGCTCTCAATCGATATAT	TCCAACAAACAGTACAACTATAGGA	59.997	59.938
scaffold_2	26085182	scaffold_2_26085182	GCTTGTTGAACGACCTCAAGGAGAT	G	102.06	AC=2;AF=1.00;AN=2;DP=4;FS=0.000;MLEAC=2;MLEAF=1.00;MQ=60.00;MQ0=0;QD=25.52	24	no hit	no hit	ACTCATACTCCCTCCATTTGTATTT	CTCCATTTCTATTTACATGCCACAT	60.055	59.94
scaffold_2	26103218	scaffold_2_26103218	G	GCGTCACTACATGAAGGCATGAGAAA	231.8	AC=2;AF=1.00;AN=2;DP=4;FS=0.000;MLEAC=2;MLEAF=1.00;MQ=41.62;MQ0=0;QD=31.20	25	no hit	no hit	GACTCATTGTTTTGTTAGACTTCCA	CTTGCTCTTAAACTATCCTCGATTG	59.942	60.003
scaffold_2	26187964	scaffold_2_26187964	C	CATTAGATTATTTAGAATTAATGTAACAAA	383.77	AC=2;AF=1.00;AN=2;DP=7;FS=0.000;MLEAC=2;MLEAF=1.00;MQ=44.60;MQ0=0;QD=30.01	29	0.5	0.1	GGCCTCTAGTAGCTATAGTAACATC	GAGCGGTTAAGGAGATAAATGATTT	59.883	59.709
scaffold_2	26189789	scaffold_2_26189789	AAACTAGCCATTTGGAACACCAAATGC	A	56.37	AC=2;AF=1.00;AN=2;DP=2;FS=0.000;MLEAC=2;MLEAF=1.00;MQ=60.00;MQ0=0;QD=28.18	26	0.5	0	GGAACACCAAATGCAATAAATCATC	GTTCAGCCAGCTAAAGAAATCTTTA	59.944	60.058
scaffold_2	26190489	scaffold_2_26190489	T	TCAGCGTTGGTAGGATCTGAACCACCGTTAGTACGTATATATGTCCATGCAGCCCG	484.74	AC=2;AF=1.00;AN=2;DP=12;FS=0.000;MLEAC=2;MLEAF=1.00;MQ=57.50;MQ0=0;QD=30.71	55	0.57	0.13	TAAAGATTTCTTTAGCTGGCTGAAC	GTAGCAAAGACAATAGGAAAAGGTT	60.058	59.999
scaffold_2	26191698	scaffold_2_26191698	ATCCGTGCCAGCGTGGAGTTTG	A	143	AC=2;AF=1.00;AN=2;DP=4;FS=0.000;MLEAC=2;MLEAF=1.00;MQ=60.00;MQ0=0;QD=27.88	21	0.38	0	CAATGCTGAATCTACGATACAGATC	GCATGGGCATTTCTACTAGTTTAAT	59.889	59.94
scaffold_2	26207386	scaffold_2_26207386	C	CTAGATACATAACTTTTTGCTATG	139.14	AC=2;AF=1.00;AN=2;DP=5;FS=0.000;MLEAC=2;MLEAF=1.00;MQ=60.00;MQ0=0;QD=27.83	23	no hit	no hit	GAATTCGATACAAGAAACCAGTCAA	CCCATGCCAGACTAAATATGAATTT	60.059	59.939
scaffold_2	26214432	scaffold_2_26214432	CAGACTGAGAGGCTAAAATTGAGTGAGCCACAACTTGCAAGTGTGGGCTTACAGTCT	C	144.9	AC=2;AF=1.00;AN=2;DP=4;FS=0.000;MLEAC=2;MLEAF=1.00;MQ=60.00;MQ0=0;QD=30.74	56	no hit	no hit	CAACCGGTACTAATTGTAACCATTT	ATCAACATACTATGACGTCCTGATT	60.058	60.174
scaffold_2	26217827	scaffold_2_26217827	G	GTGGAGTGGAGTGGTTTTTAC	568.73	AC=2;AF=1.00;AN=2;DP=15;FS=0.000;MLEAC=2;MLEAF=1.00;MQ=50.83;MQ0=0;QD=32.19	20	no hit	no hit	AACTCCATGAGAAGATTTGAAAAGG	TTTTCTTCAGCTAGATGGTAAGTCT	59.999	59.997
scaffold_2	26268506	scaffold_2_26268506	A	ATAGTGAAATTTCGGCAGAAAATAAAACGGGTACTTGT	95.37	AC=2;AF=1.00;AN=2;DP=3;FS=0.000;MLEAC=2;MLEAF=1.00;MQ=50.61;MQ0=0;QD=31.79	37	no hit	no hit	CGACCTATGTTTATTTTGTGACGTA	CTTTGTGGTATATGGACTTTGTGTT	59.889	59.999
scaffold_2	26271816	scaffold_2_26271816	GTGTTGTGGTAAAAGGCTTGGCGCTAGGCTCCCTGACGCCA	G	462.73	AC=2;AF=1.00;AN=2;DP=8;FS=0.000;MLEAC=2;MLEAF=1.00;MQ=55.25;MQ0=0;QD=33.32	40	0.37	0.05	CATGCTAAGGATCCATTTTTGGAAT	TGGGTATGAATAAGAGTGAGTTTGT	60.41	60.234
scaffold_2	26292415	scaffold_2_26292415	C	CAGTTCAAATTCAATAGATTTCAGT	266.84	AC=2;AF=1.00;AN=2;DP=7;FS=0.000;MLEAC=2;MLEAF=1.00;MQ=60.00;MQ0=0;QD=27.17	24	no hit	no hit	CAAAGAGGTGTGTTTTCATAGACAT	GAGCCAGTTCCAATAGACATATAGA	60	59.998
scaffold_2	26294229	scaffold_2_26294229	C	CTCCTAGCACTCGGCAGCAAAGT	186.87	AC=2;AF=1.00;AN=2;DP=5;FS=0.000;MLEAC=2;MLEAF=1.00;MQ=60.00;MQ0=0;QD=32.73	22	no hit	no hit	ATATTGAGTACTTTCCTCAGAAGCA	CAGATGACCCACTTGTTAGTAGTAT	60.056	60.116
scaffold_2	26303386	scaffold_2_26303386	C	CAGTACCGGATCAAATAACCGGCACTAAAGAGATCCATTT	619.73	AC=2;AF=1.00;AN=2;DP=15;FS=0.000;MLEAC=2;MLEAF=1.00;MQ=59.24;MQ0=0;QD=31.58	39	no hit	no hit	ATTTTACTTCTGCAATGGCTATCTC	ACCAACTTGTACTAAATGGATCTCT	59.941	59.996
scaffold_2	26345191	scaffold_2_26345191	AAAGGATGAATCCAAACTTCCACAC	A	377.73	AC=2;AF=1.00;AN=2;DP=9;FS=0.000;MLEAC=2;MLEAF=1.00;MQ=60.00;MQ0=0;QD=31.59	24	no hit	no hit	ACAGGTCTATAGCAATCCTAAACAA	GAAGGCTTTTGTTAGAGATGATGTT	60.056	60.058
scaffold_2	26367122	scaffold_2_26367122	A	ACTGCTTGATTGTTAGTTCCC	374.74	AC=2;AF=1.00;AN=2;DP=6;FS=0.000;MLEAC=2;MLEAF=1.00;MQ=39.75;MQ0=0;QD=31.25	20	0.68	0.24	TAATTTCAGTACGGTGGGATATCAT	TACATTGTTATCATCGACGTTGATG	59.937	60.003
scaffold_2	26382011	scaffold_2_26382011	GATATCATGACGAGCTAATTGTCTTTTAAAGGTACC	G	471.73	AC=1;AF=0.500;AN=2;BaseQRankSum=-1.203;ClippingRankSum=-1.203;DP=15;FS=0.000;MLEAC=1;MLEAF=0.500;MQ=60.00;MQ0=0;MQRankSum=-1.470;QD=31.45;ReadPosRankSum=0.696	35	0.22	0	TAATCCACGCTAAGGGATAACTATC	TTTTGCTTTGGTCATGAGATATCTC	60.057	59.883
scaffold_2	26382301	scaffold_2_26382301	AGATCGGTGATCGAATACACGCGGTCCTCTCTTCGGTGCTCCCGTTCCCCGTCACCCACATTGACTGCGACATT	A	632.73	AC=2;AF=1.00;AN=2;DP=16;FS=0.000;MLEAC=2;MLEAF=1.00;MQ=60.00;MQ0=0;QD=32.24	73	no hit	no hit	GTATGACGTTATTTTGAGACATGGA	AATTAGCTCGTCATGATATCAAACG	59.655	60.06
scaffold_2	26386098	scaffold_2_26386098	A	AACTCATTTTTCAACTGCTACAGGGAATT	435.75	AC=2;AF=1.00;AN=2;DP=13;FS=0.000;MLEAC=2;MLEAF=1.00;MQ=49.52;MQ0=0;QD=33.52	28	0.62	0.24	GTTCCAAATTAGAGGTCGTTTTGAT	AACGGAGGGAGTACTATGTTAAAAT	60.291	60.056
scaffold_2	26413211	scaffold_2_26413211	C	CGAAATTTGAGTGATAAATATCAAATTGACAACTGAGAAT	793.73	AC=2;AF=1.00;AN=2;DP=22;FS=0.000;MLEAC=2;MLEAF=1.00;MQ=60.00;MQ0=0;QD=28.28	39	0.24	0	CGTCAATATTATTCTGCTGCTTGTA	GTGTGTGTGTGCATATTTACTTTTG	60.002	60.061
scaffold_2	26453228	scaffold_2_26453228	AGAAGGGATTGAGCAAAACAGGGGAGGATTTTATGGTG	A	152.82	AC=2;AF=1.00;AN=2;DP=8;FS=0.000;MLEAC=2;MLEAF=1.00;MQ=60.00;MQ0=0;QD=19.10	37	0.24	0	ATGTACTAAAGAGGTCTACGCTATG	TCCTCATATCATTCTGTAAGCAAGT	60	60.115
scaffold_2	26453914	scaffold_2_26453914	C	CTGTAGCTGCTTGTGTCTATACAGGAT	141.06	AC=2;AF=1.00;AN=2;DP=6;FS=0.000;MLEAC=2;MLEAF=1.00;MQ=60.00;MQ0=0;QD=23.51	26	no hit	no hit	CTAAAGGGAGCAAGTTTAGATCATG	GCCCAAATTGAATCTCTTATCATGA	59.942	59.94
scaffold_2	26454183	scaffold_2_26454183	C	CTACATCGGTACGAAAGAGGGTCCTTTAGTACTGGGTCAAATAACTGGTACTAAAG	179.94	AC=2;AF=1.00;AN=2;DP=5;FS=0.000;MLEAC=2;MLEAF=1.00;MQ=60.00;MQ0=0;QD=31.51	55	0.24	0.03	CTAAAGGGAGCAAGTTTAGATCATG	GCCCAAATTGAATCTCTTATCATGA	59.942	59.94
scaffold_2	26462183	scaffold_2_26462183	CTTGGACCAATGGACGACCCTGGTGCGCCTACTGCACCAAGCTGT	C	148.87	AC=2;AF=1.00;AN=2;DP=6;FS=0.000;MLEAC=2;MLEAF=1.00;MQ=60.00;MQ0=0;QD=24.81	44	0.25	0	CATGCATGTTTAGGAAGTAATTTGC	TTTCTCTAGAGATGTAGGGGTCTTA	59.946	60.054
scaffold_2	26497290	scaffold_2_26497290	TCATCAATTTTCCCTTCCTTGATGTACA	T	478.73	AC=2;AF=1.00;AN=2;DP=18;FS=0.000;MLEAC=2;MLEAF=1.00;MQ=50.35;MQ0=0;QD=26.60	27	0.51	0.08	CGCAAAAGAGCTCCTAGTTTATAAA	CTGTCATGAAGAAGGAATTTCCAAT	59.886	60.057
scaffold_2	26500453	scaffold_2_26500453	CTGTCAATGCGAAGACAAAATTGGGGAATCAGATTGGATTTTT	C	104	AC=2;AF=1.00;AN=2;DP=5;FS=0.000;MLEAC=2;MLEAF=1.00;MQ=58.14;MQ0=0;QD=20.80	42	0.46	0.1	AGATGAAGACAAAGTGAAAGAATGG	ACTATTCCCCTAGCAATTATGTCAT	60	59.935
scaffold_2	26500615	scaffold_2_26500615	G	GGGAACAATTAAAAAGACAAC	300.84	AC=2;AF=1.00;AN=2;DP=7;FS=0.000;MLEAC=2;MLEAF=1.00;MQ=51.67;MQ0=0;QD=33.10	20	0.29	0.15	AGTTAAGAGATCACTGTGATTCCTT	GAACACAAATGATCCATCTTCAGAA	59.996	60.058
scaffold_2	26507790	scaffold_2_26507790	CGCTGTGCTATGTTGCTTGACCG	C	143	AC=2;AF=1.00;AN=2;DP=4;FS=0.000;MLEAC=2;MLEAF=1.00;MQ=60.00;MQ0=0;QD=30.08	22	0.5	0.04	TTCGTTCTCTTATGAACAAGAAGTG	ATTTAACCGGTGTTAGATTGAGTTG	59.772	60.059
scaffold_2	26512765	scaffold_2_26512765	T	TAGATTGTGCTGTAGGATTCCA	445.74	AC=2;AF=1.00;AN=2;DP=11;FS=0.000;MLEAC=2;MLEAF=1.00;MQ=56.25;MQ0=0;QD=30.74	21	0.52	0.03	ATTGAACAGTAGTGACAGTTGAATG	TTAGGGAAGATCGAGGAGATTATTG	60.001	59.998
scaffold_2	26523047	scaffold_2_26523047	GTCGTGTTTCAACCAACATTCTTGATGT	G	318.74	AC=2;AF=1.00;AN=2;DP=7;FS=0.000;MLEAC=2;MLEAF=1.00;MQ=48.93;MQ0=0;QD=29.80	27	no hit	no hit	CGAGTTGCAAATGAAAAACTACTTC	ACCTGAATAACCAAGTGATAGAGTT	60.062	59.996
scaffold_2	26543926	scaffold_2_26543926	ATGTGATTTTTCGATATGGAATGGATCGGATCAGAGCAG	A	189.84	AC=2;AF=1.00;AN=2;DP=5;FS=0.000;MLEAC=2;MLEAF=1.00;MQ=60.00;MQ0=0;QD=25.75	38	0.41	0.07	TGATTTTTCGGTATTTCTCGGTATG	TCTACAATTTGAAATGGAGGGAGTA	59.944	59.995
scaffold_2	26597831	scaffold_2_26597831	T	TGGCAAAGTGTAGCTATAGAG	495.73	AC=2;AF=1.00;AN=2;DP=13;FS=0.000;MLEAC=2;MLEAF=1.00;MQ=46.97;MQ0=0;QD=34.11	20	0.54	0.04	GTGACTACTAAGAGAAGACAGTGAA	TACACCGAATTATGGAGACTATAGC	60	60.058
scaffold_2	26609127	scaffold_2_26609127	AGCCTGCCATGGATTGTGGTTGTG	A	144	AC=2;AF=1.00;AN=2;DP=4;FS=0.000;MLEAC=2;MLEAF=1.00;MQ=60.00;MQ0=0;QD=25.05	23	0.32	0.03	AAGACCAATTGTACATATGGAGACT	CCAAATGTGAGTTCAAAAGTTTCAG	60.055	59.946
scaffold_2	26609747	scaffold_2_26609747	CAACTCCCAGCAAATAGTAAATCTCATCAAAGCTTTTTTACACTTTTTAGCGGG	C	78.79	AC=2;AF=1.00;AN=2;DP=7;FS=0.000;MLEAC=2;MLEAF=1.00;MQ=60.00;MQ0=0;QD=11.26	53	0.04	0.01	GAGAATTGGTGGAAATAAACAAAGC	TTACATGGTTAGGCAGTACAATTTG	59.829	60.058
scaffold_2	26613028	scaffold_2_26613028	TAGGAGTATTAAATATAGGTTAATTATA	T	145.94	AC=2;AF=1.00;AN=2;DP=5;FS=0.000;MLEAC=2;MLEAF=1.00;MQ=59.80;MQ0=0;QD=29.19	27	0.45	0.04	GCTTAATAGATTCTTCTCGCGAATT	ACTGTAGCATCACATGGACTAATTA	60.06	60.115
scaffold_2	26613557	scaffold_2_26613557	A	AATTAGTTCACGTTTAGTCATTCT	166.25	AC=2;AF=1.00;AN=2;DP=7;FS=0.000;MLEAC=2;MLEAF=1.00;MQ=52.60;MQ0=0;QD=23.75	23	0.4	0.04	CCGATGTGATACTGCTAAAGTTTAG	CCCTTAAAATGACTAAACGTGAACT	60.003	60.001
scaffold_2	26613871	scaffold_2_26613871	GTAACAAGAGCTCAAGTTTAGTCCA	G	244.75	AC=2;AF=1.00;AN=2;DP=6;FS=0.000;MLEAC=2;MLEAF=1.00;MQ=48.77;MQ0=0;QD=32.88	24	0.33	0.32	GATGCTACAGTAAACATGTGCTAAT	CCAGGCTTCTGCAATTAGTTTTATA	59.943	59.882
scaffold_2	26624902	scaffold_2_26624902	TCGAGAAAGAAAGGGAAGATTGGTCAAGGGAGAGGAAGGC	T	671.73	AC=2;AF=1.00;AN=2;DP=20;FS=0.000;MLEAC=2;MLEAF=1.00;MQ=59.18;MQ0=0;QD=33.59	39	0.08	0.07	GAAGAAGAAAGAGAAAGCGAAAAAG	GACAGGTTTTTGTCAAAGGATCATA	59.55	59.999
scaffold_2	26626818	scaffold_2_26626818	CATATTACTACATACCTTCAGTAAAACCTATCAATGAACAAGTACA	C	191.82	AC=2;AF=1.00;AN=2;DP=5;FS=0.000;MLEAC=2;MLEAF=1.00;MQ=60.00;MQ0=0;QD=28.34	45	0.07	0.01	GGTTTCATGTAATCTTTCTGTCACA	TTCCTTGAACTGTTACGTTATTGAC	60	60.002
scaffold_2	26636591	scaffold_2_26636591	T	TAGAAGGGGCAAAGGAAACAGATGACTGATATACCTTCAGTGTATTGTTGTATGTTGATGTCAAACTGATA	1007.73	AC=2;AF=1.00;AN=2;DP=25;FS=0.000;MLEAC=2;MLEAF=1.00;MQ=59.92;MQ0=0;QD=32.24	70	0.58	0.31	ACAAACTTAGACTCAGTGCATTTAC	AAGTAGTGAGTAGTGACAATGTCAT	60.001	59.998
scaffold_2	26655348	scaffold_2_26655348	GGCGCCGGAACCGGTGAGGAA	G	188.84	AC=2;AF=1.00;AN=2;DP=5;FS=0.000;MLEAC=2;MLEAF=1.00;MQ=60.00;MQ0=0;QD=27.57	20	0.14	0.19	CCTCTACTGCTAGCTGGATAAATTT	CTGCAAGAAAACAAACAAGAGAAAC	60.703	60.402
scaffold_2	26663548	scaffold_2_26663548	A	ACCATTAGCAGCCTTATATATGTGATTGGAAATGGAAAGAAGACACGGTTCCAG	1401.74	AC=2;AF=1.00;AN=2;BaseQRankSum=0.473;ClippingRankSum=0.904;DP=29;FS=0.000;MLEAC=2;MLEAF=1.00;MQ=60.00;MQ0=0;MQRankSum=-2.195;QD=34.57;ReadPosRankSum=0.129	53	no hit	no hit	ACCATTAGCAGCCTTATATATGTGA	TTCTTCCCTCTCTATTTCCTCTCTA	59.996	60.054
scaffold_2	26685886	scaffold_2_26685886	ATCAAATGTTTAGATACTAATTTG	A	189.84	AC=2;AF=1.00;AN=2;DP=5;FS=0.000;MLEAC=2;MLEAF=1.00;MQ=60.00;MQ0=0;QD=31.41	23	0.36	0.17	TAGCTCCACGCATTAAAATTTAGTC	CCTGTCACATCGAATGTTTAGATAC	60.175	60.003
scaffold_2	26695357	scaffold_2_26695357	C	CTCAAGTGAGCATTGAAATGAAGACTTATAGTGACTGCTAGTCGTAAATGAAAATCTTCGCTTCATGT	1192.73	AC=2;AF=1.00;AN=2;DP=29;FS=0.000;MLEAC=2;MLEAF=1.00;MQ=59.16;MQ0=0;QD=27.78	67	no hit	no hit	CTCTTTCAGGACAAGCATGAATTAA	GCTAGCACAAATTATCTGATTGTCT	60.058	59.942
scaffold_2	26716217	scaffold_2_26716217	G	GCAGAGATAAAAAGAAAGAAAAAGAAAA	265.87	AC=2;AF=1.00;AN=2;DP=8;FS=0.000;MLEAC=2;MLEAF=1.00;MQ=60.00;MQ0=0;QD=33.23	27	0.4	0.23	AGTAAGAAGCTGATTCCTTTGTTTC	ATGTATAGTAGAAAGCAACGGAGAT	60	59.939
scaffold_2	26732463	scaffold_2_26732463	T	TAGTTATGGTTGGTTTGGACCCTCCTACCTGGGGTAGTTGCAGTGGTCGC	591.75	AC=2;AF=1.00;AN=2;DP=14;FS=0.000;MLEAC=2;MLEAF=1.00;MQ=51.74;MQ0=0;QD=32.68	49	no hit	no hit	AAGGGTTACGAGCTCCTATATAAAG	CTCGGCTTAGAAGTTTTCCTTTTAA	59.998	60.001
scaffold_2	26747128	scaffold_2_26747128	TATTCGAGCAACAACGAGAAC	T	270.77	AC=2;AF=1.00;AN=2;DP=3;FS=0.000;MLEAC=2;MLEAF=1.00;MQ=60.00;MQ0=0;QD=33.58	20	0.13	0.02	TGATGGCCAAGATAGTTTAGGATTA	CTCCTAAAGGATAATAGCCTTACGT	59.876	59.998
scaffold_2	26747526	scaffold_2_26747526	CAGGGTGCATATATAAATCGAAATATGAAA	C	359.73	AC=2;AF=1.00;AN=2;DP=7;FS=0.000;MLEAC=2;MLEAF=1.00;MQ=60.00;MQ0=0;QD=32.77	29	0.14	0	ACATCCTTTCAATTAGTCGAGATCT	AGTTTAAGTCTACTTATCCGGTGTT	60.116	59.998
scaffold_2	26764359	scaffold_2_26764359	ATAGTCCCAGGAGCATATTGGTGGATAAGTGCATAATGATCTTT	A	104	AC=2;AF=1.00;AN=2;DP=6;FS=0.000;MLEAC=2;MLEAF=1.00;MQ=60.00;MQ0=0;QD=17.33	43	0.08	0.03	GTGTTTTGTCTTGATCTTAGACCAA	AATATGCTCCTGGGACTATAAGAAG	59.942	59.996
scaffold_2	26827793	scaffold_2_26827793	A	ACAGACTTAAAAGACAACGTTCCACTTC	230.82	AC=2;AF=1.00;AN=2;DP=7;FS=0.000;MLEAC=2;MLEAF=1.00;MQ=60.00;MQ0=0;QD=32.97	27	0.52	0.01	CATAAGATTAACCGCTTCATCCAAT	ATGTCCCTCTTTGTAGTAAAGTCAT	60	59.996
scaffold_2	26840885	scaffold_2_26840885	T	TGTTTCTGCCGTGGGCCTATTGGGCCGTGCGAAGGGAGGA	505.73	AC=2;AF=1.00;AN=2;DP=9;FS=0.000;MLEAC=2;MLEAF=1.00;MQ=60.00;MQ0=0;QD=31.27	39	0.34	0.09	GATGTTTCTGTCTTCTGTTCGATAC	TAGTATTTTGGGACGAAGGAAGTAA	60.175	59.997
scaffold_2	26841084	scaffold_2_26841084	GTCCCAAAATACTACTCTACTCATTTTAAATTTTCTAAATACATAACTTAACCTTACGATTTACTTCCTTCC	G	418.73	AC=2;AF=1.00;AN=2;DP=11;FS=0.000;MLEAC=2;MLEAF=1.00;MQ=60.00;MQ0=0;QD=25.74	71	0.37	0.01	TTACTTCCTTCGTCCCAAAATACTA	CTCCATCTGTGCAATTAGTTTTGTA	59.997	60.058
scaffold_2	26846184	scaffold_2_26846184	G	GGCTTTTAGGAGAAGAGCGAAAA	366.74	AC=2;AF=1.00;AN=2;DP=9;FS=0.000;MLEAC=2;MLEAF=1.00;MQ=60.00;MQ0=0;QD=21.23	22	0.72	0.05	GTAACCAAGTTTTAGTAGCACAACA	GACGATGAGAAGAACCAGTTTTATT	60.175	59.827
scaffold_2	26863407	scaffold_2_26863407	GAATGTACAGATGTTTTTAGTTAAGCGAGGTA	G	138.9	AC=2;AF=1.00;AN=2;DP=5;FS=0.000;MLEAC=2;MLEAF=1.00;MQ=49.58;MQ0=0;QD=27.78	31	0.17	0.63	GCTCGGTTGATGTAAAATTCAAATC	ACATGTATAAGCACCTGGTATTACA	59.947	60.115
scaffold_2	26902444	scaffold_2_26902444	TTAATGTTATATCTTCATACAAATTATTTTTA	T	300.73	AC=2;AF=1.00;AN=2;DP=8;FS=0.000;MLEAC=2;MLEAF=1.00;MQ=60.00;MQ0=0;QD=29.33	31	0.15	0.63	AGGAAGGGATTCTGAGCTAAAATAA	GGTCATGTGAATTTCTTCCAGTTAA	60.055	59.999
scaffold_2	26916771	scaffold_2_26916771	GCACCGGATGGATCATCTCGCAATATACTTGCTTTTATGTCGGT	G	519.73	AC=1;AF=0.500;AN=2;BaseQRankSum=1.488;ClippingRankSum=0.000;DP=16;FS=0.000;MLEAC=1;MLEAF=0.500;MQ=58.40;MQ0=0;MQRankSum=-0.496;QD=32.48	43	0.06	0	GCATAACTTGATCTTGTAGATGCTT	CCTTTGTCCCTTGATTGCTTATAAA	59.942	60.057
scaffold_2	26918053	scaffold_2_26918053	TCTTATAACACATGGACGAAGGGAGTGCGTATAAGATGGACTAA	T	466.73	AC=1;AF=0.500;AN=2;BaseQRankSum=1.203;ClippingRankSum=-1.203;DP=16;FS=0.000;MLEAC=1;MLEAF=0.500;MQ=60.00;MQ0=0;MQRankSum=-1.203;QD=29.17	43	no hit	no hit	CTCATGAAAGTTGTCTGAATGTCTT	CGCAAACGGAGACATAATTTAGTAT	60	60.002
scaffold_2	26935207	scaffold_2_26935207	C	CTTAGCACATTGATTTATAAAAGATATTTATACCCCTT	543.73	AC=2;AF=1.00;AN=2;DP=15;FS=0.000;MLEAC=2;MLEAF=1.00;MQ=60.00;MQ0=0;QD=34.29	37	no hit	no hit	GTTGGACTTGTTGAGTACTTTTGTA	CCCCACATAAGTAGAGACTAAATGT	59.885	60.115
scaffold_2	26982436	scaffold_2_26982436	A	AACTTTTCATTTATATGTTATGTT	185.9	AC=2;AF=1.00;AN=2;DP=5;FS=0.000;MLEAC=2;MLEAF=1.00;MQ=60.00;MQ0=0;QD=33.09	23	0.08	0.04	CGTTATTTGCAAAGATGTCATGAAG	ACTGAGTACTATCTAGGAGGACTTT	59.948	60.055
scaffold_2	27002882	scaffold_2_27002882	A	AATATATATATATATATATATAT	518.73	AC=2;AF=1.00;AN=2;DP=18;FS=0.000;MLEAC=2;MLEAF=1.00;MQ=58.12;MQ0=0;QD=28.82	22	no hit	no hit	GTTGATTGGTCCCTTTAACTCTAAC	GGGGAAGAAGTAAGTGTTTCTTTTT	60.058	60.116
scaffold_2	27009099	scaffold_2_27009099	GAAACTTCAGGGTTAGATCTGC	G	1179.73	AC=1;AF=0.500;AN=2;BaseQRankSum=0.281;ClippingRankSum=-0.683;DP=34;FS=0.000;MLEAC=1;MLEAF=0.500;MQ=58.51;MQ0=0;MQRankSum=2.292;QD=34.70;ReadPosRankSum=-1.201	21	0.08	0	TGAGTAACAACAATACTACCGTGTA	CCTTATTCCTTGTGTCTTGGAAATT	59.999	59.998
scaffold_2	27009246	scaffold_2_27009246	C	CACCTTATCTCTTCCAGCTCCGATCTTCG	181	AC=2;AF=1.00;AN=2;DP=7;FS=0.000;MLEAC=2;MLEAF=1.00;MQ=60.00;MQ0=0;QD=25.86	28	0.23	0.06	TGAGTAACAACAATACTACCGTGTA	CCTTATTCCTTGTGTCTTGGAAATT	59.999	59.998
scaffold_2	27011840	scaffold_2_27011840	G	GAACACTGATATTTTTTAGTATAAACATAGCAC	1329.73	AC=2;AF=1.00;AN=2;DP=32;FS=0.000;MLEAC=2;MLEAF=1.00;MQ=60.00;MQ0=0;QD=29.84	32	0.28	0.03	TCTTATCGTATGGTTGACAGAAAGA	CCCAATATAGTCAGCATTGTCAATT	60.057	59.94
scaffold_2	27057840	scaffold_2_27057840	G	GGATAATTCAACCATCAATACGTAAGCTACTA	980.73	AC=2;AF=1.00;AN=2;DP=20;FS=0.000;MLEAC=2;MLEAF=1.00;MQ=58.21;MQ0=0;QD=24.94	31	0.48	0.42	ACCTCACTTTTGCCTTAGTATTAGA	TCCTTCTCTTTTTAATCGGGAGTTA	59.996	59.997
scaffold_2	27127013	scaffold_2_27127013	ATATATATATATATATATATCTT	A	328.74	AC=2;AF=1.00;AN=2;DP=9;FS=0.000;MLEAC=2;MLEAF=1.00;MQ=60.00;MQ0=0;QD=24.06	22	0.45	0.24	CTGATTCCCTTTGTTGAAACAGTAT	GAAATCTGTTTGCAAGGAAAATCTG	59.999	60.06
scaffold_2	27137508	scaffold_2_27137508	CCCGTGACGCTCCACCTCGCGCAGGTGGCCAGAGTCCTTGCATCGCTCCTCCCTGTGGGCTTGTCGACGGCAAGG	C	214.74	AC=2;AF=1.00;AN=2;DP=8;FS=0.000;MLEAC=2;MLEAF=1.00;MQ=60.00;MQ0=0;QD=26.84	74	0.49	0.01	GATTCGCATTTCAGTTTACTCCTAA	ACGATGAGGGAGAAATACATGTTAT	59.886	60.174
scaffold_2	27137784	scaffold_2_27137784	TAAAATTTAGCCCCCTCCTCCCAAACAC	T	553.73	AC=2;AF=1.00;AN=2;DP=9;FS=0.000;MLEAC=2;MLEAF=1.00;MQ=60.00;MQ0=0;QD=25.22	27	0.33	0.28	CCTCATCGTAACTCCAAATTTTGAT	CAAACTCGTATGCACCTTAAATTTG	60.116	59.891
scaffold_2	27151266	scaffold_2_27151266	G	GTGGGCACCAGAAGCATCCTTTCTTTAGTATTCACA	1336.73	AC=2;AF=1.00;AN=2;DP=31;FS=0.000;MLEAC=2;MLEAF=1.00;MQ=60.00;MQ0=0;QD=29.84	35	0.12	0.01	TAAATCTGCTCTGACTAAACAGGAT	GCACATCTATATATGCGCTTAGAAG	60.056	60.004
scaffold_2	27154104	scaffold_2_27154104	TTTGTCCTCATAATCCATATGATGGTTATACA	T	272.76	AC=2;AF=1.00;AN=2;DP=5;FS=0.000;MLEAC=2;MLEAF=1.00;MQ=60.00;MQ0=0;QD=31.56	31	no hit	no hit	CAAATTAAGCACACATTCACTAGGA	ACCAAACCTTATGAAGAAGAATGTG	60.058	59.999
scaffold_2	27170926	scaffold_2_27170926	G	GGATCAGATGTGCTACATTGCATTTTTTTTCTTAATACAAAGACGCGCGGTT	1002.73	AC=2;AF=1.00;AN=2;DP=23;FS=0.000;MLEAC=2;MLEAF=1.00;MQ=58.53;MQ0=0;QD=34.60	51	0.47	0.32	CATGCATGATTAGGAAGTTAAGCAT	GATACATGGTTAAAGTGCCTAATCC	60.233	60
scaffold_2	27176913	scaffold_2_27176913	TATATTTTGACCAAATTAAAAAAAA	T	322.74	AC=2;AF=1.00;AN=2;DP=9;FS=0.000;MLEAC=2;MLEAF=1.00;MQ=54.07;MQ0=0;QD=26.72	24	0.3	0.02	ATACTGGTCAAATAAGTAGGCTGAA	TACTCTAATACTCACTGTGCTCATG	60.056	60.175
scaffold_2	27200354	scaffold_2_27200354	T	TTAGGGCCTGTTTGGCAACCATGTGTTAAAGTTTAACACCTCGTATCCAAACACCCCCA	302.9	AC=2;AF=1.00;AN=2;DP=10;FS=0.000;MLEAC=2;MLEAF=1.00;MQ=60.00;MQ0=0;QD=30.29	58	no hit	no hit	ATATTTTAGGTAGTGCTGGATCGAT	GAAATTGTCAAACTGGATACTGACA	59.997	60
scaffold_2	27220759	scaffold_2_27220759	A	AACATCTGAGAGTTTGTTTCAT	82.7	AC=2;AF=1.00;AN=2;DP=6;FS=0.000;MLEAC=2;MLEAF=1.00;MQ=60.00;MQ0=0;QD=13.78	21	0.07	0.03	AGTTTCCTCCTTTTTCCTAACTTTG	GCAAGGTCTTGTTTAGTTCCTAAAT	59.88	59.999
scaffold_2	27221084	scaffold_2_27221084	G	GAAAAGAGGAACATATTAAGGTCTTGCACTAAAAAGAAACGAACCCACAGGT	577.73	AC=2;AF=1.00;AN=2;DP=14;FS=0.000;MLEAC=2;MLEAF=1.00;MQ=60.00;MQ0=0;QD=27.93	51	0.09	0.02	AGTTTCCTCCTTTTTCCTAACTTTG	GCAAGGTCTTGTTTAGTTCCTAAAT	59.88	59.999
scaffold_2	27223070	scaffold_2_27223070	T	TGCCAAATTCCATTCTCATTATGCAACTTGAAAA	229.84	AC=2;AF=1.00;AN=2;DP=7;FS=0.000;MLEAC=2;MLEAF=1.00;MQ=60.00;MQ0=0;QD=32.83	33	0.11	0	AAACATCCTCCCAAAATCTAGTTTG	TAGACTAGTAAAGTGGGAGGTCTTA	59.998	59.995
scaffold_2	27235052	scaffold_2_27235052	TTGTTCTGATGAAGTGTATTGAGCCAGTGAAGA	T	181.84	AC=2;AF=1.00;AN=2;DP=6;FS=0.000;MLEAC=2;MLEAF=1.00;MQ=60.00;MQ0=0;QD=30.31	32	0.49	0	TCCTGTGTTCAATTTCCTAGAAAAC	CATCAATTGTTTACACTGCATTCTG	59.941	59.889
scaffold_2	27251022	scaffold_2_27251022	ATCCATTACCCCGTAATCAGATTACAACCTATTCAAAAGTGTTACCGC	A	192.82	AC=2;AF=1.00;AN=2;DP=5;FS=0.000;MLEAC=2;MLEAF=1.00;MQ=60.00;MQ0=0;QD=32.08	47	0.37	0.05	CGGAAGAGCTGTTAATTAGATAACG	TTGGTTATGGACTACAAACGTAAAC	60.061	60.001
scaffold_2	27262187	scaffold_2_27262187	TGGTGTCGTTATTGCCCCCGGCTGCTTGAACG	T	243.74	AC=2;AF=1.00;AN=2;DP=5;FS=0.000;MLEAC=2;MLEAF=1.00;MQ=48.09;MQ0=0;QD=34.98	31	0.46	0.02	GAAAGCAGGAAAATTGTTGTAGTTG	TACTCAACAAAGAATCACCAATTCC	60.003	59.999
scaffold_2	27271610	scaffold_2_27271610	GGGGCGAGGGTGCGGGGCAGGGGGGGTAGGGGGCGGCGC	G	56.52	AC=2;AF=1.00;AN=2;DP=6;FS=0.000;MLEAC=2;MLEAF=1.00;MQ=60.00;MQ0=0;QD=9.42	38	0.56	0.27	ATTGGTAATTGGAGACTTGTCATTG	CATTTCCACCCGAATGAGATTTC	60.057	60.482
scaffold_2	27312924	scaffold_2_27312924	T	TCCAATATATTAATACTGCTAAC	52.7	AC=2;AF=1.00;AN=2;DP=2;FS=0.000;MLEAC=2;MLEAF=1.00;MQ=60.00;MQ0=0;QD=26.35	22	no hit	no hit	CACGATCTACGACTTTTATCAACAA	CAGATTGGTCTAACGACATGTAATC	59.889	60.003
scaffold_2	27313248	scaffold_2_27313248	C	CCATCTAGTTGTTTGTTATGTTA	951.73	AC=1;AF=0.500;AN=2;BaseQRankSum=0.743;ClippingRankSum=-1.073;DP=21;FS=0.000;MLEAC=1;MLEAF=0.500;MQ=50.23;MQ0=0;MQRankSum=-0.908;QD=27.63;ReadPosRankSum=0.413	22	0.33	0.3	CACGATCTACGACTTTTATCAACAA	CAGATTGGTCTAACGACATGTAATC	59.889	60.003
scaffold_2	27324770	scaffold_2_27324770	GATATTATTAAAAGATAATTGACCTAGTTTATAA	G	103	AC=2;AF=1.00;AN=2;DP=5;FS=0.000;MLEAC=2;MLEAF=1.00;MQ=60.00;MQ0=0;QD=20.60	33	0.5	0.01	CGGTTCATAGACCATATAACAAACC	CGAGTTGCAACTTGTAATGATATCT	60.002	59.944
scaffold_2	27330201	scaffold_2_27330201	TGTGTCTGTGAGGTCTTTCATGTGAAC	T	192.82	AC=2;AF=1.00;AN=2;DP=5;FS=0.000;MLEAC=2;MLEAF=1.00;MQ=60.00;MQ0=0;QD=29.31	26	no hit	no hit	ATTTGGACTGCTCATTTCGTATATG	CCACTAGATCTCTATCAACATCGAA	60.001	60
scaffold_2	27333964	scaffold_2_27333964	C	CAGCCGTTTGGCTGCTCCAGTG	140.06	AC=2;AF=1.00;AN=2;DP=6;FS=0.000;MLEAC=2;MLEAF=1.00;MQ=57.15;MQ0=0;QD=23.34	21	0.48	0.11	TATGAGGACCTTGGATCTTATATGC	AGTACATTAGACGTCTACAACTTGT	60.056	60
scaffold_2	27334919	scaffold_2_27334919	CTTAGCATGATAGTGGCCATGTTCATGAAG	C	139.9	AC=2;AF=1.00;AN=2;DP=6;FS=0.000;MLEAC=2;MLEAF=1.00;MQ=60.00;MQ0=0;QD=23.32	29	0.38	0	AGTTAGTGGTTTCATTAGGATGTCT	GACACATTACTGATGCTTAGTTTGT	59.996	60.059
scaffold_2	27342550	scaffold_2_27342550	A	AATCTTCAAAACGGGATCCCACC	319.75	AC=2;AF=1.00;AN=2;DP=9;FS=0.000;MLEAC=2;MLEAF=1.00;MQ=60.00;MQ0=0;QD=35.16	22	0.53	0.01	TATGCAAGACGTAGGATGTTACTAA	ATGACTCCTACTGGATTTCTAACTG	59.882	60.116
scaffold_2	27342655	scaffold_2_27342655	G	GTAGGAGTCATTGGCAGGAGTAGAAAATATTTTACAAATGAAATTGTTAAGCAAACTTAGGT	36.73	AC=1;AF=0.500;AN=2;BaseQRankSum=-0.736;ClippingRankSum=-0.736;DP=9;FS=0.000;MLEAC=1;MLEAF=0.500;MQ=60.00;MQ0=0;MQRankSum=0.736;QD=4.08;ReadPosRankSum=-0.736	61	0.12	0	TCGGATTAAGGTTTAATCTCTGGAT	AGGGATGGAAGGTTATTTTTCTACT	59.877	59.994
scaffold_2	27397618	scaffold_2_27397618	C	CGGCGTTGGCGAAGACAACTACTTAGAGGAGGAAGGTGAAGATGACCACGAAGGGGAAGGTGAAGTTGATGCCAAATACGAACGCGAA	743.73	AC=2;AF=1.00;AN=2;DP=18;FS=0.000;MLEAC=2;MLEAF=1.00;MQ=59.07;MQ0=0;QD=29.87	87	0.35	0.29	GAATACCCCGAGATTCGTTCCTATG	AGTTGAACACCCACTTGATCTATAT	63.054	60.055
scaffold_2	27398852	scaffold_2_27398852	TTATATATATATATATATATATATATATATATATGTGATTGCTG	T	345.73	AC=2;AF=1.00;AN=2;DP=10;FS=0.000;MLEAC=2;MLEAF=1.00;MQ=60.00;MQ0=0;QD=34.57	43	0.77	0.28	CAATCTAGCTAGCATCATGTTCAAA	GCTTTGTGATCTCATATGTGTAGTG	59.943	60.232
scaffold_2	27411939	scaffold_2_27411939	CCTAGAATATATGACCTATTTGACCAGTTGAAAGGAGCCAAGTATTTCT	C	145.94	AC=2;AF=1.00;AN=2;DP=5;FS=0.000;MLEAC=2;MLEAF=1.00;MQ=38.80;MQ0=0;QD=29.19	48	0.17	0.28	GTTTGTCGTAGTCTTTATTGACGAT	GAAAGCTCCTGATTTCACTAACATT	59.889	60.058
scaffold_2	27447371	scaffold_2_27447371	ATCAAACATAACAGATGTTATG	A	124.94	AC=2;AF=1.00;AN=2;DP=3;FS=0.000;MLEAC=2;MLEAF=1.00;MQ=30.53;MQ0=0;QD=30.81	21	0.17	0.33	TACCTAACTCTCTTGAACTCATTCC	TCAAGAACTAGCTTACTCTGCTTTA	60.057	59.998
scaffold_2	27473324	scaffold_2_27473324	A	ATCGAAATTCTATGGTGAAGAGTAGACAATATAGGGGCAAACAAAGAGGGCGAGGGCCCTGTTTGGGTGGCT	1154.92	AC=1;AF=0.500;AN=2;BaseQRankSum=-1.040;ClippingRankSum=0.347;DP=32;FS=0.000;MLEAC=1;MLEAF=0.500;MQ=59.48;MQ0=0;MQRankSum=1.502;QD=27.49;ReadPosRankSum=1.502	71	0.35	0.3	CAATGTTTTCCTCCAACAACAAATC	TCTATGGAAACTGGTACGTAAATCA	60.232	60.057
scaffold_2	27476685	scaffold_2_27476685	ATCGTTGCAATAGGGGTTGTT	A	324.74	AC=2;AF=1.00;AN=2;DP=9;FS=0.000;MLEAC=2;MLEAF=1.00;MQ=60.00;MQ0=0;QD=30.45	20	0.45	0.01	GAGCTATTACAACGATTTTGCATTG	AGCATTTGTCTCCTATTACAACAAC	60.005	60.058
scaffold_2	27488249	scaffold_2_27488249	GGTATTTACTCACCAATAACATTAGAGAACGAACTAAAGGACAA	G	232.52	AC=2;AF=1.00;AN=2;BaseQRankSum=-0.742;ClippingRankSum=0.742;DP=12;FS=0.000;MLEAC=2;MLEAF=1.00;MQ=58.23;MQ0=0;MQRankSum=-0.742;QD=19.38;ReadPosRankSum=0.731	43	0.41	0.02	CCAAAATTTCCAGGAACATTTCAAG	ATACTTGTCCTTTAGTTCGTTCTCT	60.001	59.998
scaffold_2	27489238	scaffold_2_27489238	AGAACCCCTAATACATAATTTT	A	191.82	AC=2;AF=1.00;AN=2;DP=5;FS=0.000;MLEAC=2;MLEAF=1.00;MQ=56.57;MQ0=0;QD=26.81	21	0.29	0.08	GCTAATCTTACCCCCAATACTTTTT	AGATCGCTAATAAATAGTCCCCAAT	59.583	59.996
scaffold_2	27502237	scaffold_2_27502237	C	CATCTCATGATACTCCCAAGCAAAGCAGTCTTTAAA	302.9	AC=2;AF=1.00;AN=2;DP=16;FS=0.000;MLEAC=2;MLEAF=1.00;MQ=57.88;MQ0=0;QD=18.93	35	0.35	0.31	TATACCCAACATTACCATCCATGAA	AGATTGATTGAAGCAGGGTTTATTC	60.114	60.116
scaffold_2	27714975	scaffold_2_27714975	TTACCATAGAATCTTGAAGTTTCACAGGGCGATTC	T	459.73	AC=2;AF=1.00;AN=2;DP=16;FS=0.000;MLEAC=2;MLEAF=1.00;MQ=60.00;MQ0=0;QD=28.73	34	0.64	0.01	ATGCAAAGAATCTCAGTACATGATG	CCTGTGAAACTTCAAGATTCTATGG	59.942	60.117
scaffold_2	27829487	scaffold_2_27829487	C	CATCGAAAGAGAGAAAGAAAGAAAAA	1747.73	AC=2;AF=1.00;AN=2;DP=41;FS=0.000;MLEAC=2;MLEAF=1.00;MQ=59.59;MQ0=0;QD=28.13	25	0.28	0.09	TACACAAGTGTAGTCCTAGGAAAAA	CCTTGATGTATGTTACGTGCTATTT	59.878	59.944
scaffold_2	28213987	scaffold_2_28213987	TAAATGGCGTAACAACGGCGGTAACAATAGCTTTGCGCCTAAAAAATA	T	229.77	AC=2;AF=1.00;AN=2;DP=1;FS=0.000;MLEAC=2;MLEAF=1.00;MQ=60.00;MQ0=0;QD=29.17	47	0.55	0.3	TTTTGAAGGGGATCAACTATGTTTC	TACTCTTACGAATACAAACCTTCCA	59.998	59.998
scaffold_2	28231630	scaffold_2_28231630	C	CGCACCTTTGAATTCTACAGTTGAGACTGTA	1027.73	AC=2;AF=1.00;AN=2;DP=24;FS=0.000;MLEAC=2;MLEAF=1.00;MQ=59.46;MQ0=0;QD=24.83	30	0.45	0.06	ATCATATCAGCGCACAAGATTATTC	ATCTGGGAGATAAAAGGAGACAATT	60.117	60.054
scaffold_2	28242786	scaffold_2_28242786	T	TCCGTTTCAAAATGTAAGCAAAATTCAA	150.73	AC=1;AF=0.500;AN=2;DP=20;FS=0.000;MLEAC=1;MLEAF=0.500;MQ=60.00;MQ0=0;QD=7.54	27	no hit	no hit	CCACCAGTACCGGTTTATTTTATTT	TATATACCATTTCGAAGGGGTTTCA	60.057	60.115
scaffold_2	28300884	scaffold_2_28300884	C	CTCCTTCCGGCAAAAACGCCAA	52.92	AC=2;AF=1.00;AN=2;DP=2;FS=0.000;MLEAC=2;MLEAF=1.00;MQ=60.00;MQ0=0;QD=26.46	21	0.46	0.07	CCAAATATTCCAAGCATGTAGGTTA	GTCGACTACCTACTAATGACAGAAT	59.645	59.942
scaffold_2	28308590	scaffold_2_28308590	T	TGGATATACTCCATCCGTCCTAAATTACTATTCGTTTTGGCTTTTCTAGGTA	213.52	AC=2;AF=1.00;AN=2;DP=8;FS=0.000;MLEAC=2;MLEAF=1.00;MQ=60.00;MQ0=0;QD=26.69	51	0.66	0.27	GAAATGCTACAGTTGCACATTTATG	TCCCTCCATCCTAAATTACTATTCG	59.947	59.997
scaffold_2	28315148	scaffold_2_28315148	CTCTTCAGCCCGTGAACTTAGCGGATACTATGATAGCACCAATTTTACCAATTCG	C	66	AC=2;AF=1.00;AN=2;DP=3;FS=0.000;MLEAC=2;MLEAF=1.00;MQ=60.00;MQ0=0;QD=22.00	54	0.5	0.3	GCATGCTTCAATGTCTCTATGTAAT	TCTTCAACCAATATACCATCTTCCA	60	60.055
scaffold_2	28315597	scaffold_2_28315597	A	ATACATGATTTGAGCTATGCACT	140.06	AC=2;AF=1.00;AN=2;DP=4;FS=0.000;MLEAC=2;MLEAF=1.00;MQ=60.00;MQ0=0;QD=28.83	22	0.73	0.02	GCATGCTTCAATGTCTCTATGTAAT	TCTTCAACCAATATACCATCTTCCA	60	60.055
scaffold_2	28329803	scaffold_2_28329803	GAATAAAAAATATGAATAAAAAA	G	1101.73	AC=2;AF=1.00;AN=2;DP=22;FS=0.000;MLEAC=2;MLEAF=1.00;MQ=59.74;MQ0=0;QD=30.37	22	0.41	0	CTTTTTCACTTTTCAGGGACAACTA	TTTTTCCTCGGAAGAAAGAAAGAAG	60.116	60.175
scaffold_2	28329898	scaffold_2_28329898	T	TTTAATTTTGATGCTCGGTGTAAGA	141.06	AC=2;AF=1.00;AN=2;DP=4;FS=0.000;MLEAC=2;MLEAF=1.00;MQ=60.00;MQ0=0;QD=27.11	24	0.41	0.01	CTTTTTCACTTTTCAGGGACAACTA	TTTTTCCTCGGAAGAAAGAAAGAAG	60.116	60.175
scaffold_2	28356840	scaffold_2_28356840	TAAGGGGCATGAGGGTGACAGTTCAG	T	190.84	AC=2;AF=1.00;AN=2;DP=6;FS=0.000;MLEAC=2;MLEAF=1.00;MQ=60.00;MQ0=0;QD=31.81	25	0.41	0	CCGAAAATTAGACCCTTTACAGTTT	AAGACTTTTGATTCAGAACGAAGAG	60	60.002
scaffold_2	28369561	scaffold_2_28369561	A	AAAGACACAGTGCTTCCTATATCTTG	315.77	AC=2;AF=1.00;AN=2;DP=8;FS=0.000;MLEAC=2;MLEAF=1.00;MQ=48.48;MQ0=0;QD=25.57	25	no hit	no hit	CGTTCGCTAATTTGAGTTCAATAGA	TAAATTCCGAGATGATCTTGCTAGA	60.175	59.939
scaffold_2	28378000	scaffold_2_28378000	G	GAAATTTCTTGTTTGTTTGAGCTTCTAACTTTTCACGTTGAGAAACTGATAGGAAGCTCAAACAAACAGAGCCCTAGT	935.73	AC=1;AF=0.500;AN=2;BaseQRankSum=0.946;ClippingRankSum=-1.576;DP=22;FS=0.000;MLEAC=1;MLEAF=0.500;MQ=55.26;MQ0=0;MQRankSum=-0.473;QD=27.19;ReadPosRankSum=1.103	77	0.47	0.29	CTGGTGTTTGTAGAGGAATGAATTT	ATATACTTGGGTTCATAGTCAGCAA	59.999	60.115
scaffold_2	28378464	scaffold_2_28378464	CGAAATGCCCATCGACTCAGCAGTTTGTTGT	C	241.73	AC=2;AF=1.00;AN=2;DP=10;FS=0.000;MLEAC=2;MLEAF=1.00;MQ=60.00;MQ0=0;QD=24.17	30	no hit	no hit	GCAGTTTATAGGGGATGCATAATTT	GAAGGGAATTGTGAAACTTGTTTTC	59.998	59.945
scaffold_2	28399161	scaffold_2_28399161	AGCTCTCACATCGCCTAGTGTGTTTG	A	187.87	AC=2;AF=1.00;AN=2;DP=5;FS=0.000;MLEAC=2;MLEAF=1.00;MQ=60.00;MQ0=0;QD=29.69	25	0.38	0	TCGCTACTTCTAACTAGACTTTGTT	GGGGGAATATTACTATATGCATGGA	60	60.115
scaffold_2	28470442	scaffold_2_28470442	T	TCAATTTTGCGTTCAAAAATTACA	52.7	AC=2;AF=1.00;AN=2;DP=3;FS=0.000;MLEAC=2;MLEAF=1.00;MQ=60.00;MQ0=0;QD=17.57	23	0.38	0	CCATCGGAGAAGTAATTGTTCATAC	GTGTGTTTTGATCTGGGAATAAGAA	60.002	59.999
scaffold_2	28479186	scaffold_2_28479186	C	CACTTTTAATCAGTATATTTGGT	354.74	AC=2;AF=1.00;AN=2;DP=9;FS=0.000;MLEAC=2;MLEAF=1.00;MQ=60.00;MQ0=0;QD=28.22	22	0.47	0.3	CTTTATTGCAAACCAGAGAGCTAAT	GCGTGAAAAGAATTCTTCTAGAACT	60.116	60.06
scaffold_2	28485119	scaffold_2_28485119	A	AATCAACCCGGGATCCTCCTCGCCATTGAT	183	AC=2;AF=1.00;AN=2;DP=8;FS=0.000;MLEAC=2;MLEAF=1.00;MQ=60.00;MQ0=0;QD=22.87	29	0.46	0.64	CCAGATTTTGCATGCATATTTTACC	TCCATCCATTTCTCTTTCATCAATG	60.002	59.881
scaffold_2	28544797	scaffold_2_28544797	TCTACCTATCCTAATATGATCGTAGCCATTTTCTGTTTC	T	168.75	AC=2;AF=1.00;AN=2;DP=11;FS=0.000;MLEAC=2;MLEAF=1.00;MQ=59.24;MQ0=0;QD=15.34	38	0.45	0	CACCCAAAGTACACTTTTGATGTAT	GTTAGTCCAAATGTGATCAAAAGGA	59.999	59.999
scaffold_2	28545023	scaffold_2_28545023	C	CCTTCCTTCATGATATCTAAATCTTCCACCGCCTCCTTCCACTATAACACTGA	423.84	AC=2;AF=1.00;AN=2;DP=12;FS=0.000;MLEAC=2;MLEAF=1.00;MQ=58.71;MQ0=0;QD=31.84	52	0.41	0	CTCATCTTTCTCAAGACATTGTTGT	TCTTCCTATTCACCAATCTTCTTCA	60	59.996
scaffold_2	28609508	scaffold_2_28609508	ATACAACGTATTTTGAGTAAAAAGCATCGAAGGTC	A	64	AC=2;AF=1.00;AN=2;DP=3;FS=0.000;MLEAC=2;MLEAF=1.00;MQ=59.34;MQ0=0;QD=21.33	34	0.41	0.04	CTTCATGTAGGTAGCTACTGATGAT	CTTCAAGTGTAGCGATTTGATTTTG	59.998	59.891
scaffold_2	28616061	scaffold_2_28616061	TGGTCCCCGACCTCCTATGTAGGAGGTCGAAG	T	188.84	AC=2;AF=1.00;AN=2;DP=5;FS=0.000;MLEAC=2;MLEAF=1.00;MQ=60.00;MQ0=0;QD=30.98	31	0.45	0.01	CGGACTTGTCATTAGGACTCATATA	CATAAGGTGATGTTGGAAATGTGT	59.999	60.051
scaffold_2	28627894	scaffold_2_28627894	C	CTGTATAAATTTTCAGAGAAGAGT	475.73	AC=2;AF=1.00;AN=2;DP=12;FS=0.000;MLEAC=2;MLEAF=1.00;MQ=60.00;MQ0=0;QD=32.01	23	0.48	0.01	GCTTACGTGTTTTCATTCAGATTTC	CTACACAACATCCGAATGATTTTCT	59.892	60.117
scaffold_2	28641294	scaffold_2_28641294	GGAAACTGACCTTGCGTTCTCATCATTGAAA	G	789.73	AC=2;AF=1.00;AN=2;DP=20;FS=0.000;MLEAC=2;MLEAF=1.00;MQ=60.00;MQ0=0;QD=32.07	30	0.41	0.01	CAACTAGGTAGGGTGAGGATTAAAT	TTTGATGTAGGAGTGACGAATCTTA	60.115	60.057
scaffold_2	28642655	scaffold_2_28642655	C	CAACACTCCAAATTGGACGTAGGGTATTATGCTACT	212.9	AC=2;AF=1.00;AN=2;DP=6;FS=0.000;MLEAC=2;MLEAF=1.00;MQ=52.28;MQ0=0;QD=28.40	35	0.45	0.14	AACCAATCTACTATCTCGGAATACC	TCCAATCTCATTTTAACCTCACCTA	59.998	59.995
scaffold_2	28674659	scaffold_2_28674659	T	TGCTAAAGTTTGGATTCTGAAGGACTAAACAGGGCCTAATACAA	1409.73	AC=2;AF=1.00;AN=2;DP=33;FS=0.000;MLEAC=2;MLEAF=1.00;MQ=53.46;MQ0=0;QD=32.00	43	no hit	no hit	TAAGCAACTATAAGCAACTCCAAAC	TTAGACTGAATCTCGGATAGATGTG	60.059	60
scaffold_2	28709345	scaffold_2_28709345	A	ATATCCATGAGAAGTATCAATTTT	882.73	AC=2;AF=1.00;AN=2;DP=21;FS=0.000;MLEAC=2;MLEAF=1.00;MQ=59.35;MQ0=0;QD=30.06	23	0.41	0.01	ACTCAGCTTATGCATGATGTTATTC	GAAGAATAGGAGAGAGGAGGAAAAA	60	60.056
scaffold_2	28716152	scaffold_2_28716152	A	ATGCGGC,ATGCGGCTGCGGC	187.19	AC=1,1;AF=0.500,0.500;AN=2;DP=16;FS=0.000;MLEAC=1,1;MLEAF=0.500,0.500;MQ=60.00;MQ0=0;QD=11.70	20	no hit	no hit	GTTCCAATCTCCCAACTTTCTTC	CATCTTCCTCCTCCTCTTGTAC	60.044	59.903
scaffold_2	28727370	scaffold_2_28727370	TCATCGTTTATTCCATCACCGCTAC	T	235.79	AC=2;AF=1.00;AN=2;DP=6;FS=0.000;MLEAC=2;MLEAF=1.00;MQ=60.00;MQ0=0;QD=29.24	24	0.46	0	CTTTCATCTGGAACCCAATGTTTAA	TATCTTCGTGCCTTCGAATATCTAA	60.233	60
scaffold_2	28829955	scaffold_2_28829955	GAGTCTCCATCACCGATGCAATCTGC	G	145.94	AC=2;AF=1.00;AN=2;DP=5;FS=0.000;MLEAC=2;MLEAF=1.00;MQ=60.00;MQ0=0;QD=29.19	25	0.5	0.01	GTTAGTACCATTTGTTGTTGTAGCT	GTAATCAAGTTATCGCCATTGATGA	60.001	60.001
scaffold_2	28831921	scaffold_2_28831921	C	CGCCGCGTGAGCTGGCTACCAGCGGTTCGA	94.37	AC=2;AF=1.00;AN=2;DP=2;FS=0.000;MLEAC=2;MLEAF=1.00;MQ=60.00;MQ0=0;QD=30.94	29	0.57	0.04	CTTCAGAAAACGATGAGTGAACTG	CCAGAAACATATCATCCTCTTCTCT	60.586	60.174
scaffold_2	28852295	scaffold_2_28852295	TCAACCGGGAGTAAAGCCACGCTTTAGTCACGGTTGGTTTTAC	T	477.73	AC=2;AF=1.00;AN=2;DP=9;FS=0.000;MLEAC=2;MLEAF=1.00;MQ=57.06;MQ0=0;QD=27.05	42	0.44	0	GAGAGATCTTTAGTACCCAATGGAT	AATTAGTCTTGTGTTTCCGATTCAG	59.937	60.059
scaffold_2	28860519	scaffold_2_28860519	A	ATCTAATTTTTTGAAACTCTTGTATAGAATTT	567.74	AC=2;AF=1.00;AN=2;DP=20;FS=0.000;MLEAC=2;MLEAF=1.00;MQ=60.00;MQ0=0;QD=28.39	31	no hit	no hit	AAATTGTATGTGTTGGACTCTTGAG	CTTGTACTTGTTGGAAAGCTTATGA	60	60
scaffold_2	28895353	scaffold_2_28895353	TTCTAGATTCAAAATTGAATTAAAACTAAACTAACCTAAACAA	T	248.74	AC=2;AF=1.00;AN=2;DP=6;FS=0.000;MLEAC=2;MLEAF=1.00;MQ=56.22;MQ0=0;QD=28.85	42	0.38	0.01	TCTGAAGCCTTAGATCATTATGGAA	TGGGAAGAGAATTAATGAAGACACT	59.877	60.234
scaffold_2	29272820	scaffold_2_29272820	G	GATAGGAGCTGTCGAGTTGAGGTACGTGCTAGGGGACGAGGTATCATT	50.19	AC=2;AF=1.00;AN=2;DP=4;FS=0.000;MLEAC=2;MLEAF=1.00;MQ=60.00;MQ0=0;QD=12.55	47	0.2	0.32	GAATACTGTAGCGTTTCGTTTGTAT	GTTTAGTTACCTCAAAAACCCAACT	60.175	60.116
scaffold_2	29333060	scaffold_2_29333060	G	GGGGTGCTAAACTTTAGCACCCCTGTTGGGGAACCCAGATGCTAAAATGGGGCTAAAAGT	673.73	AC=2;AF=1.00;AN=2;DP=18;FS=0.000;MLEAC=2;MLEAF=1.00;MQ=46.19;MQ0=0;QD=28.55	59	no hit	no hit	GACCACCGACACTATTACTATGTAT	GCTCATTTGCTTAATAGGTGGTTAA	60	60.116
scaffold_2	29339130	scaffold_2_29339130	GAACATCTCCTAAGTCCCCATCCTTCACTAGTAGAGA	G	101.14	AC=2;AF=1.00;AN=2;DP=4;FS=0.000;MLEAC=2;MLEAF=1.00;MQ=60.00;MQ0=0;QD=25.29	36	0.27	0	TAGGGAATTGAACATCTCCTAAGTC	ACTTCAACACACATATAGGTGAGAT	60.115	60.056
scaffold_2	29363269	scaffold_2_29363269	A	ACTATGAAGCAGCCTACAAGAAGTTCGGATCTAGTGTTATCACTCTGTCGG	546.73	AC=2;AF=1.00;AN=2;DP=13;FS=0.000;MLEAC=2;MLEAF=1.00;MQ=59.92;MQ0=0;QD=25.57	50	no hit	no hit	ATTCTCTTGGTTCCCTATCACATAG	ACCGTACAAGATAATACGAGTTTCT	60.174	60.116
scaffold_2	29381703	scaffold_2_29381703	ATATCTATCTATCTATCTATCTATCTATCTATCTATCTATC	A	151.84	AC=2;AF=1.00;AN=2;DP=9;FS=0.000;MLEAC=2;MLEAF=1.00;MQ=60.00;MQ0=0;QD=16.87	40	0.53	0.12	CGTAGTTATTTTTCAGAAGCACTCA	TGTGGTGATCCAATAAAGTTGTTAC	60.06	60
scaffold_2	29383106	scaffold_2_29383106	CTGGTTGGCGTGGAAGGGGATT	C	143.94	AC=2;AF=1.00;AN=2;DP=4;FS=0.000;MLEAC=2;MLEAF=1.00;MQ=60.00;MQ0=0;QD=28.00	21	0.41	0.01	CCAAGCTTAGTTACTTTCCAATTCA	CGTTTCTAAAGCATCCATGACTAAA	59.999	60.117
scaffold_2	29782226	scaffold_2_29782226	A	ACTTGTGGCCGCATGTGGTGAAAAGTGCAGTCATAGAACGGCAAAGGCCGGGTCTATGGAGC	198.5	AC=1;AF=0.500;AN=2;DP=13;FS=0.000;MLEAC=1;MLEAF=0.500;MQ=54.63;MQ0=0;QD=15.27	61	no hit	no hit	ACTAGTATGATAAGCCGAGTAGTTG	ATTTGATCACGAACACTATCACATC	60	59.944
scaffold_2	29870937	scaffold_2_29870937	T	TTGATACTGGATCTTGCATGAGATCC	227.84	AC=2;AF=1.00;AN=2;DP=8;FS=0.000;MLEAC=2;MLEAF=1.00;MQ=60.00;MQ0=0;QD=28.48	25	0.41	0.03	AGTTTATTCGTTGGTCCATAACTTG	GAAACGTACTAGGTGCTTTTACATT	60.059	60.059
scaffold_2	30660028	scaffold_2_30660028	GTTTGGGATAACCATATAAATTTCTTT	G	144	AC=2;AF=1.00;AN=2;DP=4;FS=0.000;MLEAC=2;MLEAF=1.00;MQ=49.78;MQ0=0;QD=29.71	26	0.48	0.01	CCATATGTACATGTCTCGTTTAACC	CATGATATGTACTACCCAGGAATGA	60.002	59.997
scaffold_2	30697787	scaffold_2_30697787	GCACGTCATTGTTTTTTTTTTTTTTTTTTTTTGAAACT	G	145.9	AC=2;AF=1.00;AN=2;DP=6;FS=0.000;MLEAC=2;MLEAF=1.00;MQ=57.27;MQ0=0;QD=24.32	37	0.48	0.03	AGTGATGTTGAGACACATAAGTACT	AATTCTTCCTCCTTTTCTGTTAACG	59.998	60
scaffold_2	30712589	scaffold_2_30712589	ACAGTGTAGGATCCAACGGCTTGCGAGAGTGCTAGACTTGC	A	148.87	AC=2;AF=1.00;AN=2;DP=5;FS=0.000;MLEAC=2;MLEAF=1.00;MQ=60.00;MQ0=0;QD=29.77	40	no hit	no hit	AACTTGGGTTGTAAGAGTTTAACAC	TATGAGTTCAGCAATATGACTCTCA	60.116	59.88
scaffold_2	30724429	scaffold_2_30724429	A	ATGTTTTCATAATGAGGGGACGGAGAGAAC	430.75	AC=2;AF=1.00;AN=2;DP=11;FS=0.000;MLEAC=2;MLEAF=1.00;MQ=52.79;MQ0=0;QD=32.35	29	0.53	0.23	CAACCTTGAGACATCCCTTATTTTT	CTCACCGATTATTCAAAGCTATGTT	59.998	59.943
scaffold_2	30725174	scaffold_2_30725174	C	CATTATATTTTTTTTTGAACGAACGGGCACAAGAAGGCTGTTCT	332.84	AC=2;AF=1.00;AN=2;DP=10;FS=0.000;MLEAC=2;MLEAF=1.00;MQ=60.00;MQ0=0;QD=33.28	43	no hit	no hit	TTAGAGAACATAAGCCGACACATAT	GCCATAGAGTATGTGCTTATTGTTT	60.174	59.942
scaffold_2	30727891	scaffold_2_30727891	TTGTAGATCGTTTTGATTTTTATGTTTCATAGATTTTGTTATAC	T	272.75	AC=2;AF=1.00;AN=2;DP=7;FS=0.000;MLEAC=2;MLEAF=1.00;MQ=60.00;MQ0=0;QD=30.30	43	0.49	0.02	TTAGTCCATGAACTACTGATCCAAA	GGAGTATATCTTGCAACAACTTAGC	59.996	60.232
scaffold_2	30737513	scaffold_2_30737513	C	CCTTGAATTTTAAATCCATTTCGTTGT	838.73	AC=2;AF=1.00;AN=2;DP=25;FS=0.000;MLEAC=2;MLEAF=1.00;MQ=60.00;MQ0=0;QD=33.55	26	0.45	0	CAGTATATCACGAGTCAAGATACCA	GAATACGAAATGGCTTTGTTTCTTC	60	59.89
scaffold_2	30783692	scaffold_2_30783692	TAGACTTTAGGCCTGTGAACTG	T	100.14	AC=2;AF=1.00;AN=2;DP=3;FS=0.000;MLEAC=2;MLEAF=1.00;MQ=31.57;MQ0=0;QD=33.38	21	0.5	0.1	ATGTAAGAACTCTGGCTGAAGAATA	CTCATTTCTGATTTCTCCAACAACT	60.056	60
scaffold_2	30784504	scaffold_2_30784504	C	CCCAAGAGTTCTGTCAAATAAG	558.19	AC=2;AF=1.00;AN=2;BaseQRankSum=1.085;ClippingRankSum=1.519;DP=16;FS=0.000;MLEAC=2;MLEAF=1.00;MQ=60.00;MQ0=0;MQRankSum=-0.651;QD=34.89;ReadPosRankSum=1.519	21	no hit	no hit	CAAATCTAGACTATACTGCCGTTTG	TCGATTATTTGAGCACCAATATGAC	60.003	60.001
scaffold_2	30825519	scaffold_2_30825519	CTGGTAGACTTATCGTGCTGCAGG	C	285.74	AC=2;AF=1.00;AN=2;DP=8;FS=0.000;MLEAC=2;MLEAF=1.00;MQ=60.00;MQ0=0;QD=30.33	23	0.49	0.02	TTGGCATCGTTCCTATTCAATAATC	TCTGATCCGATTAGGTTTTCGATAT	60	59.998
scaffold_2	30856123	scaffold_2_30856123	GTTGGTAGAAATTCCTAAAATTTGTAGGAA	G	144.94	AC=2;AF=1.00;AN=2;DP=4;FS=0.000;MLEAC=2;MLEAF=1.00;MQ=60.00;MQ0=0;QD=28.33	29	no hit	no hit	ACGTACATGTAACTAAGGCAATTTC	GCAATAATATGCTCCGTTAGATACC	60.117	59.945
scaffold_2	30864113	scaffold_2_30864113	GTACATGTGCTTCGATGTACTAATATGACCATGTTC	G	295.73	AC=2;AF=1.00;AN=2;DP=15;FS=0.000;MLEAC=2;MLEAF=1.00;MQ=58.38;MQ0=0;QD=19.72	35	0.48	0.05	CAAAGCAATACCAAGTTTTGTGTAC	TTGATGTAAAGAGACTTCGTATTGC	60.003	59.887
scaffold_2	30867938	scaffold_2_30867938	G	GTATTCTCAGGGGCCAATAAGCCCATA	581.73	AC=1;AF=0.500;AN=2;BaseQRankSum=0.651;ClippingRankSum=1.085;DP=16;FS=0.000;MLEAC=1;MLEAF=0.500;MQ=58.40;MQ0=0;MQRankSum=-0.868;QD=30.41;ReadPosRankSum=0.217	26	no hit	no hit	GAAGTTGGTTTAGGAAATGACATCA	AGTTGATAGATCAAACCAGACTCAT	59.999	60.056
scaffold_2	30874264	scaffold_2_30874264	GTATATATATATATATATATATA	G	44.74	AC=1;AF=0.500;AN=2;BaseQRankSum=-0.736;ClippingRankSum=0.736;DP=4;FS=0.000;MLEAC=1;MLEAF=0.500;MQ=58.56;MQ0=0;MQRankSum=0.736;QD=11.19;ReadPosRankSum=0.736	22	0.74	0.29	CTATTCTTTCCTTCTCCAAGAGTCT	ATAACCTATGTGGCTACTACATCTG	60.056	59.998
scaffold_2	30878554	scaffold_2_30878554	C	CTGATTTTCTACTAATAATAT	312.79	AC=2;AF=1.00;AN=2;DP=14;FS=0.000;MLEAC=2;MLEAF=1.00;MQ=60.00;MQ0=0;QD=22.34	20	no hit	no hit	ATGGAGGTGGCGATGATG	CGAATCCGGACGTGTAGTTAA	59.995	60.502
scaffold_2	30915628	scaffold_2_30915628	GAGATTATATATATTCTTCAAGGTTCAA	G	415.73	AC=2;AF=1.00;AN=2;DP=11;FS=0.000;MLEAC=2;MLEAF=1.00;MQ=60.00;MQ0=0;QD=30.67	27	0.5	0.03	CGGATCCTGTCTCAAACACTATATA	TATATGTACAGCTTCCACTGGATAC	59.999	59.998
scaffold_2	30924732	scaffold_2_30924732	CCTAGCCTGACCCAGCCCGATAGT	C	238.77	AC=2;AF=1.00;AN=2;DP=12;FS=0.000;MLEAC=2;MLEAF=1.00;MQ=60.00;MQ0=0;QD=19.90	23	0.5	0.01	TTTCTTCTTGAGAGAGAGAGATCAC	GGCTGGGCATTTAATTCATTTTATG	60.058	60.001
scaffold_2	31295745	scaffold_2_31295745	T	TAGTTATACTTGTAACATCCCGAGCATTTAAAAATATAGGCTTTTTAAAATTGTTCTTTAAATATA	1444.73	AC=2;AF=1.00;AN=2;DP=36;FS=0.000;MLEAC=2;MLEAF=1.00;MQ=58.09;MQ0=0;QD=35.09	65	no hit	no hit	ATTGACCTGTACTTGTATGTGTTTG	GGGTTTTAGTTTGGATTGGTATTCA	60	59.998
scaffold_2	31302786	scaffold_2_31302786	GTCGCTTGGTATCTTAGTTTGCTTTCTTTATTTCTAA	G	146.9	AC=2;AF=1.00;AN=2;DP=7;FS=0.000;MLEAC=2;MLEAF=1.00;MQ=60.00;MQ0=0;QD=20.99	36	0.03	0	GAAGTGTTCACATGGAAAAGTTAGA	TAGTGATGTGTTGATGACAGAAGTA	59.942	59.998
scaffold_2	31306634	scaffold_2_31306634	GTGCTAAATGCTACGCTATTTAGTACCGGTTGT	G	322.75	AC=2;AF=1.00;AN=2;DP=5;FS=0.000;MLEAC=2;MLEAF=1.00;MQ=60.00;MQ0=0;QD=31.83	32	0.02	0.02	TCGACGATTATTTGTTGTAGATGTG	GTTGTGAAATTCTGACTCCTTGTAA	59.946	59.942
scaffold_2	31347621	scaffold_2_31347621	A	ATGTTTAAACTCTGAAGTTTG	141.06	AC=2;AF=1.00;AN=2;DP=7;FS=0.000;MLEAC=2;MLEAF=1.00;MQ=60.00;MQ0=0;QD=20.15	20	0.23	0.01	TAATTATGTTACCACTGTCCAATGC	TAGCCTCATGTTACTGTATAGCATT	59.883	59.938
scaffold_2	31348078	scaffold_2_31348078	T	TTTTTTTTTTGAGAGAGTGCGGATGGAGTGC	440.75	AC=2;AF=1.00;AN=2;DP=11;FS=0.000;MLEAC=2;MLEAF=1.00;MQ=58.47;MQ0=0;QD=34.04	30	0.04	0	ATATGTATTATGGGATGTGGCTTCT	TATCTACTAGCTTGCAATGATCTGA	59.995	59.703
scaffold_2	31365738	scaffold_2_31365738	T	TGCTAAAGGCAAGACACTATTTTGTTTTCTCGAACACACAAGA	173.06	AC=2;AF=1.00;AN=2;DP=7;FS=0.000;MLEAC=2;MLEAF=1.00;MQ=60.00;MQ0=0;QD=24.72	42	0.33	0.12	TCATTACCAAACTTCCCCCATATTA	TTGGTACTTGGTAGTCAGTTAAAGT	60.054	60.115
scaffold_2	31370808	scaffold_2_31370808	A	ACTAAGAGCAACTCCAAGAGACT	50.19	AC=2;AF=1.00;AN=2;DP=5;FS=0.000;MLEAC=2;MLEAF=1.00;MQ=60.00;MQ0=0;QD=10.04	22	0.26	0.17	CGATGAGATTTACAACTTTGGAGTT	TATATGTAGCTACCGCCAACTAATT	60.059	59.998
scaffold_2	31381475	scaffold_2_31381475	G	GATTTTGGCATTTGGTTACTTTGTTGGGACCAAACCAAA	1087.73	AC=2;AF=1.00;AN=2;DP=26;FS=0.000;MLEAC=2;MLEAF=1.00;MQ=59.36;MQ0=0;QD=32.95	38	0.18	0.12	CATACATAGTCATAGTGGCCATACT	AGTAAGTAACGCTATGTCAAAATGG	60.057	59.886
scaffold_2	31383184	scaffold_2_31383184	A	ATTTAGGGTTTGGTGGAGAATTATTTTTGCAAAATTGGTGTTCATGTTGGGTCC	1309.73	AC=2;AF=1.00;AN=2;DP=31;FS=0.000;MLEAC=2;MLEAF=1.00;MQ=59.81;MQ0=0;QD=32.53	53	0.08	0.18	ATTTAGAAGACCGTGCTAAGTTCTA	CGAAATGTTCTATATGGCACTCATT	60.057	60.001
scaffold_2	31397115	scaffold_2_31397115	ATTTGGTGATAGCCCGAGTAGCAGTCGAGGAAGCAAAGCAGGATGCTCCCAGCCGTAGAG	A	161.77	AC=2;AF=1.00;AN=2;DP=2;FS=0.000;MLEAC=2;MLEAF=1.00;MQ=32.98;MQ0=0;QD=24.49	59	0.06	0.16	CGTAGAGTCTATGACTTGGTCTATG	GGAGGCCATTAGGGTAGAATTAAAT	60.29	60.71
scaffold_2	31402202	scaffold_2_31402202	GCTCTCCTCCCATGGCTACCTTCGT	G	100.14	AC=2;AF=1.00;AN=2;DP=3;FS=0.000;MLEAC=2;MLEAF=1.00;MQ=60.00;MQ0=0;QD=33.38	24	0.3	0.02	AAAACCAAGACCACAAGTATAATGG	GGGATGTACGATTTTATCCATCATG	59.998	60.117
scaffold_2	31410938	scaffold_2_31410938	A	AGAATGGTTATCATTAATATATTTTACAGTAAGGAAACAATGTCAAT	47.86	AC=2;AF=1.00;AN=2;DP=6;FS=0.000;MLEAC=2;MLEAF=1.00;MQ=60.00;MQ0=0;QD=7.98	46	0.04	0	TCTACTCTCAAAGCAACAAAGAATG	AGAGTCATGTGTCATAAGGTAAACT	60.001	59.997
scaffold_2	31440017	scaffold_2_31440017	GGACATTTCTTGAGAGGAAAAAAATATTTA	G	341.73	AC=1;AF=0.500;AN=2;BaseQRankSum=0.000;ClippingRankSum=-0.348;DP=10;FS=0.000;MLEAC=1;MLEAF=0.500;MQ=60.00;MQ0=0;MQRankSum=0.000;QD=34.17	29	0.27	0.01	CGATCCTCTGATCCATCTAATCTAG	GACCATTTGAAAAGAACACTCAGTA	59.942	59.942
scaffold_2	31468924	scaffold_2_31468924	CGTAGTAGTAAATACACTGCTGCCCGATTTGGTGGCTACAGTCTTGAACTCGTTTATCGCCCTTCTTCGGTCCAAAGGG	C	438.73	AC=1;AF=0.500;AN=2;BaseQRankSum=0.000;ClippingRankSum=0.000;DP=16;FS=0.000;MLEAC=1;MLEAF=0.500;MQ=60.00;MQ0=0;MQRankSum=-1.448;QD=27.42	78	0.08	0.14	TGTAGCTACCTTTTCTATGTTTCCT	GTGTATTTACTACTACGTGGTACCA	59.996	60.117
scaffold_2	31481792	scaffold_2_31481792	CTTGACTTTTGGTGATGACAAGGCTACTTCTG	C	428.73	AC=1;AF=0.500;AN=2;BaseQRankSum=-0.290;ClippingRankSum=-1.448;DP=12;FS=0.000;MLEAC=1;MLEAF=0.500;MQ=49.47;MQ0=0;MQRankSum=-0.579;QD=25.41;ReadPosRankSum=-1.741	31	0.28	0.02	AGTAGTACTTTCCGAGTAACAATGT	AGTGGCCTTTTCAACATATAGACTA	59.999	60.056
scaffold_2	31504273	scaffold_2_31504273	A	ACCGGTCACCTGCTCCCCGCCGTCCG	534.73	AC=2;AF=1.00;AN=2;DP=15;FS=0.000;MLEAC=2;MLEAF=1.00;MQ=60.00;MQ0=0;QD=25.55	25	0.43	0.01	CATACTGTCCATTTCTCCAGAGTAT	GATGATTTTTCCGGCAAAAGAATAG	60.174	59.716
scaffold_2	31504720	scaffold_2_31504720	G	GATTATCATAATTTACGTGTCTAAGTATGAATTAAACAGTTTGTAGACAAAGATTATATGTACGT	1178.73	AC=2;AF=1.00;AN=2;DP=28;FS=0.000;MLEAC=2;MLEAF=1.00;MQ=57.06;MQ0=0;QD=36.54	64	no hit	no hit	GGGAAGAAGGGTTGAAATAAAATGA	GCAACCAATAAGGACATGTACAATA	59.997	59.883
scaffold_2	31515907	scaffold_2_31515907	C	CCTTGTGATCCTCCCTATAATTTTAACCA	1062.52	AC=2;AF=1.00;AN=2;DP=16;FS=0.000;MLEAC=2;MLEAF=1.00;MQ=57.79;MQ0=0;QD=35.21	28	no hit	no hit	CTCTTTTTGACAGTGATGATCAAGT	TGCTCTAGTAGTACAAAATGTAGCA	60	60.057
scaffold_2	31524376	scaffold_2_31524376	GACGGCCCGTATACACGACCTTCCT	G	191.82	AC=2;AF=1.00;AN=2;DP=5;FS=0.000;MLEAC=2;MLEAF=1.00;MQ=60.00;MQ0=0;QD=26.43	24	0.05	0	GTAGGTCATCTCATTGTTTCATACG	GTAAGGGAGGGAGAAAAACATACTA	60.003	60.056
scaffold_2	31529822	scaffold_2_31529822	GATATGATATAAATTTTAGTCGGGTCTAAA	G	384.73	AC=2;AF=1.00;AN=2;DP=10;FS=0.000;MLEAC=2;MLEAF=1.00;MQ=56.57;MQ0=0;QD=30.66	29	0.07	0.02	TTTAGTCGGGTCTAAAAATCCAAAC	CTTGAACAACTAAACAGGACCTTAG	60	60.001
scaffold_2	31530855	scaffold_2_31530855	AGCTATACAAAGTAAAATGCATGC	A	231.79	AC=2;AF=1.00;AN=2;DP=6;FS=0.000;MLEAC=2;MLEAF=1.00;MQ=60.00;MQ0=0;QD=29.28	23	0.36	0	CGTGAATTATTGTCCAAACATTGAC	TAATTTCTGATACCCCCTTCAAAGA	59.891	59.994
scaffold_2	31531106	scaffold_2_31531106	AATGTGTGTGTGTGTGTGTGTGTGT	A	188.84	AC=2;AF=1.00;AN=2;DP=5;FS=0.000;MLEAC=2;MLEAF=1.00;MQ=60.00;MQ0=0;QD=30.20	24	0.38	0.1	TCTTTGAAGGGGGTATCAGAAATTA	AGCTAGCTAGATTTTCCCTATGTTT	59.994	60.115
scaffold_2	31540588	scaffold_2_31540588	TAAGGTTTTGGGAAGCGCTCCGCGTGACTGCTC	T	315.73	AC=2;AF=1.00;AN=2;DP=10;FS=0.000;MLEAC=2;MLEAF=1.00;MQ=60.00;MQ0=0;QD=31.57	32	0.05	0	AGGTTTTGCCTCTTCTACATTATTG	AATCAGATCAAGTCATACGTACTGA	59.823	59.882
scaffold_2	31541217	scaffold_2_31541217	GTGCCATGGGTGGATGTACTTCCATGCTGCTTCTAATGCCATGGGTC	G	310.73	AC=2;AF=1.00;AN=2;DP=9;FS=0.000;MLEAC=2;MLEAF=1.00;MQ=60.00;MQ0=0;QD=34.53	46	0.05	0	GTAGAACTAGGACACAAAGACTACA	TATTTTCCCTCCCTATTTAGCAACT	60	60.054
scaffold_2	31542514	scaffold_2_31542514	GCTTGTTGAAGATGATATCTAACATGTGCGACACTAGTGAA	G	280.75	AC=2;AF=1.00;AN=2;DP=9;FS=0.000;MLEAC=2;MLEAF=1.00;MQ=60.00;MQ0=0;QD=31.19	40	0.44	0.02	ACTAGTGAGCTTGTTGAAGATGATA	ACATGGATAGAATCATAGGGAAGAC	60.057	59.996
scaffold_2	31554366	scaffold_2_31554366	C	CATGGTCGTTCCAGGGGAATTCTCCTTGTGGTCGATCTTACAACATTTGATATTGGATCCATTG	412.25	AC=2;AF=1.00;AN=2;DP=11;FS=0.000;MLEAC=2;MLEAF=1.00;MQ=50.48;MQ0=0;QD=23.52	63	0.1	0.3	CACCATCAAAGTTGAGTTTCAAATG	CATATGTGTGCCATTCCTATCAAAT	60.003	59.999
scaffold_2	31557327	scaffold_2_31557327	C	CCGATAGATCTACCTCTTGTGGATTGGAGATT	697.73	AC=2;AF=1.00;AN=2;DP=17;FS=0.000;MLEAC=2;MLEAF=1.00;MQ=60.00;MQ0=0;QD=27.04	31	0.05	0	GACGGCTACAGTAGTACCATAATAA	TCAACCCTAACTCAACATATGATGA	60	60.056
scaffold_2	31558397	scaffold_2_31558397	A	AGGTTCGAAAGTGAATTAAAG	105.52	AC=2;AF=1.00;AN=2;DP=8;FS=0.000;MLEAC=2;MLEAF=1.00;MQ=57.71;MQ0=0;QD=13.19	20	0.36	0.15	AGGATGGAAAGTTGAAGAAGAAAAG	GTGTCAAGATCACCTTCGATTTTTA	59.94	60.059
scaffold_2	31558409	scaffold_2_31558409	C	CGATGCCGTCCCACCCTTTTAATTCAGTGTGGATCAAT	352.79	AC=2;AF=1.00;AN=2;DP=10;FS=0.000;MLEAC=2;MLEAF=1.00;MQ=58.18;MQ0=0;QD=30.07	37	0.24	0.24	AGGATGGAAAGTTGAAGAAGAAAAG	GTGTCAAGATCACCTTCGATTTTTA	59.94	60.059
scaffold_2	31582231	scaffold_2_31582231	A	ATGTTCATTCAATTAATTATGTTTCAT	760.73	AC=2;AF=1.00;AN=2;DP=24;FS=0.000;MLEAC=2;MLEAF=1.00;MQ=59.30;MQ0=0;QD=31.70	26	0.39	0	CAAAATCGTTACGGAGATTTATGGA	GGCTATAAGAAGTGTGCTCCTATAT	59.944	60.057
scaffold_2	31648641	scaffold_2_31648641	C	CGCCCCCTTTCGCGTCATCTCCTTGCCGCCGGGGCACGCCCGCCCTGCTCCACGTCGTCAGATATTTGAGAT	471.74	AC=2;AF=1.00;AN=2;DP=13;FS=0.000;MLEAC=2;MLEAF=1.00;MQ=58.63;MQ0=0;QD=34.37	71	0.09	0.31	TGAGTGATTGACTGAATGATTTGAC	CATGAACCTTTCGCTTAACCTTCAC	60.059	63.023
scaffold_2	31689551	scaffold_2_31689551	C	CAGGAACGCAAGTCCTTGCGT	520.73	AC=2;AF=1.00;AN=2;DP=15;FS=0.000;MLEAC=2;MLEAF=1.00;MQ=60.00;MQ0=0;QD=34.72	20	no hit	no hit	GAAAGTAGTTGGTGCATTTCTAACT	CAAAGAAACTCTAACTAACCTTGCA	60	59.942
scaffold_2	31732806	scaffold_2_31732806	GCCCAACCGGTTTACGATGATGTTAGTTTATTTATTCAGCATATACCAACAAATCGTGTCAGATCGATCCA	G	152.82	AC=2;AF=1.00;AN=2;DP=7;FS=0.000;MLEAC=2;MLEAF=1.00;MQ=60.00;MQ0=0;QD=21.83	70	0.03	0.01	CATAGATCATACTCCCTTCATTCCA	CCTTTGTCACAGAATTAGCTATACG	59.997	60.003
scaffold_2	31745329	scaffold_2_31745329	C	CGCTAGTTTTTAAAATATGTG	52.92	AC=2;AF=1.00;AN=2;DP=2;FS=0.000;MLEAC=2;MLEAF=1.00;MQ=60.00;MQ0=0;QD=26.46	20	0.11	0.01	TCTAAACTTCCAACTTGTCAGAAAC	GTCTAGCTAATCGGATCCAAGATAA	59.884	60.058
scaffold_2	31764177	scaffold_2_31764177	GTGATGGCATAGCCCACCCGTCTCACGCAAATAAATACATAACTTTTTCATA	G	212.74	AC=2;AF=1.00;AN=2;DP=9;FS=0.000;MLEAC=2;MLEAF=1.00;MQ=60.00;MQ0=0;QD=23.64	51	no hit	no hit	GCAGCTCTATATCAAAGTTGTAGTG	TCATCATGTGCACTAGTAATAGGAA	60.003	59.879
scaffold_2	31799105	scaffold_2_31799105	ACGTGCTGCATGGGCCGCCCGGCCTGTG	A	382.73	AC=2;AF=1.00;AN=2;DP=10;FS=0.000;MLEAC=2;MLEAF=1.00;MQ=60.00;MQ0=0;QD=30.74	27	0.04	0.05	GTCGGCTATGTTTCATTTTGAATTC	CATCAGCGACTAATTAATCAAGACT	59.947	59.481
scaffold_2	31810847	scaffold_2_31810847	GGGGGGGGGGGGGGGGGGGGCTTTT	G	220.79	AC=2;AF=1.00;AN=2;DP=6;FS=0.000;MLEAC=2;MLEAF=1.00;MQ=60.00;MQ0=0;QD=28.69	24	no hit	no hit	GCTCTAACTTTGGCACTATGTAAAA	CACCTATAGCTCCACTTAAATTTCG	60.059	60.002
scaffold_2	31908159	scaffold_2_31908159	CTTACTTGTTTTATTTGCTTGCATCATTTTTTATCAATGTGTTTTTCCTCCAAATAAAATCTG	C	108.9	AC=2;AF=1.00;AN=2;DP=6;FS=0.000;MLEAC=2;MLEAF=1.00;MQ=60.00;MQ0=0;QD=18.15	62	no hit	no hit	CATGCAGTTTGATAATGCGAATAAC	GTGCTTGAGTTACAATTGATTTAGC	60.062	59.662
scaffold_2	31974886	scaffold_2_31974886	TAATTAACACTGTCCAATCGGCGGTAGTACCATTTCGTCAACACCA	T	35.84	AC=2;AF=1.00;AN=2;DP=1;FS=0.000;MLEAC=2;MLEAF=1.00;MQ=60.00;MQ0=0;QD=29.58	45	0.01	0	TCCAGCCAGATAAAAGAATATCTCA	GCTACAGTAACCATTTGCTAATGAT	59.877	59.942
scaffold_2	32116714	scaffold_2_32116714	G	GAAATGAAAGGCTGAACGAAGAGA	79.5	AC=2;AF=1.00;AN=2;DP=5;FS=0.000;MLEAC=2;MLEAF=1.00;MQ=60.00;MQ0=0;QD=15.90	23	no hit	no hit	CACTTTGGAAGCTCAGGTTAATTAA	TAGTACCTTAGGACTACTACTGCAT	59.999	60.115
scaffold_2	32123014	scaffold_2_32123014	T	TGAGCGGCAACTCAAGGTCAGGGTCATGGGCCAGCTGCAGTAGCAGGTCCACCATATCCCTTGCCACGAACCTCTCACCCTC	921.73	AC=2;AF=1.00;AN=2;DP=22;FS=0.000;MLEAC=2;MLEAF=1.00;MQ=58.93;MQ0=0;QD=27.87	81	0.09	0.13	TGCATGTCTCGAACTAGTTAAAATG	CTTTCTTTAATCCTTTGTGCTCTCA	60.117	60
scaffold_2	32149882	scaffold_2_32149882	ACCGGGATAAAAGGGGGTCTTTTATC	A	53.7	AC=2;AF=1.00;AN=2;DP=0;FS=0.000;MLEAC=2;MLEAF=1.00;MQ=0.00;MQ0=0	25	0.02	0.22	CACTAGTAGAGAATTCACCTTCCAT	TTTTATCCCGGTTGGTATTACAAAC	60.116	60.058
scaffold_2	32151699	scaffold_2_32151699	G	GCAATTCCGATTGATCATTGATACCACACTATGT	523.74	AC=2;AF=1.00;AN=2;DP=21;FS=0.000;MLEAC=2;MLEAF=1.00;MQ=60.00;MQ0=0;QD=24.94	33	0.02	0	CAATTCCGATTGATCATTGATACCA	TATCAGAGTGATGAGATTCAGCTTT	60	60.115
scaffold_2	32154897	scaffold_2_32154897	A	AAAGAAAAAAACAAATGATGCGCCT	534.73	AC=2;AF=1.00;AN=2;DP=14;FS=0.000;MLEAC=2;MLEAF=1.00;MQ=60.00;MQ0=0;QD=25.63	24	0.6	0.02	AAGCTATTTTCTACCACGGATATCT	CGTCGTCATTCGTGATATATCAAAT	59.938	59.89
scaffold_2	32159963	scaffold_2_32159963	ACATCAGCAAACATGATAATTTCGGACCTTGTGTTGCACGTTACCAATAACTAATCACTTAGTTAAACAACTTCAAACATCATTTCGCTACCAATAATTAACCG	A	499.73	AC=1;AF=0.500;AN=2;BaseQRankSum=1.042;ClippingRankSum=1.273;DP=15;FS=0.000;MLEAC=1;MLEAF=0.500;MQ=54.40;MQ0=0;MQRankSum=0.116;QD=33.32;ReadPosRankSum=0.496	103	0.29	0.01	TGATTCCGATCCTAATCTTCAGTAG	ACGATTAGTTATTGGTAGCGAAATG	59.999	60.002
scaffold_2	32167211	scaffold_2_32167211	T	TTAGCTAGGATCTCAGCAACA	142.06	AC=2;AF=1.00;AN=2;DP=4;FS=0.000;MLEAC=2;MLEAF=1.00;MQ=60.00;MQ0=0;QD=33.50	20	0.48	0.16	TCCTTATTTTCCTGTAGTTGATGGA	GTCTGAGAAACGTTAATCCAAGAAA	59.995	60.002
scaffold_2	32169184	scaffold_2_32169184	T	TTCAATCCAGACGGGGCCTAAGATG	443.74	AC=2;AF=1.00;AN=2;DP=13;FS=0.000;MLEAC=2;MLEAF=1.00;MQ=60.00;MQ0=0;QD=34.13	24	0.02	0	GCTGAAATCTGATTACTTCTGGTTT	CGGGTATGCAATTTATGATTCATCT	60.058	60.058
scaffold_2	32179681	scaffold_2_32179681	CAGACACATAATTGTTTCTCTCGTAGAATCACCTCTCACAATAAATTAAAAGTAGGA	C	149.87	AC=2;AF=1.00;AN=2;DP=5;FS=0.000;MLEAC=2;MLEAF=1.00;MQ=60.00;MQ0=0;QD=29.97	56	0.25	0.03	CTGAAGTTGATGTAGACGTTTTCTT	CATAGAATCATGTCACGAAATCGAA	60.002	60.003
scaffold_2	32180043	scaffold_2_32180043	CACGATCAGTCGGATACGGGCACACGGCAGATGAGATGGAACGGCAGT	C	201.75	AC=2;AF=1.00;AN=2;DP=7;FS=0.000;MLEAC=2;MLEAF=1.00;MQ=54.89;MQ0=0;QD=28.82	47	0.45	0.01	TCGTAGAATCACCTCTCACAATAAA	TCAATTCTCGTCTCCTTCAGATAAA	60.057	60.057
scaffold_2	32185487	scaffold_2_32185487	AAATATCATATTAATATAAATTTGACTGCAGCACTTTAATTTT	A	60.14	AC=2;AF=1.00;AN=2;DP=4;FS=0.000;MLEAC=2;MLEAF=1.00;MQ=60.00;MQ0=0;QD=15.04	42	0.28	0.02	GTATGAGATGAGCAGCAGTAAAAAT	GTACTAGAAGATGTCGGAGAAAGAT	59.942	59.941
scaffold_2	32185720	scaffold_2_32185720	A	ACTTAATACTTTACTTGACTAGGTC	185.9	AC=2;AF=1.00;AN=2;DP=5;FS=0.000;MLEAC=2;MLEAF=1.00;MQ=60.00;MQ0=0;QD=32.11	24	no hit	no hit	GGAGCTGCTCTTACTAATTCAAAAT	AACCTCATGCATCATATCGATATCT	59.883	60.115
scaffold_2	32193245	scaffold_2_32193245	G	GTACCGGAAAAAAGAGCGTGGCGTGGACAAA	615.73	AC=2;AF=1.00;AN=2;DP=15;FS=0.000;MLEAC=2;MLEAF=1.00;MQ=60.00;MQ0=0;QD=29.36	30	0.51	0.16	GTATGCGGAATCAGTGAGTACTATA	ACCTCTTAGATTTTGTAACGAAGGA	60.058	60.233
scaffold_2	32195424	scaffold_2_32195424	G	GATTGTTTCACTCACACTTTGGCGTTATACGCAGGCAGTTAGCAGCTGCAGGCTGCAGCAGCATCATGC	431.74	AC=2;AF=1.00;AN=2;DP=11;FS=0.000;MLEAC=2;MLEAF=1.00;MQ=58.87;MQ0=0;QD=27.48	68	0.36	0.31	GTTGTACTGTTTTTAGCGATAGTGT	ATCCAGTAATGACTCGTTACTACTC	60.06	59.942
scaffold_2	32195746	scaffold_2_32195746	CGACCCTTTGTCCTGAATCCCCT	C	143	AC=2;AF=1.00;AN=2;DP=4;FS=0.000;MLEAC=2;MLEAF=1.00;MQ=60.00;MQ0=0;QD=27.87	22	0.48	0.04	GTTGTACTGTTTTTAGCGATAGTGT	ATCCAGTAATGACTCGTTACTACTC	60.06	59.942
scaffold_2	32200418	scaffold_2_32200418	T	TATCATTTTTGCCAATACACGATCGATCAAAATTGAAATAACCGCAG	132.7	AC=2;AF=1.00;AN=2;DP=7;FS=0.000;MLEAC=2;MLEAF=1.00;MQ=60.00;MQ0=0;QD=18.96	46	0.37	0.3	AGTTACAGCCTTATAGGTTTGATGA	GCATTCAGCAGTAGAATAATAGCAA	60.056	60.001
scaffold_2	32211184	scaffold_2_32211184	G	GGCTTTGCGGCTAGGTAAAATTAATCGCATACGAT	52.92	AC=2;AF=1.00;AN=2;DP=3;FS=0.000;MLEAC=2;MLEAF=1.00;MQ=60.00;MQ0=0;QD=17.64	34	0.4	0.11	GTAGTGTTAACGTCAGAACAGTTTT	GAAGATAAAGATACGCAGGAATCAC	60.175	60.06
scaffold_2	32216835	scaffold_2_32216835	ACCTATAACTCTGATCAATATGAGACT	A	235.79	AC=2;AF=1.00;AN=2;DP=6;FS=0.000;MLEAC=2;MLEAF=1.00;MQ=60.00;MQ0=0;QD=31.41	26	0.45	0.04	GATCAATATGAGAAGCAGTGTGTAC	ATTGACCGCATGACAATTAATCTAG	60.003	60.001
scaffold_2	32225641	scaffold_2_32225641	A	ATACACGCAGCTAATCACGTTAGGACTTCTTGTTATCCAGTTGCTTTGATCTTAAAC	46.27	AC=2;AF=1.00;AN=2;DP=8;FS=0.000;MLEAC=2;MLEAF=1.00;MQ=60.00;MQ0=0;QD=5.78	56	no hit	no hit	GGAGTCAAAGTTTTGGACTCAATTA	GTAGGTTGATGACACAAGGATATTG	59.941	59.943
scaffold_2	32226447	scaffold_2_32226447	CTTCAAACTTCTTCTACTACGTCCTTGTTTCAAGTT	C	430.73	AC=2;AF=1.00;AN=2;DP=10;FS=0.000;MLEAC=2;MLEAF=1.00;MQ=57.04;MQ0=0;QD=30.76	35	0.3	0.01	CTACATTGTTTTTCTAGTGGTTCGT	CTTGAGGATGATTCTAGCATCAAAG	60.002	60.001
scaffold_2	32226663	scaffold_2_32226663	GGTGAGGGAAGCAACACCGTATATAGGATCCCCAGTAAGAACTACTTACA	G	277.77	AC=2;AF=1.00;AN=2;DP=7;FS=0.000;MLEAC=2;MLEAF=1.00;MQ=60.00;MQ0=0;QD=25.18	49	no hit	no hit	CTACATTGTTTTTCTAGTGGTTCGT	CTTGAGGATGATTCTAGCATCAAAG	60.002	60.001
scaffold_2	32231048	scaffold_2_32231048	A	AGTCAATGTCCTCCATTGTAG	142	AC=2;AF=1.00;AN=2;DP=4;FS=0.000;MLEAC=2;MLEAF=1.00;MQ=51.94;MQ0=0;QD=27.98	20	0.28	0.22	GAGATGTTGACGAAAATTTGTTCAC	TAACGCATCTTCTCTCCTGTTAAAA	60.062	60.758
scaffold_2	32248794	scaffold_2_32248794	GTTGTGTACCAAATTTCAAGCCAGCT	G	144.94	AC=2;AF=1.00;AN=2;DP=4;FS=0.000;MLEAC=2;MLEAF=1.00;MQ=60.00;MQ0=0;QD=21.79	25	0.34	0	CGAATGTGACTCCATTCTTAGATTC	TCAACAGGATTCCCTCAATTAAGTA	60.003	59.995
scaffold_2	32255231	scaffold_2_32255231	T	TGAATTTTTTATATTTGATTA	534.73	AC=2;AF=1.00;AN=2;DP=16;FS=0.000;MLEAC=2;MLEAF=1.00;MQ=59.88;MQ0=0;QD=33.42	20	0.29	0	TCAGTTTATCCACACACTGATTTTC	TGGAAACCCTCATATGAAAAACATC	60	60.057
scaffold_2	32280930	scaffold_2_32280930	C	CCATCTATGGCCATGAAAAAATTGATCGTT	141.06	AC=2;AF=1.00;AN=2;DP=4;FS=0.000;MLEAC=2;MLEAF=1.00;MQ=60.00;MQ0=0;QD=33.34	29	0.17	0.01	GCTGCTTAGGATTCAAAGAAGTATT	CATGGAAGGCATAAATATCGGAATT	59.883	60.057
scaffold_2	32283514	scaffold_2_32283514	A	ATGCATGCTGGTCGATTGATATCTGGTGCG	203.82	AC=2;AF=1.00;AN=2;DP=10;FS=0.000;MLEAC=2;MLEAF=1.00;MQ=59.90;MQ0=0;QD=20.38	29	no hit	no hit	CATCAATCCATCCCACTTTTCTATC	CAAGTAGAAAACTCAACCTTGTGAA	60	60.117
scaffold_2	32287149	scaffold_2_32287149	ATATACTGCAACGTCCCCCCTCCCCCTCCAAAAAAG	A	245.74	AC=2;AF=1.00;AN=2;DP=15;FS=0.000;MLEAC=2;MLEAF=1.00;MQ=58.66;MQ0=0;QD=16.38	35	0.21	0	AACTCTGTTAACATGTTAGGAATGC	GCTTTAATGCAAAGTGACATATTGG	60.058	59.946
scaffold_2	32293625	scaffold_2_32293625	TTTCCGCACCATATAGCTTCTGGGCA	T	338.73	AC=2;AF=1.00;AN=2;DP=8;FS=0.000;MLEAC=2;MLEAF=1.00;MQ=60.00;MQ0=0;QD=33.48	25	0.35	0.01	TAAGTTTTCATCCCACTCTACATGA	TATCTCCCTAGTTGTTTTGGAATGT	59.996	60.234
scaffold_2	32296428	scaffold_2_32296428	T	TCAAACTTTTGGGTGTCACTCTTTTTTTTTTTGAAGGAACTTTTTTGGGTGTCACTCTTGCTGGTAC	626.74	AC=2;AF=1.00;AN=2;DP=16;FS=0.000;MLEAC=2;MLEAF=1.00;MQ=60.00;MQ0=0;QD=35.48	66	0.08	0.02	CAGAACTAAAGCACACAAAATGTTC	GGGGTAAATTCAGAAAGACATTCAA	60.004	59.998
scaffold_2	32403675	scaffold_2_32403675	TTAACCAAGCTCTCTTTGAGCTAGTTATGAGAAATG	T	146.9	AC=2;AF=1.00;AN=2;DP=6;FS=0.000;MLEAC=2;MLEAF=1.00;MQ=60.00;MQ0=0;QD=24.48	35	0.4	0.01	ATTCCCTGTACTGTACTCTGATTTT	TCTTAATAACCTTAGACCGTTTGGA	59.996	59.997
scaffold_2	32405434	scaffold_2_32405434	AGAAGTTGCTGGTTGTACGATTCCTCATAGTTT	A	191.82	AC=2;AF=1.00;AN=2;DP=7;FS=0.000;MLEAC=2;MLEAF=1.00;MQ=60.00;MQ0=0;QD=27.40	32	0.38	0.01	ACAATGTCTAGGTGGATGCATATAT	AAAAACCTGAGCATAGTAGGTAGAA	59.996	59.996
scaffold_2	32520946	scaffold_2_32520946	G	GCTTAAACAACCGCGGAAGTACGCGACGTTCAATCATAGCGGAATGTGGCAACGCGAGAATGTCTACAGGAGCTGGATTGTTTGCTGGGTGTGTTCTCAACAAACAACT	495.14	AC=2;AF=1.00;AN=2;DP=15;FS=0.000;MLEAC=2;MLEAF=1.00;MQ=60.00;MQ0=0;QD=33.01	108	0.15	0.31	AGATGTAGTAAACTAAGCCTGACAA	ACATCGGATGTTTGATGCTAATTAG	59.997	60.001
scaffold_2	32593025	scaffold_2_32593025	G	GTGAATAGCGATGCATTTACAT	230.82	AC=2;AF=1.00;AN=2;DP=7;FS=0.000;MLEAC=2;MLEAF=1.00;MQ=60.00;MQ0=0;QD=32.97	21	0.5	0.01	TTCAGGAGGAAAGATCTGTGAAATA	GTACTGAACTACTGATTGGTAGACA	59.996	60.058
scaffold_2	32598583	scaffold_2_32598583	A	AGCGTGTTCTTGGTAAGTTCATATCGCGT	574.73	AC=2;AF=1.00;AN=2;DP=20;FS=0.000;MLEAC=2;MLEAF=1.00;MQ=59.46;MQ0=0;QD=28.74	28	0.31	0	CTGTCTCTGTTTGTCCTAAAAGAAG	TAAGATTCTCAGGTCTGAACTTTCA	60.002	59.938
scaffold_2	32600849	scaffold_2_32600849	CTAAAGAAGTTTTGGCAGGAGCAATCGGTTTCACT	C	145.94	AC=2;AF=1.00;AN=2;DP=4;FS=0.000;MLEAC=2;MLEAF=1.00;MQ=60.00;MQ0=0;QD=34.52	34	0.36	0.01	AATACTGACTTGTGCAAGGTAAATC	TACTACCCACCTACTAGTAGTAGTG	60.058	59.878
scaffold_2	32641119	scaffold_2_32641119	G	GAGACGAATCTATTAAACCTAATTAA	96.37	AC=2;AF=1.00;AN=2;DP=3;FS=0.000;MLEAC=2;MLEAF=1.00;MQ=48.81;MQ0=0;QD=32.12	25	0.13	0.32	GCAAATAGCTACTGTAACAACACAT	CTCCACTAGCTAGTATGACTACATG	60.348	60.059
scaffold_2	32721948	scaffold_2_32721948	A	AGAATGGTCATGGACTCATGG	616.73	AC=1;AF=0.500;AN=2;BaseQRankSum=-1.327;ClippingRankSum=-1.123;DP=23;FS=0.000;MLEAC=1;MLEAF=0.500;MQ=60.00;MQ0=0;MQRankSum=0.102;QD=26.81;ReadPosRankSum=-0.306	20	0.08	0	TTATAAACTTGGTGGGGATTAAGGA	GTCCCTTAGAAAACAAGAGCTTTAG	59.994	60.059
scaffold_2	32742589	scaffold_2_32742589	GCTCTTTTAGATTCATAGATATTATTATGCATCTAGACATACACTA	G	388.73	AC=2;AF=1.00;AN=2;DP=1;FS=0.000;MLEAC=2;MLEAF=1.00;MQ=34.00;MQ0=0;QD=31.44	45	no hit	no hit	CCTATTAGCTGTTGATTGAAACACA	AATTTGGAACGGAGGGAGTAATATA	60.058	59.876
scaffold_2	32768648	scaffold_2_32768648	TGCTTAGCTGCCAACTGAAGAACACCGGCCGGGACTGTCA	T	248.74	AC=2;AF=1.00;AN=2;DP=8;FS=0.000;MLEAC=2;MLEAF=1.00;MQ=60.00;MQ0=0;QD=31.09	39	0.07	0	TAGTAGTCGTCACTCACTAGTTCTA	CATGCATTCTAAATTTTGCCAGATC	60.057	60.002
scaffold_2	32783018	scaffold_2_32783018	A	AATACGCCCTCCGTATAAGAAAAG	124.73	AC=1;AF=0.500;AN=2;BaseQRankSum=0.731;ClippingRankSum=-0.731;DP=8;FS=0.000;MLEAC=1;MLEAF=0.500;MQ=60.00;MQ0=0;MQRankSum=-0.731;QD=15.59;ReadPosRankSum=-0.731	23	no hit	no hit	GCATTCACGAGACGAATCTATTAAA	GTCATATCGAATGTTTGGATGCTAA	60.003	60.001
scaffold_2	32786123	scaffold_2_32786123	G	GCTGTATAATCGATTCAGATGATGTACCACTGTGTGCGTA	341.94	AC=2;AF=1.00;AN=2;DP=13;FS=0.000;MLEAC=2;MLEAF=1.00;MQ=57.97;MQ0=0;QD=26.30	39	no hit	no hit	TACTTACTTAACTAGGCATGCATGA	TAGCAGTTCAGTTAATTGACGAAAG	60.115	60.06
scaffold_2	32820479	scaffold_2_32820479	G	GTACTAATTTTTGGTGTTTAGATTCATT	589.73	AC=1;AF=0.500;AN=2;BaseQRankSum=-0.919;ClippingRankSum=-0.714;DP=21;FS=0.000;MLEAC=1;MLEAF=0.500;MQ=59.12;MQ0=0;MQRankSum=0.510;QD=28.08;ReadPosRankSum=0.714	27	no hit	no hit	ATTATCTTGACACTGTCTCACTGAT	GGATGATGATAAATTCGAACGAACT	60.056	60.002
scaffold_2	32820564	scaffold_2_32820564	TCGAGCAAGAATGAAAGAAATAA	T	469.73	AC=1;AF=0.500;AN=2;DP=9;FS=0.000;MLEAC=1;MLEAF=0.500;MQ=53.65;MQ0=0;QD=27.70	22	0.11	0.2	ATTATCTTGACACTGTCTCACTGAT	GGATGATGATAAATTCGAACGAACT	60.056	60.002
scaffold_2	32824118	scaffold_2_32824118	TATGATAACTCTAATGTTGTCTGAACTCGCATCTTGGTATTTATAGATGTTAATTCTTTATATCCATGTGCCTATGCGCCTCTGTAAGTTATGACATCC	T	703.73	AC=1;AF=0.500;AN=2;BaseQRankSum=1.542;ClippingRankSum=-0.771;DP=22;FS=0.000;MLEAC=1;MLEAF=0.500;MQ=60.00;MQ0=0;MQRankSum=1.349;QD=31.99	98	0.06	0.02	TTTGTGGTGATCTTGGAATATCATG	TGTCCTAGAACAAGCTCTTTATTCT	59.882	59.997
scaffold_2	32834774	scaffold_2_32834774	CAATCAGATAATTGCATCGCAATCATCCAGATACG	C	279.76	AC=2;AF=1.00;AN=2;DP=7;FS=0.000;MLEAC=2;MLEAF=1.00;MQ=60.00;MQ0=0;QD=29.17	34	0.14	0	CATTCAAAGAACAAGTGTTGAACTG	AGATGTAGATGTGTCTGTAATTGGT	59.947	60.056
scaffold_2	33267781	scaffold_2_33267781	C	CACGTCGCACCGCACCCGCATG	202.14	AC=2;AF=1.00;AN=2;DP=12;FS=0.000;MLEAC=2;MLEAF=1.00;MQ=60.00;MQ0=0;QD=16.85	21	0.49	0.04	CAAGCCCATATATTCCAACAGTATG	GAGGAGATCTTGCAACATAGAAAAA	60.058	59.825
scaffold_2	34027741	scaffold_2_34027741	GTGTTATGCCCTAGCCTAGGATCACTAGAGCACATCTAGTCGTGTCTGATACCAA	G	61.14	AC=2;AF=1.00;AN=2;DP=5;FS=0.000;MLEAC=2;MLEAF=1.00;MQ=60.00;MQ0=0;QD=12.23	54	0.2	0.35	ATTACTTGTGGCCCAACAATTATAC	TGTATTCAAGCTCTCAGTTTTCTTG	60.116	60.001
scaffold_2	34703846	scaffold_2_34703846	T	TTAGTTACTCCCAACTCCCAA	119.73	AC=1;AF=0.500;AN=2;BaseQRankSum=0.720;ClippingRankSum=-1.380;DP=9;FS=0.000;MLEAC=1;MLEAF=0.500;MQ=60.00;MQ0=0;MQRankSum=0.000;QD=13.30;ReadPosRankSum=0.720	20	0.01	0	AAATGGAGTTCTAGTATGGTGACTT	TCAATTGGGAGAAATACCTTATGGA	59.996	60.054
scaffold_2	34707696	scaffold_2_34707696	TAAAAAGTGACTAAAATGTGACTGAAGAGCCAAACACTCCTCCTA	T	167.82	AC=2;AF=1.00;AN=2;DP=5;FS=0.000;MLEAC=2;MLEAF=1.00;MQ=60.00;MQ0=0;QD=33.56	44	0.25	0.04	CGGTGCCATTGAATCTATGATTTAT	GCCTCCTAAAACTTTTTAGTCACTT	60.058	59.941
scaffold_2	34708754	scaffold_2_34708754	A	AAGAGGACTGAACATGAGATAATTATAAAACTAATTACACGGATGG	373.25	AC=2;AF=1.00;AN=2;DP=21;FS=0.000;MLEAC=2;MLEAF=1.00;MQ=49.90;MQ0=0;QD=17.77	45	0.11	0	CTCCATCTGTGCCATTAATTTTGTA	ATAATATCAAGGCATCCTCGATCTT	60.116	60.056
scaffold_2	34780611	scaffold_2_34780611	GATAAAGGTTTATGCATGTGAAATCTTTAGCTGCAGTTGTTCTC	G	264.73	AC=1;AF=0.500;AN=2;BaseQRankSum=0.747;ClippingRankSum=0.747;DP=12;FS=0.000;MLEAC=1;MLEAF=0.500;MQ=58.23;MQ0=0;MQRankSum=-0.747;QD=22.06	43	no hit	no hit	GAACTACTACAGGTTCTTGGTAGAA	GCGGTTACTCACTAATCCTAATCTA	59.999	60
scaffold_2	34965566	scaffold_2_34965566	C	CCTCGTCCGTGTTCTACCACTACCGTATGGAGCAGCGCCCG	532.73	AC=2;AF=1.00;AN=2;DP=13;FS=0.000;MLEAC=2;MLEAF=1.00;MQ=55.02;MQ0=0;QD=24.66	40	0.5	0.29	ATTAGTGCTTCCATGATTCCCTTCT	GAGTTCACTGATAGAGGTGAGATAC	62.381	60.232
scaffold_2	34970399	scaffold_2_34970399	C	CTGTGGCTCAGTTTAAAGAAGGTACAGGGTTTATCCTAATCAATAACGCGACAAGTCCGCTTCAAACTTAACCATGTGCTCCCTGCCTCCATATTG	587.75	AC=2;AF=1.00;AN=2;BaseQRankSum=-0.651;ClippingRankSum=-1.735;DP=16;FS=0.000;MLEAC=2;MLEAF=1.00;MQ=58.47;MQ0=0;MQRankSum=0.434;QD=28.87;ReadPosRankSum=1.519	95	0.47	0.31	GCCTTATATTCCCTTGATGTTTACC	TGAACTTAAAGAGGGCCTATTTTTG	59.999	59.998
scaffold_2	34995287	scaffold_2_34995287	GCGGCCATGGCCTGGGCGCCGC	G	230.77	AC=2;AF=1.00;AN=2;DP=6;FS=0.000;MLEAC=2;MLEAF=1.00;MQ=51.10;MQ0=0;QD=28.29	21	no hit	no hit	CTGACTTGGAAGAGGTTGTTCTT	CATTCAATACCGAGCAAATGTATCA	60.995	60.232
scaffold_2	35022461	scaffold_2_35022461	T	TTATTATTAGTAATGCACTGGTAAACCTGCATGCAA	749.73	AC=2;AF=1.00;AN=2;DP=19;FS=0.000;MLEAC=2;MLEAF=1.00;MQ=60.00;MQ0=0;QD=33.14	35	0.48	0.16	AAACGATCTAGTGTTTTGTGTACAG	GCTATTCATCACCTACAAGATTCAC	60.002	60.002
scaffold_2	35048716	scaffold_2_35048716	GTTGATGAATGCCTAAATTTTT	G	1252.73	AC=2;AF=1.00;AN=2;DP=31;FS=0.000;MLEAC=2;MLEAF=1.00;MQ=60.00;MQ0=0;QD=25.56	21	0.31	0.24	CAGTACCTTGTTTGCTTAAGAAGAA	CGCACAAAGTTTTAGTTTCTAAACC	59.942	60.005
scaffold_2	35064242	scaffold_2_35064242	ATGTGTATCCAGAAAATCAAAACACTAACAATTTAGGT	A	104	AC=2;AF=1.00;AN=2;DP=3;FS=0.000;MLEAC=2;MLEAF=1.00;MQ=57.16;MQ0=0;QD=34.67	37	0.18	0.38	ATACTCTCCTCGTTTCAAACTGTAT	ATAAGTAGGAACACTCTTGATTGGT	60.057	59.996
scaffold_2	35064707	scaffold_2_35064707	T	TTGTCCTTAATCAAAATAACACTTTTGCCTAAGTAC	476.73	AC=1;AF=0.500;AN=2;BaseQRankSum=0.696;ClippingRankSum=-1.741;DP=10;FS=0.000;MLEAC=1;MLEAF=0.500;MQ=60.00;MQ0=0;MQRankSum=0.696;QD=31.82;ReadPosRankSum=1.393	35	0.37	0.6	ACCAATCAAGAGTGTTCCTACTTAT	GGCTGACCATTTTTGCTAATACTAT	59.996	59.94
scaffold_2	35070099	scaffold_2_35070099	G	GCTAAACTTTAGCCTGACGATACAAACACGCTCTAAGACCAA	975.73	AC=2;AF=1.00;AN=2;DP=23;FS=0.000;MLEAC=2;MLEAF=1.00;MQ=60.00;MQ0=0;QD=33.57	41	no hit	no hit	AAAGAATCCTAGCTCTTCAGGTTAA	CCACATTGTCAAATCATGGACTAAT	59.996	60.116
scaffold_2	35090288	scaffold_2_35090288	T	TGTGCCAGGAACTCCTCCTCAG	399.75	AC=2;AF=1.00;AN=2;DP=10;FS=0.000;MLEAC=2;MLEAF=1.00;MQ=58.75;MQ0=0;QD=30.83	21	0.51	0.01	CTACAATAGGCCACTTCTTTTGTAG	TGCTCGTGGAGTTCTTTAAGATATA	59.885	59.881
scaffold_2	35105671	scaffold_2_35105671	GTCGATAGTGAGGCGCCGGTGGTGACTTCGTCAA	G	103.06	AC=2;AF=1.00;AN=2;DP=4;FS=0.000;MLEAC=2;MLEAF=1.00;MQ=60.00;MQ0=0;QD=25.77	33	0.5	0.01	CTCACAAAAGTTAAACCACAAACTG	CTCCTATGAGTACCTCCAAAAGATT	59.889	60.115
scaffold_2	35118212	scaffold_2_35118212	GAATGTTACTTACATATTTTCT	G	278.76	AC=2;AF=1.00;AN=2;DP=7;FS=0.000;MLEAC=2;MLEAF=1.00;MQ=60.00;MQ0=0;QD=30.07	21	0.36	0	GAAGGTAAGCCAACTAAAACATCTT	GATGCATACAAACACCTAGAGAATC	59.999	60.002
scaffold_2	35120057	scaffold_2_35120057	TAAAGATGTCCGGCCCTGTATCAGTCGTCGTCCCTG	T	102.06	AC=2;AF=1.00;AN=2;DP=3;FS=0.000;MLEAC=2;MLEAF=1.00;MQ=60.00;MQ0=0;QD=34.02	35	0.22	0.01	ACTAATCCGGTGCATCTTATTATCT	CCAGGTTCACTTTTAGCTCATTTTA	59.997	59.999
scaffold_2	35127247	scaffold_2_35127247	ATTTAGTATCTGCGTGACAGGG	A	373.73	AC=2;AF=1.00;AN=2;DP=10;FS=0.000;MLEAC=2;MLEAF=1.00;MQ=49.83;MQ0=0;QD=32.31	21	0.15	0.25	GCACATATTATTGCGAGGAATAGTT	GTTTTCTAGCAATCTCATCTTTGGT	60.059	60.058
scaffold_2	35133947	scaffold_2_35133947	CGCTAGCTGCTGCTCAAGTTCCTCTAAAAAAAGATGGTGCTCGAGTTATCCGCTCTTCAG	C	119.79	AC=2;AF=1.00;AN=2;DP=3;FS=0.000;MLEAC=2;MLEAF=1.00;MQ=55.18;MQ0=0;QD=29.51	59	0.11	0.01	TATCCAACGACACTACCTCTATCTA	CTTGGGATAGTCGAATTCTCTTTTG	60.174	60.175
scaffold_2	35138686	scaffold_2_35138686	ATCGATCGCCGTGTGCTTCATCCCTTCTCTGATCGACAGGGGC	A	275.73	AC=1;AF=0.500;AN=2;DP=3;FS=0.000;MLEAC=1;MLEAF=0.500;MQ=60.00;MQ0=0;QD=27.64	42	no hit	no hit	ACGAACGTCACCAAAGATTATATTC	GGAACTGATATGTGTCTGGAGAATA	59.945	60.174
scaffold_2	35198027	scaffold_2_35198027	TCGCATCTTGATCAGCTTAAATACGTGGTGCGAGCAAAAGG	T	144.94	AC=2;AF=1.00;AN=2;DP=4;FS=0.000;MLEAC=2;MLEAF=1.00;MQ=60.00;MQ0=0;QD=31.65	40	0.17	0	GTGATCCATTTGAATCCCCATTTTA	TGGAACCTTGGTTGTACTCATATAT	60.115	59.816
scaffold_2	35228843	scaffold_2_35228843	G	GCGGCCGCGCGCCCTCGCTGC	53.7	AC=2;AF=1.00;AN=2;DP=2;FS=0.000;MLEAC=2;MLEAF=1.00;MQ=60.00;MQ0=0;QD=26.85	20	no hit	no hit	GTTTGAGATGTTACACGGTCATG	ATGGTGGACGTAGCTTTTTAATTTC	60.417	60.58
scaffold_2	35242566	scaffold_2_35242566	G	GGCTACGCTAACAGCCTTAACTACGT	445.74	AC=2;AF=1.00;AN=2;DP=14;FS=0.000;MLEAC=2;MLEAF=1.00;MQ=60.00;MQ0=0;QD=31.84	25	no hit	no hit	CAATTTGATGGAATAGTGGTTGGAT	CATTACAAACTTTGCCCTTAGGTAA	60.116	59.999
scaffold_2	35288558	scaffold_2_35288558	TATGCAAGGCCTCTTTGGTGTTTGGTTGGAGCA	T	190.82	AC=2;AF=1.00;AN=2;DP=6;FS=0.000;MLEAC=2;MLEAF=1.00;MQ=60.00;MQ0=0;QD=31.80	32	0.03	0	TAGTCAAGAAAATTTAGGCCAACTG	CTCAGAAATTTACCTTCCCGTATTC	59.999	59.943
scaffold_2	35397910	scaffold_2_35397910	T	TTACCGTGTGGCGATATCTTGTACACAACA	141.06	AC=2;AF=1.00;AN=2;DP=4;FS=0.000;MLEAC=2;MLEAF=1.00;MQ=60.00;MQ0=0;QD=24.74	29	0.47	0.27	TAAGATGGATGATTGTCGAATTTCG	TACCGGTTATGACATGAATGGATAT	60.002	59.996
scaffold_2	35554494	scaffold_2_35554494	T	TTAGTCCGGACTAAAATTCATGTCACCCCAAATATTC	365.76	AC=2;AF=1.00;AN=2;DP=6;FS=0.000;MLEAC=2;MLEAF=1.00;MQ=49.21;MQ0=0;QD=30.55	36	0.49	0.12	TTCGTCTCACAAATTAACCTTCATC	AATTAGCATCCAAATATCCGATGTG	60.059	60.058
scaffold_2	35555181	scaffold_2_35555181	T	TCGAGATTTTAGAATCTCTTTCCGACCA	210.27	AC=2;AF=1.00;AN=2;DP=8;FS=0.000;MLEAC=2;MLEAF=1.00;MQ=60.00;MQ0=0;QD=26.28	27	0.68	0.1	TCGGATATTTGGATGCTAATTAGGA	TCGGATGCTAATTAGGAGGATTAAA	59.996	59.937
scaffold_2	35693047	scaffold_2_35693047	A	ATATAAACCACCAAACAGGAGGAGTATGAAAGT	138.14	AC=2;AF=1.00;AN=2;DP=4;FS=0.000;MLEAC=2;MLEAF=1.00;MQ=60.00;MQ0=0;QD=34.54	32	no hit	no hit	GTCAAGTTAACTTCATCTTCCAACA	GTATCGAACAAGAGAAATGGAGAAG	59.942	59.945
scaffold_2	35742331	scaffold_2_35742331	C	CAGATAGATAGATAGATAGATAGAT	182	AC=2;AF=1.00;AN=2;DP=10;FS=0.000;MLEAC=2;MLEAF=1.00;MQ=60.00;MQ0=0;QD=18.20	24	0.55	0.11	TAATCTGTCTTTTTGGCAAGAAGAG	CAATTTACCGCCTTATTTCGTAGAT	60	60.002
scaffold_2	35745079	scaffold_2_35745079	TGGCGACCTTCTTCTTCTCGGTGAGGCCTGTCGCTGTCGGCCTCCC	T	346.73	AC=2;AF=1.00;AN=2;DP=8;FS=0.000;MLEAC=2;MLEAF=1.00;MQ=60.00;MQ0=0;QD=26.03	45	0.21	0.01	GTTTAGATGCTTTCTTGCTTCTTTG	GGTTCTTCAAAACCTTCAATTCCTA	59.832	59.94
scaffold_2	36175493	scaffold_2_36175493	TCTTCCCTCTCGCGTGGAGGGGCAGTGGTGCGGTCGGCCAG	T	56.37	AC=2;AF=1.00;AN=2;DP=4;FS=0.000;MLEAC=2;MLEAF=1.00;MQ=60.00;MQ0=0;QD=14.09	40	0.22	0.01	CCTACAGTCATTGACACATTTTCTT	TGGATATGATGAATCGATTGGAGAT	60	60.056
scaffold_2	36178865	scaffold_2_36178865	C	CAAATCATCAACATCAAGGAG	325.76	AC=2;AF=1.00;AN=2;DP=6;FS=0.000;MLEAC=2;MLEAF=1.00;MQ=50.52;MQ0=0;QD=27.92	20	0.5	0.06	GAACTCTATAACCGTACCTGACTAG	AGAATCAAGGAGTCAATGGTGATAT	60.001	60.115
scaffold_2	36214652	scaffold_2_36214652	CGAGGCGGCGATGTCGCGCTCGGGAA	C	229.77	AC=2;AF=1.00;AN=2;DP=11;FS=0.000;MLEAC=2;MLEAF=1.00;MQ=60.00;MQ0=0;QD=20.89	25	no hit	no hit	CCGGTTTTTCCTTTTCTATTCTCTT	GCCCTAATATCTTATTTTGCCAAGA	59.999	59.704
scaffold_2	36216053	scaffold_2_36216053	T	TGCGACGGCACGGGGCGTGCGG	181	AC=2;AF=1.00;AN=2;DP=5;FS=0.000;MLEAC=2;MLEAF=1.00;MQ=45.82;MQ0=0;QD=29.97	21	no hit	no hit	TTTTTCTCCTCTCATTCTCCTGTTA	CATATATTCGCGTCGATCACTTCTC	59.937	61.915
scaffold_2	36220993	scaffold_2_36220993	ATCCATGATTTATATATTGTG	A	376.73	AC=2;AF=1.00;AN=2;DP=7;FS=0.000;MLEAC=2;MLEAF=1.00;MQ=35.46;MQ0=0;QD=33.39	20	0.19	0.14	GTTATGTCCTAGAGGCAATCATAGA	GATATCTCCATGTTCATGACTTGTG	59.998	60.001
scaffold_2	36221037	scaffold_2_36221037	TACTTGAATTGATCTACAATTATGTGAATTG	T	336.73	AC=2;AF=1.00;AN=2;DP=8;FS=0.000;MLEAC=2;MLEAF=1.00;MQ=47.96;MQ0=0;QD=31.09	30	0.18	0.04	GTTATGTCCTAGAGGCAATCATAGA	GATATCTCCATGTTCATGACTTGTG	59.998	60.001
scaffold_2	36259579	scaffold_2_36259579	T	TAAGTTTCCAGTTGAACTTTTAACAAAA	230.82	AC=2;AF=1.00;AN=2;DP=6;FS=0.000;MLEAC=2;MLEAF=1.00;MQ=60.00;MQ0=0;QD=35.23	27	0.21	0	TGGTGCTATATTTCAATGACCTTTC	AGAGAAAGTAAACAAAGAGGAGGAA	59.882	60.115
scaffold_2	36290790	scaffold_2_36290790	C	CCCCTCCTACCTAGAACAACCCTAAA	440.74	AC=2;AF=1.00;AN=2;DP=14;FS=0.000;MLEAC=2;MLEAF=1.00;MQ=60.00;MQ0=0;QD=31.48	25	no hit	no hit	ACATGGAGAATCGAGAAATTCAAAG	CATTCCTCACCTTCTCAAAGATTTT	60.117	59.999
scaffold_2	36319279	scaffold_2_36319279	G	GCACGCCCTTTTCACATGCCTAACAGGCTA	139.14	AC=2;AF=1.00;AN=2;DP=4;FS=0.000;MLEAC=2;MLEAF=1.00;MQ=60.00;MQ0=0;QD=34.79	29	0.2	0.01	GATTTCCATGAAAGAACAGGTAGAG	CTTTTCTACCGTCGCTAATAAGAAG	59.885	60.004
scaffold_2	36347069	scaffold_2_36347069	TCGGCCTCGTCCCACGCACACG	T	287.74	AC=2;AF=1.00;AN=2;DP=9;FS=0.000;MLEAC=2;MLEAF=1.00;MQ=60.00;MQ0=0;QD=31.97	21	0.22	0.02	GGGAGTATTAGACAACTGTATTCCA	TTTGGATGTTACGTGTCGATAAAAG	60.115	60.346
scaffold_2	36364136	scaffold_2_36364136	ATGCTTGTGTAGCTGACCTTCGTCCAAGCCTGGGGGGCGTCCGATCCCATTTCT	A	346.73	AC=2;AF=1.00;AN=2;DP=11;FS=0.000;MLEAC=2;MLEAF=1.00;MQ=60.00;MQ0=0;QD=31.52	53	0.25	0.02	TGCTGATGTGCTGTATATAAAACAG	AAAGAAGAAGACGAAGAAGAAATGG	59.943	60.001
scaffold_2	36414103	scaffold_2_36414103	AAACGGGACCTTAGTGAAATACTCCT	A	462.73	AC=2;AF=1.00;AN=2;DP=11;FS=0.000;MLEAC=2;MLEAF=1.00;MQ=49.69;MQ0=0;QD=30.57	25	0.49	0.69	ACATTCACTTCCCTGATTATCTCTT	CAGCATACAAGTATCTCTCCCATAT	60.055	60.056
scaffold_2	36426184	scaffold_2_36426184	TAGTGGCCGTGTGGGAGAGTGGGAGCCGATACGATGGGTGCGG	T	200.76	AC=2;AF=1.00;AN=2;DP=6;FS=0.000;MLEAC=2;MLEAF=1.00;MQ=60.00;MQ0=0;QD=33.46	42	0.46	0.03	GTTGTTGTTGTTGGAGTTGAAGA	CACCGGACCAACTCTAGTAACTAG	60.358	62.214
scaffold_2	36438906	scaffold_2_36438906	G	GTATCACCGATCCCTATAATCATATTCATATGCCACTA	382.73	AC=2;AF=1.00;AN=2;DP=19;FS=0.000;MLEAC=2;MLEAF=1.00;MQ=59.65;MQ0=0;QD=20.14	37	no hit	no hit	AAGGAAGCTATTTTGGTGATGATTC	GAAGTGGAGAAATATGTTTGTTGGA	60.116	59.999
scaffold_2	36439383	scaffold_2_36439383	T	TAAATGGCACGTTAAGCTAATGACTGGGAGGTGATATGAC	184.94	AC=2;AF=1.00;AN=2;DP=7;FS=0.000;MLEAC=2;MLEAF=1.00;MQ=60.00;MQ0=0;QD=26.42	39	0.3	0.08	AAGGAAGCTATTTTGGTGATGATTC	GAAGTGGAGAAATATGTTTGTTGGA	60.116	59.999
scaffold_2	36450228	scaffold_2_36450228	T	TCATTGCCTGCTCATTTCTGATTTC	97.37	AC=2;AF=1.00;AN=2;DP=3;FS=0.000;MLEAC=2;MLEAF=1.00;MQ=41.58;MQ0=0;QD=32.46	24	no hit	no hit	TTAGAAGAGCAGTTTCACAATGAAG	CAAATATTACATGCGCCATCTTCTA	60.001	60.059
scaffold_2	36492416	scaffold_2_36492416	CTGCCCCAAGACGACGAACTCCTTGTACACACCCCGCTTGATGTGGATCACG	C	138.9	AC=2;AF=1.00;AN=2;DP=4;FS=0.000;MLEAC=2;MLEAF=1.00;MQ=60.00;MQ0=0;QD=34.73	51	0.5	0	GCTAAACTTCCATCATTTGAGTTCT	TTCGTCTAATCTTTTCTGGTTTTCC	60.058	60.001
scaffold_2	36608223	scaffold_2_36608223	G	GTTGTGTTGAATGACAGCATATATCACGTGTGTACTCGATGCACATA	472.74	AC=2;AF=1.00;AN=2;DP=16;FS=0.000;MLEAC=2;MLEAF=1.00;MQ=60.00;MQ0=0;QD=29.55	46	no hit	no hit	CCAAACATTGACTAATTAGGCTCAA	AAACCATAGCTCCCAAGATAAAGTA	60.058	60.055
scaffold_2	36608514	scaffold_2_36608514	C	CGTGGAACGAAAACCCAACCTT	142	AC=2;AF=1.00;AN=2;DP=4;FS=0.000;MLEAC=2;MLEAF=1.00;MQ=60.00;MQ0=0;QD=35.00	21	0.36	0.01	TACTTTATCTTGGGAGCTATGGTTT	GCTAGTGAAATGGAATGTTGTTACT	60.055	60.058
scaffold_2	36634584	scaffold_2_36634584	ACGGCCGGAGCCGCGGGCAAGCGGCGCAAGCATCGG	A	116.8	AC=2;AF=1.00;AN=2;DP=3;FS=0.000;MLEAC=2;MLEAF=1.00;MQ=60.00;MQ0=0;QD=27.57	35	no hit	no hit	TAAATCGGATCTTGTCAACACAAAG	AAGTAGAAAACAGTCCACAATTAGC	60.29	60
scaffold_2	36635603	scaffold_2_36635603	AGTAACTACTAAAGAAACAAACACCCC	A	236.77	AC=2;AF=1.00;AN=2;DP=6;FS=0.000;MLEAC=2;MLEAF=1.00;MQ=58.74;MQ0=0;QD=26.35	26	0.5	0.02	ATTTTGGAGGTGTTTGGATCTTTAG	CGAGACGAATCTGTTAAGCTTAATT	59.998	59.946
scaffold_2	36648073	scaffold_2_36648073	A	ACTGCCATGGCAATTTTCATGGAACTGCAATATTTGAAACAAAATTGAAAATGTATCATGGAAGTCCCATAGGTCATTTTAGTTTCTCTAGATT	936.73	AC=2;AF=1.00;AN=2;DP=23;FS=0.000;MLEAC=2;MLEAF=1.00;MQ=58.41;MQ0=0;QD=27.11	93	0.48	0.21	GGTCATGAATATGTCACTTTGGAAA	TTGTAAATCTTACTGTGCTGTCAAG	60.058	60.001
scaffold_2	36661946	scaffold_2_36661946	T	TGATAAAAGTGAAGCTCATGGGATAGTTAAGAAATTCATTAGAAAAGCTC	793.73	AC=2;AF=1.00;AN=2;DP=20;FS=0.000;MLEAC=2;MLEAF=1.00;MQ=55.18;MQ0=0;QD=34.46	49	0.51	0.18	ACTCCATACACTTCTCAACAAAATG	ACTATAACCAAGTAGAAAGCCTTCA	60	59.996
scaffold_2	36668093	scaffold_2_36668093	GTTGGAAGTTCCGACGCAGTA	G	782.73	AC=2;AF=1.00;AN=2;DP=21;FS=0.000;MLEAC=2;MLEAF=1.00;MQ=58.43;MQ0=0;QD=34.81	20	0.5	0	TTGGCAGGTTTAAAATCCTAAGAAG	CTTCCAACACAGTTCAAATAAAACG	59.998	60.004
scaffold_2	36671338	scaffold_2_36671338	CTGGAGAAGGAGCGGAAGATACGCACCAA	C	342.73	AC=2;AF=1.00;AN=2;DP=9;FS=0.000;MLEAC=2;MLEAF=1.00;MQ=54.12;MQ0=0;QD=25.85	28	no hit	no hit	ACTCCTCCTATCTACTCATGAACTA	ACTCTGTAATACGAGTTCTTCCAAT	59.875	60.057
scaffold_2	36677604	scaffold_2_36677604	CTTCTGACGAATGTCACGTACTGGG	C	143.94	AC=2;AF=1.00;AN=2;DP=4;FS=0.000;MLEAC=2;MLEAF=1.00;MQ=60.00;MQ0=0;QD=27.33	24	0.47	0.15	TTGAAGAAGGGACGTAGATAACTAC	GATTCTACACGACAAATTCAAACCT	60.116	60.29
scaffold_2	36685224	scaffold_2_36685224	G	GTCGGCGACGCGGAGCACGACTGGCGGCCTGGGTCGGAGCAGCACGCGT	301.94	AC=2;AF=1.00;AN=2;DP=8;FS=0.000;MLEAC=2;MLEAF=1.00;MQ=57.88;MQ0=0;QD=27.90	48	0.42	0.26	GAGAAGGATAATGGCAGCTACTC	CTTATAGTCCCTGGTGATGTTGAA	60.861	60.356
scaffold_2	36863102	scaffold_2_36863102	T	TTTGTGGTGACACCCTCTGAACTAATGATGTGTCCCAAGTATTCAAGCTATTA	177.25	AC=2;AF=1.00;AN=2;DP=7;FS=0.000;MLEAC=2;MLEAF=1.00;MQ=60.00;MQ0=0;QD=25.32	52	0.45	0.31	GACATCAAAGACCAATTGTAAATGC	GATGAACTAAATGGATCCAAATGGT	59.888	59.88
scaffold_2	37700433	scaffold_2_37700433	TTGTTTTTAGCTTTTTTTAGTTCA	T	190.84	AC=2;AF=1.00;AN=2;DP=5;FS=0.000;MLEAC=2;MLEAF=1.00;MQ=60.00;MQ0=0;QD=32.72	23	0.04	0.01	GGTTCACTAGTCAAAATCAAACAGA	CCCTAACTTTGGTTTCTGAACTAAG	59.942	60
scaffold_2	37859490	scaffold_2_37859490	TTAAGGTCCTCTTTGGCACGGCTTATTTCGACTTTGGCTTTGTCTATTTCACGCAAATCGAGGCACTGTAGCGTGAAGCCGTTTTGTAAGCCGGGACTAAAATGAACTAAAAGCCGGGTGAAGCCAGTTTTTTTGGCTTCACCGGCTTTGGCTTCACTGGTGAAGCCGTTTTGGAATGAGCCATGCCAAAGGGGACC	T	415.73	AC=2;AF=1.00;AN=2;DP=21;FS=0.000;MLEAC=2;MLEAF=1.00;MQ=49.14;MQ0=0;QD=19.80	196	0.13	0.44	AGTTAGAGAAGGAAGTTGGATTCAA	GAGGACCTTAACCTTTTTCTTCTTC	60.174	60
scaffold_2	38486942	scaffold_2_38486942	A	AATTAATGTCACATCGACTACTCGG	140.06	AC=2;AF=1.00;AN=2;DP=5;FS=0.000;MLEAC=2;MLEAF=1.00;MQ=60.00;MQ0=0;QD=28.01	24	0.28	0.31	AACAATATTGGCACTACTGTATTGG	ATTAGCATGGAATCAGGAATCATTG	59.882	59.998
scaffold_2	38609148	scaffold_2_38609148	AATCAATGTATCTAGACATAGTGTGTATCTAGGTGCATAGT	A	148.87	AC=2;AF=1.00;AN=2;DP=5;FS=0.000;MLEAC=2;MLEAF=1.00;MQ=60.00;MQ0=0;QD=29.77	40	no hit	no hit	GTGCAATGTACTAGAGAAAAACCTT	TACTAAGATGCAAAGGAAGTTAGGT	60	59.996
scaffold_2	40500892	scaffold_2_40500892	A	ACTAAGGCCCTGTTTGGGAGGAGGGGCTAAAATTTAGCACCCTCCTCCCAAACAGGGC	176.37	AC=2;AF=1.00;AN=2;DP=11;FS=0.000;MLEAC=2;MLEAF=1.00;MQ=60.00;MQ0=0;QD=16.03	57	no hit	no hit	CATGTTTATTGCTAGCTCCAGTATC	GGTGTTGGAAAGAATAATGGTTGTA	60.059	59.999
scaffold_2	41063332	scaffold_2_41063332	ATGGACCTCCAGCCCAAAAGTCAGCTTTTGG	A	144	AC=2;AF=1.00;AN=2;DP=5;FS=0.000;MLEAC=2;MLEAF=1.00;MQ=60.00;MQ0=0;QD=28.80	30	0.26	0	TGACTTTTCTAGGTTCATAGATGCT	TATGTGGTGAGACTTTCCTATTTGA	60.056	59.996
scaffold_2	41179621	scaffold_2_41179621	TAAAAGAACTCCTTTTGCGTTCTTTACTG	T	285.74	AC=2;AF=1.00;AN=2;DP=8;FS=0.000;MLEAC=2;MLEAF=1.00;MQ=60.00;MQ0=0;QD=31.66	28	0.26	0	ATGAATGTCTAGCCTTGATCTGATT	TAGATTCGGCCATTTCAGTAAAGAA	60.412	60.82
scaffold_2	41217574	scaffold_2_41217574	CGCCCCGCGCCGCCCCCCCAACCACA	C	155.79	AC=2;AF=1.00;AN=2;DP=4;FS=0.000;MLEAC=2;MLEAF=1.00;MQ=60.00;MQ0=0;QD=35.87	25	0.57	0.17	CTGTGCATAGAGCTAAGTAGAAAAG	ATACATGTACCGCAAGTTTGATATG	59.715	60.001
scaffold_2	41256384	scaffold_2_41256384	CCACACACACACACACACACACACA	C	98	AC=2;AF=1.00;AN=2;DP=4;FS=0.000;MLEAC=2;MLEAF=1.00;MQ=60.00;MQ0=0;QD=24.50	24	0.72	0.33	CTCTATTTACGGTGTACTCCTACTC	CATCGTATTCAGACACGTCTAAAAA	60.001	59.889
scaffold_2	41271809	scaffold_2_41271809	AATTACTCTACTCGCTATACACGGAGGATGTGGCCAATTGACCGTCACGAGTTGACGTGAGCCGTCGACGCCGACC	A	673.73	AC=2;AF=1.00;AN=2;DP=17;FS=0.000;MLEAC=2;MLEAF=1.00;MQ=60.00;MQ0=0;QD=31.52	75	0.43	0.02	CAACCTCTCATAGTGTCACTACTAG	GATGGAACTTTAAGTGCTTTTACCT	60.175	59.999
scaffold_2	41276848	scaffold_2_41276848	TCACTAATTATTTAGACTAATCACTATTCA	T	473.73	AC=2;AF=1.00;AN=2;DP=11;FS=0.000;MLEAC=2;MLEAF=1.00;MQ=59.16;MQ0=0;QD=33.60	29	0.48	0	CCAAATGGAATGATCTTCAAGACTT	ATCAAACCAAGAGAAAATGGGTAAG	60.057	59.998
scaffold_2	41283599	scaffold_2_41283599	A	ATGCCCAAGGATGCTGCCGTCATCTCCACCAGCAAGAT	357.76	AC=2;AF=1.00;AN=2;DP=9;FS=0.000;MLEAC=2;MLEAF=1.00;MQ=58.12;MQ0=0;QD=26.38	37	0.69	0.3	ATTTCACCTATAGATGCCCAAAATC	GCTAGCATGTCGAAACTTTCATATA	59.703	59.772
scaffold_2	41284297	scaffold_2_41284297	C	CGCGAAAATCCACCAGTTAGCCATTATGG	385.75	AC=2;AF=1.00;AN=2;DP=13;FS=0.000;MLEAC=2;MLEAF=1.00;MQ=60.00;MQ0=0;QD=29.67	28	no hit	no hit	ATTTCACCTATAGATGCCCAAAATC	GCTAGCATGTCGAAACTTTCATATA	59.703	59.772
scaffold_2	41285860	scaffold_2_41285860	G	GCGACGCGCAGGCCGTCGGGCCTGTTCGCTTCAGCT	95.52	AC=2;AF=1.00;AN=2;DP=5;FS=0.000;MLEAC=2;MLEAF=1.00;MQ=60.00;MQ0=0;QD=19.10	35	0.66	0.32	CAACGCTACTGATTAGTGATTACTG	TTATCAGTCACCAAACAGTGTTTTC	60.004	60.406
scaffold_2	41316455	scaffold_2_41316455	CCAATCATTCGTATTTGACAAA	C	278.77	AC=2;AF=1.00;AN=2;DP=7;FS=0.000;MLEAC=2;MLEAF=1.00;MQ=60.00;MQ0=0;QD=27.76	21	0.49	0	GATTGGATCGTGTAGTGAATGAAAT	TCCTGGGGAATTAATTGGATCTTTA	59.943	60.054
scaffold_2	41334178	scaffold_2_41334178	A	ATACAAGTACGGCGGTGGAAGT	630.73	AC=2;AF=1.00;AN=2;DP=15;FS=0.000;MLEAC=2;MLEAF=1.00;MQ=60.00;MQ0=0;QD=29.02	21	0.24	0.01	GGAAATATGCTATTCACCATGAACA	TTTCCCCCTTGCTTAGTATATCAAT	59.941	60.114
scaffold_2	41346256	scaffold_2_41346256	GCATTTCCTAACAAAATTTTGCCAGT	G	51.52	AC=2;AF=1.00;AN=2;DP=5;FS=0.000;MLEAC=2;MLEAF=1.00;MQ=60.00;MQ0=0;QD=10.30	25	0.42	0.01	ACTGAAGTGATATTGGTCGATACAT	GATCAACTTTGTTTCCAGAAAGAGA	60.174	59.942
scaffold_2	41346801	scaffold_2_41346801	TCAGTAGGATGCTCCGAGAGCTGGCCAAACTCAGAGAA	T	234.79	AC=2;AF=1.00;AN=2;DP=8;FS=0.000;MLEAC=2;MLEAF=1.00;MQ=60.00;MQ0=0;QD=29.35	37	0.38	0.01	ACTGAAGTGATATTGGTCGATACAT	GATCAACTTTGTTTCCAGAAAGAGA	60.174	59.942
scaffold_2	41377039	scaffold_2_41377039	ATTGGAAAATGTGTTTACATTCATG	A	471.73	AC=2;AF=1.00;AN=2;DP=13;FS=0.000;MLEAC=2;MLEAF=1.00;MQ=60.00;MQ0=0;QD=35.22	24	0.3	0.01	GTAACATGTGTGGTGTGATTAAGAA	CTATGCACTTGTACTCTGTTTTTGA	60.001	60.001
scaffold_2	41385443	scaffold_2_41385443	GATATTACGAAGGGGGCTTTGTGGTACTATTATCTGGTTATTTATTGGTGCCACCTCCACTC	G	255.73	AC=2;AF=1.00;AN=2;DP=3;FS=0.000;MLEAC=2;MLEAF=1.00;MQ=60.00;MQ0=0;QD=28.42	61	0.41	0.27	CTATTGTAGTTGGACAAGACTCTCT	GAGAAAAGAGGAAGGACTAAGATCT	60.057	59.82
scaffold_2	41416505	scaffold_2_41416505	T	TAAGGGGTGTTTGGGAAACCCCTGTTAAAGTTTAGCACCTCATATCCAAACAGCCCC	88.5	AC=2;AF=1.00;AN=2;DP=9;FS=0.000;MLEAC=2;MLEAF=1.00;MQ=60.00;MQ0=0;QD=9.83	56	0.16	0.03	TCAATAGATGGTCTGTTGATCAAGA	GAAATCTCTAGCCTGACAAAAGAAG	60.056	60.117
scaffold_2	41423665	scaffold_2_41423665	A	AGGGGGCGTTTTCTTCCCGTGTCTTATTTTT	223.94	AC=2;AF=1.00;AN=2;DP=13;FS=0.000;MLEAC=2;MLEAF=1.00;MQ=60.00;MQ0=0;QD=17.23	30	no hit	no hit	ACGCATGTATCAATGATAGAAAGTG	GTGGTTGTTTACTGTTAAGCATAGT	60.002	60.001
scaffold_2	41437957	scaffold_2_41437957	AATATATATATATATATATATATATATATATATATATAT	A	379.73	AC=2;AF=1.00;AN=2;DP=11;FS=0.000;MLEAC=2;MLEAF=1.00;MQ=56.29;MQ0=0;QD=34.52	38	0.41	0.13	CGGATCCTTAAGTTACTAGCTACAA	CTTGAGCTTTGCTACACTACATATG	60.175	60.232
scaffold_2	41441843	scaffold_2_41441843	T	TATGAACTACATGAAAAGTAACACATAGAACTTATGAAGAACA	89.92	AC=2;AF=1.00;AN=2;DP=7;FS=0.000;MLEAC=2;MLEAF=1.00;MQ=60.00;MQ0=0;QD=12.85	42	no hit	no hit	CACTAGTAGGTGATTTTCGTTTGTT	GAACGAAAACGTACTGTTAGTCTAG	60.002	59.893
scaffold_2	41476384	scaffold_2_41476384	GGCTCGAGTTCACGCGCGTGTGCTTCGGACAGCACCGGCTCCA	G	148.06	AC=2;AF=1.00;AN=2;DP=4;FS=0.000;MLEAC=2;MLEAF=1.00;MQ=60.00;MQ0=0;QD=33.52	42	0.5	0.01	AGAAGAAGAAGAAGAAAAGGAAGGA	CTTCCTTACTCAAACCATCTGCTA	60.115	60.599
scaffold_2	41487101	scaffold_2_41487101	GGCAATGACAGAACTTTATACACGTTAT	G	148.87	AC=2;AF=1.00;AN=2;DP=5;FS=0.000;MLEAC=2;MLEAF=1.00;MQ=60.00;MQ0=0;QD=29.77	27	0.49	0	AGCATCGAGTTACCTAAAAACTAGA	AGATTGTACAGCTTGCACTATTAAC	60.057	59.885
scaffold_2	41501063	scaffold_2_41501063	ACTAAATGTAATAATTTCAACTAACC	A	187.84	AC=2;AF=1.00;AN=2;DP=4;FS=0.000;MLEAC=2;MLEAF=1.00;MQ=60.00;MQ0=0;QD=29.91	25	0.45	0.2	CGCTTAGTACAACCATTTACATAGG	CACTATTCGTGTCGTGTATATTGAC	60.002	60.062
scaffold_2	41514257	scaffold_2_41514257	CACCTGGCAAGTAACTAGTCACCCTTGTCTTAGG	C	416.73	AC=2;AF=1.00;AN=2;DP=11;FS=0.000;MLEAC=2;MLEAF=1.00;MQ=60.00;MQ0=0;QD=30.11	33	0.5	0	AAGTAACTAGTCACCCTTGTCTTAG	GAGTCCAGTCCAGAGGATAATAAAT	59.998	59.937
scaffold_2	41518114	scaffold_2_41518114	TTATATATATATATATTTATATATATATATATATATATATATATATATATATA	T	482.73	AC=2;AF=1.00;AN=2;DP=15;FS=0.000;MLEAC=2;MLEAF=1.00;MQ=59.62;MQ0=0;QD=32.18	52	0.59	0.12	CACACTTAACCCGATGAATATACAC	GTGTGACTGAGTTCACTATTTTCAA	60.002	59.944
scaffold_2	41555215	scaffold_2_41555215	A	ACCCGCGCGCGTGCGCCTGTGTTGCG	221.94	AC=2;AF=1.00;AN=2;DP=10;FS=0.000;MLEAC=2;MLEAF=1.00;MQ=55.36;MQ0=0;QD=22.19	25	no hit	no hit	GTATTGTAGGACTGTCCAAAACTTC	CTTGATTCTTCGATTCAACCTAAGG	60.059	60.175
scaffold_2	41555395	scaffold_2_41555395	CCTACGTGGTAGCAACGTAGGCG	C	507.73	AC=2;AF=1.00;AN=2;DP=13;FS=0.000;MLEAC=2;MLEAF=1.00;MQ=60.00;MQ0=0;QD=25.61	22	no hit	no hit	GACACGTGTCACCCTATAATAAATT	GTCTAACAGAATGAGATACGACGAA	59.419	60.69
scaffold_2	41558219	scaffold_2_41558219	A	AGTTGGGGTGTTTGGCTGGCTACTCCCAACTTCATCCTGAAGTTTGGAGTTGGAACCATACCAAACAGGATCTATATTTAG	510.75	AC=2;AF=1.00;AN=2;DP=13;FS=0.000;MLEAC=2;MLEAF=1.00;MQ=60.00;MQ0=0;QD=29.21	80	0.52	0.01	GGAAGGAAACGGAGAATAAAAAGAA	AGTTGCTTACTACTACTGTGTTCTA	60	59.469
scaffold_2	41564414	scaffold_2_41564414	T	TTAATACCGATTTCGCAACTGGTACTGCTATAACCGGTACTAAAAG	418.73	AC=2;AF=1.00;AN=2;DP=6;FS=0.000;MLEAC=2;MLEAF=1.00;MQ=60.00;MQ0=0;QD=28.66	45	0.4	0.3	ACAGCTAGAGAAGTCTCCTTTAAAA	TACCTTACCGTGTACCTTTTAGTAC	59.938	60.058
scaffold_2	41578895	scaffold_2_41578895	C	CCACCAACTCACATTTTTCGTTGA	830.73	AC=2;AF=1.00;AN=2;DP=19;FS=0.000;MLEAC=2;MLEAF=1.00;MQ=60.00;MQ0=0;QD=29.75	23	0.37	0.31	TATCATTTCTGATACGTGGTGTTTG	CTCAAGATGTCCATACTCCATAGAA	59.886	59.939
scaffold_2	41578911	scaffold_2_41578911	C	CTGATGAAAGGGATTTGATCTT	830.73	AC=2;AF=1.00;AN=2;DP=15;FS=0.000;MLEAC=2;MLEAF=1.00;MQ=60.00;MQ0=0;QD=34.03	21	0.37	0.31	TATCATTTCTGATACGTGGTGTTTG	CTCAAGATGTCCATACTCCATAGAA	59.886	59.939
scaffold_2	41579203	scaffold_2_41579203	CCCAACGGTCTTATATGGAAGTAGTCG	C	468.73	AC=2;AF=1.00;AN=2;DP=13;FS=0.000;MLEAC=2;MLEAF=1.00;MQ=60.00;MQ0=0;QD=31.16	26	0.48	0	TATCATTTCTGATACGTGGTGTTTG	CTCAAGATGTCCATACTCCATAGAA	59.886	59.939
scaffold_2	41580600	scaffold_2_41580600	TGGATAATTGAATAAGGGGGTCTTTGG	T	188.84	AC=2;AF=1.00;AN=2;DP=6;FS=0.000;MLEAC=2;MLEAF=1.00;MQ=53.74;MQ0=0;QD=31.47	26	0.4	0.11	AAAGAAAAGTGATCATCTGGTTCAG	CAAAGACCCCCTTATTCAATTATCC	60	59.939
scaffold_2	41583627	scaffold_2_41583627	TACTAGATCGAATAGAGCTAA	T	323.74	AC=2;AF=1.00;AN=2;DP=8;FS=0.000;MLEAC=2;MLEAF=1.00;MQ=60.00;MQ0=0;QD=29.80	20	0.41	0	GATGAGGAGAATGAGGATTTTGATG	GGTTACCATTTGAATTTTCCTCAGA	60	59.998
scaffold_2	41591405	scaffold_2_41591405	TCTAGAAGGTCCTTGTGTGATGCTATGACCACG	T	245.75	AC=2;AF=1.00;AN=2;DP=7;FS=0.000;MLEAC=2;MLEAF=1.00;MQ=60.00;MQ0=0;QD=34.07	32	no hit	no hit	TAAAGAAATGGACACCATCTTTGAC	TAGCTAGGAAAATTTTGAGCTCCTA	59.999	60.056
scaffold_2	41591534	scaffold_2_41591534	G	GTTTGGACTTAGTTACATACTCCTTCCCA	485.74	AC=2;AF=1.00;AN=2;DP=13;FS=0.000;MLEAC=2;MLEAF=1.00;MQ=58.55;MQ0=0;QD=35.53	28	no hit	no hit	TAAAGAAATGGACACCATCTTTGAC	TAGCTAGGAAAATTTTGAGCTCCTA	59.999	60.056
scaffold_2	41592199	scaffold_2_41592199	T	TCAGTTAGTGACGGAAGAGGAGGGGAATAGG	140.14	AC=2;AF=1.00;AN=2;DP=6;FS=0.000;MLEAC=2;MLEAF=1.00;MQ=60.00;MQ0=0;QD=23.36	30	0.44	0.04	GTAAGATGCCAGCTTATGTTTCATT	GTGGTTTTTGCAATCCATTTCTAAG	60.407	60.06
scaffold_2	41595385	scaffold_2_41595385	T	TTTGAACATAAGAAAAATCAACATAAG	443.74	AC=2;AF=1.00;AN=2;DP=12;FS=0.000;MLEAC=2;MLEAF=1.00;MQ=57.76;MQ0=0;QD=23.92	26	no hit	no hit	TGCATTTTACAGCATACCTAATACG	TGGTTACCCAATGGATAACTCTTAA	60.002	59.995
scaffold_2	41599990	scaffold_2_41599990	GCACCCAGAAAGGTTATGGTTTTTAGTATAACATTTGA	G	370.74	AC=2;AF=1.00;AN=2;DP=9;FS=0.000;MLEAC=2;MLEAF=1.00;MQ=60.00;MQ0=0;QD=29.13	37	0.49	0	ATGGGTTTTTGGACAAAGATATCAG	ATACAAGCACCTAAGTAGTTGTGTA	60.057	59.998
scaffold_2	41647727	scaffold_2_41647727	T	TGATAAGATGGCTTATCAGCC	1210.73	AC=2;AF=1.00;AN=2;DP=13;FS=0.000;MLEAC=2;MLEAF=1.00;MQ=50.98;MQ0=0;QD=32.55	20	0.53	0.08	GTCTGAACTTATAAACCGGTTGAAA	CGTAGGAATTGAAAACAGAGGAATT	60.001	60.058
scaffold_2	41791518	scaffold_2_41791518	CTTTTTCGTCGAGTAAAGACA	C	280.75	AC=2;AF=1.00;AN=2;DP=7;FS=0.000;MLEAC=2;MLEAF=1.00;MQ=60.00;MQ0=0;QD=32.56	20	0.37	0.02	AAGACCTAATCAGCATAAGAGTCAA	AACATGACCATACTCCAAAAATGAG	60.056	60.057
scaffold_2	41817411	scaffold_2_41817411	C	CCGATAGCATCGTCATCAACTTGACAGGAAAAAGAGAGAATGTACTGAATATCAGTCGGAAA	673.76	AC=2;AF=1.00;AN=2;DP=35;FS=0.000;MLEAC=2;MLEAF=1.00;MQ=60.00;MQ0=0;QD=19.25	61	no hit	no hit	TCTCACCTTACCTACTCTTCTTCTA	CCAATCCACTGGTTTTTAGGTATTT	59.995	59.997
scaffold_2	41832557	scaffold_2_41832557	A	AGGGCTTGTTTGGTTTTACATGCTT	45.27	AC=2;AF=1.00;AN=2;DP=2;FS=0.000;MLEAC=2;MLEAF=1.00;MQ=60.00;MQ0=0;QD=22.63	24	0.13	0.33	GTACATCAAAAATGGAACACTCGTA	GGGAGAAGGAGATGAGATAAAATGA	60.059	60.174
scaffold_2	41832872	scaffold_2_41832872	A	AGTGGCCAGCGCGCGCGGCCCTTTTCCCGCG	300.79	AC=2;AF=1.00;AN=2;DP=15;FS=0.000;MLEAC=2;MLEAF=1.00;MQ=58.88;MQ0=0;QD=20.05	30	0.46	0.06	GTACATCAAAAATGGAACACTCGTA	GGGAGAAGGAGATGAGATAAAATGA	60.059	60.174
scaffold_2	41836758	scaffold_2_41836758	GACGACGGCGCGGCCGTGTTGGTGCTGGAC	G	144.94	AC=2;AF=1.00;AN=2;DP=6;FS=0.000;MLEAC=2;MLEAF=1.00;MQ=60.00;MQ0=0;QD=24.16	29	0.46	0.02	AATTAACATGTTTCTCCTGCACTAC	TATAGGCACATGTTTTCCTTTTCTG	60.058	60.058
scaffold_2	41857700	scaffold_2_41857700	TGAGTTTCAACCTTCGAAATTGACTCACCTTACAGATTTGAAACATCATGAC	T	111.84	AC=2;AF=1.00;AN=2;DP=6;FS=0.000;MLEAC=2;MLEAF=1.00;MQ=60.00;MQ0=0;QD=18.64	51	0.25	0	ACTAGAGAACCTTAAAATGCCACTA	GCTCAGCAATTTAACATTCTCATTG	59.996	59.946
scaffold_2	41869474	scaffold_2_41869474	TCGTGCCGGTGCACCGCTCGCGCGTTCC	T	271.74	AC=2;AF=1.00;AN=2;DP=7;FS=0.000;MLEAC=2;MLEAF=1.00;MQ=60.00;MQ0=0;QD=29.10	27	0.48	0.01	CAAAGCATCGGTATATCTAGGTTTG	CTTCGACAAAGCAGCTTTCAAA	60.06	60.812
scaffold_2	41883923	scaffold_2_41883923	AGCTGCTTCTTTCGCATTTGCCCTTTAAG	A	234.79	AC=2;AF=1.00;AN=2;DP=7;FS=0.000;MLEAC=2;MLEAF=1.00;MQ=60.00;MQ0=0;QD=33.54	28	0.26	0	CAAGTTCAAGCGAATTTCCTAGAAG	AACTCGGAGTCAAAACTAAAGAATC	60.859	59.77
scaffold_2	41885675	scaffold_2_41885675	G	GTCACGTTAATCAAACTTTGCTACAGATAACATGCCTGCACAATTGTA	226.87	AC=2;AF=1.00;AN=2;DP=7;FS=0.000;MLEAC=2;MLEAF=1.00;MQ=60.00;MQ0=0;QD=32.41	47	no hit	no hit	AGTAGTCCCAATTACCAAAGAGATT	GTCATTTAGAAACACGTTCGAAAAG	59.995	59.838
[truncated: 6,749 more rows]
