# Supplementary material for: Genome-Wide DNA Polymorphism Analysis and Molecular Marker Development for the Setaria italica Variety “SSR41” and Positional Cloning of the Setaria White Leaf Sheath Gene SiWLS1
Source: Front Plant Sci. 2021 Nov 11;12:743782. doi: 10.3389/fpls.2021.743782 (PMC8632227; doi:10.3389/fpls.2021.743782)
Supplement: Supplementary file 8 [file Table_3.XLSX]

## Sheet: Sheet1
Supplementary Table S3. Protein sequences of SiWLS1 and its homologous proteins in different species.
GeneID	amino acid
Seita.3G352700	MGSSPVATAAASAAVVALAVANRVLYKLALVPLKAYPFFLAQLTTFGYVAVYFSILYARHRAGVVTRDMLALPKRRFVAIGLLEALGVASGMSAGAMLPGPAIPILSQSFLVWQLIFSALLLGRTYTVRQIIGCLLVISGVILAVASGANEGQFLSGVQLIWPTLMITSSAFQAGASILKEAVFIDGAKRLKGKRPDIFVVNSFGSGFQALFVFLLLPFLSNLRGIKFAELPGYLNGGAECFLNVGESPIDCGGAPFLPLLFIVVNMAFNIALLNLVKLSSALVASLTSTSAVPISIYILSLPLPYIPHGAELSTPFIIGAVVLLMGLILYNLPQLSLKQSKAD
Seita.9G503400	MPTAHLLSPPSLPSSPPRLLRNGAPRRCPTPIHAALALPPPRHLGLAAARGDGGILGSNRARAAATVRVSAVPGDGDDGAGGTGIAAAAAATVVLAVMNRVLYKLALVPMKNYPFFLAQFATFGYVLVYFSILFIRFRAGIVTREMLALPKAQFMLIGLLEALGAASGMAAAAMLPGPSIPVLSQSFLVWQLILSVLILGRKYRANQILGCLLVTAGVISAVASRANGGPFLSELNFFWPAVMMVSAAFQAAASIIKEFVFIDGAKRLEGKRPDIFVVNSFGSGFQALFIFLLLPFLSNLKGIPFAELPAYLNRGAACFLNIGGNLKECHGAPLLPLLYITLNMAFNISALNLVKMSTAVVASLTSTLAVPLTIYVLSLPLPFLPEGTNLSTPFVIGAA…
Seita.5G457300 (SiWLS1)	MAPPSPITCRPSAARHPLLLRAPAPRVDGAAALGLGRGLPRREPLVAARAHVRGIEAAEPWWWSSSSARVWMNSRSCRREEAARCAAAGQVAGSTGVGRGAGMEVILAAAAVVAMGTGNRVLYKLALVPLREYPFFLAQFATFGYVVIYFSILYLRYQAGIVNDEMLSLPQKPFLAVGLLEAFGAAAGMAAGAVLSGASIPILSQSYLVWQLLLSAIFLKRRYRINEITGCFLVAVGVIITVASGSVTGASLKSTGIVWPLLMIISFFLQAADTVLKEIIFIDASKKLKCGSVDLFVVNSYGSAYQALFMCLLLPFLSKLWGVPFHLLPAYIKDGAACFLNTGSISGCEGAPLLPLLFVLVNMGYNISLLHLIKISSAVVSSLASTFSVPLSIYAFTLP…
AT4G24460 (CLT2)	MDTVLMATTPPIRCLHASIPTVFRSPAIYQVSCRSSQLFSYRSTTMMSMCFLRRSDLRSRFLSTPKTTSPMRRPRFSVGASTEESSIPSNRNLIVANSVVIVALAVANRVLYKLALVPMKQYPFFMAQLTTFGYVLIYFTILYTRRRLGIVTNEMMDVPKWRFAIIGFLEALGVATGMAAAAMLPGPVIPILNQTYLVWQLLFALLILGRRFLLNQIAGCLLVAVGVVVAVSSGSGADTTLSGIGFLWPAVLVASAAFQAGASIIKEFVFNDAAKRLEGKSLDIFVVNSFGSGFQALFVFLLLPFLSNLKGIPFASLPSYLKDGAGCFFNTGAKISGCDGAPILPLLYISTNLAFNISLLHLVKISSAIVSSLTMMLSVPLAVYIMSKPLPYLPGGSSL…
AT5G12170 (CLT3)	MATTSRRFTTGLFASITSVKSHSANRPQSISLIRRNHIDHRLPLIVPSSRRWIIQAARSWDGFDDGAEAEIKKPGAYGYAIGDNEIEGSSSSTVHVIDGEHVKTAEIVIWAAVTAAFGVGNRVMYKLALVPLKEYPFFLAQLSTFGYVAVYYTILYFRYRAGTVTDAMLSVPKSPFLIVGILEALAAAAGMAAAANLSGPSTTVLSQTFLVWQIFFSIIFLGRRYSVNQILGCTLVALGVIVSVASGSGAAHSLNEAGVLWILLMVLSFLLQGAGTVLKEVIFIDSQRRLKGASLDLFIVNSYGSAFQAICIALLLPFLSKLWGIPFNQLGTYLKDGAVCFLNNGTITKGCDGAPFLPLLFVIMNIGYNIALLRLLKISSAVVSCLASTVSVPIAVFLF…
AT5G19380 (CLT1)	MATTSSDRLIAGLTASIGSIESRYANPAQSVSLICRNQINGAPPIVLRSSRRSRLWLIEAIPPAKSWNGSNDGDEDIKKSDTRNYAIGGTGGHAVAGKDDRTMEIVIAAATTAALGVGNRVLYKLALIPLKQYPFFLAQLSTFGYVAVYFSILYFRYRAGIVTKEMLSVPKLPFLIVGVLESLALAAGMAAASNLSGPSTTVLSQTFLVWQILFSIIFLGRRYRINQILGCTLVAFGVIVSVASGSGAAHSFKDTGILWSLLMVFSFLLQGADTVMKEVIFLDSKKRLKGASLDLFVVNSYGSIFQVICIALLLPFLSKLWGIPFNQLPSYIRDGGACFLNIGSRITGCEGAPLLPVMFVMMNMAYNISLLRLIKISSAVVSSLASTVSVPIAVYCFTL…
GRMZM2G181568	MSDTLRAKRELAQQTTPACSAAIQRSEATNPRNLQRRHRHCVMPVPPLLSPLRLPSPAPPLHRNGAPWRRPTQLRAALRVPPPLHLGLAAARGDGVRRFVGTLGSKRARAVGAIRVSAISGDGGGGAGGTGIAAAAAATVVFAVMNRVLYKLALVPMKNYPFFLAQFATFGYVLVYFSILFIRFRAGIVTREMLALPKPQFMLIGLLEALGAASGMAAAAMLPGPSIPVLSQSFLVWQLILSALILGRKYRANQILGCLLVTAGVILAVAGGASNGPILFEVKFFWPAVMMISAAFQAAASIIKEFVFIDGAKRLEGKKPDIFVVNSFGSGFQALFIFLLLPFLSNLKGIPFAELPAYLTRGAACFLNVGGNLKDCHGAPLLPLLYITLNMAFNISVLN…
GRMZM2G002115	MSSSPLITAAASAAVVALAVANRVLYKLALVPLKAYPFFLAQLTTFGYVAVYFSMLYTRYRTGLVTRDMLALPKHRFVAIGLLEALGVFAGMSAGAMLPGPAIPILSQSFLVWQLIFSALLLGRTYSARQVIGCFLVVSGVILAVASGADDGQLLSDVKLIWPALMIASSAFHAGASILKEAVFIDGAKRLKGKRPDIFVVNSFGSGFQAVFVFLLLPFLSNLRGIKFAELPAYLNGGAECFLNVAESPIDCGGAPFLPLLFIVVNMAFNVSLLNLVKMSSAIVASLTATSAVPISIYILSLPLPYIPHGTELSTSFIIGAVILLMGLILYNLPQSSLKQLKAD
GRMZM2G040309	MAPSPVTCRPSAARHRPLLVRAPAPRAADGAALMLPLPLRRREALLAAAARPHARWIAADPWASAHAWTSPGRGRGDATRCAAAGRVAGSSSAGAGRSAGMEVAIAAAAVVAMGTGNRVLYKLALVPLREYPFFLAQFATFGYVVVYFSILYLRYQAGIVTDEMLSLPQKPFLVVGLLEAFAAAAGMAAGAVLSGASIPILSQTYLVWQLLLSAIFLKRRYRINEIAGCFLVTVGVIITVASGSGTSASFKSTGILWPLLMIISFFLQAADTVLKEIIFLDASKKLKCGSVDLFVVNSYGSAYQALFMCLLLPFLSKLWGVPFRVLPTYIKDGAACFLNMGSISGCEGAPLLPLLFVLVNMGFNISLLHLLKISSAVISSLASTFSVPLSIYAFTLPLP…
GRMZM2G162250	MMAPSPVTCSPSAARHRPLQLRSPAPRAAVVAALPLRRREALPHALWIAADPWASARAWTSLGLGTGRRDAARCAAAGQVAGTSSAGVGRSAGMEVVVAAAAVVAMGTGNRVLYKLALVPLRKYPFFLAQFATFGYVVVYFSILYLRYRAGIVTDEMLSLPQKPFLAVGLLEAFGAAAGMAAGAVLSGASIPILSQTYLVWQLLLSAIFLKRRYRINEIAGCFLVAIGVIITVASGSGTSASFKSSGILWPLLMIISFFFQAADTILKEIIFIDASKKLKCGSVDLFVVNSYGSAYQALFMCILLPFLSKLWGVPFHVLPTYIKDGAACFLNMGSISGCEGAPLLPLLFVLVNMGFNISLLNLLKISSAVISSLASTFSVPLSIYAFTLPLPYIGAASS…
Os03g10230	MPMALLLSSPPRPSLRRVTRWSAASLSPRASLPSPRRVGLAVAAASWDGAGRWRVETTTTRARAAARAGASGEGGDGEVEGGGGTGIAAAAAATVVLAVMNRVLYKLALVPMRNYPFFLAQATTFGYVIVYFSILFIRYHAGIVTKEMLALPKSRFMLIGLLEALGVASGMAAAAMLPGPSIPVLSQSFLVWQLILSVLILGRKYRANQIFGCLLVTAGVILAVASGANSGPFLSDVKLFWPAVLMASSACHAGASIIKEFVFIDGAKRLKVSNNSIIRERGLTYLWSTPLGQVFRPCLSSYSFRFCLT
Os12g32650	MSSSPAIAAASAAVVALAVANRVLYKLALVPLKQYPFFLAQLTTFGYVAVYFSILYARYRAGVVTGDMLALPKRRLAAIGLLEALGLAAGMSAGAMLPGPAIPILSQSFLVWQLIFSALLLGRTYSMRQIIGCFLVASGVILAVASGANEGQFLSEVKFIWLALMVASSAFQAGASILKESVFIDGAKRLKGRRPDIFVVNSFGSGFQALFVFLLLPLLSNLKGIKFAELPAYLNGGAECFLNVDDSLIDCGGAPFLPLLFILVNMAFNIALLNLVKLSSALVASLTATSAVPISIYILSLPLPYIPHGAELSSSFILGGVVLLMGLIIYNLPQSSKKQSKIE
Os01g72570 (OsCLT1)	MASSTTTAPPVSCRPSTARGRLLRLLPANGPAAAMELLPTVRRREAVRAAHVRRIEAAAWLGARRATRREDAAARCAAAGEVVGSAAGVGRSAGMEVAIATAAVVAMGTGNRVLYKLALVPLRDYPFFLAQLATFGYVVVYFSILYLRHQAGIVTDEMLSLPQKPFLAVGLLEALSAASGMAAGAVLSGASIPILSQTYLVWQLLLSAIFLKRRYRINEITGCFLVTVGVIITVASGSSAGASLKGTGILWPLLMIISFFLQAADTVLKEIIFLNAAKKLKGGSVDLFVVNSYGSAYQALFMCLLLPFLSKLWGVPFHQLPTYIRDGTACFLNMGSLSSGCEGAPLLPLLFVLVNMGFNISLLHLLKISSAVVSSLASTFSVPLSIYAFTLPLPYIGVA…
Sobic.008G110600	MSSSPVTTAAASAAVVALAVANRVLYKLALVPLKAYPFFLAQLTTFGYVAVYFSILYARCRSGVVTRDMLALPKHRFVAIGLLEALGVASGMSAGAMLPGPAIPILSQSFLVWQLIFSALLLGRTYSARQIIGCFLVISGVILAVASGANEGQLLSEVKLIWPALMIASSAFQAGASILKEAVFIDGAKRLKGKRPDIFVVNSFGSGFQALFVFLLLPFLSNLRGIKFAELPAYLNGGAECFLNVAESPIDCGGAPFLPLLFIVVNMAFNISLLNLVKMSSALVASLTATSAVPISIYILSLPLPYIPHGAELSTSFIIGAAVLLMGLILYNLPQLSLKQSKAD
Sobic.001G468100	MPVPHLLSPLSLPCPLPSLLRNGAPWRCPTLLRAVLQVPPPAPLHLGLAVARGDGGRRFVGTLGSKRARAAGAVRVSAMSGDGGGGAGSTGIAAAAAATVVFAVMNRVLYKLALVPMKDYPFFLAQFATFGYVLVYFSILFIRFRAGIVTREMLALPKSQFMLIGLLEALGAASGMAAAAMLPGPSIPVLSQSFLVWQLILSVLILGRKYRANQILGCLLVTTGVILAVAGGASDGLILSEVKFFWPAVMMTSAAFQAAASIIKEFVFIDGAKRLEGKRPDIFVVNSFGSGFQALFIFLLLPFLSNLKGIPFAQLPAYLNRGAACFLNVGGNLKDCHGAPLLPLLYITLNMAFNISILNLVKMSTAVVASLTSTLAVPLSIYILSLPLPYLPEGTDLST…
Sobic.003G430900	MAPSPVTCRPSAARHRTLLLRAPAPFAADRAALGPALPLPLRRSEALVLAATRPRGIAADPWTSARAWTRLSLDRGRRDAASCAAAGQVAGSSSAGVGRSAGMEVVIAAAAVVAMGTGNRVLYKLALVPLREYPFFLAQFATFGYVVVYFSILYLRYQAGIVTNEMLSLPQKPFLAVGLLEAFGAAAGMAAGAVLSGASIPILSQTYLVWQLILSAIFLKRRYRINEIAGCFLVAIGVTITVASGSGTGASFKSTGILWPLLMIISFFLQAADTVLKEIIFRDASKKLKCGSVDLFVVNSYGSAYQALFMCLLLPFLSKLWGVPFHVLPTYIKDGAACFLNMGSISGCEGAPLLPLLFVLVNMGYNISLLHLLKISSAVISSLASTFSVPLSIYAFTLP…
