# Supplementary material for: Genome-Wide DNA Polymorphism Analysis and Molecular Marker Development for the Setaria italica Variety “SSR41” and Positional Cloning of the Setaria White Leaf Sheath Gene SiWLS1
Source: Front Plant Sci. 2021 Nov 11;12:743782. doi: 10.3389/fpls.2021.743782 (PMC8632227; doi:10.3389/fpls.2021.743782)
Supplement: Supplementary file 9 [file Table_4.XLSX]

## Sheet: agri-trait
Supplementary Table S4. Comparison of 12 major agronomic traits between ‘SSR41’ and ‘Yugu1’.
Trait	Sanya (18.23° N, 109.50° E, Alti. 7 m)		Anyang (35.85° N, 114.07° E, Alti. 75 m)		Changzhi (36.65° N, 112.81° E, Alti. 920 m)		Beijing (39.93° N, 116.33° E, Alti. 35 m)		Chaoyang (41.90° N, 120.33° E, Alti. 176 m)
	Yugu1	SSR41	Yugu1	SSR41	Yugu1	SSR41	Yugu1	SSR41	Yugu1	SSR41
Heading date (days)	41	43	44	45	66	69	49	50	67	71
Flowering time (days)	49	50	47	49	70	73	54	56	71	75
Plant height (cm)	87.7	90	106	109	108.4	105.6	133.71	130.71	146.2	138.7
Tiller number	1	1	1	1	1	1	1	1	1	1
Primary branch number	79.07	77.1	94.4	83.4	94.2	86	126	94	81.8	73.8
Leaf length (cm)	33.06	35.15	37.78	39.56	41.22	46.44	42	41.5	40.6	44.3
leaf width (cm)	3.23	3.37	2.64	2.76	3.02	3.36	2.96	3.23	3.1	3.2
Stem width (mm)	6.73	6.69	6.62	6.59	6.33	7.13	6.36	6.82	6.2	6.4
Panicle length (cm)	16.5	17	21.38	21.42	19.8	20.2	21.25	21.5	24.7	25.6
Panicle width (cm)	2.57	2.71	2.34	3.06	4.17	4.29	2.78	2.86	2.14	2.52
Panicle weight (g)	10.12	13.07	12.75	13.02	15.8	20.3	19.65	22.49	15.2	17.2
1000-grain weight (g)	2.23	2.65	2.49	2.79	2.57	2.61	2.35	2.7	2.3	2.5
