# Supplementary material for: Genome-Wide DNA Polymorphism Analysis and Molecular Marker Development for the Setaria italica Variety “SSR41” and Positional Cloning of the Setaria White Leaf Sheath Gene SiWLS1
Source: Front Plant Sci. 2021 Nov 11;12:743782. doi: 10.3389/fpls.2021.743782 (PMC8632227; doi:10.3389/fpls.2021.743782)
Supplement: Supplementary file 10 [file Table_5.XLSX]

## Sheet: Sheet1
Supplementary Table S5. Detailed information of structure variations identified by ‘SSR41’ resequencing.
#Sample	Chr1	Pos1	Orientation1	Chr2	Pos2	Orientation2	Type	Size	Score	num_Reads	num_Reads_lib	Allele_frequency	Version	Region	GeneID
SSR41	scaffold_1	213617	33+5-	scaffold_1	213851	4+30-	DEL	360	99	18	R01|18	1	BreakDancerMax-0.0.1r61	intergenic
SSR41	scaffold_1	391769	39+3-	scaffold_1	391913	2+38-	DEL	175	99	36	R01|36	0.97	BreakDancerMax-0.0.1r61	intron	Seita.1G005800.1
SSR41	scaffold_1	441639	53+5-	scaffold_1	441655	6+46-	DEL	144	99	33	R01|33	0.94	BreakDancerMax-0.0.1r61	intergenic
SSR41	scaffold_1	491250	18+0-	scaffold_1	491884	4+21-	DEL	677	99	15	R01|15	0.94	BreakDancerMax-0.0.1r61	intergenic
SSR41	scaffold_1	531604	31+5-	scaffold_1	531633	2+29-	DEL	152	99	18	R01|18	1	BreakDancerMax-0.0.1r61	intron	Seita.1G007400.2
SSR41	scaffold_1	571630	5+0-	scaffold_1	571561	1+6-	INS	-116	47	4	R01|4	1	BreakDancerMax-0.0.1r61	intergenic
SSR41	scaffold_1	608184	23+2-	scaffold_1	608367	2+21-	DEL	295	99	10	R01|10	0.91	BreakDancerMax-0.0.1r61	intergenic
SSR41	scaffold_1	623210	25+1-	scaffold_1	623312	4+23-	DEL	226	99	19	R01|19	1	BreakDancerMax-0.0.1r61	intergenic
SSR41	scaffold_1	633948	40+5-	scaffold_1	634157	3+32-	DEL	369	99	21	R01|21	1	BreakDancerMax-0.0.1r61	intergenic
SSR41	scaffold_1	664695	41+1-	scaffold_1	666528	2+48-	DEL	1958	99	35	R01|35	0.9	BreakDancerMax-0.0.1r61	intergenic
SSR41	scaffold_1	823824	18+2-	scaffold_1	828603	0+23-	DEL	4875	99	13	R01|13	0.93	BreakDancerMax-0.0.1r61	intergenic
SSR41	scaffold_1	904616	32+31-	scaffold_1	905850	8+38-	DEL	1333	99	17	R01|17	0.94	BreakDancerMax-0.0.1r61	intergenic
SSR41	scaffold_1	982872	12+2-	scaffold_1	982821	12+2-	INS	-120	23	2	R01|2	1	BreakDancerMax-0.0.1r61	intergenic
SSR41	scaffold_1	1228497	35+7-	scaffold_1	1228501	35+7-	INS	-118	94	7	R01|7	1	BreakDancerMax-0.0.1r61	exon	Seita.1G014200.1
SSR41	scaffold_1	1456025	29+4-	scaffold_1	1456272	5+32-	DEL	370	99	12	R01|12	1	BreakDancerMax-0.0.1r61	intergenic
SSR41	scaffold_1	1653513	21+1-	scaffold_1	1653528	1+17-	DEL	125	99	12	R01|12	0.92	BreakDancerMax-0.0.1r61	intergenic
SSR41	scaffold_1	1982859	11+2-	scaffold_1	1982846	11+2-	INS	-119	20	2	R01|2	1	BreakDancerMax-0.0.1r61	intergenic
SSR41	scaffold_1	5188435	36+3-	scaffold_1	5188604	8+32-	DEL	285	99	18	R01|18	1	BreakDancerMax-0.0.1r61	intron	Seita.1G054000.1
SSR41	scaffold_1	6240583	25+3-	scaffold_1	6240756	3+24-	DEL	283	99	15	R01|15	1	BreakDancerMax-0.0.1r61	intergenic
SSR41	scaffold_1	6366640	21+0-	scaffold_1	6366824	3+24-	DEL	281	99	16	R01|16	1	BreakDancerMax-0.0.1r61	intergenic
SSR41	scaffold_1	6372302	23+4-	scaffold_1	6372303	23+4-	INS	-117	47	4	R01|4	1	BreakDancerMax-0.0.1r61	intergenic
SSR41	scaffold_1	6372447	19+0-	scaffold_1	6372738	1+26-	DEL	202	31	3	R01|3	1	BreakDancerMax-0.0.1r61	intergenic
SSR41	scaffold_1	6403896	11+4-	scaffold_1	6404310	4+10-	DEL	389	64	5	R01|5	1	BreakDancerMax-0.0.1r61	intergenic
SSR41	scaffold_1	7288250	3+0-	scaffold_1	7288182	0+3-	INS	-122	47	3	R01|3	1	BreakDancerMax-0.0.1r61	intergenic
SSR41	scaffold_1	7324312	31+1-	scaffold_1	7324472	2+26-	DEL	284	99	18	R01|18	0.95	BreakDancerMax-0.0.1r61	intron	Seita.1G081600.1
SSR41	scaffold_1	7355804	16+0-	scaffold_1	7356042	1+17-	DEL	258	99	15	R01|15	1	BreakDancerMax-0.0.1r61	intergenic
SSR41	scaffold_1	7367243	28+0-	scaffold_1	7367349	6+25-	DEL	223	99	17	R01|17	1	BreakDancerMax-0.0.1r61	exon	Seita.1G082200.1
SSR41	scaffold_1	7368863	3+0-	scaffold_1	7369814	1+17-	DEL	903	54	4	R01|4	1	BreakDancerMax-0.0.1r61	exon	Seita.1G082300.1
SSR41	scaffold_1	7626768	30+0-	scaffold_1	7627213	41+28-	DEL	267	99	28	R01|28	0.97	BreakDancerMax-0.0.1r61	intron	Seita.1G086000.1
SSR41	scaffold_1	9257783	12+5-	scaffold_1	9257776	12+5-	INS	-125	63	5	R01|5	1	BreakDancerMax-0.0.1r61	intergenic
SSR41	scaffold_1	9672476	8+0-	scaffold_1	9682915	0+10-	DEL	10434	99	8	R01|8	1	BreakDancerMax-0.0.1r61	intergenic
SSR41	scaffold_1	9745965	36+3-	scaffold_1	9746060	21+35-	DEL	198	99	18	R01|18	0.95	BreakDancerMax-0.0.1r61	intergenic
SSR41	scaffold_1	9887151	22+0-	scaffold_1	9887468	4+23-	DEL	360	99	9	R01|9	0.9	BreakDancerMax-0.0.1r61	intergenic
SSR41	scaffold_1	9927158	6+0-	scaffold_1	9931951	0+16-	DEL	4837	91	6	R01|6	1	BreakDancerMax-0.0.1r61	exon	Seita.1G114000.1
SSR41	scaffold_1	11994273	11+0-	scaffold_1	11994388	0+13-	DEL	213	99	11	R01|11	1	BreakDancerMax-0.0.1r61	intergenic
SSR41	scaffold_1	12625409	2+2-	scaffold_1	12625299	2+2-	INS	-114	32	2	R01|2	1	BreakDancerMax-0.0.1r61	intergenic
SSR41	scaffold_1	13334199	17+2-	scaffold_1	13334184	17+2-	INS	-107	20	2	R01|2	1	BreakDancerMax-0.0.1r61	intergenic
SSR41	scaffold_1	13334328	15+0-	scaffold_1	13335323	0+26-	DEL	994	99	12	R01|12	1	BreakDancerMax-0.0.1r61	intergenic
SSR41	scaffold_1	14852965	20+0-	scaffold_1	14853162	0+24-	DEL	221	99	16	R01|16	0.94	BreakDancerMax-0.0.1r61	intergenic
SSR41	scaffold_1	18271360	5+0-	scaffold_1	18271690	0+5-	DEL	332	76	5	R01|5	1	BreakDancerMax-0.0.1r61	intergenic
SSR41	scaffold_1	23357265	22+0-	scaffold_1	23364659	0+21-	DEL	7413	99	21	R01|21	1	BreakDancerMax-0.0.1r61	intergenic
SSR41	scaffold_1	24156609	12+0-	scaffold_1	24156808	4+13-	DEL	217	99	9	R01|9	1	BreakDancerMax-0.0.1r61	intergenic
SSR41	scaffold_1	24209714	32+4-	scaffold_1	24209941	8+30-	DEL	348	99	18	R01|18	0.9	BreakDancerMax-0.0.1r61	intron	Seita.1G169200.1
SSR41	scaffold_1	24273078	23+2-	scaffold_1	24273040	23+2-	INS	-138	22	2	R01|2	1	BreakDancerMax-0.0.1r61	intergenic
SSR41	scaffold_1	24476226	4+0-	scaffold_1	24484158	0+24-	DEL	7949	55	4	R01|4	1	BreakDancerMax-0.0.1r61	intergenic
SSR41	scaffold_1	24634673	17+1-	scaffold_1	24634832	16+28-	INS	-179	99	10	R01|10	1	BreakDancerMax-0.0.1r61	intergenic
SSR41	scaffold_1	24826555	16+2-	scaffold_1	24826531	16+2-	INS	-124	21	2	R01|2	1	BreakDancerMax-0.0.1r61	intergenic
SSR41	scaffold_1	24962812	50+9-	scaffold_1	24962816	50+9-	INS	-126	99	9	R01|9	1	BreakDancerMax-0.0.1r61	intergenic
SSR41	scaffold_1	24962960	41+0-	scaffold_1	24963230	1+41-	DEL	244	99	26	R01|26	1	BreakDancerMax-0.0.1r61	intergenic
SSR41	scaffold_1	25228708	13+0-	scaffold_1	25228925	2+22-	DEL	275	99	11	R01|11	1	BreakDancerMax-0.0.1r61	intergenic
SSR41	scaffold_1	25241154	28+0-	scaffold_1	25254880	1+24-	DEL	13740	99	11	R01|11	1	BreakDancerMax-0.0.1r61	intergenic
SSR41	scaffold_1	25295320	27+5-	scaffold_1	25295316	27+5-	INS	-127	63	5	R01|5	1	BreakDancerMax-0.0.1r61	intergenic
SSR41	scaffold_1	25295460	22+0-	scaffold_1	25296909	6+22-	DEL	1391	99	8	R01|8	1	BreakDancerMax-0.0.1r61	intergenic
SSR41	scaffold_1	25445547	26+2-	scaffold_1	25445704	14+40-	INS	-146	99	22	R01|22	1	BreakDancerMax-0.0.1r61	intergenic
SSR41	scaffold_1	25545740	33+0-	scaffold_1	25545798	4+29-	DEL	105	99	20	R01|20	0.91	BreakDancerMax-0.0.1r61	intergenic
SSR41	scaffold_1	25710278	29+1-	scaffold_1	25710552	0+30-	DEL	367	99	27	R01|27	0.96	BreakDancerMax-0.0.1r61	intergenic
SSR41	scaffold_1	26148046	29+5-	scaffold_1	26148278	8+29-	DEL	334	99	17	R01|17	1	BreakDancerMax-0.0.1r61	intergenic
SSR41	scaffold_1	27017552	19+0-	scaffold_1	27017651	10+29-	DEL	120	99	18	R01|18	1	BreakDancerMax-0.0.1r61	intergenic
SSR41	scaffold_1	27147007	35+1-	scaffold_1	27147167	3+30-	DEL	292	99	21	R01|21	0.95	BreakDancerMax-0.0.1r61	intergenic
SSR41	scaffold_1	27332354	14+2-	scaffold_1	27332322	14+2-	INS	-122	22	2	R01|2	1	BreakDancerMax-0.0.1r61	intron	Seita.1G190900.1
SSR41	scaffold_1	27660052	48+2-	scaffold_1	27660288	9+50-	DEL	356	99	34	R01|34	1	BreakDancerMax-0.0.1r61	intergenic
SSR41	scaffold_1	27660935	22+0-	scaffold_1	27661156	3+22-	DEL	277	99	19	R01|19	0.9	BreakDancerMax-0.0.1r61	intergenic
SSR41	scaffold_1	27695281	21+1-	scaffold_1	27695723	3+26-	DEL	528	99	14	R01|14	0.93	BreakDancerMax-0.0.1r61	intergenic
SSR41	scaffold_1	27865123	38+7-	scaffold_1	27866010	4+31-	DEL	1025	99	22	R01|22	1	BreakDancerMax-0.0.1r61	intergenic
SSR41	scaffold_1	27880362	18+3-	scaffold_1	27880527	2+18-	DEL	298	99	9	R01|9	1	BreakDancerMax-0.0.1r61	intergenic
SSR41	scaffold_1	28372824	17+2-	scaffold_1	28372858	0+13-	DEL	164	99	9	R01|9	1	BreakDancerMax-0.0.1r61	intergenic
SSR41	scaffold_1	28554619	5+0-	scaffold_1	28555376	5+0-	INV	673	99	5	R01|5	1	BreakDancerMax-0.0.1r61	intergenic
SSR41	scaffold_1	28860677	7+0-	scaffold_1	28861261	0+5-	DEL	689	64	5	R01|5	1	BreakDancerMax-0.0.1r61	intergenic
SSR41	scaffold_1	29387505	36+1-	scaffold_1	29387839	36+33-	DEL	437	99	18	R01|18	0.9	BreakDancerMax-0.0.1r61	intergenic
SSR41	scaffold_1	29433055	37+2-	scaffold_1	29433220	0+24-	DEL	282	99	19	R01|19	1	BreakDancerMax-0.0.1r61	intergenic
SSR41	scaffold_1	29434896	21+6-	scaffold_1	29435201	0+21-	DEL	424	95	9	R01|9	1	BreakDancerMax-0.0.1r61	intergenic
SSR41	scaffold_1	29515232	20+1-	scaffold_1	29515946	0+28-	DEL	828	99	15	R01|15	1	BreakDancerMax-0.0.1r61	intergenic
SSR41	scaffold_1	29615040	17+22-	scaffold_1	29615313	1+26-	DEL	386	99	10	R01|10	1	BreakDancerMax-0.0.1r61	intergenic
SSR41	scaffold_1	29667412	38+6-	scaffold_1	29667684	6+36-	DEL	398	99	19	R01|19	0.9	BreakDancerMax-0.0.1r61	intergenic
SSR41	scaffold_1	29703394	33+6-	scaffold_1	29703363	33+6-	INS	-112	84	6	R01|6	1	BreakDancerMax-0.0.1r61	intergenic
SSR41	scaffold_1	33014077	13+2-	scaffold_1	33014072	13+2-	INS	-132	20	2	R01|2	1	BreakDancerMax-0.0.1r61	intron	Seita.1G254800.1
SSR41	scaffold_1	33925149	22+3-	scaffold_1	33925140	22+3-	INS	-124	33	3	R01|3	1	BreakDancerMax-0.0.1r61	intergenic
SSR41	scaffold_1	34276165	2+0-	scaffold_1	34276641	0+3-	DEL	478	29	2	R01|2	1	BreakDancerMax-0.0.1r61	intergenic
SSR41	scaffold_1	35255978	3+0-	scaffold_1	35256127	0+5-	DEL	142	42	3	R01|3	1	BreakDancerMax-0.0.1r61	intergenic
SSR41	scaffold_1	37245731	2+0-	scaffold_1	37246010	0+2-	DEL	317	28	2	R01|2	1	BreakDancerMax-0.0.1r61	intron	Seita.1G310200.1
SSR41	scaffold_1	37445089	51+5-	scaffold_1	37450741	11+55-	DEL	5780	99	30	R01|30	0.94	BreakDancerMax-0.0.1r61	exon	Seita.1G313300.1
SSR41	scaffold_1	38925471	17+5-	scaffold_1	38925592	0+11-	DEL	165	73	6	R01|6	1	BreakDancerMax-0.0.1r61	intergenic
SSR41	scaffold_1	39689118	9+0-	scaffold_1	39689368	2+13-	DEL	273	99	7	R01|7	1	BreakDancerMax-0.0.1r61	intron	Seita.1G340000.1
SSR41	scaffold_1	40470292	23+0-	scaffold_1	40470445	2+43-	DEL	141	99	18	R01|18	1	BreakDancerMax-0.0.1r61	intron	Seita.1G351500.1
SSR41	scaffold_1	40639861	35+0-	scaffold_1	40640109	9+36-	DEL	372	99	22	R01|22	0.96	BreakDancerMax-0.0.1r61	intron	Seita.1G354400.1
SSR41	scaffold_1	40805336	4+0-	scaffold_1	40805260	1+2-	INS	-131	28	2	R01|2	1	BreakDancerMax-0.0.1r61	intergenic
SSR41	scaffold_1	41064377	25+2-	scaffold_1	41064540	35+29-	DEL	302	99	16	R01|16	0.94	BreakDancerMax-0.0.1r61	intergenic
SSR41	scaffold_1	41065253	24+16-	scaffold_1	41065502	4+28-	DEL	453	99	23	R01|23	0.96	BreakDancerMax-0.0.1r61	intergenic
SSR41	scaffold_1	41104910	46+7-	scaffold_1	41105156	3+24-	DEL	373	99	13	R01|13	0.93	BreakDancerMax-0.0.1r61	intergenic
SSR41	scaffold_1	41263908	19+0-	scaffold_1	41264152	14+14-	DEL	279	39	4	R01|4	1	BreakDancerMax-0.0.1r61	intergenic
SSR41	scaffold_1	41369414	8+0-	scaffold_1	41369712	0+9-	DEL	342	99	8	R01|8	1	BreakDancerMax-0.0.1r61	intergenic
SSR41	scaffold_1	41379425	8+0-	scaffold_1	41380338	2+10-	DEL	938	45	4	R01|4	1	BreakDancerMax-0.0.1r61	intergenic
SSR41	scaffold_1	41605965	46+5-	scaffold_1	41606203	7+50-	DEL	357	99	29	R01|29	0.91	BreakDancerMax-0.0.1r61	intergenic
SSR41	scaffold_1	41776609	20+1-	scaffold_1	41776874	0+16-	DEL	383	99	10	R01|10	1	BreakDancerMax-0.0.1r61	intergenic
SSR41	scaffold_1	41911014	2+0-	scaffold_1	41910944	1+2-	INS	-126	31	2	R01|2	1	BreakDancerMax-0.0.1r61	exon	Seita.1G376700.1
SSR41	scaffold_10	331338	19+3-	scaffold_10	331331	19+3-	INS	-130	33	3	R01|3	1	BreakDancerMax-0.0.1r61	intergenic
SSR41	scaffold_10	331475	16+0-	scaffold_10	332014	5+18-	DEL	582	99	13	R01|13	1	BreakDancerMax-0.0.1r61	intergenic
SSR41	scaffold_11	89137	20+9-	scaffold_11	89359	5+20-	INS	-162	99	9	R01|9	1	BreakDancerMax-0.0.1r61	intron	Seita.J002900.1
SSR41	scaffold_2	1676068	17+21-	scaffold_14	9273	630+626-	INS	-117	99	448	R01|448	1	BreakDancerMax-0.0.1r61	exon	Seita.2G000200.1
SSR41	scaffold_2	47400	2+0-	scaffold_2	47768	2+10-	DEL	326	53	4	R01|4	1	BreakDancerMax-0.0.1r61	intergenic
SSR41	scaffold_2	47542	6+0-	scaffold_2	47768	0+6-	DEL	337	65	5	R01|5	1	BreakDancerMax-0.0.1r61	intergenic
SSR41	scaffold_2	719104	18+1-	scaffold_14	69152	327+305-	INS	-117	99	238	R01|238	0.9	BreakDancerMax-0.0.1r61	exon	Seita.2G001200.1
SSR41	scaffold_2	105235	8+0-	scaffold_2	105487	0+13-	DEL	284	99	8	R01|8	1	BreakDancerMax-0.0.1r61	intergenic
SSR41	scaffold_2	27463068	4+7-	scaffold_5	482123	51+25-	INS	-117	74	7	R01|7	1	BreakDancerMax-0.0.1r61	exon	Seita.2G008600.1
SSR41	scaffold_2	646712	18+1-	scaffold_2	648158	23+34-	INS	-152	99	14	R01|14	0.93	BreakDancerMax-0.0.1r61	intergenic
SSR41	scaffold_2	710926	15+1-	scaffold_2	711125	4+16-	DEL	295	99	8	R01|8	1	BreakDancerMax-0.0.1r61	intergenic
SSR41	scaffold_2	743318	25+2-	scaffold_2	743293	25+2-	INS	-110	21	2	R01|2	1	BreakDancerMax-0.0.1r61	intergenic
SSR41	scaffold_2	744199	39+26-	scaffold_2	744637	21+34-	INS	-171	99	21	R01|21	0.95	BreakDancerMax-0.0.1r61	intergenic
SSR41	scaffold_2	775550	20+2-	scaffold_2	775627	2+20-	DEL	178	99	14	R01|14	0.93	BreakDancerMax-0.0.1r61	intergenic
SSR41	scaffold_2	779599	10+0-	scaffold_2	779781	2+9-	INS	-110	22	2	R01|2	1	BreakDancerMax-0.0.1r61	intergenic
SSR41	scaffold_2	787147	18+1-	scaffold_2	809053	2+23-	DEL	21962	99	17	R01|17	0.94	BreakDancerMax-0.0.1r61	intergenic
SSR41	scaffold_2	889812	3+0-	scaffold_2	889752	14+3-	INS	-114	51	3	R01|3	1	BreakDancerMax-0.0.1r61	intergenic
SSR41	scaffold_2	1161553	24+2-	scaffold_2	1161532	24+2-	INS	-119	21	2	R01|2	1	BreakDancerMax-0.0.1r61	intergenic
SSR41	scaffold_2	1173876	25+2-	scaffold_2	1174077	3+28-	DEL	404	99	11	R01|11	0.92	BreakDancerMax-0.0.1r61	intergenic
SSR41	scaffold_2	1243512	96+78-	scaffold_2	1243511	96+78-	INS	-149	99	10	R01|10	0.91	BreakDancerMax-0.0.1r61	intergenic
SSR41	scaffold_2	1328689	3+1-	scaffold_2	1447771	0+69-	DEL	119088	20	2	R01|2	1	BreakDancerMax-0.0.1r61	exon	Seita.2G017400.1
SSR41	scaffold_2	1492254	2+0-	scaffold_2	1492202	0+2-	INS	-106	36	2	R01|2	1	BreakDancerMax-0.0.1r61	intergenic
SSR41	scaffold_2	1522861	24+0-	scaffold_2	1523092	2+16-	DEL	330	99	14	R01|14	1	BreakDancerMax-0.0.1r61	intergenic
SSR41	scaffold_2	1527059	34+4-	scaffold_2	1527092	6+42-	DEL	157	99	23	R01|23	1	BreakDancerMax-0.0.1r61	intergenic
SSR41	scaffold_2	1543868	2+0-	scaffold_2	1544498	3+14-	DEL	602	61	4	R01|4	1	BreakDancerMax-0.0.1r61	intergenic
SSR41	scaffold_2	1548398	42+2-	scaffold_2	1548533	12+38-	DEL	249	99	22	R01|22	0.96	BreakDancerMax-0.0.1r61	exon	Seita.2G019500.1
SSR41	scaffold_2	1560446	36+1-	scaffold_2	1560476	28+33-	DEL	145	99	17	R01|17	1	BreakDancerMax-0.0.1r61	intergenic
SSR41	scaffold_2	1591184	25+1-	scaffold_2	1591416	4+30-	DEL	359	99	17	R01|17	0.94	BreakDancerMax-0.0.1r61	intergenic
SSR41	scaffold_2	1677754	18+14-	scaffold_2	1677993	32+31-	INS	-139	99	18	R01|18	1	BreakDancerMax-0.0.1r61	intergenic
SSR41	scaffold_2	1684030	47+12-	scaffold_2	1689179	2+27-	DEL	5217	99	21	R01|21	1	BreakDancerMax-0.0.1r61	intergenic
SSR41	scaffold_2	2026358	28+5-	scaffold_2	2026592	4+23-	INS	-124	99	9	R01|9	0.9	BreakDancerMax-0.0.1r61	intergenic
SSR41	scaffold_2	2917612	15+0-	scaffold_2	2917520	0+3-	INS	-128	39	3	R01|3	1	BreakDancerMax-0.0.1r61	intergenic
SSR41	scaffold_2	3024775	30+6-	scaffold_2	3036944	54+33-	INS	-121	99	17	R01|17	1	BreakDancerMax-0.0.1r61	intron	Seita.2G036700.1
SSR41	scaffold_2	3094840	47+4-	scaffold_2	3094923	4+42-	DEL	186	99	31	R01|31	0.94	BreakDancerMax-0.0.1r61	intergenic
SSR41	scaffold_2	3245817	4+0-	scaffold_2	3246272	19+15-	DEL	426	86	5	R01|5	1	BreakDancerMax-0.0.1r61	intron	Seita.2G039600.1
SSR41	scaffold_2	3245932	6+0-	scaffold_2	3246272	6+10-	INS	-164	57	4	R01|4	1	BreakDancerMax-0.0.1r61	intron	Seita.2G039600.1
SSR41	scaffold_2	3246434	18+10-	scaffold_2	3247580	1+18-	DEL	1177	99	11	R01|11	1	BreakDancerMax-0.0.1r61	intron	Seita.2G039700.1
SSR41	scaffold_2	3705658	7+0-	scaffold_2	3705694	4+8-	DEL	120	83	7	R01|7	1	BreakDancerMax-0.0.1r61	intergenic
SSR41	scaffold_2	3728532	5+0-	scaffold_2	3728773	0+18-	DEL	262	71	5	R01|5	1	BreakDancerMax-0.0.1r61	intergenic
SSR41	scaffold_2	3805075	15+3-	scaffold_2	3805408	5+19-	DEL	394	99	10	R01|10	1	BreakDancerMax-0.0.1r61	intergenic
SSR41	scaffold_2	3872941	26+8-	scaffold_2	3872926	26+8-	INS	-117	99	8	R01|8	1	BreakDancerMax-0.0.1r61	intergenic
SSR41	scaffold_2	3897503	37+3-	scaffold_2	3897505	37+3-	INS	-136	32	3	R01|3	1	BreakDancerMax-0.0.1r61	intron	Seita.2G048700.1
SSR41	scaffold_2	3944666	12+0-	scaffold_2	3945626	21+27-	DEL	967	99	12	R01|12	1	BreakDancerMax-0.0.1r61	exon	Seita.2G049500.1
SSR41	scaffold_2	3972510	47+2-	scaffold_2	3972618	6+46-	DEL	216	99	35	R01|35	0.95	BreakDancerMax-0.0.1r61	intergenic
SSR41	scaffold_2	4071456	13+9-	scaffold_2	4071656	29+24-	DEL	184	99	12	R01|12	1	BreakDancerMax-0.0.1r61	intergenic
SSR41	scaffold_2	4071844	25+4-	scaffold_2	4072002	3+22-	DEL	203	99	19	R01|19	0.95	BreakDancerMax-0.0.1r61	intergenic
SSR41	scaffold_2	4085839	24+1-	scaffold_2	4085939	3+25-	DEL	208	99	17	R01|17	0.94	BreakDancerMax-0.0.1r61	intergenic
SSR41	scaffold_2	4110253	49+20-	scaffold_2	4110376	4+32-	DEL	170	99	25	R01|25	0.93	BreakDancerMax-0.0.1r61	intergenic
SSR41	scaffold_2	4152163	19+3-	scaffold_2	4152444	4+19-	DEL	284	99	14	R01|14	1	BreakDancerMax-0.0.1r61	intron	Seita.2G051800.1
SSR41	scaffold_2	4248801	27+2-	scaffold_2	4249053	5+33-	DEL	343	99	19	R01|19	0.95	BreakDancerMax-0.0.1r61	intergenic
SSR41	scaffold_2	4279191	5+1-	scaffold_2	4279301	0+6-	DEL	137	30	3	R01|3	1	BreakDancerMax-0.0.1r61	intergenic
SSR41	scaffold_2	4419079	34+3-	scaffold_2	4419735	3+30-	DEL	777	99	23	R01|23	1	BreakDancerMax-0.0.1r61	intergenic
SSR41	scaffold_2	4426279	27+2-	scaffold_2	4426574	1+34-	DEL	421	99	23	R01|23	0.92	BreakDancerMax-0.0.1r61	intergenic
SSR41	scaffold_2	4433202	3+0-	scaffold_2	4442566	0+11-	DEL	9321	40	3	R01|3	1	BreakDancerMax-0.0.1r61	intergenic
SSR41	scaffold_2	4529936	45+13-	scaffold_2	4530504	23+36-	DEL	687	99	18	R01|18	0.95	BreakDancerMax-0.0.1r61	intergenic
SSR41	scaffold_2	4539925	27+4-	scaffold_2	4540152	2+31-	DEL	345	99	18	R01|18	0.95	BreakDancerMax-0.0.1r61	intergenic
SSR41	scaffold_2	4564019	22+0-	scaffold_2	4660694	13+22-	DEL	96787	99	22	R01|22	0.96	BreakDancerMax-0.0.1r61	exon	Seita.2G055400.1
SSR41	scaffold_2	4567783	38+23-	scaffold_2	4670794	81+97-	DEL	103202	99	36	R01|36	0.97	BreakDancerMax-0.0.1r61	exon	Seita.2G055400.1
SSR41	scaffold_2	4568403	11+12-	scaffold_2	4671499	32+20-	DEL	103144	99	8	R01|8	1	BreakDancerMax-0.0.1r61	exon	Seita.2G055400.1
SSR41	scaffold_2	4647016	4+0-	scaffold_2	4670249	5+19-	DEL	23311	51	4	R01|4	1	BreakDancerMax-0.0.1r61	exon	Seita.2G056400.1
SSR41	scaffold_2	4770154	10+0-	scaffold_2	4800981	10+11-	DEL	30900	38	3	R01|3	1	BreakDancerMax-0.0.1r61	exon	Seita.2G057900.1
SSR41	scaffold_2	4903486	4+0-	scaffold_2	4903419	3+2-	INS	-132	28	2	R01|2	1	BreakDancerMax-0.0.1r61	intergenic
SSR41	scaffold_2	5117383	23+1-	scaffold_2	5119127	2+26-	DEL	1895	99	16	R01|16	0.94	BreakDancerMax-0.0.1r61	intergenic
SSR41	scaffold_2	5120037	23+3-	scaffold_2	5120285	0+24-	DEL	360	99	20	R01|20	0.95	BreakDancerMax-0.0.1r61	intergenic
SSR41	scaffold_2	5137322	36+0-	scaffold_2	5137510	33+48-	DEL	261	99	31	R01|31	1	BreakDancerMax-0.0.1r61	intergenic
SSR41	scaffold_2	5208015	10+1-	scaffold_2	5213394	17+15-	DEL	5370	96	8	R01|8	1	BreakDancerMax-0.0.1r61	intergenic
SSR41	scaffold_2	5274118	28+2-	scaffold_2	5274653	21+35-	DEL	649	99	24	R01|24	0.92	BreakDancerMax-0.0.1r61	intergenic
SSR41	scaffold_2	5350601	4+0-	scaffold_2	5354722	5+16-	DEL	4042	99	7	R01|7	1	BreakDancerMax-0.0.1r61	intron	Seita.2G064800.1
SSR41	scaffold_2	5393054	32+5-	scaffold_2	5393200	5+34-	DEL	260	99	20	R01|20	0.95	BreakDancerMax-0.0.1r61	intergenic
SSR41	scaffold_2	5659932	36+5-	scaffold_2	5660302	6+35-	DEL	499	99	22	R01|22	1	BreakDancerMax-0.0.1r61	intergenic
SSR41	scaffold_2	6551153	34+21-	scaffold_2	6551359	3+31-	DEL	310	99	16	R01|16	0.94	BreakDancerMax-0.0.1r61	intergenic
SSR41	scaffold_2	6821805	12+0-	scaffold_2	6824478	0+16-	DEL	2689	99	12	R01|12	1	BreakDancerMax-0.0.1r61	intergenic
SSR41	scaffold_2	6827283	20+3-	scaffold_2	6827533	1+19-	DEL	318	99	13	R01|13	0.93	BreakDancerMax-0.0.1r61	intergenic
SSR41	scaffold_2	7013798	11+2-	scaffold_2	7013785	11+2-	INS	-107	20	2	R01|2	1	BreakDancerMax-0.0.1r61	intergenic
SSR41	scaffold_2	8718571	4+0-	scaffold_2	8718479	11+2-	INS	-138	26	2	R01|2	1	BreakDancerMax-0.0.1r61	intergenic
SSR41	scaffold_2	8951819	41+6-	scaffold_2	8952051	4+47-	DEL	351	99	29	R01|29	0.94	BreakDancerMax-0.0.1r61	intron	Seita.2G098800.1
SSR41	scaffold_2	8972734	38+6-	scaffold_2	8972798	29+39-	DEL	194	99	21	R01|21	0.91	BreakDancerMax-0.0.1r61	intergenic
SSR41	scaffold_2	9037630	39+2-	scaffold_2	9037843	7+32-	DEL	342	99	17	R01|17	0.94	BreakDancerMax-0.0.1r61	intergenic
SSR41	scaffold_2	9132354	6+0-	scaffold_2	9136218	9+1-	INV	3761	99	7	R01|7	1	BreakDancerMax-0.0.1r61	exon	Seita.2G100800.1
SSR41	scaffold_2	9139490	30+2-	scaffold_2	9139772	11+36-	DEL	332	99	24	R01|24	1	BreakDancerMax-0.0.1r61	intergenic
SSR41	scaffold_2	9281957	14+0-	scaffold_2	9282079	0+20-	DEL	147	99	14	R01|14	1	BreakDancerMax-0.0.1r61	intergenic
SSR41	scaffold_2	9282508	11+2-	scaffold_2	9282449	11+2-	INS	-107	24	2	R01|2	1	BreakDancerMax-0.0.1r61	intergenic
SSR41	scaffold_2	9287584	58+33-	scaffold_2	9287490	58+33-	INS	-157	99	12	R01|12	1	BreakDancerMax-0.0.1r61	intergenic
SSR41	scaffold_2	9378636	26+3-	scaffold_2	9379709	5+25-	DEL	1187	99	14	R01|14	1	BreakDancerMax-0.0.1r61	intergenic
SSR41	scaffold_2	9423063	17+4-	scaffold_2	9423057	17+4-	INS	-118	48	4	R01|4	1	BreakDancerMax-0.0.1r61	intergenic
SSR41	scaffold_2	9486154	24+3-	scaffold_2	9486621	1+19-	DEL	582	99	11	R01|11	0.92	BreakDancerMax-0.0.1r61	intergenic
SSR41	scaffold_2	9925328	4+0-	scaffold_2	9925940	0+4-	DEL	611	75	4	R01|4	1	BreakDancerMax-0.0.1r61	intron	Seita.2G104200.1
SSR41	scaffold_2	9932155	24+0-	scaffold_2	9932631	0+23-	DEL	508	99	14	R01|14	1	BreakDancerMax-0.0.1r61	intron	Seita.2G104300.1
SSR41	scaffold_2	9952142	12+2-	scaffold_2	9952337	4+13-	DEL	263	99	9	R01|9	1	BreakDancerMax-0.0.1r61	intergenic
SSR41	scaffold_2	10104955	29+3-	scaffold_2	10105056	3+25-	DEL	232	99	18	R01|18	0.95	BreakDancerMax-0.0.1r61	intron	Seita.2G105200.2
SSR41	scaffold_2	10149522	44+71-	scaffold_2	10151520	34+34-	INS	-112	99	34	R01|34	1	BreakDancerMax-0.0.1r61	intergenic
SSR41	scaffold_2	10277841	22+0-	scaffold_2	10278158	6+28-	DEL	347	99	22	R01|22	1	BreakDancerMax-0.0.1r61	intergenic
SSR41	scaffold_2	10380495	44+43-	scaffold_2	10380453	44+43-	INS	-137	99	15	R01|15	0.94	BreakDancerMax-0.0.1r61	intergenic
SSR41	scaffold_2	10380597	15+14-	scaffold_2	10381605	5+16-	DEL	1126	99	9	R01|9	0.9	BreakDancerMax-0.0.1r61	intergenic
SSR41	scaffold_2	10551851	20+0-	scaffold_2	10559376	6+22-	DEL	7570	99	13	R01|13	0.93	BreakDancerMax-0.0.1r61	intergenic
SSR41	scaffold_2	10610391	50+7-	scaffold_2	10610495	14+46-	DEL	283	99	29	R01|29	0.97	BreakDancerMax-0.0.1r61	intergenic
SSR41	scaffold_2	10612577	22+33-	scaffold_2	10612731	18+41-	INS	-137	99	14	R01|14	1	BreakDancerMax-0.0.1r61	intergenic
SSR41	scaffold_2	10676866	4+0-	scaffold_2	10676774	8+14-	INS	-114	34	3	R01|3	1	BreakDancerMax-0.0.1r61	intergenic
SSR41	scaffold_2	10698343	24+0-	scaffold_2	10698607	4+27-	DEL	373	99	14	R01|14	1	BreakDancerMax-0.0.1r61	intergenic
SSR41	scaffold_2	11052341	21+1-	scaffold_2	11052580	4+19-	DEL	353	99	14	R01|14	1	BreakDancerMax-0.0.1r61	intergenic
SSR41	scaffold_2	11193239	17+0-	scaffold_2	11193465	37+30-	DEL	272	99	14	R01|14	1	BreakDancerMax-0.0.1r61	intergenic
SSR41	scaffold_2	11442457	30+4-	scaffold_2	11442628	2+37-	DEL	293	99	22	R01|22	0.92	BreakDancerMax-0.0.1r61	intergenic
SSR41	scaffold_2	11480959	19+13-	scaffold_2	11481078	1+32-	DEL	173	99	18	R01|18	0.95	BreakDancerMax-0.0.1r61	intergenic
SSR41	scaffold_2	11538527	23+10-	scaffold_2	11538687	2+16-	DEL	279	99	14	R01|14	1	BreakDancerMax-0.0.1r61	intergenic
SSR41	scaffold_2	11619260	18+0-	scaffold_2	11619310	0+19-	DEL	129	99	17	R01|17	1	BreakDancerMax-0.0.1r61	intergenic
SSR41	scaffold_2	11847055	20+1-	scaffold_2	11847211	19+23-	DEL	293	99	14	R01|14	1	BreakDancerMax-0.0.1r61	intergenic
SSR41	scaffold_2	11854297	24+6-	scaffold_2	11854601	4+24-	DEL	415	99	13	R01|13	1	BreakDancerMax-0.0.1r61	intergenic
SSR41	scaffold_2	11917114	55+5-	scaffold_2	11917350	4+49-	DEL	361	99	31	R01|31	0.94	BreakDancerMax-0.0.1r61	intron	Seita.2G117300.1
SSR41	scaffold_2	11955548	11+0-	scaffold_2	11955809	2+18-	DEL	291	99	11	R01|11	0.92	BreakDancerMax-0.0.1r61	intergenic
SSR41	scaffold_2	11973267	31+2-	scaffold_2	11973525	3+26-	DEL	379	99	15	R01|15	1	BreakDancerMax-0.0.1r61	intergenic
SSR41	scaffold_2	13688612	26+4-	scaffold_2	13688849	5+24-	DEL	339	99	13	R01|13	0.93	BreakDancerMax-0.0.1r61	intergenic
SSR41	scaffold_2	13896602	5+0-	scaffold_2	13899677	0+8-	DEL	3093	72	5	R01|5	1	BreakDancerMax-0.0.1r61	intergenic
SSR41	scaffold_2	14722177	45+2-	scaffold_2	14725685	3+32-	DEL	3634	99	24	R01|24	0.96	BreakDancerMax-0.0.1r61	intergenic
SSR41	scaffold_2	14797437	24+2-	scaffold_2	14803118	3+24-	DEL	5810	99	13	R01|13	0.93	BreakDancerMax-0.0.1r61	intergenic
SSR41	scaffold_2	14999142	21+0-	scaffold_2	15005145	1+29-	DEL	6049	99	20	R01|20	0.91	BreakDancerMax-0.0.1r61	intergenic
SSR41	scaffold_2	15424444	22+13-	scaffold_2	15424594	33+24-	INS	-140	99	18	R01|18	1	BreakDancerMax-0.0.1r61	intergenic
SSR41	scaffold_2	15516012	24+0-	scaffold_2	15516339	0+28-	DEL	354	99	22	R01|22	0.96	BreakDancerMax-0.0.1r61	intron	Seita.2G134700.2
SSR41	scaffold_2	15609404	47+4-	scaffold_2	15609636	6+37-	DEL	363	99	22	R01|22	1	BreakDancerMax-0.0.1r61	intergenic
SSR41	scaffold_2	16607685	13+0-	scaffold_2	16609213	1+10-	DEL	1578	92	7	R01|7	1	BreakDancerMax-0.0.1r61	intergenic
SSR41	scaffold_2	17116295	27+2-	scaffold_2	17116276	27+2-	INS	-128	21	2	R01|2	1	BreakDancerMax-0.0.1r61	intergenic
SSR41	scaffold_2	17116420	25+0-	scaffold_2	17118733	2+38-	DEL	2269	99	19	R01|19	1	BreakDancerMax-0.0.1r61	intergenic
SSR41	scaffold_2	17430528	7+1-	scaffold_2	17430456	3+11-	INS	-131	99	9	R01|9	1	BreakDancerMax-0.0.1r61	intron	Seita.2G145500.1
SSR41	scaffold_2	18070565	19+0-	scaffold_2	18071942	0+24-	DEL	1413	99	13	R01|13	0.93	BreakDancerMax-0.0.1r61	intergenic
SSR41	scaffold_2	18184033	28+0-	scaffold_2	18197339	7+33-	DEL	13372	99	16	R01|16	0.94	BreakDancerMax-0.0.1r61	intergenic
SSR41	scaffold_2	18801800	13+0-	scaffold_2	18827846	0+14-	DEL	26130	99	12	R01|12	1	BreakDancerMax-0.0.1r61	intergenic
SSR41	scaffold_2	20146868	39+0-	scaffold_2	20160990	4+47-	DEL	14178	99	26	R01|26	0.9	BreakDancerMax-0.0.1r61	intergenic
SSR41	scaffold_2	20245181	2+0-	scaffold_2	20255211	0+13-	DEL	10038	27	2	R01|2	1	BreakDancerMax-0.0.1r61	intergenic
SSR41	scaffold_2	20478469	15+0-	scaffold_2	20482908	0+19-	DEL	4460	99	8	R01|8	1	BreakDancerMax-0.0.1r61	intergenic
SSR41	scaffold_2	20710976	12+0-	scaffold_2	20711047	1+16-	DEL	124	99	12	R01|12	1	BreakDancerMax-0.0.1r61	intergenic
SSR41	scaffold_2	20802552	19+3-	scaffold_2	20803910	2+24-	DEL	1480	99	11	R01|11	1	BreakDancerMax-0.0.1r61	intron	Seita.2G151500.1
SSR41	scaffold_2	21350662	15+1-	scaffold_2	21351252	0+12-	DEL	702	99	9	R01|9	0.9	BreakDancerMax-0.0.1r61	intergenic
SSR41	scaffold_2	21570724	36+2-	scaffold_2	21571979	3+35-	DEL	1393	99	23	R01|23	0.92	BreakDancerMax-0.0.1r61	intergenic
SSR41	scaffold_2	21795188	28+5-	scaffold_2	21795424	2+29-	DEL	371	99	18	R01|18	0.95	BreakDancerMax-0.0.1r61	intergenic
SSR41	scaffold_2	21830809	31+6-	scaffold_2	21831033	3+30-	DEL	354	99	19	R01|19	1	BreakDancerMax-0.0.1r61	intergenic
SSR41	scaffold_2	22709173	14+0-	scaffold_2	22711057	10+25-	DEL	1892	99	13	R01|13	1	BreakDancerMax-0.0.1r61	intergenic
SSR41	scaffold_2	23467297	27+0-	scaffold_2	23467639	0+20-	DEL	377	44	4	R01|4	1	BreakDancerMax-0.0.1r61	intergenic
SSR41	scaffold_2	23558136	34+0-	scaffold_2	23558642	6+30-	DEL	620	99	19	R01|19	0.9	BreakDancerMax-0.0.1r61	intergenic
SSR41	scaffold_2	23578603	7+2-	scaffold_2	23578573	7+2-	INS	-119	22	2	R01|2	1	BreakDancerMax-0.0.1r61	intron	Seita.2G161600.1
SSR41	scaffold_2	23914203	23+1-	scaffold_2	23914831	3+24-	DEL	717	99	12	R01|12	0.92	BreakDancerMax-0.0.1r61	intergenic
SSR41	scaffold_2	24672691	45+27-	scaffold_2	24672743	45+27-	INS	-131	70	6	R01|6	1	BreakDancerMax-0.0.1r61	intergenic
SSR41	scaffold_2	24839703	24+4-	scaffold_2	24839947	5+21-	DEL	353	99	11	R01|11	0.92	BreakDancerMax-0.0.1r61	intergenic
SSR41	scaffold_2	24879153	24+18-	scaffold_2	24879153	24+18-	INS	-139	20	2	R01|2	1	BreakDancerMax-0.0.1r61	intergenic
SSR41	scaffold_2	24934009	42+2-	scaffold_2	24934790	24+39-	DEL	2281	99	35	R01|35	1	BreakDancerMax-0.0.1r61	intergenic
SSR41	scaffold_2	24970776	61+3-	scaffold_2	24979436	1+58-	DEL	8781	99	42	R01|42	0.93	BreakDancerMax-0.0.1r61	intergenic
SSR41	scaffold_2	25102439	37+4-	scaffold_2	25102656	2+37-	DEL	321	99	27	R01|27	0.96	BreakDancerMax-0.0.1r61	intergenic
SSR41	scaffold_2	25180641	7+0-	scaffold_2	25180548	6+5-	INS	-109	69	5	R01|5	1	BreakDancerMax-0.0.1r61	intergenic
SSR41	scaffold_2	25545923	24+1-	scaffold_2	25546125	2+24-	DEL	316	99	19	R01|19	1	BreakDancerMax-0.0.1r61	intergenic
SSR41	scaffold_2	25657093	9+0-	scaffold_2	25669568	1+11-	DEL	12512	99	8	R01|8	1	BreakDancerMax-0.0.1r61	intergenic
SSR41	scaffold_2	25765101	35+6-	scaffold_2	25765307	1+35-	DEL	336	99	25	R01|25	0.93	BreakDancerMax-0.0.1r61	intergenic
SSR41	scaffold_2	25801936	8+1-	scaffold_2	25805666	0+25-	DEL	3744	97	7	R01|7	1	BreakDancerMax-0.0.1r61	intergenic
SSR41	scaffold_2	25847836	4+0-	scaffold_2	25860966	2+10-	DEL	13122	56	4	R01|4	1	BreakDancerMax-0.0.1r61	intergenic
SSR41	scaffold_2	25916281	33+1-	scaffold_2	25939228	3+36-	DEL	23035	99	29	R01|29	0.91	BreakDancerMax-0.0.1r61	intergenic
SSR41	scaffold_2	26018723	12+0-	scaffold_2	26020086	1+19-	DEL	1406	91	7	R01|7	1	BreakDancerMax-0.0.1r61	intergenic
SSR41	scaffold_2	26166679	13+0-	scaffold_2	26166602	0+3-	INS	-115	25	2	R01|2	1	BreakDancerMax-0.0.1r61	intergenic
SSR41	scaffold_2	26175737	56+21-	scaffold_2	26187484	3+34-	DEL	11808	99	30	R01|30	0.97	BreakDancerMax-0.0.1r61	intergenic
SSR41	scaffold_2	26205065	0+9-	scaffold_2	26205075	17+29-	INS	-145	47	4	R01|4	1	BreakDancerMax-0.0.1r61	intergenic
SSR41	scaffold_2	26275636	29+1-	scaffold_2	26276751	5+39-	DEL	1171	99	24	R01|24	1	BreakDancerMax-0.0.1r61	intergenic
SSR41	scaffold_2	26282336	25+15-	scaffold_2	26284020	2+16-	DEL	1811	99	11	R01|11	1	BreakDancerMax-0.0.1r61	intergenic
SSR41	scaffold_2	26517818	25+0-	scaffold_2	26518042	5+28-	DEL	331	99	17	R01|17	1	BreakDancerMax-0.0.1r61	intergenic
SSR41	scaffold_2	26581881	6+0-	scaffold_2	26582013	1+8-	DEL	123	88	6	R01|6	1	BreakDancerMax-0.0.1r61	intron	Seita.2G175700.1
SSR41	scaffold_2	26588050	26+6-	scaffold_2	26588648	7+28-	INS	-119	99	11	R01|11	1	BreakDancerMax-0.0.1r61	intergenic
SSR41	scaffold_2	26704969	27+3-	scaffold_2	26705345	6+28-	DEL	495	99	14	R01|14	1	BreakDancerMax-0.0.1r61	intergenic
SSR41	scaffold_2	26750388	169+161-	scaffold_2	26751058	392+224-	DEL	683	99	165	R01|165	0.98	BreakDancerMax-0.0.1r61	intergenic
SSR41	scaffold_2	26860532	15+0-	scaffold_2	26861869	4+17-	DEL	1385	87	7	R01|7	1	BreakDancerMax-0.0.1r61	intergenic
SSR41	scaffold_2	26865180	12+0-	scaffold_2	26879266	13+29-	DEL	14083	99	9	R01|9	1	BreakDancerMax-0.0.1r61	intergenic
SSR41	scaffold_2	27130316	46+7-	scaffold_2	27130341	3+56-	DEL	155	99	30	R01|30	0.94	BreakDancerMax-0.0.1r61	intergenic
SSR41	scaffold_2	27152957	35+8-	scaffold_2	27152995	1+36-	DEL	157	99	21	R01|21	0.95	BreakDancerMax-0.0.1r61	intergenic
SSR41	scaffold_2	27180920	20+2-	scaffold_2	27180875	20+2-	INS	-113	23	2	R01|2	1	BreakDancerMax-0.0.1r61	intergenic
SSR41	scaffold_2	27185321	37+3-	scaffold_2	27189678	8+39-	DEL	4487	99	18	R01|18	0.9	BreakDancerMax-0.0.1r61	intergenic
SSR41	scaffold_2	27220877	27+10-	scaffold_2	27221050	5+33-	INS	-133	99	15	R01|15	1	BreakDancerMax-0.0.1r61	intergenic
SSR41	scaffold_2	27850685	18+5-	scaffold_2	27850916	4+23-	INS	-122	99	9	R01|9	0.9	BreakDancerMax-0.0.1r61	intergenic
SSR41	scaffold_2	28110784	14+0-	scaffold_2	28111102	0+16-	DEL	345	99	14	R01|14	0.93	BreakDancerMax-0.0.1r61	intron	Seita.2G185600.1
SSR41	scaffold_2	28238826	8+0-	scaffold_2	28239543	0+9-	DEL	239	64	4	R01|4	1	BreakDancerMax-0.0.1r61	intron	Seita.2G187300.1
SSR41	scaffold_2	28325325	27+0-	scaffold_2	28325563	5+35-	DEL	260	99	23	R01|23	1	BreakDancerMax-0.0.1r61	intergenic
SSR41	scaffold_2	28651604	13+0-	scaffold_2	28658567	0+20-	DEL	6980	62	5	R01|5	1	BreakDancerMax-0.0.1r61	intergenic
SSR41	scaffold_2	28736054	5+0-	scaffold_2	28736462	4+19-	DEL	378	99	9	R01|9	1	BreakDancerMax-0.0.1r61	intron	Seita.2G191300.1
SSR41	scaffold_2	28939108	4+0-	scaffold_2	28939357	0+12-	DEL	292	62	4	R01|4	1	BreakDancerMax-0.0.1r61	intergenic
SSR41	scaffold_2	29019128	14+1-	scaffold_2	29019388	0+13-	DEL	354	99	12	R01|12	0.92	BreakDancerMax-0.0.1r61	intergenic
SSR41	scaffold_2	29544385	7+0-	scaffold_2	29544830	0+8-	DEL	445	99	7	R01|7	1	BreakDancerMax-0.0.1r61	intergenic
SSR41	scaffold_2	29563610	6+0-	scaffold_2	29563910	4+11-	DEL	270	99	9	R01|9	0.9	BreakDancerMax-0.0.1r61	intergenic
SSR41	scaffold_2	30746514	38+0-	scaffold_2	30746744	1+35-	DEL	348	99	27	R01|27	0.93	BreakDancerMax-0.0.1r61	intergenic
SSR41	scaffold_2	31053052	11+0-	scaffold_2	31053874	2+17-	DEL	848	99	11	R01|11	0.92	BreakDancerMax-0.0.1r61	intergenic
SSR41	scaffold_2	31133155	3+0-	scaffold_2	31133095	2+3-	INS	-114	43	3	R01|3	1	BreakDancerMax-0.0.1r61	exon	Seita.2G209500.1
SSR41	scaffold_2	31319895	26+3-	scaffold_2	31320775	1+25-	DEL	992	99	14	R01|14	1	BreakDancerMax-0.0.1r61	intergenic
SSR41	scaffold_2	31602104	6+0-	scaffold_2	31603113	3+16-	DEL	977	99	9	R01|9	1	BreakDancerMax-0.0.1r61	intron	Seita.2G214200.1
SSR41	scaffold_2	31811072	5+0-	scaffold_2	31811240	6+7-	DEL	221	45	4	R01|4	1	BreakDancerMax-0.0.1r61	intergenic
SSR41	scaffold_2	32149014	9+0-	scaffold_2	32149342	13+13-	DEL	338	72	6	R01|6	1	BreakDancerMax-0.0.1r61	intergenic
SSR41	scaffold_2	32919383	59+6-	scaffold_2	32919547	8+55-	DEL	289	99	31	R01|31	1	BreakDancerMax-0.0.1r61	intergenic
SSR41	scaffold_2	33749973	6+0-	scaffold_2	33752595	0+6-	DEL	2681	78	6	R01|6	1	BreakDancerMax-0.0.1r61	intergenic
SSR41	scaffold_2	34043846	1+16-	scaffold_2	34047328	0+16-	INV	3429	99	16	R01|16	1	BreakDancerMax-0.0.1r61	intergenic
SSR41	scaffold_2	34146680	20+3-	scaffold_2	34146917	8+23-	INS	-132	99	9	R01|9	0.9	BreakDancerMax-0.0.1r61	intergenic
SSR41	scaffold_2	34200769	18+4-	scaffold_2	34200917	2+17-	DEL	265	99	12	R01|12	0.92	BreakDancerMax-0.0.1r61	intron	Seita.2G237600.1
SSR41	scaffold_2	34415112	22+3-	scaffold_2	34415349	4+26-	DEL	356	99	9	R01|9	1	BreakDancerMax-0.0.1r61	intergenic
SSR41	scaffold_2	34450523	13+1-	scaffold_2	34450758	4+16-	DEL	350	73	6	R01|6	1	BreakDancerMax-0.0.1r61	intergenic
SSR41	scaffold_2	35119569	4+0-	scaffold_2	35119902	11+28-	DEL	264	99	9	R01|9	0.9	BreakDancerMax-0.0.1r61	intergenic
SSR41	scaffold_2	35119740	10+0-	scaffold_2	35119902	0+17-	DEL	276	99	9	R01|9	0.9	BreakDancerMax-0.0.1r61	intergenic
SSR41	scaffold_2	35134515	46+7-	scaffold_2	35134809	7+37-	DEL	407	99	23	R01|23	0.96	BreakDancerMax-0.0.1r61	intergenic
SSR41	scaffold_2	35142288	23+2-	scaffold_2	35142371	1+14-	DEL	115	99	11	R01|11	1	BreakDancerMax-0.0.1r61	intergenic
SSR41	scaffold_2	35158811	5+0-	scaffold_2	35159257	0+9-	DEL	470	71	5	R01|5	1	BreakDancerMax-0.0.1r61	intergenic
SSR41	scaffold_2	35158907	3+0-	scaffold_2	35159257	0+4-	DEL	454	23	2	R01|2	1	BreakDancerMax-0.0.1r61	intergenic
SSR41	scaffold_2	35526250	32+10-	scaffold_2	35526482	2+26-	INS	-120	99	12	R01|12	0.92	BreakDancerMax-0.0.1r61	intergenic
SSR41	scaffold_2	35656638	26+4-	scaffold_2	35656802	5+17-	DEL	264	99	9	R01|9	0.9	BreakDancerMax-0.0.1r61	intergenic
SSR41	scaffold_2	35721924	23+3-	scaffold_2	35722255	3+17-	DEL	333	99	15	R01|15	1	BreakDancerMax-0.0.1r61	intergenic
SSR41	scaffold_2	36238019	16+0-	scaffold_2	36239367	0+19-	DEL	1375	99	12	R01|12	0.92	BreakDancerMax-0.0.1r61	intergenic
SSR41	scaffold_2	36264923	43+13-	scaffold_2	36265516	5+47-	DEL	723	99	19	R01|19	0.9	BreakDancerMax-0.0.1r61	intron	Seita.2G260000.1
SSR41	scaffold_2	36310415	14+0-	scaffold_2	36311222	3+7-	DEL	849	73	5	R01|5	1	BreakDancerMax-0.0.1r61	intergenic
SSR41	scaffold_2	36312681	22+2-	scaffold_2	36312970	37+24-	DEL	653	99	16	R01|16	1	BreakDancerMax-0.0.1r61	intergenic
SSR41	scaffold_2	36435365	19+0-	scaffold_2	36435445	1+22-	DEL	142	99	18	R01|18	0.95	BreakDancerMax-0.0.1r61	intergenic
SSR41	scaffold_2	36606206	2+0-	scaffold_2	36606966	0+6-	DEL	775	26	2	R01|2	1	BreakDancerMax-0.0.1r61	exon	Seita.2G264900.1
SSR41	scaffold_2	36607752	36+26-	scaffold_2	36607747	36+26-	INS	-116	99	13	R01|13	0.93	BreakDancerMax-0.0.1r61	intergenic
SSR41	scaffold_2	37461521	15+5-	scaffold_2	37461513	15+5-	INS	-111	63	5	R01|5	1	BreakDancerMax-0.0.1r61	intergenic
SSR41	scaffold_2	37901726	10+4-	scaffold_2	37901725	10+4-	INS	-117	47	4	R01|4	1	BreakDancerMax-0.0.1r61	intron	Seita.2G282200.1
SSR41	scaffold_2	39875936	6+0-	scaffold_2	39876115	0+8-	DEL	134	99	6	R01|6	1	BreakDancerMax-0.0.1r61	intergenic
SSR41	scaffold_2	39882299	7+0-	scaffold_2	39883097	0+7-	DEL	815	99	7	R01|7	1	BreakDancerMax-0.0.1r61	intron	Seita.2G306900.1
SSR41	scaffold_2	40817944	23+0-	scaffold_2	40819581	1+29-	DEL	1680	99	22	R01|22	0.96	BreakDancerMax-0.0.1r61	intron	Seita.2G319200.1
SSR41	scaffold_2	41349724	16+2-	scaffold_2	41353668	0+10-	DEL	4070	80	7	R01|7	1	BreakDancerMax-0.0.1r61	intergenic
SSR41	scaffold_2	41480221	54+2-	scaffold_2	41480316	6+54-	DEL	209	99	37	R01|37	0.95	BreakDancerMax-0.0.1r61	intergenic
SSR41	scaffold_2	41480935	44+5-	scaffold_2	41481690	1+33-	DEL	886	99	26	R01|26	0.96	BreakDancerMax-0.0.1r61	intergenic
SSR41	scaffold_2	41509663	6+1-	scaffold_2	41510790	1+3-	DEL	1193	35	3	R01|3	1	BreakDancerMax-0.0.1r61	intergenic
SSR41	scaffold_2	41521549	36+0-	scaffold_2	41521561	8+37-	DEL	131	99	24	R01|24	0.96	BreakDancerMax-0.0.1r61	intron	Seita.2G327900.1
SSR41	scaffold_2	41642262	33+35-	scaffold_2	41642521	7+41-	DEL	6104	99	31	R01|31	0.97	BreakDancerMax-0.0.1r61	intergenic
SSR41	scaffold_2	41885017	28+3-	scaffold_2	41885552	19+34-	INS	-142	99	18	R01|18	0.9	BreakDancerMax-0.0.1r61	intergenic
SSR41	scaffold_2	41933126	23+0-	scaffold_2	41933136	0+28-	DEL	131	99	22	R01|22	0.92	BreakDancerMax-0.0.1r61	intergenic
SSR41	scaffold_2	42101425	7+0-	scaffold_2	42101703	6+10-	DEL	288	93	7	R01|7	1	BreakDancerMax-0.0.1r61	intergenic
SSR41	scaffold_2	42523823	41+2-	scaffold_2	42524072	39+25-	DEL	686	99	38	R01|38	0.97	BreakDancerMax-0.0.1r61	intergenic
SSR41	scaffold_2	42524227	10+11-	scaffold_2	42525004	0+6-	DEL	1266	75	5	R01|5	1	BreakDancerMax-0.0.1r61	intergenic
SSR41	scaffold_2	42545526	11+4-	scaffold_2	42545643	3+9-	DEL	198	85	6	R01|6	1	BreakDancerMax-0.0.1r61	intergenic
SSR41	scaffold_2	42551355	24+0-	scaffold_2	42551522	4+24-	DEL	292	99	17	R01|17	1	BreakDancerMax-0.0.1r61	intergenic
SSR41	scaffold_2	44490821	16+2-	scaffold_2	44491057	1+10-	DEL	355	58	5	R01|5	1	BreakDancerMax-0.0.1r61	intergenic
SSR41	scaffold_2	44660359	10+1-	scaffold_2	44660719	0+10-	DEL	394	99	9	R01|9	1	BreakDancerMax-0.0.1r61	intergenic
SSR41	scaffold_2	44720906	50+12-	scaffold_2	44720910	50+12-	INS	-119	99	12	R01|12	0.92	BreakDancerMax-0.0.1r61	intron	Seita.2G374100.1
SSR41	scaffold_2	44772527	33+5-	scaffold_2	44772687	5+39-	DEL	288	99	19	R01|19	0.95	BreakDancerMax-0.0.1r61	intergenic
SSR41	scaffold_2	44806962	14+1-	scaffold_2	44807613	4+10-	INS	-124	62	5	R01|5	1	BreakDancerMax-0.0.1r61	intergenic
SSR41	scaffold_2	45433387	20+0-	scaffold_2	45539698	11+15-	DEL	106403	99	15	R01|15	0.94	BreakDancerMax-0.0.1r61	exon	Seita.2G385900.1
SSR41	scaffold_2	45574507	24+2-	scaffold_2	45574490	7+22-	INS	-110	94	8	R01|8	1	BreakDancerMax-0.0.1r61	intergenic
SSR41	scaffold_2	45697111	13+0-	scaffold_2	45697337	1+15-	DEL	289	99	12	R01|12	1	BreakDancerMax-0.0.1r61	intergenic
SSR41	scaffold_2	45807396	11+2-	scaffold_2	45807394	11+2-	INS	-122	20	2	R01|2	1	BreakDancerMax-0.0.1r61	intergenic
SSR41	scaffold_2	46195406	3+0-	scaffold_2	46195342	9+25-	INS	-119	99	7	R01|7	1	BreakDancerMax-0.0.1r61	intergenic
SSR41	scaffold_2	46215433	6+0-	scaffold_2	46215357	0+6-	INS	-118	93	6	R01|6	1	BreakDancerMax-0.0.1r61	intron	Seita.2G398300.1
SSR41	scaffold_2	46303120	15+0-	scaffold_2	46304351	1+20-	DEL	1364	99	11	R01|11	1	BreakDancerMax-0.0.1r61	intergenic
SSR41	scaffold_2	46303120	20+2-	scaffold_2	46304435	0+3-	DEL	1362	30	3	R01|3	1	BreakDancerMax-0.0.1r61	intergenic
SSR41	scaffold_2	47133995	5+0-	scaffold_2	47134264	1+8-	DEL	317	52	4	R01|4	1	BreakDancerMax-0.0.1r61	exon	Seita.2G414500.1
SSR41	scaffold_2	48561301	54+6-	scaffold_2	48561533	15+52-	DEL	358	99	21	R01|21	0.91	BreakDancerMax-0.0.1r61	intron	Seita.2G435600.2
SSR41	scaffold_2	49120918	8+0-	scaffold_2	49120863	0+2-	INS	-104	27	2	R01|2	1	BreakDancerMax-0.0.1r61	exon	Seita.2G444300.1
SSR41	scaffold_3	6635849	29+0-	scaffold_14	133827	228+221-	INS	-118	99	142	R01|142	0.9	BreakDancerMax-0.0.1r61	exon	Seita.3G002800.1
SSR41	scaffold_3	811078	15+0-	scaffold_3	811834	0+22-	DEL	815	99	14	R01|14	0.93	BreakDancerMax-0.0.1r61	intergenic
SSR41	scaffold_3	857612	61+1-	scaffold_3	859030	0+67-	DEL	1509	99	56	R01|56	0.93	BreakDancerMax-0.0.1r61	intergenic
SSR41	scaffold_3	893533	36+3-	scaffold_3	893893	5+37-	DEL	422	99	28	R01|28	1	BreakDancerMax-0.0.1r61	intergenic
SSR41	scaffold_3	1220537	13+2-	scaffold_3	1220776	1+11-	DEL	291	99	8	R01|8	1	BreakDancerMax-0.0.1r61	intergenic
SSR41	scaffold_3	1356375	22+1-	scaffold_3	1366196	5+20-	DEL	9951	99	10	R01|10	0.91	BreakDancerMax-0.0.1r61	exon	Seita.3G022200.1
SSR41	scaffold_3	1512596	23+2-	scaffold_3	1512839	6+20-	DEL	350	99	13	R01|13	0.93	BreakDancerMax-0.0.1r61	intergenic
SSR41	scaffold_3	1605098	8+0-	scaffold_3	1605573	2+9-	DEL	549	82	6	R01|6	1	BreakDancerMax-0.0.1r61	intergenic
SSR41	scaffold_3	1774052	2+0-	scaffold_3	1773983	2+2-	INS	-122	26	2	R01|2	1	BreakDancerMax-0.0.1r61	intron	Seita.3G028700.1
SSR41	scaffold_3	1882331	30+2-	scaffold_3	1882327	30+2-	INS	-115	20	2	R01|2	1	BreakDancerMax-0.0.1r61	intergenic
SSR41	scaffold_3	2093016	24+1-	scaffold_3	2105333	35+43-	INS	-135	99	22	R01|22	0.96	BreakDancerMax-0.0.1r61	exon	Seita.3G034800.2
SSR41	scaffold_3	2144250	22+2-	scaffold_3	2144479	3+27-	DEL	356	99	15	R01|15	0.94	BreakDancerMax-0.0.1r61	intergenic
SSR41	scaffold_3	2828711	27+5-	scaffold_3	2828947	5+27-	DEL	342	99	14	R01|14	1	BreakDancerMax-0.0.1r61	intergenic
SSR41	scaffold_3	2911477	24+3-	scaffold_3	2911640	1+25-	DEL	287	99	14	R01|14	0.93	BreakDancerMax-0.0.1r61	intergenic
SSR41	scaffold_3	3050820	13+0-	scaffold_3	3051256	1+13-	DEL	513	99	12	R01|12	1	BreakDancerMax-0.0.1r61	intron	Seita.3G049100.2
SSR41	scaffold_3	3056660	24+0-	scaffold_3	3056811	24+25-	INS	-147	99	12	R01|12	1	BreakDancerMax-0.0.1r61	intergenic
SSR41	scaffold_3	3096661	25+4-	scaffold_3	3096810	5+49-	DEL	214	99	21	R01|21	0.91	BreakDancerMax-0.0.1r61	intron	Seita.3G049700.5
SSR41	scaffold_3	3358832	17+1-	scaffold_3	3359005	5+29-	DEL	289	99	11	R01|11	0.92	BreakDancerMax-0.0.1r61	intergenic
SSR41	scaffold_3	3451449	20+2-	scaffold_3	3451434	20+2-	INS	-128	20	2	R01|2	1	BreakDancerMax-0.0.1r61	intergenic
SSR41	scaffold_3	4141090	42+4-	scaffold_3	4141324	39+77-	DEL	398	99	22	R01|22	0.92	BreakDancerMax-0.0.1r61	exon	Seita.3G064800.1
SSR41	scaffold_3	4163188	24+1-	scaffold_3	4163618	6+29-	DEL	429	99	22	R01|22	1	BreakDancerMax-0.0.1r61	intron	Seita.3G065300.1
SSR41	scaffold_3	4250035	10+0-	scaffold_3	4250366	0+21-	DEL	351	99	10	R01|10	1	BreakDancerMax-0.0.1r61	intergenic
SSR41	scaffold_3	4912515	36+2-	scaffold_3	4912641	3+33-	DEL	258	99	21	R01|21	0.91	BreakDancerMax-0.0.1r61	intergenic
SSR41	scaffold_3	5135152	20+3-	scaffold_3	5135386	2+17-	DEL	355	99	10	R01|10	1	BreakDancerMax-0.0.1r61	intergenic
SSR41	scaffold_3	5204333	4+0-	scaffold_3	5204281	2+3-	INS	-109	48	3	R01|3	1	BreakDancerMax-0.0.1r61	exon	Seita.3G081500.1
SSR41	scaffold_3	5235945	25+3-	scaffold_3	5236180	1+24-	DEL	351	99	15	R01|15	1	BreakDancerMax-0.0.1r61	intergenic
SSR41	scaffold_3	5308135	3+0-	scaffold_3	5308056	0+3-	INS	-121	42	3	R01|3	1	BreakDancerMax-0.0.1r61	intron	Seita.3G083100.1
SSR41	scaffold_3	5321200	17+0-	scaffold_3	5321581	2+21-	DEL	430	99	12	R01|12	1	BreakDancerMax-0.0.1r61	intergenic
SSR41	scaffold_3	5695679	41+5-	scaffold_3	5696213	5+42-	DEL	600	99	29	R01|29	1	BreakDancerMax-0.0.1r61	intergenic
SSR41	scaffold_3	5716571	21+0-	scaffold_3	5717121	5+24-	DEL	665	99	13	R01|13	1	BreakDancerMax-0.0.1r61	intron	Seita.3G088400.1
SSR41	scaffold_3	5753313	29+11-	scaffold_3	5753278	29+11-	INS	-116	99	11	R01|11	1	BreakDancerMax-0.0.1r61	intergenic
SSR41	scaffold_3	5758676	6+0-	scaffold_3	5758603	46+43-	INS	-119	99	18	R01|18	1	BreakDancerMax-0.0.1r61	exon	Seita.3G089100.1
SSR41	scaffold_3	5835634	11+0-	scaffold_3	5839590	24+9-	INS	-115	33	4	R01|4	1	BreakDancerMax-0.0.1r61	exon	Seita.3G090200.1
SSR41	scaffold_3	6246301	20+0-	scaffold_3	6246536	2+23-	DEL	371	99	10	R01|10	0.91	BreakDancerMax-0.0.1r61	exon	Seita.3G095500.1
SSR41	scaffold_3	6299173	30+7-	scaffold_3	6299399	12+36-	INS	-134	99	18	R01|18	1	BreakDancerMax-0.0.1r61	intergenic
SSR41	scaffold_3	6378860	31+1-	scaffold_3	6380110	1+28-	DEL	1386	99	17	R01|17	1	BreakDancerMax-0.0.1r61	exon	Seita.3G097800.1
SSR41	scaffold_3	6692999	46+3-	scaffold_3	6692983	46+3-	INS	-133	34	3	R01|3	1	BreakDancerMax-0.0.1r61	intergenic
SSR41	scaffold_3	6975820	20+2-	scaffold_3	6977364	3+21-	DEL	1634	99	15	R01|15	1	BreakDancerMax-0.0.1r61	intron	Seita.3G105800.1
SSR41	scaffold_3	6980269	2+0-	scaffold_3	6981239	21+20-	DEL	877	62	4	R01|4	1	BreakDancerMax-0.0.1r61	intergenic
SSR41	scaffold_3	6980407	4+3-	scaffold_3	6983213	0+3-	DEL	2779	41	3	R01|3	1	BreakDancerMax-0.0.1r61	intergenic
SSR41	scaffold_3	7051910	45+63-	scaffold_3	7052607	2+15-	INS	-153	99	32	R01|32	0.97	BreakDancerMax-0.0.1r61	intergenic
SSR41	scaffold_3	7292187	34+22-	scaffold_3	7292429	7+43-	DEL	362	99	16	R01|16	0.94	BreakDancerMax-0.0.1r61	intergenic
SSR41	scaffold_3	7310661	25+0-	scaffold_3	7310886	2+23-	DEL	339	99	21	R01|21	0.91	BreakDancerMax-0.0.1r61	intergenic
SSR41	scaffold_3	7359066	3+0-	scaffold_3	7358995	0+3-	INS	-128	42	3	R01|3	1	BreakDancerMax-0.0.1r61	intergenic
SSR41	scaffold_3	7448663	14+0-	scaffold_3	7448749	0+11-	DEL	153	99	11	R01|11	1	BreakDancerMax-0.0.1r61	intergenic
SSR41	scaffold_3	7523405	46+1-	scaffold_3	7536789	8+42-	DEL	13510	99	27	R01|27	1	BreakDancerMax-0.0.1r61	intergenic
SSR41	scaffold_3	7751877	14+0-	scaffold_3	7752159	0+16-	DEL	303	99	14	R01|14	1	BreakDancerMax-0.0.1r61	intergenic
SSR41	scaffold_3	7838603	31+4-	scaffold_3	7839428	3+35-	DEL	945	99	24	R01|24	0.96	BreakDancerMax-0.0.1r61	intergenic
SSR41	scaffold_3	7945858	8+0-	scaffold_3	7946213	2+10-	DEL	327	99	9	R01|9	1	BreakDancerMax-0.0.1r61	intergenic
SSR41	scaffold_3	7983502	12+3-	scaffold_3	7983649	2+11-	DEL	275	66	6	R01|6	1	BreakDancerMax-0.0.1r61	exon	Seita.3G118600.1
SSR41	scaffold_3	8132414	17+6-	scaffold_3	8132403	17+6-	INS	-116	80	6	R01|6	1	BreakDancerMax-0.0.1r61	intergenic
SSR41	scaffold_3	8743487	19+0-	scaffold_3	8747943	4+19-	DEL	4578	99	10	R01|10	1	BreakDancerMax-0.0.1r61	intergenic
SSR41	scaffold_3	8820684	18+3-	scaffold_3	8820918	1+16-	DEL	364	99	11	R01|11	0.92	BreakDancerMax-0.0.1r61	intergenic
SSR41	scaffold_3	9567683	30+1-	scaffold_3	9570492	0+24-	DEL	2824	99	18	R01|18	1	BreakDancerMax-0.0.1r61	intergenic
SSR41	scaffold_3	9582282	13+2-	scaffold_3	9582461	1+9-	DEL	275	79	6	R01|6	1	BreakDancerMax-0.0.1r61	intergenic
SSR41	scaffold_3	14108538	20+1-	scaffold_3	14108852	2+21-	DEL	323	99	17	R01|17	1	BreakDancerMax-0.0.1r61	intergenic
SSR41	scaffold_3	14133643	45+5-	scaffold_3	14133802	4+43-	DEL	180	99	35	R01|35	0.97	BreakDancerMax-0.0.1r61	intergenic
SSR41	scaffold_3	14246207	26+2-	scaffold_3	14246386	24+16-	INS	-143	99	14	R01|14	1	BreakDancerMax-0.0.1r61	intergenic
SSR41	scaffold_3	14322887	36+2-	scaffold_3	14322894	5+31-	DEL	116	99	22	R01|22	0.92	BreakDancerMax-0.0.1r61	intergenic
SSR41	scaffold_3	14539098	5+0-	scaffold_3	14539251	2+9-	DEL	128	69	5	R01|5	1	BreakDancerMax-0.0.1r61	intergenic
SSR41	scaffold_3	14622940	2+2-	scaffold_3	14622920	2+2-	INS	-139	21	2	R01|2	1	BreakDancerMax-0.0.1r61	intergenic
SSR41	scaffold_3	14759315	24+5-	scaffold_3	14759407	2+25-	DEL	193	99	16	R01|16	0.94	BreakDancerMax-0.0.1r61	intergenic
SSR41	scaffold_3	14914892	13+0-	scaffold_3	14914914	6+11-	DEL	156	45	4	R01|4	1	BreakDancerMax-0.0.1r61	intergenic
SSR41	scaffold_3	14914892	8+0-	scaffold_3	14915005	8+8-	DEL	162	92	7	R01|7	1	BreakDancerMax-0.0.1r61	intergenic
SSR41	scaffold_3	14976781	23+1-	scaffold_3	14976961	6+20-	DEL	266	99	10	R01|10	0.91	BreakDancerMax-0.0.1r61	intergenic
SSR41	scaffold_3	15271277	22+2-	scaffold_3	15271261	22+2-	INS	-127	21	2	R01|2	1	BreakDancerMax-0.0.1r61	intergenic
SSR41	scaffold_3	15271405	20+0-	scaffold_3	15271586	0+9-	DEL	282	99	9	R01|9	1	BreakDancerMax-0.0.1r61	intergenic
SSR41	scaffold_3	15358316	12+0-	scaffold_3	15358225	0+5-	INS	-116	75	5	R01|5	1	BreakDancerMax-0.0.1r61	intergenic
SSR41	scaffold_3	15816583	31+1-	scaffold_3	15816719	5+22-	DEL	248	99	15	R01|15	0.94	BreakDancerMax-0.0.1r61	intergenic
SSR41	scaffold_3	15835064	20+3-	scaffold_3	15835199	5+14-	INS	-111	67	5	R01|5	1	BreakDancerMax-0.0.1r61	intergenic
SSR41	scaffold_3	15909298	25+5-	scaffold_3	15909299	25+5-	INS	-134	62	5	R01|5	1	BreakDancerMax-0.0.1r61	intron	Seita.3G205600.1
SSR41	scaffold_3	16039491	44+0-	scaffold_3	16039847	7+39-	DEL	486	99	29	R01|29	1	BreakDancerMax-0.0.1r61	intergenic
SSR41	scaffold_3	16249297	13+0-	scaffold_3	16262948	0+13-	DEL	13710	99	12	R01|12	0.92	BreakDancerMax-0.0.1r61	intergenic
SSR41	scaffold_3	16447422	5+0-	scaffold_3	16451939	1+9-	DEL	4500	71	5	R01|5	1	BreakDancerMax-0.0.1r61	intergenic
SSR41	scaffold_3	16452213	3+0-	scaffold_3	16456458	0+19-	DEL	4202	40	3	R01|3	1	BreakDancerMax-0.0.1r61	intergenic
SSR41	scaffold_3	16661517	26+3-	scaffold_3	16661731	7+26-	DEL	313	99	14	R01|14	0.93	BreakDancerMax-0.0.1r61	intergenic
SSR41	scaffold_3	18802066	22+2-	scaffold_3	18802827	2+20-	DEL	809	99	18	R01|18	0.95	BreakDancerMax-0.0.1r61	intergenic
SSR41	scaffold_3	19553566	48+6-	scaffold_3	19553600	6+49-	DEL	161	99	22	R01|22	0.92	BreakDancerMax-0.0.1r61	intergenic
SSR41	scaffold_3	19918117	27+0-	scaffold_3	19919640	2+27-	DEL	1574	99	25	R01|25	0.96	BreakDancerMax-0.0.1r61	intergenic
SSR41	scaffold_3	20408499	7+1-	scaffold_3	20409385	0+7-	DEL	944	72	6	R01|6	1	BreakDancerMax-0.0.1r61	intergenic
SSR41	scaffold_3	20989119	14+0-	scaffold_3	20989482	5+15-	DEL	432	99	10	R01|10	0.91	BreakDancerMax-0.0.1r61	intron	Seita.3G245100.1
SSR41	scaffold_3	21173225	22+3-	scaffold_3	21173426	3+25-	DEL	301	99	13	R01|13	0.93	BreakDancerMax-0.0.1r61	intergenic
SSR41	scaffold_3	21206506	25+7-	scaffold_3	21206660	1+28-	DEL	272	99	17	R01|17	0.94	BreakDancerMax-0.0.1r61	intergenic
SSR41	scaffold_3	22491064	2+0-	scaffold_3	22491422	0+3-	DEL	308	26	2	R01|2	1	BreakDancerMax-0.0.1r61	intron	Seita.3G258500.1
SSR41	scaffold_3	22520250	14+0-	scaffold_3	22520180	9+9-	INS	-140	32	3	R01|3	1	BreakDancerMax-0.0.1r61	intergenic
SSR41	scaffold_3	22653827	34+5-	scaffold_3	22655475	9+35-	DEL	1773	99	17	R01|17	1	BreakDancerMax-0.0.1r61	intergenic
SSR41	scaffold_3	22700082	36+3-	scaffold_3	22700606	4+39-	DEL	643	99	25	R01|25	0.93	BreakDancerMax-0.0.1r61	intergenic
SSR41	scaffold_3	22758504	34+5-	scaffold_3	22758902	3+38-	DEL	515	99	20	R01|20	0.95	BreakDancerMax-0.0.1r61	intergenic
SSR41	scaffold_3	22795268	17+4-	scaffold_3	22795564	1+19-	DEL	374	99	12	R01|12	1	BreakDancerMax-0.0.1r61	intergenic
SSR41	scaffold_3	22804675	16+0-	scaffold_3	22804996	5+20-	DEL	380	99	12	R01|12	0.92	BreakDancerMax-0.0.1r61	intergenic
SSR41	scaffold_3	22888546	15+24-	scaffold_3	22888671	23+17-	DEL	218	99	11	R01|11	0.92	BreakDancerMax-0.0.1r61	intergenic
SSR41	scaffold_3	22925200	21+18-	scaffold_3	22925073	21+18-	INS	-220	59	3	R01|3	1	BreakDancerMax-0.0.1r61	intergenic
SSR41	scaffold_3	23347726	16+0-	scaffold_3	23347967	2+13-	DEL	245	99	10	R01|10	1	BreakDancerMax-0.0.1r61	intron	Seita.3G265100.1
SSR41	scaffold_3	23685447	15+0-	scaffold_3	23686212	3+13-	DEL	876	99	10	R01|10	1	BreakDancerMax-0.0.1r61	intergenic
SSR41	scaffold_3	24018127	29+1-	scaffold_3	24018460	0+42-	DEL	353	99	26	R01|26	1	BreakDancerMax-0.0.1r61	intergenic
SSR41	scaffold_3	24092447	5+1-	scaffold_3	24092723	0+4-	DEL	326	51	4	R01|4	1	BreakDancerMax-0.0.1r61	intergenic
SSR41	scaffold_3	24160220	44+3-	scaffold_3	24160417	7+43-	DEL	323	99	21	R01|21	0.95	BreakDancerMax-0.0.1r61	intron	Seita.3G269800.1
SSR41	scaffold_3	24280896	34+3-	scaffold_3	24280959	4+34-	DEL	189	99	15	R01|15	1	BreakDancerMax-0.0.1r61	intron	Seita.3G270600.1
SSR41	scaffold_3	24289166	35+2-	scaffold_3	24291787	3+41-	DEL	2720	99	27	R01|27	0.96	BreakDancerMax-0.0.1r61	intergenic
SSR41	scaffold_3	24702440	2+2-	scaffold_3	24702340	2+2-	INS	-114	29	2	R01|2	1	BreakDancerMax-0.0.1r61	intergenic
SSR41	scaffold_3	24725688	19+0-	scaffold_3	24725927	3+23-	DEL	291	99	16	R01|16	0.94	BreakDancerMax-0.0.1r61	intergenic
SSR41	scaffold_3	24740956	12+4-	scaffold_3	24741259	1+16-	DEL	401	99	10	R01|10	1	BreakDancerMax-0.0.1r61	intergenic
SSR41	scaffold_3	25822330	4+0-	scaffold_3	25823954	4+19-	INS	-128	47	3	R01|3	1	BreakDancerMax-0.0.1r61	intergenic
SSR41	scaffold_3	25822456	12+1-	scaffold_3	25823954	0+12-	DEL	1534	99	12	R01|12	1	BreakDancerMax-0.0.1r61	intergenic
SSR41	scaffold_3	26063615	42+10-	scaffold_3	26063847	5+41-	DEL	293	99	27	R01|27	1	BreakDancerMax-0.0.1r61	intergenic
SSR41	scaffold_3	26201850	25+0-	scaffold_3	26202086	4+24-	DEL	355	99	17	R01|17	1	BreakDancerMax-0.0.1r61	intergenic
SSR41	scaffold_3	26725509	11+0-	scaffold_3	26738693	0+18-	DEL	13214	99	10	R01|10	1	BreakDancerMax-0.0.1r61	intergenic
SSR41	scaffold_3	26871454	21+18-	scaffold_3	26871434	21+18-	DEL	571	35	3	R01|3	1	BreakDancerMax-0.0.1r61	intergenic
SSR41	scaffold_3	27138544	27+5-	scaffold_3	27138706	1+19-	DEL	267	99	14	R01|14	1	BreakDancerMax-0.0.1r61	intergenic
SSR41	scaffold_3	27168849	11+0-	scaffold_3	27168987	0+12-	DEL	168	99	9	R01|9	1	BreakDancerMax-0.0.1r61	intergenic
SSR41	scaffold_3	27202141	38+0-	scaffold_3	27207126	4+26-	DEL	5110	99	12	R01|12	1	BreakDancerMax-0.0.1r61	intergenic
SSR41	scaffold_3	27212045	34+3-	scaffold_3	27212296	12+16-	DEL	1448	99	16	R01|16	1	BreakDancerMax-0.0.1r61	intergenic
SSR41	scaffold_3	27239251	12+1-	scaffold_3	27239318	0+12-	DEL	148	99	8	R01|8	1	BreakDancerMax-0.0.1r61	intergenic
SSR41	scaffold_3	27734042	20+0-	scaffold_3	27734161	4+18-	DEL	179	99	14	R01|14	0.93	BreakDancerMax-0.0.1r61	intergenic
SSR41	scaffold_3	30350084	851+520-	scaffold_3	30350096	851+520-	INS	-125	99	156	R01|156	0.92	BreakDancerMax-0.0.1r61	intergenic
SSR41	scaffold_3	30980991	14+0-	scaffold_3	31181492	9+0-	INV	200490	99	9	R01|9	0.9	BreakDancerMax-0.0.1r61	exon	Seita.3G294900.1
SSR41	scaffold_3	33029504	18+1-	scaffold_3	33029585	0+13-	DEL	125	99	9	R01|9	1	BreakDancerMax-0.0.1r61	intergenic
SSR41	scaffold_3	33668159	27+4-	scaffold_3	33670561	4+30-	DEL	2531	99	12	R01|12	0.92	BreakDancerMax-0.0.1r61	intergenic
SSR41	scaffold_3	36264194	43+6-	scaffold_3	36264191	43+6-	INS	-115	79	6	R01|6	1	BreakDancerMax-0.0.1r61	exon	Seita.3G307200.1
SSR41	scaffold_3	37126375	21+0-	scaffold_3	37126912	3+23-	DEL	594	99	15	R01|15	1	BreakDancerMax-0.0.1r61	intergenic
SSR41	scaffold_3	37691609	30+0-	scaffold_3	37692086	3+29-	DEL	595	99	20	R01|20	0.95	BreakDancerMax-0.0.1r61	intergenic
SSR41	scaffold_3	40202901	43+5-	scaffold_3	40202894	43+5-	INS	-142	63	5	R01|5	1	BreakDancerMax-0.0.1r61	intergenic
SSR41	scaffold_3	40628051	10+6-	scaffold_3	40628038	10+6-	INS	-161	48	4	R01|4	1	BreakDancerMax-0.0.1r61	intergenic
SSR41	scaffold_3	40667200	34+5-	scaffold_3	40667470	3+34-	DEL	316	99	26	R01|26	1	BreakDancerMax-0.0.1r61	intergenic
SSR41	scaffold_3	41080614	4+0-	scaffold_3	41080557	0+3-	INS	-109	45	3	R01|3	1	BreakDancerMax-0.0.1r61	intergenic
SSR41	scaffold_3	41319167	19+5-	scaffold_3	41319160	19+5-	INS	-121	63	5	R01|5	1	BreakDancerMax-0.0.1r61	intron	Seita.3G328400.1
SSR41	scaffold_3	42379402	25+10-	scaffold_3	42379663	8+21-	DEL	401	99	13	R01|13	0.93	BreakDancerMax-0.0.1r61	intergenic
SSR41	scaffold_3	42908406	19+3-	scaffold_3	42908484	5+18-	DEL	195	99	10	R01|10	0.91	BreakDancerMax-0.0.1r61	intron	Seita.3G336100.1
SSR41	scaffold_3	43126417	6+0-	scaffold_3	43126339	0+2-	INS	-117	29	2	R01|2	1	BreakDancerMax-0.0.1r61	intergenic
SSR41	scaffold_3	43162258	49+5-	scaffold_3	43162261	49+5-	INS	-122	62	5	R01|5	1	BreakDancerMax-0.0.1r61	intron	Seita.3G337300.1
SSR41	scaffold_3	43198229	13+19-	scaffold_3	43198344	34+24-	INS	-140	99	11	R01|11	1	BreakDancerMax-0.0.1r61	intergenic
SSR41	scaffold_3	43216866	37+2-	scaffold_3	43217052	5+34-	DEL	246	99	27	R01|27	0.93	BreakDancerMax-0.0.1r61	intergenic
SSR41	scaffold_3	43222193	37+2-	scaffold_3	43222436	4+32-	DEL	344	99	25	R01|25	1	BreakDancerMax-0.0.1r61	exon	Seita.3G337700.1
SSR41	scaffold_3	43372783	44+5-	scaffold_3	43372898	4+40-	DEL	237	99	21	R01|21	0.95	BreakDancerMax-0.0.1r61	intergenic
SSR41	scaffold_3	43417028	36+3-	scaffold_3	43421708	2+33-	DEL	4790	99	24	R01|24	0.96	BreakDancerMax-0.0.1r61	exon	Seita.3G339500.1
SSR41	scaffold_3	43424506	20+36-	scaffold_3	43424456	20+36-	INS	-133	99	9	R01|9	1	BreakDancerMax-0.0.1r61	intergenic
SSR41	scaffold_3	43755955	25+2-	scaffold_3	43755918	25+2-	INS	-109	22	2	R01|2	1	BreakDancerMax-0.0.1r61	intergenic
SSR41	scaffold_3	43804327	5+0-	scaffold_3	43804661	2+4-	DEL	356	70	4	R01|4	1	BreakDancerMax-0.0.1r61	intergenic
SSR41	scaffold_3	43901347	35+3-	scaffold_3	43902556	6+35-	DEL	1296	99	24	R01|24	0.92	BreakDancerMax-0.0.1r61	intergenic
SSR41	scaffold_3	44005528	38+4-	scaffold_3	44007722	2+35-	DEL	2314	99	20	R01|20	0.95	BreakDancerMax-0.0.1r61	intergenic
SSR41	scaffold_3	44077048	19+15-	scaffold_3	44080533	6+16-	DEL	3569	99	9	R01|9	1	BreakDancerMax-0.0.1r61	intergenic
SSR41	scaffold_3	44179176	37+1-	scaffold_3	44179427	10+35-	DEL	328	99	22	R01|22	0.92	BreakDancerMax-0.0.1r61	intergenic
SSR41	scaffold_3	44466167	17+3-	scaffold_3	44466302	2+19-	DEL	216	99	12	R01|12	1	BreakDancerMax-0.0.1r61	intergenic
SSR41	scaffold_3	44492660	21+2-	scaffold_3	44492648	21+2-	INS	-113	20	2	R01|2	1	BreakDancerMax-0.0.1r61	intergenic
SSR41	scaffold_3	44640765	6+0-	scaffold_3	44640676	0+6-	INS	-119	92	6	R01|6	1	BreakDancerMax-0.0.1r61	intron	Seita.3G347500.1
SSR41	scaffold_3	44732069	33+0-	scaffold_3	44732357	24+34-	DEL	401	99	29	R01|29	0.91	BreakDancerMax-0.0.1r61	intergenic
SSR41	scaffold_3	45218168	29+5-	scaffold_3	45218312	3+18-	DEL	141	99	12	R01|12	1	BreakDancerMax-0.0.1r61	intergenic
SSR41	scaffold_3	45371610	9+0-	scaffold_3	45371535	2+2-	INS	-125	25	2	R01|2	1	BreakDancerMax-0.0.1r61	intron	Seita.3G353500.1
SSR41	scaffold_3	45520080	41+4-	scaffold_3	45520234	4+48-	DEL	284	99	26	R01|26	0.93	BreakDancerMax-0.0.1r61	intergenic
SSR41	scaffold_3	45529971	19+3-	scaffold_3	45529963	19+3-	INS	-117	33	3	R01|3	1	BreakDancerMax-0.0.1r61	intergenic
SSR41	scaffold_3	45550098	3+0-	scaffold_3	45550010	4+2-	INS	-123	25	2	R01|2	1	BreakDancerMax-0.0.1r61	intergenic
SSR41	scaffold_3	45707390	28+3-	scaffold_3	45713473	0+17-	DEL	6209	99	11	R01|11	1	BreakDancerMax-0.0.1r61	exon	Seita.3G356400.1
SSR41	scaffold_3	45786301	23+0-	scaffold_3	45786476	1+30-	DEL	243	99	22	R01|22	0.92	BreakDancerMax-0.0.1r61	intergenic
SSR41	scaffold_3	45792641	34+18-	scaffold_3	45793267	4+31-	DEL	755	99	26	R01|26	1	BreakDancerMax-0.0.1r61	intergenic
SSR41	scaffold_3	45799575	23+6-	scaffold_3	45799573	23+6-	INS	-112	78	6	R01|6	1	BreakDancerMax-0.0.1r61	intergenic
SSR41	scaffold_3	45820383	41+11-	scaffold_3	45821496	5+27-	DEL	1321	99	13	R01|13	0.93	BreakDancerMax-0.0.1r61	intergenic
SSR41	scaffold_3	45839948	13+1-	scaffold_3	45843895	1+13-	DEL	4089	90	7	R01|7	1	BreakDancerMax-0.0.1r61	intergenic
SSR41	scaffold_3	45861130	23+5-	scaffold_3	45861565	2+14-	INS	-126	75	6	R01|6	1	BreakDancerMax-0.0.1r61	intergenic
SSR41	scaffold_3	45892169	29+1-	scaffold_3	45893728	49+32-	INS	-115	99	19	R01|19	1	BreakDancerMax-0.0.1r61	intergenic
SSR41	scaffold_3	45895303	17+1-	scaffold_3	45895554	4+19-	DEL	363	99	9	R01|9	1	BreakDancerMax-0.0.1r61	intergenic
SSR41	scaffold_3	45896801	28+9-	scaffold_3	45897586	11+25-	DEL	885	99	12	R01|12	1	BreakDancerMax-0.0.1r61	intergenic
SSR41	scaffold_3	46285129	18+5-	scaffold_3	46285120	18+5-	INS	-110	63	5	R01|5	1	BreakDancerMax-0.0.1r61	intergenic
SSR41	scaffold_3	46380211	18+3-	scaffold_3	46380210	18+3-	INS	-140	33	3	R01|3	1	BreakDancerMax-0.0.1r61	intergenic
SSR41	scaffold_3	46380578	34+38-	scaffold_3	46382393	4+35-	INS	-152	99	21	R01|21	1	BreakDancerMax-0.0.1r61	intergenic
SSR41	scaffold_3	46411693	22+2-	scaffold_3	46412169	2+20-	DEL	587	99	12	R01|12	1	BreakDancerMax-0.0.1r61	intergenic
SSR41	scaffold_3	46490099	24+3-	scaffold_3	46490090	24+3-	INS	-109	33	3	R01|3	1	BreakDancerMax-0.0.1r61	intergenic
SSR41	scaffold_3	46539817	15+1-	scaffold_3	46540238	30+17-	DEL	487	99	13	R01|13	0.93	BreakDancerMax-0.0.1r61	intergenic
SSR41	scaffold_3	46583859	45+6-	scaffold_3	46583954	10+43-	DEL	217	99	20	R01|20	0.91	BreakDancerMax-0.0.1r61	intergenic
SSR41	scaffold_3	46619306	19+5-	scaffold_3	46621069	39+36-	INS	-159	99	16	R01|16	1	BreakDancerMax-0.0.1r61	intergenic
SSR41	scaffold_3	46857219	24+1-	scaffold_3	46857589	1+11-	DEL	470	99	10	R01|10	1	BreakDancerMax-0.0.1r61	intron	Seita.3G365400.1
SSR41	scaffold_3	46954189	3+0-	scaffold_3	46956507	0+4-	DEL	2349	44	3	R01|3	1	BreakDancerMax-0.0.1r61	exon	Seita.3G366200.1
SSR41	scaffold_3	47002424	28+3-	scaffold_3	47003050	82+104-	INS	-141	99	20	R01|20	0.91	BreakDancerMax-0.0.1r61	intergenic
SSR41	scaffold_3	47024959	28+4-	scaffold_3	47025211	3+28-	DEL	342	99	18	R01|18	0.9	BreakDancerMax-0.0.1r61	intergenic
SSR41	scaffold_3	47036511	24+2-	scaffold_3	47036736	7+21-	DEL	321	99	10	R01|10	0.91	BreakDancerMax-0.0.1r61	intergenic
SSR41	scaffold_3	47114889	76+76-	scaffold_3	47114816	76+76-	INS	-165	99	17	R01|17	1	BreakDancerMax-0.0.1r61	intergenic
SSR41	scaffold_3	47115016	32+51-	scaffold_3	47114960	32+51-	INS	-118	99	13	R01|13	1	BreakDancerMax-0.0.1r61	intergenic
SSR41	scaffold_3	47222661	13+0-	scaffold_3	47223656	1+21-	DEL	1087	99	11	R01|11	1	BreakDancerMax-0.0.1r61	intergenic
SSR41	scaffold_3	47281433	19+1-	scaffold_3	47283039	5+30-	DEL	1673	99	14	R01|14	0.93	BreakDancerMax-0.0.1r61	intergenic
SSR41	scaffold_3	47444208	35+1-	scaffold_3	47444443	4+32-	DEL	361	99	20	R01|20	0.91	BreakDancerMax-0.0.1r61	intergenic
SSR41	scaffold_3	47617823	19+1-	scaffold_3	47617990	5+26-	DEL	280	99	13	R01|13	1	BreakDancerMax-0.0.1r61	intergenic
SSR41	scaffold_3	47651865	45+42-	scaffold_3	47652096	43+38-	INS	-111	99	24	R01|24	1	BreakDancerMax-0.0.1r61	intergenic
SSR41	scaffold_3	47697097	40+2-	scaffold_3	47697113	11+35-	DEL	131	99	22	R01|22	0.92	BreakDancerMax-0.0.1r61	intergenic
SSR41	scaffold_3	47705094	28+1-	scaffold_3	47705176	4+22-	DEL	205	99	12	R01|12	1	BreakDancerMax-0.0.1r61	intergenic
SSR41	scaffold_3	48153935	11+4-	scaffold_3	48153930	11+4-	INS	-121	47	4	R01|4	1	BreakDancerMax-0.0.1r61	intergenic
SSR41	scaffold_3	48488736	24+1-	scaffold_3	48488648	6+24-	INS	-145	99	11	R01|11	1	BreakDancerMax-0.0.1r61	intergenic
SSR41	scaffold_3	48838734	16+13-	scaffold_3	48838689	16+13-	INS	-149	70	5	R01|5	1	BreakDancerMax-0.0.1r61	intergenic
SSR41	scaffold_3	48838833	11+8-	scaffold_3	48839091	11+9-	DEL	195	99	8	R01|8	1	BreakDancerMax-0.0.1r61	intergenic
SSR41	scaffold_3	48840323	31+4-	scaffold_3	48840482	1+27-	DEL	194	99	21	R01|21	1	BreakDancerMax-0.0.1r61	intergenic
SSR41	scaffold_3	48952763	7+0-	scaffold_3	48952999	0+7-	DEL	281	99	7	R01|7	1	BreakDancerMax-0.0.1r61	intron	Seita.3G388300.1
SSR41	scaffold_3	49304910	19+2-	scaffold_3	49305110	31+21-	INS	-134	96	8	R01|8	1	BreakDancerMax-0.0.1r61	intergenic
SSR41	scaffold_3	49325854	12+2-	scaffold_3	49325823	12+2-	INS	-141	22	2	R01|2	1	BreakDancerMax-0.0.1r61	intergenic
SSR41	scaffold_3	49369033	17+1-	scaffold_3	49373141	0+18-	DEL	4129	99	16	R01|16	0.94	BreakDancerMax-0.0.1r61	intergenic
SSR41	scaffold_3	49539204	7+0-	scaffold_3	49539290	37+20-	INS	-128	99	11	R01|11	0.92	BreakDancerMax-0.0.1r61	intergenic
SSR41	scaffold_3	49539562	26+2-	scaffold_3	49539721	2+20-	DEL	295	99	18	R01|18	1	BreakDancerMax-0.0.1r61	intergenic
SSR41	scaffold_3	49661061	31+2-	scaffold_3	49661076	2+22-	DEL	119	99	17	R01|17	0.94	BreakDancerMax-0.0.1r61	intergenic
SSR41	scaffold_3	49696443	5+0-	scaffold_3	49698365	0+9-	DEL	1916	54	4	R01|4	1	BreakDancerMax-0.0.1r61	intergenic
SSR41	scaffold_3	49719123	23+0-	scaffold_3	49719298	6+27-	DEL	284	99	14	R01|14	0.93	BreakDancerMax-0.0.1r61	intergenic
SSR41	scaffold_3	49724612	23+3-	scaffold_3	49724713	3+27-	DEL	131	99	17	R01|17	0.94	BreakDancerMax-0.0.1r61	exon	Seita.3G396300.1
SSR41	scaffold_3	49852492	24+2-	scaffold_3	49852795	3+40-	DEL	404	99	18	R01|18	0.9	BreakDancerMax-0.0.1r61	intergenic
SSR41	scaffold_3	49859144	14+2-	scaffold_3	49859884	4+14-	DEL	849	85	7	R01|7	1	BreakDancerMax-0.0.1r61	intergenic
SSR41	scaffold_3	49866752	20+1-	scaffold_3	49870415	2+18-	DEL	3754	99	13	R01|13	1	BreakDancerMax-0.0.1r61	intergenic
SSR41	scaffold_3	49950826	34+4-	scaffold_3	49956942	3+38-	DEL	6231	99	22	R01|22	1	BreakDancerMax-0.0.1r61	intergenic
SSR41	scaffold_3	49989189	18+2-	scaffold_3	50206408	18+12-	INV	211373	99	9	R01|9	1	BreakDancerMax-0.0.1r61	exon	Seita.3G400100.1
SSR41	scaffold_3	49989189	9+0-	scaffold_3	50410652	78+20-	INV	421417	99	5	R01|5	1	BreakDancerMax-0.0.1r61	exon	Seita.3G400100.1
SSR41	scaffold_3	50018296	13+4-	scaffold_3	50410652	73+20-	INV	392307	99	10	R01|10	0.91	BreakDancerMax-0.0.1r61	exon	Seita.3G400300.1
SSR41	scaffold_3	50114730	51+14-	scaffold_3	50115178	6+40-	DEL	594	99	20	R01|20	1	BreakDancerMax-0.0.1r61	intron	Seita.3G401300.1
SSR41	scaffold_3	50158817	18+18-	scaffold_3	50159825	1+26-	DEL	1075	99	17	R01|17	1	BreakDancerMax-0.0.1r61	intergenic
SSR41	scaffold_3	50304379	14+1-	scaffold_3	50304684	1+29-	DEL	293	99	15	R01|15	0.94	BreakDancerMax-0.0.1r61	intergenic
SSR41	scaffold_3	50527602	11+0-	scaffold_3	50527916	4+18-	DEL	368	99	11	R01|11	0.92	BreakDancerMax-0.0.1r61	intergenic
SSR41	scaffold_3	50539351	29+3-	scaffold_3	50539613	4+29-	DEL	381	99	16	R01|16	1	BreakDancerMax-0.0.1r61	intergenic
SSR41	scaffold_4	68350	23+8-	scaffold_4	68728	0+17-	DEL	446	99	11	R01|11	1	BreakDancerMax-0.0.1r61	intergenic
SSR41	scaffold_4	130166	11+0-	scaffold_4	130689	1+14-	DEL	534	99	11	R01|11	1	BreakDancerMax-0.0.1r61	intergenic
SSR41	scaffold_4	172259	6+0-	scaffold_4	172715	1+11-	DEL	448	76	6	R01|6	1	BreakDancerMax-0.0.1r61	intron	Seita.4G001700.1
SSR41	scaffold_4	172387	9+0-	scaffold_4	172715	0+4-	DEL	437	20	2	R01|2	1	BreakDancerMax-0.0.1r61	intergenic
SSR41	scaffold_4	224490	27+3-	scaffold_4	224717	2+21-	DEL	350	99	13	R01|13	1	BreakDancerMax-0.0.1r61	intergenic
SSR41	scaffold_4	325049	35+0-	scaffold_4	325296	9+42-	DEL	347	99	20	R01|20	0.91	BreakDancerMax-0.0.1r61	intergenic
SSR41	scaffold_4	344453	22+12-	scaffold_4	344672	0+23-	DEL	193	99	11	R01|11	1	BreakDancerMax-0.0.1r61	intergenic
SSR41	scaffold_4	357266	36+0-	scaffold_4	360711	20+26-	DEL	3575	99	18	R01|18	0.95	BreakDancerMax-0.0.1r61	intergenic
SSR41	scaffold_4	404056	6+1-	scaffold_4	404119	1+9-	DEL	95	76	5	R01|5	1	BreakDancerMax-0.0.1r61	intergenic
SSR41	scaffold_4	416216	33+2-	scaffold_4	416271	1+33-	DEL	146	99	28	R01|28	0.93	BreakDancerMax-0.0.1r61	intergenic
SSR41	scaffold_4	1090571	12+10-	scaffold_4	1090550	18+15-	DEL	139	99	12	R01|12	1	BreakDancerMax-0.0.1r61	intergenic
SSR41	scaffold_4	1164455	13+0-	scaffold_4	1164623	21+18-	DEL	134	28	2	R01|2	1	BreakDancerMax-0.0.1r61	intergenic
SSR41	scaffold_4	1166324	36+1-	scaffold_4	1166562	5+30-	DEL	349	99	18	R01|18	0.9	BreakDancerMax-0.0.1r61	intergenic
SSR41	scaffold_4	1427148	43+1-	scaffold_4	1427668	7+37-	DEL	645	99	21	R01|21	0.95	BreakDancerMax-0.0.1r61	intergenic
SSR41	scaffold_4	1587477	2+0-	scaffold_4	1587882	2+12-	DEL	313	66	4	R01|4	1	BreakDancerMax-0.0.1r61	intergenic
SSR41	scaffold_4	1589459	24+2-	scaffold_4	1589700	2+29-	DEL	353	99	16	R01|16	0.94	BreakDancerMax-0.0.1r61	intron	Seita.4G023900.1
SSR41	scaffold_4	1693166	33+18-	scaffold_4	1693322	4+32-	DEL	318	99	29	R01|29	1	BreakDancerMax-0.0.1r61	intergenic
SSR41	scaffold_4	1774509	30+2-	scaffold_4	1774670	5+28-	DEL	287	99	19	R01|19	1	BreakDancerMax-0.0.1r61	intergenic
SSR41	scaffold_4	2073814	16+0-	scaffold_4	2074097	3+16-	DEL	364	99	13	R01|13	0.93	BreakDancerMax-0.0.1r61	intergenic
SSR41	scaffold_4	2545325	38+1-	scaffold_4	2545511	3+33-	DEL	290	99	24	R01|24	0.96	BreakDancerMax-0.0.1r61	exon	Seita.4G037600.1
SSR41	scaffold_4	2546799	3+0-	scaffold_4	2546998	21+34-	INS	-125	51	4	R01|4	1	BreakDancerMax-0.0.1r61	intergenic
SSR41	scaffold_4	3856794	2+0-	scaffold_4	3856703	2+4-	INS	-145	60	4	R01|4	1	BreakDancerMax-0.0.1r61	intergenic
SSR41	scaffold_4	4023569	33+2-	scaffold_4	4023765	3+38-	DEL	279	99	27	R01|27	0.93	BreakDancerMax-0.0.1r61	intergenic
SSR41	scaffold_4	4045468	12+0-	scaffold_4	4045951	0+12-	DEL	546	99	12	R01|12	0.92	BreakDancerMax-0.0.1r61	intergenic
SSR41	scaffold_4	4067745	4+0-	scaffold_4	4067655	9+2-	INS	-119	22	2	R01|2	1	BreakDancerMax-0.0.1r61	exon	Seita.4G055000.1
SSR41	scaffold_4	4067745	2+0-	scaffold_4	4067913	2+13-	DEL	106	25	2	R01|2	1	BreakDancerMax-0.0.1r61	intron	Seita.4G055000.1
SSR41	scaffold_4	4089555	4+0-	scaffold_4	4089886	7+43-	DEL	288	99	10	R01|10	1	BreakDancerMax-0.0.1r61	intergenic
SSR41	scaffold_4	4089720	30+32-	scaffold_4	4089886	0+32-	DEL	265	99	17	R01|17	1	BreakDancerMax-0.0.1r61	intergenic
SSR41	scaffold_4	4141249	21+9-	scaffold_4	4141926	34+28-	INS	-136	99	22	R01|22	1	BreakDancerMax-0.0.1r61	intergenic
SSR41	scaffold_4	4205775	25+1-	scaffold_4	4205825	4+32-	DEL	117	99	20	R01|20	0.95	BreakDancerMax-0.0.1r61	intergenic
SSR41	scaffold_4	4337917	14+2-	scaffold_4	4337889	14+2-	INS	-136	21	2	R01|2	1	BreakDancerMax-0.0.1r61	intergenic
SSR41	scaffold_4	4341819	17+0-	scaffold_4	4341727	9+14-	INS	-149	93	7	R01|7	1	BreakDancerMax-0.0.1r61	intergenic
SSR41	scaffold_4	4430005	15+2-	scaffold_4	4430237	1+14-	DEL	365	99	10	R01|10	0.91	BreakDancerMax-0.0.1r61	intergenic
SSR41	scaffold_4	5053185	9+0-	scaffold_4	5053104	0+8-	INS	-117	99	8	R01|8	1	BreakDancerMax-0.0.1r61	intergenic
SSR41	scaffold_4	5283064	21+1-	scaffold_4	5283644	16+57-	INV	437	99	15	R01|15	0.94	BreakDancerMax-0.0.1r61	intergenic
SSR41	scaffold_4	5290975	47+3-	scaffold_4	5291210	7+44-	DEL	362	99	29	R01|29	0.97	BreakDancerMax-0.0.1r61	intergenic
SSR41	scaffold_4	5370281	29+0-	scaffold_4	5372029	2+31-	DEL	1862	99	22	R01|22	0.96	BreakDancerMax-0.0.1r61	exon	Seita.4G069800.1
SSR41	scaffold_4	5378783	13+1-	scaffold_4	5379039	0+14-	DEL	328	99	11	R01|11	1	BreakDancerMax-0.0.1r61	intergenic
SSR41	scaffold_4	5413267	24+12-	scaffold_4	5413897	14+24-	DEL	700	99	23	R01|23	0.92	BreakDancerMax-0.0.1r61	exon	Seita.4G070200.1
SSR41	scaffold_4	5753359	6+0-	scaffold_4	5753615	0+8-	DEL	282	28	3	R01|3	1	BreakDancerMax-0.0.1r61	intergenic
SSR41	scaffold_4	5845917	8+0-	scaffold_4	5846147	3+13-	DEL	287	51	4	R01|4	1	BreakDancerMax-0.0.1r61	intergenic
SSR41	scaffold_4	5974007	44+7-	scaffold_4	5974273	3+50-	DEL	377	99	29	R01|29	0.94	BreakDancerMax-0.0.1r61	intron	Seita.4G077200.1
SSR41	scaffold_4	6235819	29+2-	scaffold_4	6236048	7+37-	DEL	363	99	18	R01|18	0.95	BreakDancerMax-0.0.1r61	intergenic
SSR41	scaffold_4	7549573	40+4-	scaffold_4	7549812	0+28-	DEL	348	99	23	R01|23	0.92	BreakDancerMax-0.0.1r61	intergenic
SSR41	scaffold_4	7569189	12+0-	scaffold_4	7577278	3+19-	DEL	8140	99	8	R01|8	1	BreakDancerMax-0.0.1r61	intergenic
SSR41	scaffold_4	7590175	6+0-	scaffold_4	7597615	0+10-	DEL	7461	89	6	R01|6	1	BreakDancerMax-0.0.1r61	intergenic
SSR41	scaffold_4	7600073	24+0-	scaffold_4	7600671	3+20-	DEL	699	99	15	R01|15	0.94	BreakDancerMax-0.0.1r61	intergenic
SSR41	scaffold_4	7689537	6+0-	scaffold_4	7689876	1+46-	DEL	369	52	4	R01|4	1	BreakDancerMax-0.0.1r61	intergenic
SSR41	scaffold_4	8913715	16+5-	scaffold_4	8914636	3+18-	INS	-116	96	8	R01|8	1	BreakDancerMax-0.0.1r61	intergenic
SSR41	scaffold_4	9208004	40+9-	scaffold_4	9208045	40+9-	INS	-118	99	9	R01|9	0.9	BreakDancerMax-0.0.1r61	intergenic
SSR41	scaffold_4	9208189	31+0-	scaffold_4	9209342	7+35-	DEL	1282	99	21	R01|21	0.95	BreakDancerMax-0.0.1r61	intergenic
SSR41	scaffold_4	9918650	7+0-	scaffold_4	9918587	0+4-	INS	-118	60	4	R01|4	1	BreakDancerMax-0.0.1r61	intergenic
SSR41	scaffold_4	9919858	3+0-	scaffold_4	9919783	0+3-	INS	-116	42	3	R01|3	1	BreakDancerMax-0.0.1r61	intergenic
SSR41	scaffold_4	9972905	39+29-	scaffold_4	9972850	39+29-	INS	-112	99	8	R01|8	1	BreakDancerMax-0.0.1r61	intergenic
SSR41	scaffold_4	9973149	18+23-	scaffold_4	9973370	1+17-	DEL	272	99	12	R01|12	0.92	BreakDancerMax-0.0.1r61	intergenic
SSR41	scaffold_4	10115003	15+0-	scaffold_4	10115594	0+18-	DEL	634	99	15	R01|15	1	BreakDancerMax-0.0.1r61	exon	Seita.4G108900.1
SSR41	scaffold_4	10118250	28+1-	scaffold_4	10118283	5+25-	DEL	155	99	17	R01|17	0.94	BreakDancerMax-0.0.1r61	intergenic
SSR41	scaffold_4	10227367	34+9-	scaffold_4	10228795	24+47-	INS	-117	99	20	R01|20	0.91	BreakDancerMax-0.0.1r61	intron	Seita.4G109200.3
SSR41	scaffold_4	12291090	12+9-	scaffold_4	12291321	2+10-	DEL	294	83	6	R01|6	1	BreakDancerMax-0.0.1r61	intergenic
SSR41	scaffold_4	12811488	44+2-	scaffold_4	12811487	44+2-	INS	-123	20	2	R01|2	1	BreakDancerMax-0.0.1r61	intergenic
SSR41	scaffold_4	12841400	42+2-	scaffold_4	12841646	2+28-	DEL	360	99	22	R01|22	0.92	BreakDancerMax-0.0.1r61	intergenic
SSR41	scaffold_4	12845469	6+0-	scaffold_4	12845645	0+7-	DEL	166	66	5	R01|5	1	BreakDancerMax-0.0.1r61	intergenic
SSR41	scaffold_4	17791680	4+4-	scaffold_4	17791564	4+4-	INS	-162	74	4	R01|4	1	BreakDancerMax-0.0.1r61	intergenic
SSR41	scaffold_4	23568781	24+2-	scaffold_4	23569024	2+19-	DEL	363	99	14	R01|14	0.93	BreakDancerMax-0.0.1r61	intergenic
SSR41	scaffold_4	23600576	48+8-	scaffold_4	23600810	3+38-	DEL	364	99	22	R01|22	0.92	BreakDancerMax-0.0.1r61	intergenic
SSR41	scaffold_4	24181831	4+1-	scaffold_4	24182329	0+4-	DEL	586	36	3	R01|3	1	BreakDancerMax-0.0.1r61	intergenic
SSR41	scaffold_4	28967130	6+0-	scaffold_4	28967454	0+6-	DEL	412	71	6	R01|6	1	BreakDancerMax-0.0.1r61	intron	Seita.4G179900.1
SSR41	scaffold_4	30829422	8+0-	scaffold_4	30834920	2+8-	DEL	5548	99	8	R01|8	1	BreakDancerMax-0.0.1r61	intergenic
SSR41	scaffold_4	31013202	7+0-	scaffold_4	31013742	0+7-	DEL	571	99	7	R01|7	1	BreakDancerMax-0.0.1r61	intron	Seita.4G191800.1
SSR41	scaffold_4	31588466	3+0-	scaffold_4	31594716	1+14-	DEL	6197	62	4	R01|4	1	BreakDancerMax-0.0.1r61	intergenic
SSR41	scaffold_4	32563965	15+1-	scaffold_4	32564197	1+14-	DEL	363	99	11	R01|11	0.92	BreakDancerMax-0.0.1r61	intergenic
SSR41	scaffold_4	34266000	4+0-	scaffold_4	34266362	2+15-	DEL	314	95	6	R01|6	1	BreakDancerMax-0.0.1r61	intergenic
SSR41	scaffold_4	34267285	28+16-	scaffold_4	34267354	28+16-	INS	-172	28	3	R01|3	1	BreakDancerMax-0.0.1r61	intergenic
SSR41	scaffold_4	34275993	42+42-	scaffold_4	34275970	42+42-	INS	-135	99	16	R01|16	0.94	BreakDancerMax-0.0.1r61	intergenic
SSR41	scaffold_4	34276114	23+23-	scaffold_4	34276345	6+23-	DEL	371	99	9	R01|9	0.9	BreakDancerMax-0.0.1r61	intergenic
SSR41	scaffold_4	34445191	7+0-	scaffold_4	34449447	0+14-	DEL	4300	92	6	R01|6	1	BreakDancerMax-0.0.1r61	intergenic
SSR41	scaffold_4	34493560	40+4-	scaffold_4	34493673	10+40-	DEL	241	99	19	R01|19	0.95	BreakDancerMax-0.0.1r61	intergenic
SSR41	scaffold_4	34608461	3+0-	scaffold_4	34608839	1+4-	DEL	446	38	3	R01|3	1	BreakDancerMax-0.0.1r61	intergenic
SSR41	scaffold_4	34626233	40+2-	scaffold_4	34627164	6+43-	DEL	1021	99	28	R01|28	0.97	BreakDancerMax-0.0.1r61	intron	Seita.4G225800.1
SSR41	scaffold_4	34650372	37+1-	scaffold_4	34650533	8+30-	DEL	281	99	12	R01|12	0.92	BreakDancerMax-0.0.1r61	intergenic
SSR41	scaffold_4	34714635	38+2-	scaffold_4	34714817	0+26-	DEL	297	99	23	R01|23	0.96	BreakDancerMax-0.0.1r61	intergenic
SSR41	scaffold_4	34723300	48+12-	scaffold_4	34723540	6+58-	DEL	369	99	27	R01|27	1	BreakDancerMax-0.0.1r61	intergenic
SSR41	scaffold_4	34739225	6+0-	scaffold_4	34739534	5+27-	DEL	277	99	9	R01|9	1	BreakDancerMax-0.0.1r61	intergenic
SSR41	scaffold_4	34739358	22+0-	scaffold_4	34739534	0+16-	DEL	274	99	10	R01|10	1	BreakDancerMax-0.0.1r61	intergenic
SSR41	scaffold_4	34761978	55+2-	scaffold_4	34762879	5+39-	DEL	1023	99	33	R01|33	1	BreakDancerMax-0.0.1r61	intron	Seita.4G226600.1
SSR41	scaffold_4	34893608	13+1-	scaffold_4	34893792	0+17-	DEL	279	99	12	R01|12	1	BreakDancerMax-0.0.1r61	intergenic
SSR41	scaffold_4	34894700	19+0-	scaffold_4	34894913	2+19-	DEL	266	99	17	R01|17	0.94	BreakDancerMax-0.0.1r61	intergenic
SSR41	scaffold_4	34970812	9+0-	scaffold_4	34974477	0+23-	DEL	3702	72	6	R01|6	1	BreakDancerMax-0.0.1r61	intergenic
SSR41	scaffold_4	35032591	37+25-	scaffold_4	35032769	28+23-	DEL	149	99	18	R01|18	1	BreakDancerMax-0.0.1r61	intergenic
SSR41	scaffold_4	35050980	5+0-	scaffold_4	35051053	1+10-	DEL	133	56	4	R01|4	1	BreakDancerMax-0.0.1r61	intergenic
SSR41	scaffold_4	35058155	29+0-	scaffold_4	35058436	10+34-	DEL	307	99	24	R01|24	0.96	BreakDancerMax-0.0.1r61	intergenic
SSR41	scaffold_4	35078900	10+2-	scaffold_4	35078886	10+2-	INS	-121	20	2	R01|2	1	BreakDancerMax-0.0.1r61	intergenic
SSR41	scaffold_4	35384258	15+0-	scaffold_4	35385267	0+19-	DEL	1052	99	15	R01|15	1	BreakDancerMax-0.0.1r61	intergenic
SSR41	scaffold_4	35449952	31+0-	scaffold_4	35450056	1+37-	DEL	131	99	31	R01|31	0.91	BreakDancerMax-0.0.1r61	intergenic
SSR41	scaffold_4	35705445	3+0-	scaffold_4	35706409	0+10-	DEL	933	43	3	R01|3	1	BreakDancerMax-0.0.1r61	intergenic
SSR41	scaffold_4	35705597	9+0-	scaffold_4	35706409	0+7-	DEL	916	34	3	R01|3	1	BreakDancerMax-0.0.1r61	intergenic
SSR41	scaffold_4	36123897	25+3-	scaffold_4	36123887	25+3-	INS	-112	34	3	R01|3	1	BreakDancerMax-0.0.1r61	intergenic
SSR41	scaffold_4	36318140	18+2-	scaffold_4	36318301	29+25-	INS	-111	99	10	R01|10	0.91	BreakDancerMax-0.0.1r61	intergenic
SSR41	scaffold_4	36714956	12+0-	scaffold_4	36714875	1+12-	INS	-137	80	6	R01|6	1	BreakDancerMax-0.0.1r61	intron	Seita.4G243000.1
SSR41	scaffold_4	37275757	17+5-	scaffold_4	37275743	17+5-	INS	-128	64	5	R01|5	1	BreakDancerMax-0.0.1r61	intergenic
SSR41	scaffold_4	37632821	38+5-	scaffold_4	37633335	3+34-	DEL	638	99	23	R01|23	0.92	BreakDancerMax-0.0.1r61	intergenic
SSR41	scaffold_4	38030272	38+7-	scaffold_4	38030453	1+41-	DEL	302	99	28	R01|28	0.97	BreakDancerMax-0.0.1r61	intron	Seita.4G262000.1
SSR41	scaffold_4	38127409	33+9-	scaffold_4	38127419	33+9-	INS	-128	99	9	R01|9	0.9	BreakDancerMax-0.0.1r61	intergenic
SSR41	scaffold_4	38722039	30+3-	scaffold_4	38722271	4+24-	DEL	363	99	18	R01|18	1	BreakDancerMax-0.0.1r61	intergenic
SSR41	scaffold_4	39243320	7+0-	scaffold_4	39243936	0+7-	DEL	677	88	7	R01|7	1	BreakDancerMax-0.0.1r61	intergenic
SSR41	scaffold_4	39300922	18+1-	scaffold_4	39300833	1+15-	INS	-126	99	10	R01|10	1	BreakDancerMax-0.0.1r61	intergenic
SSR41	scaffold_4	39503187	13+0-	scaffold_4	39503372	3+14-	DEL	276	89	7	R01|7	1	BreakDancerMax-0.0.1r61	intergenic
SSR41	scaffold_4	39658569	49+3-	scaffold_4	39658799	6+46-	DEL	349	99	30	R01|30	0.97	BreakDancerMax-0.0.1r61	intron	Seita.4G282000.1
SSR41	scaffold_4	39785534	9+9-	scaffold_4	39785483	9+9-	INS	-146	99	9	R01|9	1	BreakDancerMax-0.0.1r61	intergenic
SSR41	scaffold_4	39828951	21+0-	scaffold_4	39828883	23+52-	INS	-138	99	18	R01|18	1	BreakDancerMax-0.0.1r61	intergenic
SSR41	scaffold_4	39842675	19+0-	scaffold_4	39842838	1+22-	DEL	215	99	18	R01|18	1	BreakDancerMax-0.0.1r61	intergenic
SSR41	scaffold_4	39843745	25+3-	scaffold_4	39845377	9+34-	DEL	1713	99	14	R01|14	1	BreakDancerMax-0.0.1r61	intergenic
SSR41	scaffold_4	39917894	27+3-	scaffold_4	39918054	3+21-	DEL	276	99	15	R01|15	1	BreakDancerMax-0.0.1r61	intergenic
SSR41	scaffold_4	40116681	14+2-	scaffold_4	40116679	14+2-	INS	-123	20	2	R01|2	1	BreakDancerMax-0.0.1r61	intergenic
SSR41	scaffold_4	40116823	12+0-	scaffold_4	40117138	4+15-	DEL	344	99	11	R01|11	1	BreakDancerMax-0.0.1r61	intergenic
SSR41	scaffold_44	20030	24+41-	scaffold_44	19931	24+41-	INS	-181	29	2	R01|2	1	BreakDancerMax-0.0.1r61	intergenic
SSR41	scaffold_486	564	32+1-	scaffold_486	1039	1+28-	DEL	564	99	27	R01|27	0.9	BreakDancerMax-0.0.1r61	intergenic
SSR41	scaffold_5	24476974	12+0-	scaffold_14	125846	176+177-	INS	-116	99	101	R01|101	1	BreakDancerMax-0.0.1r61	exon	Seita.5G000900.1
SSR41	scaffold_5	363255	5+0-	scaffold_5	363646	0+11-	DEL	344	78	5	R01|5	1	BreakDancerMax-0.0.1r61	intron	Seita.5G004700.1
SSR41	scaffold_5	396397	9+0-	scaffold_5	396753	0+13-	DEL	367	99	9	R01|9	1	BreakDancerMax-0.0.1r61	intergenic
SSR41	scaffold_5	481548	51+10-	scaffold_5	481537	51+10-	INS	-121	99	9	R01|9	1	BreakDancerMax-0.0.1r61	intergenic
SSR41	scaffold_5	516984	20+1-	scaffold_5	517628	25+32-	INS	-114	99	10	R01|10	1	BreakDancerMax-0.0.1r61	intergenic
SSR41	scaffold_5	516984	3+0-	scaffold_9	55543654	30+22-	INS	-177	64	6	R01|6	1	BreakDancerMax-0.0.1r61	exon	Seita.5G007400.1
SSR41	scaffold_5	575139	7+0-	scaffold_5	575294	0+7-	DEL	269	20	2	R01|2	1	BreakDancerMax-0.0.1r61	intron	Seita.5G008200.1
SSR41	scaffold_5	583853	7+1-	scaffold_5	584427	0+29-	DEL	577	99	7	R01|7	1	BreakDancerMax-0.0.1r61	intergenic
SSR41	scaffold_5	691394	7+0-	scaffold_5	697845	1+12-	DEL	6425	99	8	R01|8	1	BreakDancerMax-0.0.1r61	exon	Seita.5G009800.1
SSR41	scaffold_5	1902485	35+2-	scaffold_5	1902725	15+43-	DEL	317	99	21	R01|21	0.95	BreakDancerMax-0.0.1r61	intergenic
SSR41	scaffold_5	1905037	26+4-	scaffold_5	1905373	2+31-	DEL	460	99	18	R01|18	1	BreakDancerMax-0.0.1r61	intergenic
SSR41	scaffold_5	1969436	27+8-	scaffold_5	1970057	3+24-	DEL	741	99	11	R01|11	1	BreakDancerMax-0.0.1r61	intergenic
SSR41	scaffold_5	2019316	25+3-	scaffold_5	2019549	1+21-	DEL	354	99	11	R01|11	0.92	BreakDancerMax-0.0.1r61	intergenic
SSR41	scaffold_5	2069128	9+1-	scaffold_5	2069052	0+2-	INS	-107	41	3	R01|3	1	BreakDancerMax-0.0.1r61	intergenic
SSR41	scaffold_5	2148368	23+6-	scaffold_5	2148522	1+24-	DEL	272	99	10	R01|10	0.91	BreakDancerMax-0.0.1r61	intergenic
SSR41	scaffold_5	2191192	48+27-	scaffold_5	2191235	48+27-	INS	-158	99	20	R01|20	1	BreakDancerMax-0.0.1r61	intergenic
SSR41	scaffold_5	2193563	21+0-	scaffold_5	2193748	18+21-	INS	-142	99	10	R01|10	1	BreakDancerMax-0.0.1r61	intergenic
SSR41	scaffold_5	2221874	16+3-	scaffold_5	2222048	12+18-	INS	-162	82	7	R01|7	1	BreakDancerMax-0.0.1r61	intergenic
SSR41	scaffold_5	2255296	21+0-	scaffold_5	2255846	20+23-	DEL	487	99	21	R01|21	1	BreakDancerMax-0.0.1r61	intergenic
SSR41	scaffold_5	2396832	42+2-	scaffold_5	2397073	4+37-	DEL	359	99	25	R01|25	0.96	BreakDancerMax-0.0.1r61	intergenic
SSR41	scaffold_5	2645312	36+6-	scaffold_5	2645470	7+38-	DEL	284	99	14	R01|14	0.93	BreakDancerMax-0.0.1r61	intron	Seita.5G027000.1
SSR41	scaffold_5	2807683	51+2-	scaffold_5	2808330	4+40-	DEL	774	99	27	R01|27	0.93	BreakDancerMax-0.0.1r61	intergenic
SSR41	scaffold_5	3377989	2+2-	scaffold_5	3377873	2+2-	INS	-114	33	2	R01|2	1	BreakDancerMax-0.0.1r61	exon	Seita.5G036100.1
SSR41	scaffold_5	3454888	27+6-	scaffold_5	3455128	6+28-	INS	-114	99	12	R01|12	0.92	BreakDancerMax-0.0.1r61	intergenic
SSR41	scaffold_5	3619790	20+2-	scaffold_5	3620199	2+52-	DEL	534	99	16	R01|16	1	BreakDancerMax-0.0.1r61	intron	Seita.5G039500.1
SSR41	scaffold_5	3715752	18+29-	scaffold_5	3715693	18+29-	INS	-115	99	8	R01|8	1	BreakDancerMax-0.0.1r61	intergenic
SSR41	scaffold_5	5505630	10+0-	scaffold_5	5509150	1+13-	DEL	3567	74	6	R01|6	1	BreakDancerMax-0.0.1r61	intergenic
SSR41	scaffold_5	5517613	6+0-	scaffold_5	5517733	0+23-	DEL	107	92	6	R01|6	1	BreakDancerMax-0.0.1r61	intergenic
SSR41	scaffold_5	5694661	12+0-	scaffold_5	5694570	13+7-	INS	-107	99	7	R01|7	1	BreakDancerMax-0.0.1r61	intron	Seita.5G065600.1
SSR41	scaffold_5	5694661	5+0-	scaffold_5	5694879	2+20-	DEL	134	90	5	R01|5	1	BreakDancerMax-0.0.1r61	intron	Seita.5G065600.2
SSR41	scaffold_5	5752443	48+8-	scaffold_5	5752440	48+8-	INS	-126	99	8	R01|8	1	BreakDancerMax-0.0.1r61	intergenic
SSR41	scaffold_5	6525211	7+5-	scaffold_5	6525209	7+5-	INS	-146	62	5	R01|5	1	BreakDancerMax-0.0.1r61	intron	Seita.5G076100.1
SSR41	scaffold_5	6526858	22+11-	scaffold_5	6527091	2+29-	DEL	356	99	15	R01|15	0.94	BreakDancerMax-0.0.1r61	intergenic
SSR41	scaffold_5	6860087	34+3-	scaffold_5	6860643	5+35-	DEL	678	99	25	R01|25	0.93	BreakDancerMax-0.0.1r61	intergenic
SSR41	scaffold_5	7437858	33+3-	scaffold_5	7437850	33+3-	INS	-111	33	3	R01|3	1	BreakDancerMax-0.0.1r61	intergenic
SSR41	scaffold_5	7801111	9+0-	scaffold_5	7801419	1+14-	DEL	366	99	8	R01|8	1	BreakDancerMax-0.0.1r61	intergenic
SSR41	scaffold_5	7805781	25+0-	scaffold_5	7805928	6+17-	DEL	265	99	13	R01|13	1	BreakDancerMax-0.0.1r61	intergenic
SSR41	scaffold_5	7828943	20+3-	scaffold_5	7829518	2+19-	DEL	682	99	11	R01|11	1	BreakDancerMax-0.0.1r61	intergenic
SSR41	scaffold_5	7862356	21+0-	scaffold_5	7865214	6+25-	DEL	2940	99	13	R01|13	0.93	BreakDancerMax-0.0.1r61	intergenic
SSR41	scaffold_5	7877171	22+3-	scaffold_5	7877303	13+25-	DEL	212	99	14	R01|14	0.93	BreakDancerMax-0.0.1r61	intergenic
SSR41	scaffold_5	7944966	11+0-	scaffold_5	7945217	7+14-	DEL	275	99	10	R01|10	1	BreakDancerMax-0.0.1r61	intergenic
SSR41	scaffold_5	8011948	25+1-	scaffold_5	8011974	27+20-	DEL	316	99	24	R01|24	0.92	BreakDancerMax-0.0.1r61	intergenic
SSR41	scaffold_5	8117142	3+0-	scaffold_5	8117526	0+9-	DEL	444	37	3	R01|3	1	BreakDancerMax-0.0.1r61	intergenic
SSR41	scaffold_5	8144932	6+0-	scaffold_5	8147357	0+12-	DEL	2458	98	6	R01|6	1	BreakDancerMax-0.0.1r61	intergenic
SSR41	scaffold_5	8154353	17+1-	scaffold_5	8154705	36+32-	INS	-118	99	19	R01|19	1	BreakDancerMax-0.0.1r61	intergenic
SSR41	scaffold_5	8165620	14+0-	scaffold_5	8165858	6+19-	DEL	239	99	13	R01|13	1	BreakDancerMax-0.0.1r61	intergenic
SSR41	scaffold_5	8203831	2+0-	scaffold_5	8205067	5+40-	DEL	1203	72	5	R01|5	1	BreakDancerMax-0.0.1r61	intergenic
SSR41	scaffold_5	8271495	34+1-	scaffold_5	8271663	7+26-	DEL	282	99	17	R01|17	1	BreakDancerMax-0.0.1r61	intergenic
SSR41	scaffold_5	8272605	15+1-	scaffold_5	8273475	35+11-	DEL	665	99	11	R01|11	0.92	BreakDancerMax-0.0.1r61	intergenic
SSR41	scaffold_5	8425691	31+2-	scaffold_5	8426884	18+38-	DEL	1312	99	18	R01|18	0.9	BreakDancerMax-0.0.1r61	intergenic
SSR41	scaffold_5	8446093	11+2-	scaffold_5	8446258	1+10-	DEL	277	86	7	R01|7	1	BreakDancerMax-0.0.1r61	intergenic
SSR41	scaffold_5	8492246	13+0-	scaffold_5	8494832	0+13-	DEL	2652	99	13	R01|13	0.93	BreakDancerMax-0.0.1r61	intergenic
SSR41	scaffold_5	8499391	29+1-	scaffold_5	8499740	11+33-	DEL	364	99	28	R01|28	1	BreakDancerMax-0.0.1r61	intergenic
SSR41	scaffold_5	8499952	6+0-	scaffold_5	8500091	3+5-	INS	-120	37	3	R01|3	1	BreakDancerMax-0.0.1r61	intergenic
SSR41	scaffold_5	8551667	22+9-	scaffold_5	8586827	3+0-	INV	35042	52	2	R01|2	1	BreakDancerMax-0.0.1r61	exon	Seita.5G100800.1
SSR41	scaffold_5	8610147	11+0-	scaffold_5	8610085	4+9-	INS	-125	51	4	R01|4	1	BreakDancerMax-0.0.1r61	intergenic
SSR41	scaffold_5	8642535	61+26-	scaffold_5	8643492	2+43-	INS	-130	99	26	R01|26	1	BreakDancerMax-0.0.1r61	intergenic
SSR41	scaffold_5	8731130	24+3-	scaffold_5	8731279	3+24-	DEL	270	99	14	R01|14	1	BreakDancerMax-0.0.1r61	intergenic
SSR41	scaffold_5	9047272	16+2-	scaffold_5	9047550	7+31-	DEL	289	99	20	R01|20	0.91	BreakDancerMax-0.0.1r61	intergenic
SSR41	scaffold_5	9116260	59+4-	scaffold_5	9116297	5+58-	DEL	158	99	41	R01|41	0.93	BreakDancerMax-0.0.1r61	intergenic
SSR41	scaffold_5	9215606	16+4-	scaffold_5	9215761	21+18-	DEL	212	99	15	R01|15	1	BreakDancerMax-0.0.1r61	intergenic
SSR41	scaffold_5	9215972	13+7-	scaffold_5	9216148	24+10-	DEL	281	74	7	R01|7	1	BreakDancerMax-0.0.1r61	intergenic
SSR41	scaffold_5	9253840	33+7-	scaffold_5	9254059	2+31-	DEL	337	99	15	R01|15	1	BreakDancerMax-0.0.1r61	intergenic
SSR41	scaffold_5	9293749	17+0-	scaffold_5	9293807	2+21-	DEL	157	99	11	R01|11	1	BreakDancerMax-0.0.1r61	intergenic
SSR41	scaffold_5	9370419	10+0-	scaffold_5	9370887	14+39-	DEL	498	99	10	R01|10	1	BreakDancerMax-0.0.1r61	intron	Seita.5G111800.1
SSR41	scaffold_5	10116508	39+4-	scaffold_5	10116747	4+33-	DEL	372	99	22	R01|22	0.92	BreakDancerMax-0.0.1r61	intergenic
SSR41	scaffold_5	10460648	5+0-	scaffold_5	10460583	0+3-	INS	-110	43	3	R01|3	1	BreakDancerMax-0.0.1r61	intron	Seita.5G124700.1
SSR41	scaffold_5	10724378	4+0-	scaffold_5	10724312	2+2-	INS	-106	28	2	R01|2	1	BreakDancerMax-0.0.1r61	intergenic
SSR41	scaffold_5	10841729	31+2-	scaffold_5	10841962	3+23-	DEL	356	99	12	R01|12	0.92	BreakDancerMax-0.0.1r61	intron	Seita.5G127700.1
SSR41	scaffold_5	11083888	15+4-	scaffold_5	11087037	0+23-	DEL	3270	99	9	R01|9	1	BreakDancerMax-0.0.1r61	intergenic
SSR41	scaffold_5	13453596	22+0-	scaffold_5	13455006	1+23-	DEL	1525	99	16	R01|16	0.94	BreakDancerMax-0.0.1r61	exon	Seita.5G150900.1
SSR41	scaffold_5	13535753	29+1-	scaffold_5	13535871	1+34-	DEL	244	99	18	R01|18	0.9	BreakDancerMax-0.0.1r61	intergenic
SSR41	scaffold_5	13772335	20+2-	scaffold_5	13772583	40+27-	DEL	344	99	14	R01|14	0.93	BreakDancerMax-0.0.1r61	intergenic
SSR41	scaffold_5	13918644	35+3-	scaffold_5	13918952	6+31-	DEL	443	99	18	R01|18	0.9	BreakDancerMax-0.0.1r61	intron	Seita.5G154300.1
SSR41	scaffold_5	13921708	32+4-	scaffold_5	13921909	3+38-	DEL	346	99	20	R01|20	0.95	BreakDancerMax-0.0.1r61	intergenic
SSR41	scaffold_5	13951280	33+1-	scaffold_5	13955003	5+37-	DEL	3850	99	23	R01|23	0.96	BreakDancerMax-0.0.1r61	intergenic
SSR41	scaffold_5	14031164	29+2-	scaffold_5	14031203	4+31-	DEL	168	99	13	R01|13	1	BreakDancerMax-0.0.1r61	intergenic
SSR41	scaffold_5	14284314	22+5-	scaffold_5	14284310	22+5-	INS	-124	63	5	R01|5	1	BreakDancerMax-0.0.1r61	intergenic
SSR41	scaffold_5	14284454	17+0-	scaffold_5	14285731	2+19-	DEL	1385	99	14	R01|14	1	BreakDancerMax-0.0.1r61	intergenic
SSR41	scaffold_5	16947471	22+0-	scaffold_5	16947729	0+16-	DEL	375	99	14	R01|14	0.93	BreakDancerMax-0.0.1r61	intergenic
SSR41	scaffold_5	20606556	2+0-	scaffold_5	20606832	0+2-	DEL	324	24	2	R01|2	1	BreakDancerMax-0.0.1r61	intron	Seita.5G177900.1
SSR41	scaffold_5	20901462	19+4-	scaffold_5	20901459	19+4-	INS	-116	47	4	R01|4	1	BreakDancerMax-0.0.1r61	intergenic
SSR41	scaffold_5	23448806	45+7-	scaffold_5	23452069	6+48-	DEL	3391	99	24	R01|24	0.96	BreakDancerMax-0.0.1r61	intergenic
SSR41	scaffold_5	24048859	2+0-	scaffold_5	24055638	0+3-	DEL	6783	30	2	R01|2	1	BreakDancerMax-0.0.1r61	exon	Seita.5G188300.1
SSR41	scaffold_5	24080321	19+2-	scaffold_5	24080623	36+12-	DEL	665	99	17	R01|17	1	BreakDancerMax-0.0.1r61	intergenic
SSR41	scaffold_5	24315386	22+2-	scaffold_5	24315461	3+28-	DEL	182	99	16	R01|16	1	BreakDancerMax-0.0.1r61	intergenic
SSR41	scaffold_5	24539809	7+0-	scaffold_5	24540859	71+62-	INS	-141	99	24	R01|24	0.96	BreakDancerMax-0.0.1r61	intergenic
SSR41	scaffold_5	24603473	29+4-	scaffold_5	24608074	5+29-	DEL	4704	99	17	R01|17	0.94	BreakDancerMax-0.0.1r61	intergenic
SSR41	scaffold_5	24616464	22+1-	scaffold_5	24617808	0+12-	DEL	1383	99	10	R01|10	1	BreakDancerMax-0.0.1r61	intergenic
SSR41	scaffold_5	25006541	37+7-	scaffold_5	25006774	5+36-	DEL	353	99	22	R01|22	0.92	BreakDancerMax-0.0.1r61	intergenic
SSR41	scaffold_5	25010989	35+3-	scaffold_5	25010989	35+3-	INS	-104	33	3	R01|3	1	BreakDancerMax-0.0.1r61	intergenic
SSR41	scaffold_5	25011954	6+0-	scaffold_5	25011874	12+2-	INS	-117	25	2	R01|2	1	BreakDancerMax-0.0.1r61	intergenic
SSR41	scaffold_5	25571790	4+0-	scaffold_5	25571730	7+4-	INS	-114	64	4	R01|4	1	BreakDancerMax-0.0.1r61	intergenic
SSR41	scaffold_5	25815175	21+10-	scaffold_5	25815140	21+10-	INS	-104	99	10	R01|10	1	BreakDancerMax-0.0.1r61	intergenic
SSR41	scaffold_5	25821743	9+0-	scaffold_5	25826485	0+9-	DEL	4691	99	8	R01|8	1	BreakDancerMax-0.0.1r61	exon	Seita.5G200800.1
SSR41	scaffold_5	26118326	40+10-	scaffold_5	26118605	22+43-	DEL	1064	99	30	R01|30	0.97	BreakDancerMax-0.0.1r61	intergenic
SSR41	scaffold_5	26277389	18+0-	scaffold_5	26279598	1+23-	DEL	2313	99	13	R01|13	0.93	BreakDancerMax-0.0.1r61	intergenic
SSR41	scaffold_5	26338258	0+9-	scaffold_5	26338185	1+5-	INV	-119	98	4	R01|4	1	BreakDancerMax-0.0.1r61	intergenic
SSR41	scaffold_5	26338703	51+3-	scaffold_5	26338849	12+48-	DEL	236	99	31	R01|31	0.94	BreakDancerMax-0.0.1r61	intergenic
SSR41	scaffold_5	26362558	16+0-	scaffold_5	26363945	4+23-	DEL	1418	99	13	R01|13	0.93	BreakDancerMax-0.0.1r61	intergenic
SSR41	scaffold_5	26476925	10+2-	scaffold_5	26476969	22+11-	DEL	217	99	7	R01|7	1	BreakDancerMax-0.0.1r61	intergenic
SSR41	scaffold_5	26476925	3+0-	scaffold_5	26477326	15+26-	DEL	59019	29	3	R01|3	1	BreakDancerMax-0.0.1r61	intergenic
SSR41	scaffold_5	26477170	17+9-	scaffold_5	26477326	30+58-	DEL	303	99	17	R01|17	1	BreakDancerMax-0.0.1r61	intergenic
SSR41	scaffold_5	26634439	24+3-	scaffold_5	26634677	3+30-	DEL	347	99	18	R01|18	1	BreakDancerMax-0.0.1r61	intergenic
SSR41	scaffold_5	26635115	23+2-	scaffold_5	26635280	1+25-	DEL	283	99	15	R01|15	1	BreakDancerMax-0.0.1r61	intergenic
SSR41	scaffold_5	26661985	49+5-	scaffold_5	26662223	3+44-	DEL	365	99	31	R01|31	0.97	BreakDancerMax-0.0.1r61	intergenic
SSR41	scaffold_5	26731278	12+29-	scaffold_5	26731472	0+11-	DEL	267	99	10	R01|10	1	BreakDancerMax-0.0.1r61	intron	Seita.5G207900.1
SSR41	scaffold_5	26901789	22+2-	scaffold_5	26901946	5+21-	DEL	279	99	13	R01|13	0.93	BreakDancerMax-0.0.1r61	intergenic
SSR41	scaffold_5	26902763	29+2-	scaffold_5	26902927	2+33-	DEL	284	99	21	R01|21	0.91	BreakDancerMax-0.0.1r61	intergenic
SSR41	scaffold_5	28755179	39+1-	scaffold_5	28765155	0+38-	DEL	10077	99	38	R01|38	1	BreakDancerMax-0.0.1r61	intergenic
SSR41	scaffold_5	29132774	21+2-	scaffold_5	29132933	35+20-	INS	-115	99	10	R01|10	1	BreakDancerMax-0.0.1r61	intergenic
SSR41	scaffold_5	29142721	7+0-	scaffold_5	29143065	0+10-	DEL	355	56	4	R01|4	1	BreakDancerMax-0.0.1r61	intron	Seita.5G230500.1
SSR41	scaffold_5	29236138	17+0-	scaffold_5	29236745	0+16-	DEL	698	99	10	R01|10	1	BreakDancerMax-0.0.1r61	intergenic
SSR41	scaffold_5	29311175	25+3-	scaffold_5	29311192	5+22-	DEL	136	99	12	R01|12	0.92	BreakDancerMax-0.0.1r61	intergenic
SSR41	scaffold_5	29353775	23+2-	scaffold_5	29353728	23+2-	INS	-116	23	2	R01|2	1	BreakDancerMax-0.0.1r61	intergenic
SSR41	scaffold_5	29377252	18+4-	scaffold_5	29377265	3+28-	DEL	103	99	12	R01|12	0.92	BreakDancerMax-0.0.1r61	intron	Seita.5G231800.2
SSR41	scaffold_5	30069755	32+5-	scaffold_5	30069989	4+27-	DEL	361	99	15	R01|15	1	BreakDancerMax-0.0.1r61	intergenic
SSR41	scaffold_5	30839769	48+6-	scaffold_5	30840088	5+43-	DEL	438	99	31	R01|31	0.94	BreakDancerMax-0.0.1r61	intergenic
SSR41	scaffold_5	32067528	44+4-	scaffold_5	32068257	18+41-	DEL	876	99	32	R01|32	0.91	BreakDancerMax-0.0.1r61	intergenic
SSR41	scaffold_5	32125653	13+0-	scaffold_5	32125806	1+39-	DEL	138	99	14	R01|14	1	BreakDancerMax-0.0.1r61	intergenic
SSR41	scaffold_5	32125792	4+0-	scaffold_5	32125806	0+25-	DEL	131	22	2	R01|2	1	BreakDancerMax-0.0.1r61	intergenic
SSR41	scaffold_5	32224719	42+0-	scaffold_5	32224942	5+27-	DEL	354	99	19	R01|19	0.95	BreakDancerMax-0.0.1r61	intergenic
SSR41	scaffold_5	32242778	29+2-	scaffold_5	32243292	31+38-	DEL	12964	99	17	R01|17	1	BreakDancerMax-0.0.1r61	intergenic
SSR41	scaffold_5	32244481	26+4-	scaffold_5	32245725	2+23-	DEL	1371	99	16	R01|16	1	BreakDancerMax-0.0.1r61	intergenic
SSR41	scaffold_5	32293033	4+0-	scaffold_5	32293951	0+9-	DEL	1038	22	2	R01|2	1	BreakDancerMax-0.0.1r61	intergenic
SSR41	scaffold_5	33245952	24+9-	scaffold_5	33246108	7+24-	INS	-129	99	12	R01|12	1	BreakDancerMax-0.0.1r61	intergenic
SSR41	scaffold_5	33708043	37+35-	scaffold_5	33707981	37+35-	INS	-128	74	5	R01|5	1	BreakDancerMax-0.0.1r61	intergenic
SSR41	scaffold_5	33775065	27+3-	scaffold_5	33775404	1+35-	DEL	443	99	22	R01|22	0.96	BreakDancerMax-0.0.1r61	intron	Seita.5G276300.1
SSR41	scaffold_5	33802342	26+4-	scaffold_5	33802523	4+29-	DEL	291	99	14	R01|14	0.93	BreakDancerMax-0.0.1r61	intergenic
SSR41	scaffold_5	33871927	34+3-	scaffold_5	33872087	1+29-	DEL	269	99	23	R01|23	1	BreakDancerMax-0.0.1r61	intergenic
SSR41	scaffold_5	33876692	11+0-	scaffold_5	33886803	4+17-	DEL	10165	99	8	R01|8	1	BreakDancerMax-0.0.1r61	intergenic
SSR41	scaffold_5	33897989	29+0-	scaffold_5	33916981	0+31-	DEL	19086	99	29	R01|29	0.97	BreakDancerMax-0.0.1r61	exon	Seita.5G278200.1
SSR41	scaffold_5	33909575	6+0-	scaffold_5	33909921	0+12-	DEL	319	99	6	R01|6	1	BreakDancerMax-0.0.1r61	intron	Seita.5G278500.1
SSR41	scaffold_5	33911447	37+10-	scaffold_5	33914249	1+20-	DEL	2916	99	15	R01|15	0.94	BreakDancerMax-0.0.1r61	intron	Seita.5G278500.1
SSR41	scaffold_5	34007344	29+5-	scaffold_5	34007350	4+29-	DEL	133	99	17	R01|17	0.94	BreakDancerMax-0.0.1r61	intergenic
SSR41	scaffold_5	34103088	56+9-	scaffold_5	34103086	56+9-	INS	-122	99	9	R01|9	1	BreakDancerMax-0.0.1r61	intergenic
SSR41	scaffold_5	34281929	50+5-	scaffold_5	34282163	7+42-	DEL	362	99	28	R01|28	0.93	BreakDancerMax-0.0.1r61	intron	Seita.5G283700.1
SSR41	scaffold_5	34307824	6+0-	scaffold_5	34307933	1+8-	DEL	127	85	6	R01|6	1	BreakDancerMax-0.0.1r61	intergenic
SSR41	scaffold_5	34341539	19+2-	scaffold_5	34341704	3+26-	DEL	285	99	13	R01|13	0.93	BreakDancerMax-0.0.1r61	intergenic
SSR41	scaffold_5	34363123	25+4-	scaffold_5	34363253	1+26-	DEL	217	99	17	R01|17	1	BreakDancerMax-0.0.1r61	intergenic
SSR41	scaffold_5	34572277	34+1-	scaffold_5	34572281	1+36-	DEL	111	99	33	R01|33	0.92	BreakDancerMax-0.0.1r61	intergenic
SSR41	scaffold_5	34606449	3+0-	scaffold_5	34606724	0+4-	DEL	290	44	3	R01|3	1	BreakDancerMax-0.0.1r61	intergenic
SSR41	scaffold_5	34857079	4+0-	scaffold_5	34857380	2+14-	DEL	302	53	4	R01|4	1	BreakDancerMax-0.0.1r61	intergenic
SSR41	scaffold_5	35072795	24+5-	scaffold_5	35073029	2+19-	DEL	357	99	9	R01|9	1	BreakDancerMax-0.0.1r61	intergenic
SSR41	scaffold_5	35449632	30+1-	scaffold_5	35449869	6+32-	DEL	358	99	18	R01|18	0.95	BreakDancerMax-0.0.1r61	intron	Seita.5G299300.1
SSR41	scaffold_5	36303019	10+1-	scaffold_5	36303257	2+9-	DEL	361	51	5	R01|5	1	BreakDancerMax-0.0.1r61	intergenic
SSR41	scaffold_5	37084924	8+0-	scaffold_5	37085408	0+8-	DEL	538	99	8	R01|8	1	BreakDancerMax-0.0.1r61	intergenic
SSR41	scaffold_5	37304390	18+4-	scaffold_5	37304378	18+4-	INS	-139	48	4	R01|4	1	BreakDancerMax-0.0.1r61	intergenic
SSR41	scaffold_5	37929152	38+3-	scaffold_5	37929740	6+43-	DEL	720	99	24	R01|24	0.96	BreakDancerMax-0.0.1r61	intergenic
SSR41	scaffold_5	38528847	4+0-	scaffold_5	38528988	4+18-	DEL	93	99	6	R01|6	1	BreakDancerMax-0.0.1r61	intergenic
SSR41	scaffold_5	38649034	23+0-	scaffold_5	38649304	51+42-	INS	-111	99	27	R01|27	1	BreakDancerMax-0.0.1r61	intergenic
SSR41	scaffold_5	38650651	41+4-	scaffold_5	38650980	10+50-	DEL	343	99	37	R01|37	1	BreakDancerMax-0.0.1r61	intergenic
SSR41	scaffold_5	38825689	25+3-	scaffold_5	38825965	0+20-	DEL	411	99	14	R01|14	1	BreakDancerMax-0.0.1r61	intergenic
SSR41	scaffold_5	38863502	36+1-	scaffold_5	38863745	2+34-	DEL	358	99	28	R01|28	1	BreakDancerMax-0.0.1r61	intron	Seita.5G343600.1
SSR41	scaffold_5	39496690	20+4-	scaffold_5	39496850	4+28-	DEL	289	99	10	R01|10	0.91	BreakDancerMax-0.0.1r61	intergenic
SSR41	scaffold_5	39669435	7+0-	scaffold_5	39669543	0+7-	DEL	154	98	7	R01|7	1	BreakDancerMax-0.0.1r61	intergenic
SSR41	scaffold_5	40168800	17+1-	scaffold_5	40170115	3+32-	DEL	1264	79	6	R01|6	1	BreakDancerMax-0.0.1r61	intergenic
SSR41	scaffold_5	40204487	12+0-	scaffold_5	40204645	0+12-	DEL	293	33	3	R01|3	1	BreakDancerMax-0.0.1r61	intergenic
SSR41	scaffold_5	41285302	6+1-	scaffold_5	41285536	1+9-	DEL	343	73	6	R01|6	1	BreakDancerMax-0.0.1r61	intergenic
SSR41	scaffold_5	41301813	55+3-	scaffold_5	41301831	55+3-	INS	-117	31	3	R01|3	1	BreakDancerMax-0.0.1r61	intergenic
SSR41	scaffold_5	41301975	52+0-	scaffold_5	41302207	5+50-	DEL	368	99	32	R01|32	1	BreakDancerMax-0.0.1r61	intergenic
SSR41	scaffold_5	42133058	24+2-	scaffold_5	42133366	28+29-	DEL	409	99	15	R01|15	0.94	BreakDancerMax-0.0.1r61	intergenic
SSR41	scaffold_5	42133603	12+3-	scaffold_5	42133954	1+8-	DEL	471	95	7	R01|7	1	BreakDancerMax-0.0.1r61	intergenic
SSR41	scaffold_5	42152512	7+0-	scaffold_5	42152700	1+10-	DEL	244	82	6	R01|6	1	BreakDancerMax-0.0.1r61	intergenic
SSR41	scaffold_5	42179200	4+0-	scaffold_5	42179727	0+5-	DEL	546	53	4	R01|4	1	BreakDancerMax-0.0.1r61	intergenic
SSR41	scaffold_5	42314146	7+0-	scaffold_5	42314057	2+6-	INS	-123	67	5	R01|5	1	BreakDancerMax-0.0.1r61	exon	Seita.5G393800.1
SSR41	scaffold_5	42350498	44+5-	scaffold_5	42350667	37+40-	DEL	249	99	37	R01|37	0.97	BreakDancerMax-0.0.1r61	intergenic
SSR41	scaffold_5	42350884	18+6-	scaffold_5	42351040	2+6-	DEL	271	48	4	R01|4	1	BreakDancerMax-0.0.1r61	intergenic
SSR41	scaffold_5	42357364	33+1-	scaffold_5	42357534	7+32-	DEL	290	99	19	R01|19	0.95	BreakDancerMax-0.0.1r61	intergenic
SSR41	scaffold_5	42790876	7+0-	scaffold_5	42791132	0+7-	DEL	317	89	7	R01|7	1	BreakDancerMax-0.0.1r61	intron	Seita.5G399600.1
SSR41	scaffold_5	43066236	15+0-	scaffold_5	43066667	0+8-	DEL	375	21	2	R01|2	1	BreakDancerMax-0.0.1r61	intergenic
SSR41	scaffold_5	43416937	38+3-	scaffold_5	43417442	5+33-	DEL	625	99	19	R01|19	0.9	BreakDancerMax-0.0.1r61	intron	Seita.5G408800.1
SSR41	scaffold_5	43750645	2+0-	scaffold_5	43752401	0+10-	DEL	1748	25	2	R01|2	1	BreakDancerMax-0.0.1r61	intergenic
SSR41	scaffold_5	44201016	43+31-	scaffold_5	44202311	52+65-	INS	-166	99	24	R01|24	1	BreakDancerMax-0.0.1r61	exon	Seita.5G419500.1
SSR41	scaffold_5	44289466	20+2-	scaffold_5	44289643	1+20-	DEL	287	99	12	R01|12	0.92	BreakDancerMax-0.0.1r61	intergenic
SSR41	scaffold_5	44343039	18+3-	scaffold_5	44343005	18+3-	INS	-128	36	3	R01|3	1	BreakDancerMax-0.0.1r61	intergenic
SSR41	scaffold_5	45829608	39+7-	scaffold_5	45829603	39+7-	INS	-128	96	7	R01|7	1	BreakDancerMax-0.0.1r61	intergenic
SSR41	scaffold_5	46205818	6+0-	scaffold_5	46205752	0+6-	INS	-133	99	6	R01|6	1	BreakDancerMax-0.0.1r61	intergenic
SSR41	scaffold_6	255174	25+2-	scaffold_6	255391	2+31-	DEL	335	99	15	R01|15	1	BreakDancerMax-0.0.1r61	intron	Seita.6G003600.1
SSR41	scaffold_6	421360	34+6-	scaffold_6	421597	5+34-	DEL	362	99	19	R01|19	0.9	BreakDancerMax-0.0.1r61	intergenic
SSR41	scaffold_6	423387	48+9-	scaffold_6	423643	7+43-	DEL	328	99	26	R01|26	1	BreakDancerMax-0.0.1r61	intergenic
SSR41	scaffold_6	501194	23+0-	scaffold_6	501366	6+20-	DEL	280	99	10	R01|10	0.91	BreakDancerMax-0.0.1r61	intergenic
SSR41	scaffold_6	505327	10+0-	scaffold_6	506550	0+17-	DEL	1252	99	10	R01|10	0.91	BreakDancerMax-0.0.1r61	intergenic
SSR41	scaffold_6	516313	3+0-	scaffold_6	516222	0+2-	INS	-121	28	2	R01|2	1	BreakDancerMax-0.0.1r61	intron	Seita.6G007700.1
SSR41	scaffold_6	520544	29+1-	scaffold_6	521417	2+34-	DEL	954	99	24	R01|24	0.92	BreakDancerMax-0.0.1r61	intergenic
SSR41	scaffold_6	705169	6+0-	scaffold_6	705389	0+6-	DEL	261	96	6	R01|6	1	BreakDancerMax-0.0.1r61	intergenic
SSR41	scaffold_6	891873	31+9-	scaffold_6	892512	0+18-	DEL	703	99	22	R01|22	1	BreakDancerMax-0.0.1r61	intergenic
SSR41	scaffold_6	928943	42+6-	scaffold_6	936787	4+36-	DEL	7973	99	29	R01|29	1	BreakDancerMax-0.0.1r61	intergenic
SSR41	scaffold_6	1331790	27+1-	scaffold_6	1331869	6+30-	DEL	146	99	18	R01|18	0.9	BreakDancerMax-0.0.1r61	intergenic
SSR41	scaffold_6	1333108	34+1-	scaffold_6	1335579	1+35-	DEL	2574	99	28	R01|28	0.97	BreakDancerMax-0.0.1r61	intergenic
SSR41	scaffold_6	1360321	5+0-	scaffold_6	1360376	0+6-	DEL	113	69	5	R01|5	1	BreakDancerMax-0.0.1r61	intergenic
SSR41	scaffold_6	1479402	24+24-	scaffold_6	1479331	0+10-	INS	-157	94	5	R01|5	1	BreakDancerMax-0.0.1r61	intergenic
SSR41	scaffold_6	1531005	16+40-	scaffold_6	1530900	16+40-	INS	-200	99	13	R01|13	0.93	BreakDancerMax-0.0.1r61	exon	Seita.6G021300.1
SSR41	scaffold_6	1697555	20+0-	scaffold_6	1698808	0+4-	DEL	1288	50	4	R01|4	1	BreakDancerMax-0.0.1r61	exon	Seita.6G023600.1
SSR41	scaffold_6	1978523	59+23-	scaffold_6	1978582	59+23-	INS	-150	41	4	R01|4	1	BreakDancerMax-0.0.1r61	intergenic
SSR41	scaffold_6	1978726	55+19-	scaffold_6	1979168	31+29-	INS	-142	99	18	R01|18	1	BreakDancerMax-0.0.1r61	intergenic
SSR41	scaffold_6	2125461	22+1-	scaffold_6	2125643	0+24-	DEL	268	99	18	R01|18	1	BreakDancerMax-0.0.1r61	intergenic
SSR41	scaffold_6	2135974	34+3-	scaffold_6	2138238	29+27-	DEL	2345	99	19	R01|19	0.95	BreakDancerMax-0.0.1r61	intergenic
SSR41	scaffold_6	2170212	20+2-	scaffold_6	2170376	4+26-	DEL	278	99	14	R01|14	1	BreakDancerMax-0.0.1r61	intergenic
SSR41	scaffold_6	2190426	20+2-	scaffold_6	2190575	2+19-	DEL	270	99	10	R01|10	0.91	BreakDancerMax-0.0.1r61	intron	Seita.6G030000.1
SSR41	scaffold_6	2254954	30+2-	scaffold_6	2255215	3+31-	DEL	398	99	20	R01|20	0.91	BreakDancerMax-0.0.1r61	intergenic
SSR41	scaffold_6	2301598	8+0-	scaffold_6	2301947	15+10-	DEL	372	99	8	R01|8	1	BreakDancerMax-0.0.1r61	intergenic
SSR41	scaffold_6	2312501	20+10-	scaffold_6	2312468	20+10-	INS	-116	22	2	R01|2	1	BreakDancerMax-0.0.1r61	intergenic
SSR41	scaffold_6	2419725	48+3-	scaffold_6	2427166	5+48-	DEL	7582	99	30	R01|30	0.94	BreakDancerMax-0.0.1r61	intergenic
SSR41	scaffold_6	2466242	28+0-	scaffold_6	2466724	6+27-	DEL	576	99	18	R01|18	0.95	BreakDancerMax-0.0.1r61	intergenic
SSR41	scaffold_6	2466466	20+23-	scaffold_6	2466396	20+23-	INS	-129	25	2	R01|2	1	BreakDancerMax-0.0.1r61	intergenic
SSR41	scaffold_6	2594919	21+7-	scaffold_6	2596147	4+23-	DEL	1254	99	11	R01|11	0.92	BreakDancerMax-0.0.1r61	intergenic
SSR41	scaffold_6	2637927	81+3-	scaffold_6	2638024	52+78-	DEL	190	99	70	R01|70	0.91	BreakDancerMax-0.0.1r61	intergenic
SSR41	scaffold_6	2722844	23+5-	scaffold_6	2722822	23+5-	INS	-118	66	5	R01|5	1	BreakDancerMax-0.0.1r61	intron	Seita.6G036100.1
SSR41	scaffold_6	2722966	18+0-	scaffold_6	2723172	0+18-	DEL	176	99	14	R01|14	1	BreakDancerMax-0.0.1r61	intron	Seita.6G036100.1
SSR41	scaffold_6	2855516	35+3-	scaffold_6	2855807	7+34-	DEL	358	99	23	R01|23	0.96	BreakDancerMax-0.0.1r61	intergenic
SSR41	scaffold_6	2976735	31+1-	scaffold_6	2976770	0+28-	DEL	138	99	22	R01|22	0.92	BreakDancerMax-0.0.1r61	intergenic
SSR41	scaffold_6	3073798	5+0-	scaffold_6	3179845	15+6-	DEL	106133	26	3	R01|3	1	BreakDancerMax-0.0.1r61	exon	Seita.6G040500.1
SSR41	scaffold_6	3186930	29+8-	scaffold_6	3216044	5+20-	DEL	29084	99	20	R01|20	1	BreakDancerMax-0.0.1r61	exon	Seita.6G041200.1
SSR41	scaffold_6	3232595	12+0-	scaffold_6	3245925	0+13-	DEL	13405	99	11	R01|11	1	BreakDancerMax-0.0.1r61	exon	Seita.6G042000.1
SSR41	scaffold_6	3282316	55+2-	scaffold_6	3282339	4+52-	DEL	155	99	39	R01|39	1	BreakDancerMax-0.0.1r61	intergenic
SSR41	scaffold_6	3458515	20+1-	scaffold_6	3471787	2+19-	DEL	13383	99	12	R01|12	0.92	BreakDancerMax-0.0.1r61	intergenic
SSR41	scaffold_6	3505221	27+2-	scaffold_6	3505199	27+2-	INS	-115	21	2	R01|2	1	BreakDancerMax-0.0.1r61	intergenic
SSR41	scaffold_6	3511124	20+4-	scaffold_6	3511421	3+20-	DEL	405	99	13	R01|13	1	BreakDancerMax-0.0.1r61	intergenic
SSR41	scaffold_6	3522373	43+1-	scaffold_6	3523192	5+42-	DEL	908	99	30	R01|30	0.97	BreakDancerMax-0.0.1r61	intergenic
SSR41	scaffold_6	3681102	32+14-	scaffold_6	3681652	4+31-	DEL	643	99	19	R01|19	1	BreakDancerMax-0.0.1r61	intergenic
SSR41	scaffold_6	4389105	9+0-	scaffold_6	4389271	1+12-	DEL	189	99	9	R01|9	1	BreakDancerMax-0.0.1r61	exon	Seita.6G054900.1
SSR41	scaffold_6	4530510	23+1-	scaffold_6	4530669	1+16-	DEL	256	99	14	R01|14	1	BreakDancerMax-0.0.1r61	intergenic
SSR41	scaffold_6	4531775	13+5-	scaffold_6	4531780	13+5-	INS	-117	61	5	R01|5	1	BreakDancerMax-0.0.1r61	intergenic
SSR41	scaffold_6	4970288	3+0-	scaffold_6	4974367	1+16-	DEL	4061	31	3	R01|3	1	BreakDancerMax-0.0.1r61	intergenic
SSR41	scaffold_6	5044975	11+6-	scaffold_6	5045397	10+16-	INS	-152	99	11	R01|11	0.92	BreakDancerMax-0.0.1r61	intergenic
SSR41	scaffold_6	5084513	6+0-	scaffold_6	5085475	3+18-	DEL	934	99	9	R01|9	1	BreakDancerMax-0.0.1r61	intergenic
SSR41	scaffold_6	5142587	35+22-	scaffold_6	5142546	35+22-	INS	-159	52	4	R01|4	1	BreakDancerMax-0.0.1r61	intergenic
SSR41	scaffold_6	5949016	20+0-	scaffold_6	5949193	2+23-	DEL	275	99	14	R01|14	0.93	BreakDancerMax-0.0.1r61	intergenic
SSR41	scaffold_6	5990581	55+6-	scaffold_6	5991214	6+41-	DEL	736	99	34	R01|34	0.92	BreakDancerMax-0.0.1r61	intergenic
SSR41	scaffold_6	6151705	23+6-	scaffold_6	6151887	4+28-	DEL	265	99	12	R01|12	1	BreakDancerMax-0.0.1r61	intergenic
SSR41	scaffold_6	6360884	16+0-	scaffold_6	6363683	8+16-	DEL	2846	99	11	R01|11	1	BreakDancerMax-0.0.1r61	intergenic
SSR41	scaffold_6	6398476	81+336-	scaffold_6	6398371	81+336-	INS	-213	99	11	R01|11	1	BreakDancerMax-0.0.1r61	intergenic
SSR41	scaffold_6	6398882	456+451-	scaffold_6	6398797	456+451-	INS	-193	99	92	R01|92	1	BreakDancerMax-0.0.1r61	intergenic
SSR41	scaffold_6	6459251	6+0-	scaffold_6	6461848	0+7-	DEL	2607	99	6	R01|6	1	BreakDancerMax-0.0.1r61	intergenic
SSR41	scaffold_6	6484252	9+1-	scaffold_6	6484484	0+10-	DEL	311	38	3	R01|3	1	BreakDancerMax-0.0.1r61	intergenic
SSR41	scaffold_6	6502009	48+6-	scaffold_6	6502070	26+60-	DEL	132	99	30	R01|30	0.91	BreakDancerMax-0.0.1r61	intergenic
SSR41	scaffold_6	6572850	15+0-	scaffold_6	6573360	2+18-	DEL	538	99	15	R01|15	1	BreakDancerMax-0.0.1r61	intergenic
SSR41	scaffold_6	7484949	15+0-	scaffold_6	7485203	7+16-	INS	-139	99	7	R01|7	1	BreakDancerMax-0.0.1r61	intron	Seita.6G084400.1
SSR41	scaffold_6	7974974	13+5-	scaffold_6	7975312	0+12-	DEL	463	70	6	R01|6	1	BreakDancerMax-0.0.1r61	intergenic
SSR41	scaffold_6	8076404	37+1-	scaffold_6	8076639	4+33-	DEL	336	99	24	R01|24	1	BreakDancerMax-0.0.1r61	intergenic
SSR41	scaffold_6	8605414	32+4-	scaffold_6	8606327	5+23-	DEL	1045	99	10	R01|10	1	BreakDancerMax-0.0.1r61	intergenic
SSR41	scaffold_6	8690171	16+5-	scaffold_6	8690337	2+10-	DEL	269	99	8	R01|8	1	BreakDancerMax-0.0.1r61	intergenic
SSR41	scaffold_6	8733550	24+4-	scaffold_6	8737873	7+31-	INS	-123	99	11	R01|11	0.92	BreakDancerMax-0.0.1r61	intergenic
SSR41	scaffold_6	8862409	24+1-	scaffold_6	8862634	3+21-	DEL	325	99	13	R01|13	0.93	BreakDancerMax-0.0.1r61	intergenic
SSR41	scaffold_6	9061407	12+1-	scaffold_6	9089912	0+14-	DEL	28536	99	11	R01|11	1	BreakDancerMax-0.0.1r61	intergenic
SSR41	scaffold_6	9101003	22+4-	scaffold_6	9101226	2+24-	DEL	326	99	13	R01|13	1	BreakDancerMax-0.0.1r61	intergenic
SSR41	scaffold_6	9242767	45+0-	scaffold_6	9242816	0+37-	DEL	108	99	36	R01|36	0.97	BreakDancerMax-0.0.1r61	intergenic
SSR41	scaffold_6	9370941	39+3-	scaffold_6	9371267	7+32-	DEL	413	99	18	R01|18	0.95	BreakDancerMax-0.0.1r61	intergenic
SSR41	scaffold_6	10036920	61+11-	scaffold_6	10036964	3+65-	DEL	164	99	40	R01|40	0.91	BreakDancerMax-0.0.1r61	intergenic
SSR41	scaffold_6	10351911	29+20-	scaffold_6	10351819	29+20-	INS	-140	28	2	R01|2	1	BreakDancerMax-0.0.1r61	intergenic
SSR41	scaffold_6	10464709	20+0-	scaffold_6	10470418	15+23-	DEL	5822	99	12	R01|12	1	BreakDancerMax-0.0.1r61	intergenic
SSR41	scaffold_6	10609545	30+3-	scaffold_6	10613797	2+31-	DEL	4366	99	20	R01|20	0.91	BreakDancerMax-0.0.1r61	intergenic
SSR41	scaffold_6	11176126	10+0-	scaffold_6	11181008	0+11-	DEL	4896	99	10	R01|10	1	BreakDancerMax-0.0.1r61	intergenic
SSR41	scaffold_6	16011034	16+0-	scaffold_6	16017856	4+20-	DEL	6869	73	6	R01|6	1	BreakDancerMax-0.0.1r61	intergenic
SSR41	scaffold_6	16587417	20+2-	scaffold_6	16595405	4+23-	DEL	8103	99	9	R01|9	0.9	BreakDancerMax-0.0.1r61	intergenic
SSR41	scaffold_6	18168426	24+2-	scaffold_6	18169713	4+29-	DEL	1386	99	14	R01|14	0.93	BreakDancerMax-0.0.1r61	intergenic
SSR41	scaffold_6	18274624	10+0-	scaffold_6	18274985	2+25-	DEL	363	99	11	R01|11	0.92	BreakDancerMax-0.0.1r61	intergenic
SSR41	scaffold_6	18274740	8+0-	scaffold_6	18274985	0+13-	DEL	374	79	6	R01|6	1	BreakDancerMax-0.0.1r61	intergenic
SSR41	scaffold_6	21017508	6+0-	scaffold_6	21017813	0+12-	DEL	275	22	2	R01|2	1	BreakDancerMax-0.0.1r61	intergenic
SSR41	scaffold_6	21185778	31+7-	scaffold_6	21211319	2+37-	DEL	25653	99	19	R01|19	0.9	BreakDancerMax-0.0.1r61	intergenic
SSR41	scaffold_6	21273324	31+1-	scaffold_6	21273331	2+32-	DEL	128	99	23	R01|23	1	BreakDancerMax-0.0.1r61	intergenic
SSR41	scaffold_6	21426949	21+0-	scaffold_6	21436119	0+22-	DEL	9196	99	19	R01|19	0.9	BreakDancerMax-0.0.1r61	intergenic
SSR41	scaffold_6	21702077	15+2-	scaffold_6	21702290	34+14-	DEL	216	99	13	R01|13	1	BreakDancerMax-0.0.1r61	intergenic
SSR41	scaffold_6	22469076	20+0-	scaffold_6	22469162	0+17-	DEL	90	30	3	R01|3	1	BreakDancerMax-0.0.1r61	intergenic
SSR41	scaffold_6	22580429	17+1-	scaffold_6	22580686	6+16-	INS	-111	85	7	R01|7	1	BreakDancerMax-0.0.1r61	intergenic
SSR41	scaffold_6	22653297	24+0-	scaffold_6	22654051	1+32-	DEL	799	99	17	R01|17	1	BreakDancerMax-0.0.1r61	intergenic
SSR41	scaffold_6	22735382	16+1-	scaffold_6	22735393	1+19-	DEL	110	99	14	R01|14	0.93	BreakDancerMax-0.0.1r61	intergenic
SSR41	scaffold_6	23380813	18+6-	scaffold_6	23385554	3+21-	DEL	4798	99	13	R01|13	0.93	BreakDancerMax-0.0.1r61	intergenic
SSR41	scaffold_6	23659910	21+4-	scaffold_6	23659916	21+4-	INS	-120	32	3	R01|3	1	BreakDancerMax-0.0.1r61	intergenic
SSR41	scaffold_6	23722633	25+2-	scaffold_6	23723032	23+20-	DEL	518	99	16	R01|16	1	BreakDancerMax-0.0.1r61	intergenic
SSR41	scaffold_6	24314507	26+1-	scaffold_6	24316680	4+25-	DEL	2291	99	15	R01|15	1	BreakDancerMax-0.0.1r61	intergenic
SSR41	scaffold_6	24487598	10+0-	scaffold_6	24499381	1+19-	DEL	11827	99	10	R01|10	0.91	BreakDancerMax-0.0.1r61	intergenic
SSR41	scaffold_6	24620036	21+21-	scaffold_6	24620387	1+3-	DEL	470	22	2	R01|2	1	BreakDancerMax-0.0.1r61	intergenic
SSR41	scaffold_6	24628143	12+0-	scaffold_6	24641637	0+19-	DEL	13515	99	9	R01|9	1	BreakDancerMax-0.0.1r61	intergenic
SSR41	scaffold_6	24747312	49+0-	scaffold_6	24747610	59+64-	INS	-119	99	31	R01|31	0.97	BreakDancerMax-0.0.1r61	intergenic
SSR41	scaffold_6	24747885	26+10-	scaffold_6	24761532	2+23-	DEL	13768	99	21	R01|21	0.91	BreakDancerMax-0.0.1r61	intergenic
SSR41	scaffold_6	24772713	10+5-	scaffold_6	24772689	10+5-	INS	-146	66	5	R01|5	1	BreakDancerMax-0.0.1r61	intergenic
SSR41	scaffold_6	25102220	25+1-	scaffold_6	25102395	5+26-	DEL	279	99	17	R01|17	1	BreakDancerMax-0.0.1r61	intron	Seita.6G140400.1
SSR41	scaffold_6	25218572	7+0-	scaffold_6	25218936	0+7-	DEL	428	99	7	R01|7	1	BreakDancerMax-0.0.1r61	intergenic
SSR41	scaffold_6	25256345	7+0-	scaffold_6	25256302	0+5-	INS	-108	87	5	R01|5	1	BreakDancerMax-0.0.1r61	intergenic
SSR41	scaffold_6	25332008	23+0-	scaffold_6	25335133	1+25-	DEL	3158	99	17	R01|17	1	BreakDancerMax-0.0.1r61	intergenic
SSR41	scaffold_6	25800637	32+0-	scaffold_7	27419972	6+23-	INS	-128	84	7	R01|7	1	BreakDancerMax-0.0.1r61	exon	Seita.6G144700.1
SSR41	scaffold_6	25830995	17+3-	scaffold_6	25830987	17+3-	INS	-119	33	3	R01|3	1	BreakDancerMax-0.0.1r61	intergenic
SSR41	scaffold_6	26237187	6+0-	scaffold_6	26237879	0+5-	DEL	798	22	2	R01|2	1	BreakDancerMax-0.0.1r61	intergenic
SSR41	scaffold_6	26260798	31+4-	scaffold_6	26260851	2+28-	DEL	158	99	18	R01|18	0.95	BreakDancerMax-0.0.1r61	intergenic
SSR41	scaffold_6	26563924	9+0-	scaffold_6	26564043	0+9-	DEL	165	99	9	R01|9	1	BreakDancerMax-0.0.1r61	intergenic
SSR41	scaffold_6	26720120	30+5-	scaffold_6	26722017	5+42-	DEL	2022	99	20	R01|20	0.91	BreakDancerMax-0.0.1r61	intergenic
SSR41	scaffold_6	26958336	34+6-	scaffold_6	26958584	10+33-	INS	-119	99	15	R01|15	0.94	BreakDancerMax-0.0.1r61	intergenic
SSR41	scaffold_6	27004417	24+0-	scaffold_6	27004729	0+19-	DEL	425	99	13	R01|13	1	BreakDancerMax-0.0.1r61	intergenic
SSR41	scaffold_6	27026525	6+0-	scaffold_6	27026688	2+8-	DEL	170	86	6	R01|6	1	BreakDancerMax-0.0.1r61	intergenic
SSR41	scaffold_6	27034135	55+4-	scaffold_6	27034370	4+60-	DEL	361	99	37	R01|37	0.9	BreakDancerMax-0.0.1r61	intron	Seita.6G151300.1
SSR41	scaffold_6	27043239	15+0-	scaffold_6	27043612	0+28-	DEL	337	99	15	R01|15	0.94	BreakDancerMax-0.0.1r61	intergenic
SSR41	scaffold_6	27098044	30+18-	scaffold_6	27098051	30+18-	INS	-132	99	16	R01|16	1	BreakDancerMax-0.0.1r61	intergenic
SSR41	scaffold_6	27098195	14+2-	scaffold_6	27098411	3+21-	DEL	180	82	7	R01|7	1	BreakDancerMax-0.0.1r61	intergenic
SSR41	scaffold_6	27199128	28+8-	scaffold_6	27199514	4+19-	DEL	539	99	11	R01|11	1	BreakDancerMax-0.0.1r61	intergenic
SSR41	scaffold_6	27379264	20+0-	scaffold_6	27380107	9+19-	DEL	946	99	10	R01|10	0.91	BreakDancerMax-0.0.1r61	intergenic
SSR41	scaffold_6	27423180	18+21-	scaffold_6	27424069	3+36-	DEL	1209	99	21	R01|21	1	BreakDancerMax-0.0.1r61	intergenic
SSR41	scaffold_6	27570167	23+0-	scaffold_6	27572083	0+24-	DEL	1896	99	22	R01|22	1	BreakDancerMax-0.0.1r61	intergenic
SSR41	scaffold_6	28082665	10+0-	scaffold_6	28082754	1+11-	DEL	113	99	10	R01|10	0.91	BreakDancerMax-0.0.1r61	intergenic
SSR41	scaffold_6	28094319	22+2-	scaffold_6	28094320	22+2-	INS	-102	20	2	R01|2	1	BreakDancerMax-0.0.1r61	intergenic
SSR41	scaffold_6	28100844	6+0-	scaffold_6	28100868	0+8-	DEL	137	35	3	R01|3	1	BreakDancerMax-0.0.1r61	intergenic
SSR41	scaffold_6	28170487	21+1-	scaffold_6	28172543	1+20-	DEL	2176	99	15	R01|15	0.94	BreakDancerMax-0.0.1r61	intergenic
SSR41	scaffold_6	28171878	613+707-	scaffold_6	28171835	613+707-	INS	-151	99	217	R01|217	1	BreakDancerMax-0.0.1r61	intergenic
SSR41	scaffold_6	28226124	24+4-	scaffold_6	28226282	3+29-	DEL	280	99	17	R01|17	1	BreakDancerMax-0.0.1r61	intergenic
SSR41	scaffold_6	28370402	11+0-	scaffold_6	28370309	1+27-	INS	-115	99	8	R01|8	1	BreakDancerMax-0.0.1r61	exon	Seita.6G160900.1
SSR41	scaffold_6	28511954	25+5-	scaffold_6	28512010	3+26-	DEL	184	99	16	R01|16	1	BreakDancerMax-0.0.1r61	intergenic
SSR41	scaffold_6	28614769	10+0-	scaffold_6	28615120	2+16-	DEL	339	99	12	R01|12	0.92	BreakDancerMax-0.0.1r61	intergenic
SSR41	scaffold_6	29571688	9+0-	scaffold_6	29573221	0+12-	DEL	1560	99	9	R01|9	1	BreakDancerMax-0.0.1r61	intergenic
SSR41	scaffold_6	29664573	26+2-	scaffold_6	29664811	3+29-	DEL	358	99	17	R01|17	0.94	BreakDancerMax-0.0.1r61	intergenic
SSR41	scaffold_6	30033180	11+0-	scaffold_6	30033429	4+21-	DEL	342	73	6	R01|6	1	BreakDancerMax-0.0.1r61	intergenic
SSR41	scaffold_6	30353678	21+0-	scaffold_6	30353921	26+25-	INS	-121	99	16	R01|16	1	BreakDancerMax-0.0.1r61	intergenic
SSR41	scaffold_6	30359044	32+4-	scaffold_6	30359116	7+25-	DEL	200	99	14	R01|14	0.93	BreakDancerMax-0.0.1r61	intergenic
SSR41	scaffold_6	30451516	23+9-	scaffold_6	30451853	6+18-	INS	-127	99	13	R01|13	0.93	BreakDancerMax-0.0.1r61	intergenic
SSR41	scaffold_6	30583862	12+2-	scaffold_6	30583857	12+2-	INS	-121	20	2	R01|2	1	BreakDancerMax-0.0.1r61	intergenic
SSR41	scaffold_6	30773957	34+5-	scaffold_6	30774041	6+35-	DEL	199	99	18	R01|18	1	BreakDancerMax-0.0.1r61	intergenic
SSR41	scaffold_6	30851207	34+1-	scaffold_6	30851546	2+30-	DEL	414	99	27	R01|27	0.96	BreakDancerMax-0.0.1r61	intergenic
SSR41	scaffold_6	30963548	29+5-	scaffold_6	30963548	29+5-	INS	-130	47	4	R01|4	1	BreakDancerMax-0.0.1r61	intergenic
SSR41	scaffold_6	31062336	30+2-	scaffold_6	31062803	3+31-	DEL	586	99	19	R01|19	0.9	BreakDancerMax-0.0.1r61	intergenic
SSR41	scaffold_6	31078822	29+5-	scaffold_6	31079056	23+34-	DEL	268	99	26	R01|26	0.93	BreakDancerMax-0.0.1r61	intergenic
SSR41	scaffold_6	31079242	11+11-	scaffold_6	31079407	1+7-	DEL	267	86	6	R01|6	1	BreakDancerMax-0.0.1r61	intergenic
SSR41	scaffold_6	31637860	25+0-	scaffold_6	31637975	4+28-	DEL	189	99	21	R01|21	1	BreakDancerMax-0.0.1r61	intergenic
SSR41	scaffold_6	31718032	31+3-	scaffold_6	31718823	3+36-	DEL	921	99	18	R01|18	0.95	BreakDancerMax-0.0.1r61	intergenic
SSR41	scaffold_6	31739250	20+2-	scaffold_6	31739237	20+2-	INS	-120	20	2	R01|2	1	BreakDancerMax-0.0.1r61	intergenic
SSR41	scaffold_6	31938577	12+0-	scaffold_6	31938489	2+2-	INS	-109	24	2	R01|2	1	BreakDancerMax-0.0.1r61	intergenic
SSR41	scaffold_6	31939166	27+21-	scaffold_6	31939108	27+21-	INS	-111	99	9	R01|9	0.9	BreakDancerMax-0.0.1r61	intergenic
SSR41	scaffold_6	31942544	18+1-	scaffold_6	31942768	23+31-	DEL	296	99	14	R01|14	0.93	BreakDancerMax-0.0.1r61	intergenic
SSR41	scaffold_6	32021289	23+4-	scaffold_6	32021534	1+26-	DEL	343	99	18	R01|18	0.9	BreakDancerMax-0.0.1r61	intergenic
SSR41	scaffold_6	32489669	4+0-	scaffold_6	32490693	0+4-	DEL	1088	51	4	R01|4	1	BreakDancerMax-0.0.1r61	intron	Seita.6G205400.1
SSR41	scaffold_6	32813672	9+0-	scaffold_6	32814018	1+13-	DEL	355	99	10	R01|10	1	BreakDancerMax-0.0.1r61	intergenic
SSR41	scaffold_6	32850330	3+0-	scaffold_6	32851546	0+10-	DEL	1232	46	3	R01|3	1	BreakDancerMax-0.0.1r61	intergenic
SSR41	scaffold_6	32862742	58+2-	scaffold_6	32867556	2+54-	DEL	4942	99	44	R01|44	1	BreakDancerMax-0.0.1r61	intergenic
SSR41	scaffold_6	32905307	26+20-	scaffold_6	32905532	4+41-	DEL	325	99	18	R01|18	1	BreakDancerMax-0.0.1r61	intergenic
SSR41	scaffold_6	32910221	6+0-	scaffold_6	32910588	0+6-	DEL	443	73	6	R01|6	1	BreakDancerMax-0.0.1r61	intron	Seita.6G211200.1
SSR41	scaffold_6	32958270	39+3-	scaffold_6	32958440	4+28-	DEL	286	99	18	R01|18	0.9	BreakDancerMax-0.0.1r61	intergenic
SSR41	scaffold_6	33277851	5+0-	scaffold_6	33277773	8+19-	INS	-146	33	3	R01|3	1	BreakDancerMax-0.0.1r61	intergenic
SSR41	scaffold_6	33312957	24+46-	scaffold_6	33313243	2+25-	INS	-108	99	14	R01|14	1	BreakDancerMax-0.0.1r61	intergenic
SSR41	scaffold_6	33798345	22+0-	scaffold_6	33798673	4+23-	DEL	342	99	17	R01|17	1	BreakDancerMax-0.0.1r61	intron	Seita.6G223500.1
SSR41	scaffold_6	33804791	50+8-	scaffold_6	33805078	4+50-	DEL	423	99	29	R01|29	0.94	BreakDancerMax-0.0.1r61	intergenic
SSR41	scaffold_6	33829653	12+0-	scaffold_6	33829715	12+20-	DEL	108	99	12	R01|12	1	BreakDancerMax-0.0.1r61	intergenic
SSR41	scaffold_6	34236115	18+3-	scaffold_6	34236479	14+31-	INS	-126	99	16	R01|16	1	BreakDancerMax-0.0.1r61	exon	Seita.6G229200.1
SSR41	scaffold_6	34237218	24+4-	scaffold_6	34237203	24+4-	INS	-136	49	4	R01|4	1	BreakDancerMax-0.0.1r61	exon	Seita.6G229200.1
SSR41	scaffold_6	34303448	41+2-	scaffold_6	34303438	41+2-	INS	-146	20	2	R01|2	1	BreakDancerMax-0.0.1r61	intergenic
SSR41	scaffold_6	34337203	11+0-	scaffold_6	34337604	0+13-	DEL	426	99	11	R01|11	0.92	BreakDancerMax-0.0.1r61	intergenic
SSR41	scaffold_6	34338263	19+1-	scaffold_6	34338502	3+18-	DEL	338	99	12	R01|12	0.92	BreakDancerMax-0.0.1r61	intergenic
SSR41	scaffold_6	34352537	39+6-	scaffold_6	34352611	2+36-	DEL	208	99	23	R01|23	0.96	BreakDancerMax-0.0.1r61	intergenic
SSR41	scaffold_6	34365395	48+34-	scaffold_6	34365388	48+34-	INS	-130	99	20	R01|20	1	BreakDancerMax-0.0.1r61	intergenic
SSR41	scaffold_6	34408835	13+0-	scaffold_6	34409092	16+22-	INS	-114	99	11	R01|11	0.92	BreakDancerMax-0.0.1r61	intergenic
SSR41	scaffold_6	34505376	8+0-	scaffold_6	34505408	0+8-	DEL	115	99	8	R01|8	1	BreakDancerMax-0.0.1r61	intergenic
SSR41	scaffold_6	34527832	12+0-	scaffold_6	34535320	0+11-	DEL	7578	99	10	R01|10	1	BreakDancerMax-0.0.1r61	exon	Seita.6G233300.1
SSR41	scaffold_6	34557254	29+2-	scaffold_6	34557415	2+28-	DEL	276	99	16	R01|16	0.94	BreakDancerMax-0.0.1r61	intergenic
SSR41	scaffold_6	34720662	4+0-	scaffold_6	34720819	1+10-	DEL	124	68	5	R01|5	1	BreakDancerMax-0.0.1r61	intron	Seita.6G235300.1
SSR41	scaffold_6	34811918	20+4-	scaffold_6	34811903	20+4-	INS	-149	49	4	R01|4	1	BreakDancerMax-0.0.1r61	exon	Seita.6G236000.1
SSR41	scaffold_6	35072603	30+5-	scaffold_6	35072601	30+5-	INS	-117	62	5	R01|5	1	BreakDancerMax-0.0.1r61	intergenic
SSR41	scaffold_6	35072816	20+16-	scaffold_6	35072747	20+16-	INS	-105	95	6	R01|6	1	BreakDancerMax-0.0.1r61	intergenic
SSR41	scaffold_6	35180332	20+3-	scaffold_6	35180550	3+18-	DEL	331	99	13	R01|13	0.93	BreakDancerMax-0.0.1r61	intron	Seita.6G243000.1
SSR41	scaffold_6	35181856	10+1-	scaffold_6	35182224	2+10-	DEL	426	91	7	R01|7	1	BreakDancerMax-0.0.1r61	intron	Seita.6G243000.1
SSR41	scaffold_6	35188436	14+0-	scaffold_6	35188550	1+3-	DEL	189	29	3	R01|3	1	BreakDancerMax-0.0.1r61	intergenic
SSR41	scaffold_6	35297754	25+2-	scaffold_6	35297951	6+23-	DEL	293	99	14	R01|14	1	BreakDancerMax-0.0.1r61	intron	Seita.6G244900.1
SSR41	scaffold_6	35348002	15+0-	scaffold_6	35348864	3+6-	DEL	894	62	5	R01|5	1	BreakDancerMax-0.0.1r61	intergenic
SSR41	scaffold_6	35495036	3+0-	scaffold_6	35495852	2+8-	DEL	781	58	4	R01|4	1	BreakDancerMax-0.0.1r61	intergenic
SSR41	scaffold_6	35495132	5+0-	scaffold_6	35495852	0+3-	DEL	797	44	3	R01|3	1	BreakDancerMax-0.0.1r61	intergenic
SSR41	scaffold_6	35879108	30+3-	scaffold_6	35879397	4+37-	DEL	364	99	21	R01|21	0.91	BreakDancerMax-0.0.1r61	intergenic
SSR41	scaffold_6	35931095	36+0-	scaffold_6	35931799	5+52-	DEL	662	99	23	R01|23	1	BreakDancerMax-0.0.1r61	intergenic
SSR41	scaffold_6	35943668	30+1-	scaffold_6	35944175	2+23-	DEL	634	99	21	R01|21	0.95	BreakDancerMax-0.0.1r61	intron	Seita.6G255000.1
SSR41	scaffold_65	5275	54+27-	scaffold_65	5243	54+27-	INS	-136	99	15	R01|15	0.94	BreakDancerMax-0.0.1r61	exon	Seita.J026500.1
SSR41	scaffold_7	621689	26+0-	scaffold_7	621850	4+14-	DEL	292	94	7	R01|7	1	BreakDancerMax-0.0.1r61	intron	Seita.7G003200.2
SSR41	scaffold_7	1471289	11+11-	scaffold_7	1471662	0+11-	DEL	454	99	10	R01|10	0.91	BreakDancerMax-0.0.1r61	intergenic
SSR41	scaffold_7	1559438	28+0-	scaffold_7	1566959	0+27-	DEL	7638	99	23	R01|23	0.92	BreakDancerMax-0.0.1r61	intron	Seita.7G009200.1
SSR41	scaffold_7	1859613	6+0-	scaffold_7	1859991	0+8-	DEL	381	99	6	R01|6	1	BreakDancerMax-0.0.1r61	intergenic
SSR41	scaffold_7	2037366	19+2-	scaffold_7	2038327	1+20-	DEL	1071	99	14	R01|14	1	BreakDancerMax-0.0.1r61	intergenic
SSR41	scaffold_7	2131813	28+5-	scaffold_7	2131796	28+5-	INS	-129	65	5	R01|5	1	BreakDancerMax-0.0.1r61	intron	Seita.7G012200.1
SSR41	scaffold_7	2238882	35+1-	scaffold_7	2250179	5+40-	DEL	11413	99	28	R01|28	0.93	BreakDancerMax-0.0.1r61	intergenic
SSR41	scaffold_7	2271861	19+2-	scaffold_7	2272013	4+24-	DEL	268	99	12	R01|12	1	BreakDancerMax-0.0.1r61	intergenic
SSR41	scaffold_7	2289391	8+2-	scaffold_7	2298212	0+15-	DEL	8861	99	9	R01|9	1	BreakDancerMax-0.0.1r61	intergenic
SSR41	scaffold_7	2298755	44+0-	scaffold_7	2298934	5+37-	DEL	296	99	22	R01|22	0.92	BreakDancerMax-0.0.1r61	intergenic
SSR41	scaffold_7	2642572	38+0-	scaffold_7	2645428	7+45-	DEL	2921	99	32	R01|32	0.97	BreakDancerMax-0.0.1r61	intergenic
SSR41	scaffold_7	6906538	2+0-	scaffold_7	6906455	1+3-	INS	-132	41	3	R01|3	1	BreakDancerMax-0.0.1r61	intron	Seita.7G027400.1
SSR41	scaffold_7	9152115	3+0-	scaffold_7	9179206	12+7-	DEL	27157	39	3	R01|3	1	BreakDancerMax-0.0.1r61	intergenic
SSR41	scaffold_7	9476444	11+0-	scaffold_7	9476601	0+10-	DEL	171	73	5	R01|5	1	BreakDancerMax-0.0.1r61	intergenic
SSR41	scaffold_7	9867674	13+0-	scaffold_7	9867917	0+13-	DEL	295	99	13	R01|13	1	BreakDancerMax-0.0.1r61	intergenic
SSR41	scaffold_7	12024772	7+0-	scaffold_7	12025726	6+15-	INS	-135	61	5	R01|5	1	BreakDancerMax-0.0.1r61	intergenic
SSR41	scaffold_7	13128106	18+0-	scaffold_7	13128795	3+21-	DEL	781	99	12	R01|12	1	BreakDancerMax-0.0.1r61	intergenic
SSR41	scaffold_7	14156164	21+1-	scaffold_7	14156324	2+14-	DEL	285	99	10	R01|10	1	BreakDancerMax-0.0.1r61	intergenic
SSR41	scaffold_7	14441427	38+4-	scaffold_7	14441455	1+36-	DEL	157	99	22	R01|22	0.92	BreakDancerMax-0.0.1r61	intergenic
SSR41	scaffold_7	16418931	5+0-	scaffold_7	16419278	0+7-	DEL	355	83	5	R01|5	1	BreakDancerMax-0.0.1r61	intron	Seita.7G062200.1
SSR41	scaffold_7	16809159	33+2-	scaffold_7	16809239	29+38-	DEL	203	99	19	R01|19	0.9	BreakDancerMax-0.0.1r61	intergenic
SSR41	scaffold_7	16830622	37+15-	scaffold_7	16830575	37+15-	INS	-118	99	15	R01|15	1	BreakDancerMax-0.0.1r61	intergenic
SSR41	scaffold_7	16845911	23+2-	scaffold_7	16845892	23+2-	INS	-128	21	2	R01|2	1	BreakDancerMax-0.0.1r61	intergenic
SSR41	scaffold_7	16935255	13+0-	scaffold_7	17762332	14+7-	INV	826988	99	13	R01|13	0.93	BreakDancerMax-0.0.1r61	exon	Seita.7G066600.1
SSR41	scaffold_7	16962548	27+2-	scaffold_7	16962775	3+19-	DEL	358	99	16	R01|16	1	BreakDancerMax-0.0.1r61	intergenic
SSR41	scaffold_7	17072194	9+7-	scaffold_7	17072136	28+24-	INS	-124	99	18	R01|18	1	BreakDancerMax-0.0.1r61	intergenic
SSR41	scaffold_7	17098379	31+4-	scaffold_7	17100488	1+25-	DEL	2221	99	21	R01|21	0.95	BreakDancerMax-0.0.1r61	intergenic
SSR41	scaffold_7	17518885	8+0-	scaffold_7	17519021	1+18-	DEL	151	99	8	R01|8	1	BreakDancerMax-0.0.1r61	intergenic
SSR41	scaffold_7	17561681	37+3-	scaffold_7	17561829	0+28-	DEL	254	99	23	R01|23	1	BreakDancerMax-0.0.1r61	intergenic
SSR41	scaffold_7	18244840	46+3-	scaffold_7	18244999	5+46-	DEL	289	99	31	R01|31	0.97	BreakDancerMax-0.0.1r61	intergenic
SSR41	scaffold_7	18287061	32+3-	scaffold_7	18287230	4+33-	DEL	285	99	20	R01|20	0.95	BreakDancerMax-0.0.1r61	intergenic
SSR41	scaffold_7	18836084	23+2-	scaffold_7	18837715	0+18-	DEL	1732	99	16	R01|16	1	BreakDancerMax-0.0.1r61	intergenic
SSR41	scaffold_7	18985915	22+5-	scaffold_7	18986149	1+32-	DEL	358	99	14	R01|14	0.93	BreakDancerMax-0.0.1r61	intergenic
SSR41	scaffold_7	19142331	31+2-	scaffold_7	19142308	31+2-	INS	-114	21	2	R01|2	1	BreakDancerMax-0.0.1r61	intergenic
SSR41	scaffold_7	19172409	12+1-	scaffold_7	19175191	0+14-	DEL	2854	99	12	R01|12	0.92	BreakDancerMax-0.0.1r61	intergenic
SSR41	scaffold_7	19201402	35+5-	scaffold_7	19204470	0+30-	DEL	3184	99	24	R01|24	1	BreakDancerMax-0.0.1r61	intergenic
SSR41	scaffold_7	19266929	12+2-	scaffold_7	19267198	0+14-	DEL	311	99	10	R01|10	0.91	BreakDancerMax-0.0.1r61	intergenic
SSR41	scaffold_7	19411886	37+9-	scaffold_7	19412010	1+28-	DEL	289	99	16	R01|16	1	BreakDancerMax-0.0.1r61	intron	Seita.7G090000.1
SSR41	scaffold_7	19601946	37+7-	scaffold_7	19602176	6+31-	DEL	356	99	16	R01|16	1	BreakDancerMax-0.0.1r61	intron	Seita.7G092900.1
SSR41	scaffold_7	19620719	59+3-	scaffold_7	19620887	8+49-	DEL	276	99	37	R01|37	0.95	BreakDancerMax-0.0.1r61	intergenic
SSR41	scaffold_7	19881737	10+0-	scaffold_7	19881876	0+13-	DEL	197	99	10	R01|10	0.91	BreakDancerMax-0.0.1r61	intergenic
SSR41	scaffold_7	19971655	22+0-	scaffold_7	19971895	2+21-	DEL	303	99	19	R01|19	0.9	BreakDancerMax-0.0.1r61	intergenic
SSR41	scaffold_7	20111201	6+0-	scaffold_7	20111424	1+20-	DEL	228	91	6	R01|6	1	BreakDancerMax-0.0.1r61	intergenic
SSR41	scaffold_7	20547934	15+2-	scaffold_7	20548080	1+16-	DEL	268	99	10	R01|10	0.91	BreakDancerMax-0.0.1r61	intergenic
SSR41	scaffold_7	20624269	38+4-	scaffold_7	20628826	1+26-	DEL	4685	99	22	R01|22	0.96	BreakDancerMax-0.0.1r61	intergenic
SSR41	scaffold_7	20796878	11+2-	scaffold_7	20797105	13+15-	DEL	303	99	9	R01|9	1	BreakDancerMax-0.0.1r61	intergenic
SSR41	scaffold_7	20814126	13+0-	scaffold_7	20814363	4+36-	DEL	226	99	10	R01|10	0.91	BreakDancerMax-0.0.1r61	intergenic
SSR41	scaffold_7	21668283	27+2-	scaffold_7	21668446	2+43-	DEL	284	99	20	R01|20	1	BreakDancerMax-0.0.1r61	intergenic
SSR41	scaffold_7	21700350	27+3-	scaffold_7	21700583	0+28-	DEL	356	99	17	R01|17	1	BreakDancerMax-0.0.1r61	intergenic
SSR41	scaffold_7	21821837	52+7-	scaffold_7	21822001	0+38-	DEL	285	99	26	R01|26	1	BreakDancerMax-0.0.1r61	intergenic
SSR41	scaffold_7	21882541	19+1-	scaffold_7	21882553	4+19-	DEL	134	99	10	R01|10	1	BreakDancerMax-0.0.1r61	intergenic
SSR41	scaffold_7	21884971	17+3-	scaffold_7	21884921	17+3-	INS	-111	23	2	R01|2	1	BreakDancerMax-0.0.1r61	intergenic
SSR41	scaffold_7	21887132	31+2-	scaffold_7	21887284	6+27-	DEL	270	99	15	R01|15	1	BreakDancerMax-0.0.1r61	intergenic
SSR41	scaffold_7	35521265	8+0-	scaffold_8	22696570	3+26-	INS	-117	31	3	R01|3	1	BreakDancerMax-0.0.1r61	exon	Seita.7G135000.1
SSR41	scaffold_7	22724638	15+9-	scaffold_7	22724544	15+9-	INS	-173	99	9	R01|9	1	BreakDancerMax-0.0.1r61	intergenic
SSR41	scaffold_7	22898204	23+1-	scaffold_7	22898405	0+16-	DEL	332	99	12	R01|12	0.92	BreakDancerMax-0.0.1r61	intergenic
SSR41	scaffold_7	22907706	2+0-	scaffold_7	22908013	1+6-	DEL	252	43	3	R01|3	1	BreakDancerMax-0.0.1r61	intergenic
SSR41	scaffold_7	22945230	12+5-	scaffold_7	22945455	1+11-	INS	-130	72	6	R01|6	1	BreakDancerMax-0.0.1r61	intergenic
SSR41	scaffold_7	22946255	35+3-	scaffold_7	22946421	2+32-	DEL	289	99	29	R01|29	0.97	BreakDancerMax-0.0.1r61	intergenic
SSR41	scaffold_7	23017152	17+4-	scaffold_7	23017398	2+16-	DEL	352	99	10	R01|10	0.91	BreakDancerMax-0.0.1r61	intergenic
SSR41	scaffold_7	23116483	26+4-	scaffold_7	23116838	8+36-	DEL	361	99	15	R01|15	1	BreakDancerMax-0.0.1r61	intergenic
SSR41	scaffold_7	23143114	27+0-	scaffold_7	23143841	22+31-	DEL	782	99	21	R01|21	0.95	BreakDancerMax-0.0.1r61	intergenic
SSR41	scaffold_7	23224554	18+1-	scaffold_7	23224674	1+16-	DEL	237	99	10	R01|10	1	BreakDancerMax-0.0.1r61	intron	Seita.7G142900.1
SSR41	scaffold_7	23270356	20+2-	scaffold_7	23270344	20+2-	INS	-105	20	2	R01|2	1	BreakDancerMax-0.0.1r61	intergenic
SSR41	scaffold_7	23298734	28+1-	scaffold_7	23298881	2+33-	DEL	241	99	20	R01|20	0.95	BreakDancerMax-0.0.1r61	intergenic
SSR41	scaffold_7	23371227	4+0-	scaffold_7	23371297	0+4-	DEL	101	60	4	R01|4	1	BreakDancerMax-0.0.1r61	intergenic
SSR41	scaffold_7	23373915	20+2-	scaffold_7	23374203	1+19-	DEL	408	99	12	R01|12	0.92	BreakDancerMax-0.0.1r61	intergenic
SSR41	scaffold_7	23940225	4+0-	scaffold_7	23940144	0+4-	INS	-114	59	4	R01|4	1	BreakDancerMax-0.0.1r61	intergenic
SSR41	scaffold_7	24171169	3+0-	scaffold_7	24172761	0+12-	DEL	1625	36	3	R01|3	1	BreakDancerMax-0.0.1r61	intergenic
SSR41	scaffold_7	24682768	11+0-	scaffold_7	24682680	0+4-	INS	-121	56	4	R01|4	1	BreakDancerMax-0.0.1r61	intron	Seita.7G163500.1
SSR41	scaffold_7	25163028	9+0-	scaffold_7	25163329	8+19-	DEL	332	99	9	R01|9	1	BreakDancerMax-0.0.1r61	intergenic
SSR41	scaffold_7	25254678	34+1-	scaffold_7	25255501	3+25-	DEL	949	99	19	R01|19	0.9	BreakDancerMax-0.0.1r61	intergenic
SSR41	scaffold_7	25837435	3+0-	scaffold_7	25837624	0+3-	DEL	237	34	3	R01|3	1	BreakDancerMax-0.0.1r61	intron	Seita.7G179700.1
SSR41	scaffold_7	26425169	31+1-	scaffold_7	26425401	5+26-	DEL	364	99	19	R01|19	0.9	BreakDancerMax-0.0.1r61	intergenic
SSR41	scaffold_7	26474689	12+4-	scaffold_7	26474888	17+12-	DEL	309	99	11	R01|11	1	BreakDancerMax-0.0.1r61	intergenic
SSR41	scaffold_7	26499106	23+3-	scaffold_7	26499267	2+22-	DEL	294	99	13	R01|13	0.93	BreakDancerMax-0.0.1r61	intergenic
SSR41	scaffold_7	26529090	34+1-	scaffold_7	26529250	4+31-	DEL	283	99	20	R01|20	1	BreakDancerMax-0.0.1r61	intergenic
SSR41	scaffold_7	26534850	33+2-	scaffold_7	26544144	1+27-	DEL	9424	99	18	R01|18	0.9	BreakDancerMax-0.0.1r61	exon	Seita.7G188900.1
SSR41	scaffold_7	26571256	35+5-	scaffold_7	26571487	4+46-	DEL	362	99	21	R01|21	0.91	BreakDancerMax-0.0.1r61	intergenic
SSR41	scaffold_7	26658362	29+2-	scaffold_7	26658623	1+29-	DEL	365	99	26	R01|26	0.93	BreakDancerMax-0.0.1r61	exon	Seita.7G191300.1
SSR41	scaffold_7	26753112	21+3-	scaffold_7	26753918	3+21-	DEL	915	99	10	R01|10	0.91	BreakDancerMax-0.0.1r61	intergenic
SSR41	scaffold_7	26851122	37+4-	scaffold_7	26851135	2+32-	DEL	120	99	23	R01|23	0.96	BreakDancerMax-0.0.1r61	intergenic
SSR41	scaffold_7	26877987	25+2-	scaffold_7	26877970	25+2-	INS	-121	21	2	R01|2	1	BreakDancerMax-0.0.1r61	intergenic
SSR41	scaffold_7	26947612	19+0-	scaffold_7	26949877	1+21-	DEL	2365	99	15	R01|15	0.94	BreakDancerMax-0.0.1r61	intergenic
SSR41	scaffold_7	27260827	28+8-	scaffold_7	27260955	6+30-	INS	-123	99	14	R01|14	0.93	BreakDancerMax-0.0.1r61	intron	Seita.7G200200.1
SSR41	scaffold_7	27498494	28+1-	scaffold_7	27498726	2+26-	DEL	353	99	18	R01|18	0.9	BreakDancerMax-0.0.1r61	intergenic
SSR41	scaffold_7	27500089	25+2-	scaffold_7	27500251	3+29-	DEL	285	99	14	R01|14	0.93	BreakDancerMax-0.0.1r61	intergenic
SSR41	scaffold_7	28297854	10+0-	scaffold_7	28298155	1+14-	DEL	336	99	9	R01|9	0.9	BreakDancerMax-0.0.1r61	intergenic
SSR41	scaffold_7	28441717	28+2-	scaffold_7	28441877	7+32-	DEL	284	99	16	R01|16	1	BreakDancerMax-0.0.1r61	intergenic
SSR41	scaffold_7	28573350	2+0-	scaffold_7	28573753	2+16-	DEL	363	60	4	R01|4	1	BreakDancerMax-0.0.1r61	intergenic
SSR41	scaffold_7	28846195	10+0-	scaffold_7	28846469	4+11-	DEL	383	67	5	R01|5	1	BreakDancerMax-0.0.1r61	intergenic
SSR41	scaffold_7	29086189	3+0-	scaffold_7	29086122	0+3-	INS	-122	45	3	R01|3	1	BreakDancerMax-0.0.1r61	intergenic
SSR41	scaffold_7	29783436	39+12-	scaffold_7	29783666	3+28-	INS	-123	99	14	R01|14	0.93	BreakDancerMax-0.0.1r61	intergenic
SSR41	scaffold_7	29867674	19+3-	scaffold_7	29867817	2+18-	DEL	266	99	9	R01|9	0.9	BreakDancerMax-0.0.1r61	intergenic
SSR41	scaffold_7	29895594	19+0-	scaffold_7	29895951	5+17-	DEL	446	99	12	R01|12	1	BreakDancerMax-0.0.1r61	intergenic
SSR41	scaffold_7	30002011	16+11-	scaffold_7	30007028	7+18-	DEL	5100	99	16	R01|16	0.94	BreakDancerMax-0.0.1r61	intron	Seita.7G237700.1
SSR41	scaffold_7	30030961	3+0-	scaffold_7	30032944	1+9-	DEL	1925	41	3	R01|3	1	BreakDancerMax-0.0.1r61	exon	Seita.7G237900.1
SSR41	scaffold_7	30031063	4+0-	scaffold_7	30032944	0+5-	DEL	1942	54	4	R01|4	1	BreakDancerMax-0.0.1r61	exon	Seita.7G237900.1
SSR41	scaffold_7	30237380	26+1-	scaffold_7	30237863	21+43-	INS	-114	99	22	R01|22	1	BreakDancerMax-0.0.1r61	exon	Seita.7G241000.1
SSR41	scaffold_7	30256911	13+2-	scaffold_7	30256866	13+2-	INS	-176	23	2	R01|2	1	BreakDancerMax-0.0.1r61	intergenic
SSR41	scaffold_7	30294727	28+0-	scaffold_7	30295054	6+30-	DEL	455	99	14	R01|14	1	BreakDancerMax-0.0.1r61	intergenic
SSR41	scaffold_7	30307276	6+0-	scaffold_7	30307787	7+22-	DEL	497	84	7	R01|7	1	BreakDancerMax-0.0.1r61	intergenic
SSR41	scaffold_7	30309225	29+7-	scaffold_7	30310812	2+22-	DEL	1697	99	12	R01|12	0.92	BreakDancerMax-0.0.1r61	exon	Seita.7G241900.1
SSR41	scaffold_7	30312492	17+3-	scaffold_7	30312563	17+35-	DEL	128	99	17	R01|17	0.94	BreakDancerMax-0.0.1r61	intergenic
SSR41	scaffold_7	30410844	25+2-	scaffold_7	30410991	4+25-	DEL	255	99	17	R01|17	0.94	BreakDancerMax-0.0.1r61	intergenic
SSR41	scaffold_7	30442907	13+0-	scaffold_7	30443037	3+12-	DEL	201	99	9	R01|9	0.9	BreakDancerMax-0.0.1r61	exon	Seita.7G244200.1
SSR41	scaffold_7	30693446	38+3-	scaffold_7	30693672	4+31-	DEL	333	99	23	R01|23	1	BreakDancerMax-0.0.1r61	intergenic
SSR41	scaffold_7	30711806	11+0-	scaffold_7	30716341	1+18-	DEL	4578	99	11	R01|11	0.92	BreakDancerMax-0.0.1r61	intergenic
SSR41	scaffold_7	30725885	2+0-	scaffold_7	30726047	1+4-	DEL	110	44	3	R01|3	1	BreakDancerMax-0.0.1r61	intron	Seita.7G249800.1
SSR41	scaffold_7	30851256	33+9-	scaffold_7	30852838	6+38-	INS	-138	99	14	R01|14	0.93	BreakDancerMax-0.0.1r61	intergenic
SSR41	scaffold_7	31053245	12+0-	scaffold_7	31053596	4+13-	DEL	373	99	9	R01|9	0.9	BreakDancerMax-0.0.1r61	intergenic
SSR41	scaffold_7	31884218	73+8-	scaffold_7	31884253	73+8-	DEL	5124	99	26	R01|26	0.9	BreakDancerMax-0.0.1r61	intergenic
SSR41	scaffold_7	32629917	28+4-	scaffold_7	32629994	3+25-	DEL	120	99	20	R01|20	0.91	BreakDancerMax-0.0.1r61	intron	Seita.7G276600.2
SSR41	scaffold_7	33207643	27+2-	scaffold_7	33207685	6+28-	DEL	152	99	20	R01|20	0.95	BreakDancerMax-0.0.1r61	intron	Seita.7G286000.1
SSR41	scaffold_7	33544690	5+0-	scaffold_7	33545428	0+8-	DEL	724	70	5	R01|5	1	BreakDancerMax-0.0.1r61	intergenic
SSR41	scaffold_7	33586226	27+4-	scaffold_7	33586462	33+24-	DEL	286	99	21	R01|21	1	BreakDancerMax-0.0.1r61	intergenic
SSR41	scaffold_7	33597971	5+0-	scaffold_7	33597879	40+49-	INS	-123	99	9	R01|9	1	BreakDancerMax-0.0.1r61	intergenic
SSR41	scaffold_7	33704175	2+2-	scaffold_7	33704058	2+2-	INS	-112	34	2	R01|2	1	BreakDancerMax-0.0.1r61	intron	Seita.7G294900.1
SSR41	scaffold_7	34300626	20+0-	scaffold_7	34300816	2+24-	DEL	230	99	20	R01|20	0.95	BreakDancerMax-0.0.1r61	intergenic
SSR41	scaffold_7	34347881	32+0-	scaffold_7	34349612	0+33-	DEL	1760	99	29	R01|29	0.97	BreakDancerMax-0.0.1r61	intergenic
SSR41	scaffold_7	34434646	9+0-	scaffold_7	34438123	0+33-	DEL	3492	90	7	R01|7	1	BreakDancerMax-0.0.1r61	intergenic
SSR41	scaffold_7	34608465	34+66-	scaffold_7	34608430	34+66-	INS	-170	99	7	R01|7	1	BreakDancerMax-0.0.1r61	intergenic
SSR41	scaffold_7	35013349	2+0-	scaffold_7	35013625	37+14-	INS	-154	68	5	R01|5	1	BreakDancerMax-0.0.1r61	intergenic
SSR41	scaffold_7	35014653	19+1-	scaffold_7	35014813	5+20-	DEL	281	99	14	R01|14	0.93	BreakDancerMax-0.0.1r61	intergenic
SSR41	scaffold_7	35086874	24+3-	scaffold_7	35088009	0+28-	DEL	1241	99	22	R01|22	0.96	BreakDancerMax-0.0.1r61	intergenic
SSR41	scaffold_7	35091666	35+10-	scaffold_7	35091806	7+38-	INS	-128	99	17	R01|17	1	BreakDancerMax-0.0.1r61	intergenic
SSR41	scaffold_7	35455647	3+0-	scaffold_7	35455759	1+5-	DEL	151	26	2	R01|2	1	BreakDancerMax-0.0.1r61	intergenic
SSR41	scaffold_7	35651602	2+2-	scaffold_7	35651511	2+2-	INS	-155	28	2	R01|2	1	BreakDancerMax-0.0.1r61	intron	Seita.7G329600.1
SSR41	scaffold_7	35657731	51+3-	scaffold_7	35658136	5+47-	DEL	531	99	32	R01|32	0.97	BreakDancerMax-0.0.1r61	intergenic
SSR41	scaffold_8	40401208	21+0-	scaffold_14	6960	408+577-	INS	-117	99	231	R01|231	1	BreakDancerMax-0.0.1r61	exon	Seita.8G000100.1
SSR41	scaffold_8	2186890	18+1-	scaffold_14	18753	454+465-	INS	-118	99	360	R01|360	0.98	BreakDancerMax-0.0.1r61	exon	Seita.8G000300.1
SSR41	scaffold_8	86002	22+1-	scaffold_8	86077	5+43-	INV	-154	99	18	R01|18	1	BreakDancerMax-0.0.1r61	intergenic
SSR41	scaffold_8	570721	29+3-	scaffold_8	570895	22+29-	DEL	284	99	23	R01|23	1	BreakDancerMax-0.0.1r61	intergenic
SSR41	scaffold_8	1120055	32+2-	scaffold_8	1121454	20+46-	DEL	1479	99	25	R01|25	1	BreakDancerMax-0.0.1r61	intron	Seita.8G019800.1
SSR41	scaffold_8	1154056	39+4-	scaffold_8	1156366	6+38-	DEL	2433	99	21	R01|21	1	BreakDancerMax-0.0.1r61	exon	Seita.8G020400.1
SSR41	scaffold_8	1212038	8+0-	scaffold_8	1212721	0+8-	DEL	715	71	6	R01|6	1	BreakDancerMax-0.0.1r61	intron	Seita.8G020700.1
SSR41	scaffold_8	1218532	21+2-	scaffold_8	1218451	21+2-	INS	-138	26	2	R01|2	1	BreakDancerMax-0.0.1r61	intron	Seita.8G020800.1
SSR41	scaffold_8	1325757	19+3-	scaffold_8	1325899	3+16-	DEL	264	99	10	R01|10	1	BreakDancerMax-0.0.1r61	intron	Seita.8G022400.1
SSR41	scaffold_8	1660860	44+3-	scaffold_8	1661021	9+39-	DEL	290	99	23	R01|23	1	BreakDancerMax-0.0.1r61	intergenic
SSR41	scaffold_8	2166279	37+19-	scaffold_8	2166319	37+19-	INS	-145	72	6	R01|6	1	BreakDancerMax-0.0.1r61	intergenic
SSR41	scaffold_8	2510871	18+3-	scaffold_8	2510795	2+10-	INS	-104	99	10	R01|10	0.91	BreakDancerMax-0.0.1r61	intergenic
SSR41	scaffold_8	2543329	14+1-	scaffold_8	2546288	1+11-	DEL	2974	99	9	R01|9	0.9	BreakDancerMax-0.0.1r61	intergenic
SSR41	scaffold_8	2565780	32+5-	scaffold_8	2565775	1+35-	DEL	123	99	21	R01|21	0.91	BreakDancerMax-0.0.1r61	intergenic
SSR41	scaffold_8	2585506	30+39-	scaffold_8	2586142	4+37-	DEL	709	99	13	R01|13	0.93	BreakDancerMax-0.0.1r61	intergenic
SSR41	scaffold_8	2825033	29+0-	scaffold_8	2825303	1+29-	DEL	354	99	27	R01|27	0.93	BreakDancerMax-0.0.1r61	intron	Seita.8G039400.1
SSR41	scaffold_8	2895596	29+1-	scaffold_8	2896142	3+38-	DEL	590	99	29	R01|29	0.94	BreakDancerMax-0.0.1r61	intron	Seita.8G040000.1
SSR41	scaffold_8	2933076	19+2-	scaffold_8	2933176	3+21-	DEL	207	99	13	R01|13	0.93	BreakDancerMax-0.0.1r61	intergenic
SSR41	scaffold_8	2936737	14+2-	scaffold_8	2939194	12+16-	DEL	2567	90	8	R01|8	1	BreakDancerMax-0.0.1r61	intergenic
SSR41	scaffold_8	2936737	4+0-	scaffold_8	2940297	1+11-	DEL	883	31	3	R01|3	1	BreakDancerMax-0.0.1r61	intergenic
SSR41	scaffold_8	3076433	47+11-	scaffold_8	3077841	3+41-	DEL	1508	99	26	R01|26	0.93	BreakDancerMax-0.0.1r61	intergenic
SSR41	scaffold_8	3098973	18+0-	scaffold_8	3099204	7+25-	DEL	342	99	15	R01|15	1	BreakDancerMax-0.0.1r61	intergenic
SSR41	scaffold_8	3639062	40+7-	scaffold_8	3640190	26+63-	DEL	1140	99	22	R01|22	1	BreakDancerMax-0.0.1r61	intergenic
SSR41	scaffold_8	3698862	44+4-	scaffold_8	3700007	6+39-	DEL	1270	99	25	R01|25	1	BreakDancerMax-0.0.1r61	intergenic
SSR41	scaffold_8	3796788	16+0-	scaffold_8	3805139	0+23-	DEL	8372	99	10	R01|10	1	BreakDancerMax-0.0.1r61	intergenic
SSR41	scaffold_8	3844660	37+4-	scaffold_8	3845607	1+32-	DEL	1071	99	13	R01|13	1	BreakDancerMax-0.0.1r61	intergenic
SSR41	scaffold_8	3852709	10+0-	scaffold_8	3852620	10+8-	INS	-120	74	6	R01|6	1	BreakDancerMax-0.0.1r61	intergenic
SSR41	scaffold_8	3862745	19+3-	scaffold_8	3862658	19+3-	INS	-155	27	2	R01|2	1	BreakDancerMax-0.0.1r61	intergenic
SSR41	scaffold_8	3862871	50+44-	scaffold_8	3862855	50+44-	INS	-117	99	21	R01|21	1	BreakDancerMax-0.0.1r61	intergenic
SSR41	scaffold_8	3876271	3+0-	scaffold_8	3876181	7+3-	INS	-106	39	3	R01|3	1	BreakDancerMax-0.0.1r61	intergenic
SSR41	scaffold_8	3911678	44+4-	scaffold_8	3911743	4+43-	DEL	201	99	29	R01|29	0.91	BreakDancerMax-0.0.1r61	intergenic
SSR41	scaffold_8	3959990	18+1-	scaffold_8	3960151	18+37-	INS	-144	99	18	R01|18	1	BreakDancerMax-0.0.1r61	intergenic
SSR41	scaffold_8	4045337	18+2-	scaffold_8	4302893	0+17-	DEL	257627	99	15	R01|15	0.94	BreakDancerMax-0.0.1r61	exon	Seita.8G048500.1
SSR41	scaffold_8	4145834	6+1-	scaffold_8	4146080	2+11-	DEL	283	77	5	R01|5	1	BreakDancerMax-0.0.1r61	intron	Seita.8G049000.1
SSR41	scaffold_8	4159501	35+4-	scaffold_8	4163654	3+27-	DEL	4269	99	17	R01|17	1	BreakDancerMax-0.0.1r61	intergenic
SSR41	scaffold_8	4212340	20+0-	scaffold_8	4235345	13+31-	DEL	23125	99	19	R01|19	0.95	BreakDancerMax-0.0.1r61	exon	Seita.8G049700.1
SSR41	scaffold_8	4296340	20+4-	scaffold_8	4296517	0+23-	DEL	305	99	11	R01|11	1	BreakDancerMax-0.0.1r61	intergenic
SSR41	scaffold_8	4447161	18+10-	scaffold_8	4448072	13+25-	DEL	1000	99	14	R01|14	1	BreakDancerMax-0.0.1r61	intergenic
SSR41	scaffold_8	4467525	8+10-	scaffold_8	4467417	8+10-	INS	-178	99	7	R01|7	1	BreakDancerMax-0.0.1r61	intergenic
SSR41	scaffold_8	4595969	13+0-	scaffold_8	4596964	1+14-	DEL	1073	99	12	R01|12	1	BreakDancerMax-0.0.1r61	intergenic
SSR41	scaffold_8	4876429	3+4-	scaffold_8	4876692	0+8-	DEL	286	45	3	R01|3	1	BreakDancerMax-0.0.1r61	intergenic
SSR41	scaffold_8	4920172	20+3-	scaffold_8	4920155	20+3-	INS	-129	34	3	R01|3	1	BreakDancerMax-0.0.1r61	intergenic
SSR41	scaffold_8	5046081	11+0-	scaffold_8	5048022	0+11-	DEL	1999	99	10	R01|10	0.91	BreakDancerMax-0.0.1r61	exon	Seita.8G056600.1
SSR41	scaffold_8	5249279	53+5-	scaffold_8	5249439	7+47-	DEL	277	99	34	R01|34	0.97	BreakDancerMax-0.0.1r61	intergenic
SSR41	scaffold_8	5344850	7+6-	scaffold_8	5345661	7+29-	INS	-102	99	7	R01|7	1	BreakDancerMax-0.0.1r61	intergenic
SSR41	scaffold_8	5572110	20+5-	scaffold_8	5575266	2+19-	DEL	3293	93	8	R01|8	1	BreakDancerMax-0.0.1r61	intron	Seita.8G060000.1
SSR41	scaffold_8	5631956	35+2-	scaffold_8	5631950	35+2-	INS	-110	20	2	R01|2	1	BreakDancerMax-0.0.1r61	intron	Seita.8G060500.2
SSR41	scaffold_8	5660402	45+3-	scaffold_8	5662961	6+34-	DEL	2668	99	23	R01|23	1	BreakDancerMax-0.0.1r61	intergenic
SSR41	scaffold_8	5675664	3+0-	scaffold_8	5675589	0+3-	INS	-123	45	3	R01|3	1	BreakDancerMax-0.0.1r61	intergenic
SSR41	scaffold_8	5700136	20+1-	scaffold_8	5704191	0+13-	DEL	4076	34	3	R01|3	1	BreakDancerMax-0.0.1r61	intergenic
SSR41	scaffold_8	5727647	19+3-	scaffold_8	5727656	19+3-	INS	-118	32	3	R01|3	1	BreakDancerMax-0.0.1r61	intron	Seita.8G061100.1
SSR41	scaffold_8	5731354	22+3-	scaffold_8	5731356	22+3-	INS	-113	32	3	R01|3	1	BreakDancerMax-0.0.1r61	intron	Seita.8G061100.1
SSR41	scaffold_8	5732931	32+27-	scaffold_8	5732928	32+27-	INS	-120	99	10	R01|10	1	BreakDancerMax-0.0.1r61	intergenic
SSR41	scaffold_8	5881933	24+17-	scaffold_8	5881883	24+17-	INS	-134	99	9	R01|9	1	BreakDancerMax-0.0.1r61	intron	Seita.8G062100.1
SSR41	scaffold_8	6012106	15+0-	scaffold_8	6013804	1+11-	DEL	1816	99	10	R01|10	1	BreakDancerMax-0.0.1r61	intergenic
SSR41	scaffold_8	6016932	39+3-	scaffold_8	6016961	2+35-	DEL	125	99	29	R01|29	0.94	BreakDancerMax-0.0.1r61	intron	Seita.8G063000.1
SSR41	scaffold_8	6059469	17+0-	scaffold_8	6059651	0+10-	DEL	306	99	8	R01|8	1	BreakDancerMax-0.0.1r61	intergenic
SSR41	scaffold_8	6084872	13+0-	scaffold_8	6084790	5+18-	INS	-116	96	7	R01|7	1	BreakDancerMax-0.0.1r61	intergenic
SSR41	scaffold_8	6646134	21+32-	scaffold_8	6646209	24+15-	DEL	134	99	13	R01|13	1	BreakDancerMax-0.0.1r61	intergenic
SSR41	scaffold_8	6650118	21+0-	scaffold_8	6650905	3+20-	DEL	814	99	20	R01|20	0.91	BreakDancerMax-0.0.1r61	intergenic
SSR41	scaffold_8	6656612	17+3-	scaffold_8	6656844	6+20-	INS	-114	99	9	R01|9	1	BreakDancerMax-0.0.1r61	intron	Seita.8G066600.1
SSR41	scaffold_8	6685704	26+3-	scaffold_8	6686328	4+25-	DEL	727	99	14	R01|14	0.93	BreakDancerMax-0.0.1r61	intergenic
SSR41	scaffold_8	6723444	27+1-	scaffold_8	6723930	6+34-	DEL	591	99	20	R01|20	0.95	BreakDancerMax-0.0.1r61	intergenic
SSR41	scaffold_8	7310269	40+4-	scaffold_8	7314885	2+43-	DEL	4736	99	32	R01|32	0.97	BreakDancerMax-0.0.1r61	intergenic
SSR41	scaffold_8	7328453	29+4-	scaffold_8	7329178	15+29-	INS	-118	99	18	R01|18	0.95	BreakDancerMax-0.0.1r61	intergenic
SSR41	scaffold_8	7373671	30+1-	scaffold_8	7374284	7+37-	DEL	736	99	18	R01|18	1	BreakDancerMax-0.0.1r61	intergenic
SSR41	scaffold_8	7828429	19+0-	scaffold_8	7828745	2+19-	DEL	414	99	12	R01|12	1	BreakDancerMax-0.0.1r61	intergenic
SSR41	scaffold_8	8152549	21+1-	scaffold_8	8152794	4+17-	DEL	287	99	13	R01|13	1	BreakDancerMax-0.0.1r61	intergenic
SSR41	scaffold_8	8343715	19+6-	scaffold_8	8343713	19+6-	INS	-119	78	6	R01|6	1	BreakDancerMax-0.0.1r61	intergenic
SSR41	scaffold_8	8442765	11+1-	scaffold_8	8443622	5+15-	DEL	905	99	9	R01|9	0.9	BreakDancerMax-0.0.1r61	intron	Seita.8G078000.1
SSR41	scaffold_8	8544866	21+2-	scaffold_8	8544834	21+2-	INS	-140	22	2	R01|2	1	BreakDancerMax-0.0.1r61	exon	Seita.8G079000.1
SSR41	scaffold_8	8544978	19+0-	scaffold_8	8544902	1+18-	INS	-118	48	4	R01|4	1	BreakDancerMax-0.0.1r61	intron	Seita.8G079000.1
SSR41	scaffold_8	8599020	15+1-	scaffold_8	8599963	30+21-	INS	-141	99	12	R01|12	1	BreakDancerMax-0.0.1r61	intron	Seita.8G079700.1
SSR41	scaffold_8	8600216	18+1-	scaffold_8	8600940	43+35-	INS	-118	99	27	R01|27	1	BreakDancerMax-0.0.1r61	exon	Seita.8G079800.1
SSR41	scaffold_8	8668625	3+2-	scaffold_8	8668748	0+7-	DEL	124	24	2	R01|2	1	BreakDancerMax-0.0.1r61	intergenic
SSR41	scaffold_8	8796650	42+5-	scaffold_8	8797564	2+35-	DEL	1026	99	25	R01|25	0.96	BreakDancerMax-0.0.1r61	intergenic
SSR41	scaffold_8	8993839	5+0-	scaffold_8	8995161	2+13-	DEL	1361	43	3	R01|3	1	BreakDancerMax-0.0.1r61	intergenic
SSR41	scaffold_8	9222459	2+0-	scaffold_8	9222518	0+3-	DEL	90	30	2	R01|2	1	BreakDancerMax-0.0.1r61	intron	Seita.8G082600.3
SSR41	scaffold_8	9591635	5+0-	scaffold_8	9595227	0+9-	DEL	3650	34	3	R01|3	1	BreakDancerMax-0.0.1r61	intergenic
SSR41	scaffold_8	9761908	13+1-	scaffold_8	9762766	0+12-	DEL	876	51	4	R01|4	1	BreakDancerMax-0.0.1r61	intergenic
SSR41	scaffold_8	9849669	3+0-	scaffold_8	9853281	0+6-	DEL	3713	37	3	R01|3	1	BreakDancerMax-0.0.1r61	intergenic
SSR41	scaffold_8	9933228	16+0-	scaffold_8	9933216	0+16-	DEL	100	99	16	R01|16	0.94	BreakDancerMax-0.0.1r61	intergenic
SSR41	scaffold_8	10056908	13+0-	scaffold_8	10068077	1+12-	DEL	11218	99	8	R01|8	1	BreakDancerMax-0.0.1r61	intergenic
SSR41	scaffold_8	10315708	46+8-	scaffold_8	10318769	6+44-	DEL	3173	99	20	R01|20	1	BreakDancerMax-0.0.1r61	exon	Seita.8G085900.1
SSR41	scaffold_8	10582253	14+1-	scaffold_8	10582337	0+23-	DEL	114	99	13	R01|13	0.93	BreakDancerMax-0.0.1r61	intergenic
SSR41	scaffold_8	10591043	20+2-	scaffold_8	10591012	20+2-	INS	-119	22	2	R01|2	1	BreakDancerMax-0.0.1r61	intergenic
SSR41	scaffold_8	10591156	18+0-	scaffold_8	10591833	17+18-	DEL	755	99	17	R01|17	1	BreakDancerMax-0.0.1r61	intergenic
SSR41	scaffold_8	10773544	14+19-	scaffold_8	10773676	0+5-	DEL	219	36	3	R01|3	1	BreakDancerMax-0.0.1r61	intron	Seita.8G088900.1
SSR41	scaffold_8	10790040	34+1-	scaffold_8	10790215	8+29-	DEL	291	99	29	R01|29	1	BreakDancerMax-0.0.1r61	intron	Seita.8G089000.2
SSR41	scaffold_8	10920092	27+17-	scaffold_8	10920078	27+17-	INS	-142	34	3	R01|3	1	BreakDancerMax-0.0.1r61	intron	Seita.8G089800.1
SSR41	scaffold_8	10938171	38+4-	scaffold_8	10938168	38+4-	INS	-135	47	4	R01|4	1	BreakDancerMax-0.0.1r61	intergenic
SSR41	scaffold_8	10939310	3+10-	scaffold_8	10960742	8+3-	DEL	21501	29	3	R01|3	1	BreakDancerMax-0.0.1r61	intergenic
SSR41	scaffold_8	11902881	18+17-	scaffold_8	11902800	18+17-	INS	-110	43	3	R01|3	1	BreakDancerMax-0.0.1r61	intergenic
SSR41	scaffold_8	11902944	15+14-	scaffold_8	11907752	5+20-	DEL	4817	99	9	R01|9	1	BreakDancerMax-0.0.1r61	intergenic
SSR41	scaffold_8	11996277	5+0-	scaffold_8	11998004	0+5-	DEL	1770	77	5	R01|5	1	BreakDancerMax-0.0.1r61	exon	Seita.8G094100.1
SSR41	scaffold_8	12656095	17+0-	scaffold_8	12663603	2+29-	DEL	7515	99	19	R01|19	0.95	BreakDancerMax-0.0.1r61	intergenic
SSR41	scaffold_8	12664925	30+7-	scaffold_8	12674100	2+33-	DEL	9295	99	20	R01|20	0.91	BreakDancerMax-0.0.1r61	intergenic
SSR41	scaffold_8	12677848	29+1-	scaffold_8	12678257	1+32-	DEL	530	99	21	R01|21	0.91	BreakDancerMax-0.0.1r61	intron	Seita.8G097100.1
SSR41	scaffold_8	12681053	21+0-	scaffold_8	12686520	7+38-	DEL	5529	99	16	R01|16	1	BreakDancerMax-0.0.1r61	intergenic
SSR41	scaffold_8	12687556	28+4-	scaffold_8	12688068	3+27-	DEL	650	99	14	R01|14	0.93	BreakDancerMax-0.0.1r61	intergenic
SSR41	scaffold_8	12737759	35+2-	scaffold_8	12737708	35+2-	INS	-133	23	2	R01|2	1	BreakDancerMax-0.0.1r61	intergenic
SSR41	scaffold_8	12892537	41+5-	scaffold_8	12892548	3+46-	DEL	142	99	26	R01|26	0.9	BreakDancerMax-0.0.1r61	intergenic
SSR41	scaffold_8	13000009	32+3-	scaffold_8	13000252	5+36-	DEL	351	99	22	R01|22	0.96	BreakDancerMax-0.0.1r61	intergenic
SSR41	scaffold_8	13044819	22+1-	scaffold_8	13045928	2+17-	DEL	1232	99	14	R01|14	1	BreakDancerMax-0.0.1r61	intergenic
SSR41	scaffold_8	13522432	15+0-	scaffold_8	13522775	26+30-	DEL	354	99	22	R01|22	0.92	BreakDancerMax-0.0.1r61	intergenic
SSR41	scaffold_8	13660575	54+7-	scaffold_8	13661112	6+44-	DEL	661	99	27	R01|27	1	BreakDancerMax-0.0.1r61	intergenic
SSR41	scaffold_8	13783173	11+0-	scaffold_8	13791347	0+16-	DEL	8184	63	5	R01|5	1	BreakDancerMax-0.0.1r61	intergenic
SSR41	scaffold_8	13902761	30+1-	scaffold_8	13903011	20+33-	DEL	365	99	19	R01|19	1	BreakDancerMax-0.0.1r61	intron	Seita.8G103500.1
SSR41	scaffold_8	13960603	18+1-	scaffold_8	13960757	1+18-	DEL	279	99	13	R01|13	1	BreakDancerMax-0.0.1r61	intergenic
SSR41	scaffold_8	14021626	34+7-	scaffold_8	14021828	9+38-	DEL	318	99	20	R01|20	0.91	BreakDancerMax-0.0.1r61	intergenic
SSR41	scaffold_8	14331846	25+0-	scaffold_8	14339410	1+19-	DEL	7631	99	11	R01|11	1	BreakDancerMax-0.0.1r61	intergenic
SSR41	scaffold_8	14452399	34+3-	scaffold_8	14460433	2+30-	DEL	8150	99	23	R01|23	0.96	BreakDancerMax-0.0.1r61	intergenic
SSR41	scaffold_8	16602395	3+0-	scaffold_8	16602314	3+2-	INS	-105	26	2	R01|2	1	BreakDancerMax-0.0.1r61	intergenic
SSR41	scaffold_8	19469819	19+0-	scaffold_8	19475917	0+16-	DEL	6099	99	12	R01|12	0.92	BreakDancerMax-0.0.1r61	intergenic
SSR41	scaffold_8	21539108	22+0-	scaffold_8	21539335	4+27-	DEL	266	99	17	R01|17	0.94	BreakDancerMax-0.0.1r61	intergenic
SSR41	scaffold_8	21580900	27+2-	scaffold_8	21581137	4+25-	DEL	356	99	13	R01|13	1	BreakDancerMax-0.0.1r61	intron	Seita.8G116000.3
SSR41	scaffold_8	21871282	20+6-	scaffold_8	21871518	3+24-	DEL	348	99	10	R01|10	0.91	BreakDancerMax-0.0.1r61	intergenic
SSR41	scaffold_8	21984717	8+0-	scaffold_8	21985992	0+12-	DEL	1390	21	2	R01|2	1	BreakDancerMax-0.0.1r61	intergenic
SSR41	scaffold_8	22299772	16+0-	scaffold_8	22308430	1+13-	DEL	8720	99	10	R01|10	1	BreakDancerMax-0.0.1r61	intergenic
SSR41	scaffold_8	22306928	3+0-	scaffold_8	22307016	9+4-	DEL	82	45	3	R01|3	1	BreakDancerMax-0.0.1r61	intergenic
SSR41	scaffold_8	22396425	24+0-	scaffold_8	22396691	21+27-	DEL	324	99	14	R01|14	0.93	BreakDancerMax-0.0.1r61	intergenic
SSR41	scaffold_8	22410394	10+2-	scaffold_8	22410355	10+2-	INS	-127	22	2	R01|2	1	BreakDancerMax-0.0.1r61	intergenic
SSR41	scaffold_8	22455459	24+0-	scaffold_8	22460371	1+31-	DEL	4947	99	21	R01|21	0.95	BreakDancerMax-0.0.1r61	intergenic
SSR41	scaffold_8	22521679	46+4-	scaffold_8	22524427	13+47-	DEL	2868	99	27	R01|27	0.96	BreakDancerMax-0.0.1r61	intergenic
SSR41	scaffold_8	22673179	35+5-	scaffold_8	22673333	5+36-	DEL	275	99	21	R01|21	0.95	BreakDancerMax-0.0.1r61	intergenic
SSR41	scaffold_8	23027056	27+6-	scaffold_8	23027300	4+24-	DEL	382	99	10	R01|10	1	BreakDancerMax-0.0.1r61	intergenic
SSR41	scaffold_8	23442353	12+0-	scaffold_8	23446255	1+17-	DEL	3945	99	12	R01|12	1	BreakDancerMax-0.0.1r61	intergenic
SSR41	scaffold_8	23510229	32+0-	scaffold_8	23510476	0+25-	DEL	368	99	20	R01|20	0.91	BreakDancerMax-0.0.1r61	intergenic
SSR41	scaffold_8	23543069	21+0-	scaffold_8	23543103	4+22-	DEL	99	99	17	R01|17	0.94	BreakDancerMax-0.0.1r61	intergenic
SSR41	scaffold_8	23795751	12+1-	scaffold_8	23795912	0+12-	DEL	285	97	8	R01|8	1	BreakDancerMax-0.0.1r61	intergenic
SSR41	scaffold_8	24051780	35+5-	scaffold_8	24052277	3+30-	DEL	622	99	26	R01|26	1	BreakDancerMax-0.0.1r61	intergenic
SSR41	scaffold_8	24240083	51+5-	scaffold_8	24240113	6+51-	DEL	123	99	37	R01|37	0.9	BreakDancerMax-0.0.1r61	intergenic
SSR41	scaffold_8	24452714	20+3-	scaffold_8	24452951	6+20-	DEL	358	99	9	R01|9	1	BreakDancerMax-0.0.1r61	intergenic
SSR41	scaffold_8	24458427	14+2-	scaffold_8	24459213	0+18-	DEL	894	99	12	R01|12	1	BreakDancerMax-0.0.1r61	intergenic
SSR41	scaffold_8	24633267	28+12-	scaffold_8	24636285	4+19-	INS	-113	99	10	R01|10	0.91	BreakDancerMax-0.0.1r61	intergenic
SSR41	scaffold_8	24636935	33+0-	scaffold_8	24637674	4+17-	DEL	767	99	12	R01|12	1	BreakDancerMax-0.0.1r61	intergenic
SSR41	scaffold_8	24790721	35+10-	scaffold_8	24790881	3+39-	DEL	286	99	20	R01|20	0.95	BreakDancerMax-0.0.1r61	intergenic
SSR41	scaffold_8	25171601	32+3-	scaffold_8	25171917	3+26-	DEL	438	99	19	R01|19	0.95	BreakDancerMax-0.0.1r61	intergenic
SSR41	scaffold_8	25549819	10+0-	scaffold_8	25550080	0+12-	DEL	264	99	10	R01|10	0.91	BreakDancerMax-0.0.1r61	intergenic
SSR41	scaffold_8	25557497	36+3-	scaffold_8	25559048	3+28-	DEL	1658	99	22	R01|22	1	BreakDancerMax-0.0.1r61	intergenic
SSR41	scaffold_8	25559518	26+1-	scaffold_8	25559826	15+26-	DEL	521	99	25	R01|25	0.93	BreakDancerMax-0.0.1r61	intergenic
SSR41	scaffold_8	25574805	20+1-	scaffold_8	25576371	8+19-	DEL	1684	98	8	R01|8	1	BreakDancerMax-0.0.1r61	intergenic
SSR41	scaffold_8	25587211	5+0-	scaffold_8	25587130	35+19-	INS	-151	99	11	R01|11	1	BreakDancerMax-0.0.1r61	intergenic
SSR41	scaffold_8	25594563	37+1-	scaffold_8	25594596	6+34-	DEL	144	99	22	R01|22	0.92	BreakDancerMax-0.0.1r61	intergenic
SSR41	scaffold_8	25647270	32+3-	scaffold_8	25647604	1+27-	DEL	352	99	25	R01|25	0.96	BreakDancerMax-0.0.1r61	intergenic
SSR41	scaffold_8	25793822	28+0-	scaffold_8	25796509	0+28-	DEL	2785	99	28	R01|28	0.97	BreakDancerMax-0.0.1r61	intergenic
SSR41	scaffold_8	25907042	26+0-	scaffold_8	25907710	0+24-	DEL	711	99	13	R01|13	1	BreakDancerMax-0.0.1r61	intergenic
SSR41	scaffold_8	26089072	7+0-	scaffold_8	26089530	0+3-	DEL	474	23	2	R01|2	1	BreakDancerMax-0.0.1r61	intergenic
SSR41	scaffold_8	27334678	48+2-	scaffold_8	27334939	13+52-	DEL	376	99	31	R01|31	1	BreakDancerMax-0.0.1r61	intergenic
SSR41	scaffold_8	27366298	10+12-	scaffold_8	27366791	5+18-	DEL	543	95	6	R01|6	1	BreakDancerMax-0.0.1r61	intron	Seita.8G140400.1
SSR41	scaffold_8	27373889	37+0-	scaffold_8	27374410	15+35-	DEL	527	99	30	R01|30	0.97	BreakDancerMax-0.0.1r61	intergenic
SSR41	scaffold_8	27453831	15+0-	scaffold_8	27460426	0+27-	DEL	6594	99	12	R01|12	1	BreakDancerMax-0.0.1r61	intergenic
SSR41	scaffold_8	27558930	37+2-	scaffold_8	27559164	13+28-	DEL	356	99	17	R01|17	1	BreakDancerMax-0.0.1r61	intergenic
SSR41	scaffold_8	27570064	21+4-	scaffold_8	27570299	13+21-	DEL	349	99	10	R01|10	1	BreakDancerMax-0.0.1r61	intergenic
SSR41	scaffold_8	27610240	25+5-	scaffold_8	27610265	1+25-	DEL	131	99	17	R01|17	0.94	BreakDancerMax-0.0.1r61	intergenic
SSR41	scaffold_8	28943698	22+1-	scaffold_8	28944532	0+6-	DEL	899	45	4	R01|4	1	BreakDancerMax-0.0.1r61	intergenic
SSR41	scaffold_8	28966950	18+0-	scaffold_8	28967117	28+22-	INS	-105	99	15	R01|15	1	BreakDancerMax-0.0.1r61	intergenic
SSR41	scaffold_8	28971847	16+17-	scaffold_8	28971792	24+49-	INS	-107	99	26	R01|26	1	BreakDancerMax-0.0.1r61	intergenic
SSR41	scaffold_8	28992554	9+0-	scaffold_8	28992809	0+13-	DEL	287	99	9	R01|9	1	BreakDancerMax-0.0.1r61	intergenic
SSR41	scaffold_8	29016071	42+6-	scaffold_8	29018042	5+45-	DEL	2079	99	30	R01|30	0.94	BreakDancerMax-0.0.1r61	intergenic
SSR41	scaffold_8	29075966	6+0-	scaffold_8	29077689	0+10-	DEL	1704	94	6	R01|6	1	BreakDancerMax-0.0.1r61	intergenic
SSR41	scaffold_8	29078348	24+1-	scaffold_8	29078357	3+29-	DEL	113	99	20	R01|20	0.95	BreakDancerMax-0.0.1r61	intergenic
SSR41	scaffold_8	29126253	4+1-	scaffold_8	29126168	3+4-	INS	-145	64	4	R01|4	1	BreakDancerMax-0.0.1r61	intergenic
SSR41	scaffold_8	29191182	11+0-	scaffold_8	29191292	21+22-	DEL	3131	99	14	R01|14	1	BreakDancerMax-0.0.1r61	intergenic
SSR41	scaffold_8	29289870	39+1-	scaffold_8	29289934	2+39-	DEL	179	99	29	R01|29	0.94	BreakDancerMax-0.0.1r61	intergenic
SSR41	scaffold_8	29328971	4+0-	scaffold_8	29328898	0+2-	INS	-107	27	2	R01|2	1	BreakDancerMax-0.0.1r61	intergenic
SSR41	scaffold_8	29356487	33+3-	scaffold_8	29358082	6+29-	DEL	1706	99	22	R01|22	0.92	BreakDancerMax-0.0.1r61	intergenic
SSR41	scaffold_8	29565570	25+0-	scaffold_8	29565923	1+27-	DEL	380	99	25	R01|25	1	BreakDancerMax-0.0.1r61	intergenic
SSR41	scaffold_8	29790994	35+3-	scaffold_8	29799439	3+39-	DEL	8565	99	26	R01|26	0.93	BreakDancerMax-0.0.1r61	intergenic
SSR41	scaffold_8	29841299	35+5-	scaffold_8	29841538	8+32-	DEL	362	99	18	R01|18	1	BreakDancerMax-0.0.1r61	intergenic
SSR41	scaffold_8	29953155	41+1-	scaffold_8	29959389	45+38-	DEL	4334	99	38	R01|38	0.93	BreakDancerMax-0.0.1r61	exon	Seita.8G158900.1
SSR41	scaffold_8	30363258	17+0-	scaffold_8	30364039	43+24-	INS	-114	99	15	R01|15	0.94	BreakDancerMax-0.0.1r61	intergenic
SSR41	scaffold_8	30393750	35+15-	scaffold_8	30393752	35+15-	INS	-156	99	8	R01|8	1	BreakDancerMax-0.0.1r61	exon	Seita.8G162200.1
SSR41	scaffold_8	30524384	8+5-	scaffold_8	30533421	5+9-	INV	9085	99	5	R01|5	1	BreakDancerMax-0.0.1r61	intergenic
SSR41	scaffold_8	30576578	29+0-	scaffold_8	30577380	3+25-	DEL	905	99	18	R01|18	0.95	BreakDancerMax-0.0.1r61	intron	Seita.8G163700.1
SSR41	scaffold_8	30871351	34+14-	scaffold_8	30871484	10+34-	INS	-120	99	14	R01|14	0.93	BreakDancerMax-0.0.1r61	intergenic
SSR41	scaffold_8	31142076	6+0-	scaffold_8	31142444	0+6-	DEL	398	83	6	R01|6	1	BreakDancerMax-0.0.1r61	intergenic
SSR41	scaffold_8	31740270	23+2-	scaffold_8	31740645	0+23-	DEL	430	99	17	R01|17	1	BreakDancerMax-0.0.1r61	intron	Seita.8G174900.1
SSR41	scaffold_8	32211093	27+0-	scaffold_8	32213631	4+19-	DEL	2660	99	12	R01|12	0.92	BreakDancerMax-0.0.1r61	exon	Seita.8G178100.1
SSR41	scaffold_8	32424437	5+0-	scaffold_8	32425016	2+11-	DEL	609	53	4	R01|4	1	BreakDancerMax-0.0.1r61	intron	Seita.8G179000.3
SSR41	scaffold_8	32656626	22+2-	scaffold_8	32662704	2+27-	DEL	6132	99	18	R01|18	0.9	BreakDancerMax-0.0.1r61	intergenic
SSR41	scaffold_8	32691887	38+1-	scaffold_8	32694613	1+25-	DEL	2818	99	22	R01|22	1	BreakDancerMax-0.0.1r61	intergenic
SSR41	scaffold_8	32696755	55+41-	scaffold_8	32697747	36+73-	DEL	1141	99	44	R01|44	0.98	BreakDancerMax-0.0.1r61	intergenic
SSR41	scaffold_8	32846700	45+4-	scaffold_8	32847717	1+49-	DEL	1102	99	40	R01|40	0.91	BreakDancerMax-0.0.1r61	intergenic
SSR41	scaffold_8	32995478	34+2-	scaffold_8	32996082	40+39-	INS	-106	99	24	R01|24	1	BreakDancerMax-0.0.1r61	intergenic
SSR41	scaffold_8	33102579	24+2-	scaffold_8	33102566	24+2-	INS	-134	20	2	R01|2	1	BreakDancerMax-0.0.1r61	intergenic
SSR41	scaffold_8	33392399	32+3-	scaffold_8	33395491	1+30-	DEL	3213	99	26	R01|26	0.93	BreakDancerMax-0.0.1r61	intergenic
SSR41	scaffold_8	33516399	14+0-	scaffold_8	33517566	1+11-	DEL	1191	99	10	R01|10	1	BreakDancerMax-0.0.1r61	intergenic
SSR41	scaffold_8	33528360	20+2-	scaffold_8	33528346	20+2-	INS	-117	20	2	R01|2	1	BreakDancerMax-0.0.1r61	exon	Seita.8G188000.1
SSR41	scaffold_8	33627508	2+0-	scaffold_8	33627415	0+2-	INS	-131	25	2	R01|2	1	BreakDancerMax-0.0.1r61	intergenic
SSR41	scaffold_8	33671892	34+1-	scaffold_8	33672239	1+39-	DEL	471	99	29	R01|29	0.97	BreakDancerMax-0.0.1r61	intergenic
SSR41	scaffold_8	33689424	37+14-	scaffold_8	33689376	37+14-	INS	-111	99	11	R01|11	0.92	BreakDancerMax-0.0.1r61	intergenic
SSR41	scaffold_8	33775172	21+2-	scaffold_8	33775145	21+2-	INS	-109	21	2	R01|2	1	BreakDancerMax-0.0.1r61	intergenic
SSR41	scaffold_8	33798180	57+2-	scaffold_8	33798869	33+61-	INS	-112	99	34	R01|34	0.92	BreakDancerMax-0.0.1r61	intergenic
SSR41	scaffold_8	33801922	8+0-	scaffold_8	33802557	0+14-	DEL	648	97	7	R01|7	1	BreakDancerMax-0.0.1r61	intergenic
SSR41	scaffold_8	33884196	0+8-	scaffold_8	34276181	60+108-	INS	-120	66	6	R01|6	1	BreakDancerMax-0.0.1r61	exon	Seita.8G191800.1
SSR41	scaffold_8	33917260	12+0-	scaffold_8	33918524	2+24-	DEL	1257	99	8	R01|8	1	BreakDancerMax-0.0.1r61	intergenic
SSR41	scaffold_8	33932312	13+0-	scaffold_8	33932542	1+12-	DEL	318	99	10	R01|10	1	BreakDancerMax-0.0.1r61	intergenic
SSR41	scaffold_8	33940232	40+21-	scaffold_8	34276181	46+99-	DEL	336107	99	38	R01|38	0.93	BreakDancerMax-0.0.1r61	exon	Seita.8G192200.1
SSR41	scaffold_8	34025992	6+0-	scaffold_8	34025937	1+5-	INS	-112	82	5	R01|5	1	BreakDancerMax-0.0.1r61	intergenic
SSR41	scaffold_8	34049682	23+0-	scaffold_8	34050011	4+25-	DEL	366	99	19	R01|19	0.9	BreakDancerMax-0.0.1r61	intergenic
SSR41	scaffold_8	34071333	3+15-	scaffold_8	34071243	45+13-	INS	-137	68	7	R01|7	1	BreakDancerMax-0.0.1r61	intergenic
SSR41	scaffold_8	34110658	6+0-	scaffold_8	34110587	4+19-	INS	-126	99	10	R01|10	0.91	BreakDancerMax-0.0.1r61	intergenic
SSR41	scaffold_8	34210174	24+0-	scaffold_8	34210504	7+34-	DEL	409	99	15	R01|15	0.94	BreakDancerMax-0.0.1r61	intergenic
SSR41	scaffold_8	34347789	24+1-	scaffold_8	34349160	4+17-	DEL	1455	99	12	R01|12	1	BreakDancerMax-0.0.1r61	intergenic
SSR41	scaffold_8	34352148	32+3-	scaffold_8	34352254	7+29-	DEL	219	99	18	R01|18	1	BreakDancerMax-0.0.1r61	intergenic
SSR41	scaffold_8	34398335	15+1-	scaffold_8	34401447	0+16-	DEL	3219	99	14	R01|14	1	BreakDancerMax-0.0.1r61	intergenic
SSR41	scaffold_8	34438227	15+3-	scaffold_8	34438304	2+17-	DEL	191	84	7	R01|7	1	BreakDancerMax-0.0.1r61	intergenic
SSR41	scaffold_8	34443014	9+0-	scaffold_8	34442943	3+4-	INS	-114	59	4	R01|4	1	BreakDancerMax-0.0.1r61	intergenic
SSR41	scaffold_8	34518390	13+0-	scaffold_8	34518563	2+11-	DEL	183	45	4	R01|4	1	BreakDancerMax-0.0.1r61	intron	Seita.8G199100.1
SSR41	scaffold_8	34566982	18+1-	scaffold_8	34567125	19+13-	DEL	223	99	8	R01|8	1	BreakDancerMax-0.0.1r61	intergenic
SSR41	scaffold_8	34582691	8+0-	scaffold_8	34583190	1+9-	DEL	533	99	8	R01|8	1	BreakDancerMax-0.0.1r61	intergenic
SSR41	scaffold_8	34585040	27+32-	scaffold_8	34585207	49+62-	DEL	228	99	22	R01|22	1	BreakDancerMax-0.0.1r61	intergenic
SSR41	scaffold_8	34585446	29+8-	scaffold_8	34585616	27+23-	DEL	228	99	17	R01|17	0.94	BreakDancerMax-0.0.1r61	intergenic
SSR41	scaffold_8	34689173	27+5-	scaffold_8	34689329	2+32-	DEL	272	99	14	R01|14	0.93	BreakDancerMax-0.0.1r61	intergenic
SSR41	scaffold_8	34919649	34+0-	scaffold_8	34919557	0+4-	INS	-116	54	4	R01|4	1	BreakDancerMax-0.0.1r61	intergenic
SSR41	scaffold_8	35158980	17+1-	scaffold_8	35162208	16+22-	DEL	3277	99	16	R01|16	1	BreakDancerMax-0.0.1r61	intergenic
SSR41	scaffold_8	35316874	17+6-	scaffold_8	35316970	2+18-	DEL	213	84	7	R01|7	1	BreakDancerMax-0.0.1r61	intergenic
SSR41	scaffold_8	35453409	5+0-	scaffold_8	35457675	1+6-	DEL	4334	67	5	R01|5	1	BreakDancerMax-0.0.1r61	exon	Seita.8G206000.1
SSR41	scaffold_8	35499174	5+0-	scaffold_8	35512578	0+7-	DEL	13434	72	5	R01|5	1	BreakDancerMax-0.0.1r61	intergenic
SSR41	scaffold_8	35515749	48+0-	scaffold_8	35516440	3+43-	DEL	748	99	32	R01|32	1	BreakDancerMax-0.0.1r61	intergenic
SSR41	scaffold_8	35531423	13+1-	scaffold_8	35531667	6+12-	INS	-132	82	7	R01|7	1	BreakDancerMax-0.0.1r61	intergenic
SSR41	scaffold_8	35608641	20+3-	scaffold_8	35609926	4+17-	DEL	4646	99	12	R01|12	1	BreakDancerMax-0.0.1r61	intergenic
SSR41	scaffold_8	35618994	24+6-	scaffold_8	35618944	24+6-	INS	-149	89	6	R01|6	1	BreakDancerMax-0.0.1r61	intergenic
SSR41	scaffold_8	36023288	15+0-	scaffold_8	36023717	0+14-	DEL	462	99	9	R01|9	1	BreakDancerMax-0.0.1r61	intergenic
SSR41	scaffold_8	36024769	33+5-	scaffold_8	36025000	5+33-	DEL	350	99	24	R01|24	0.92	BreakDancerMax-0.0.1r61	intergenic
SSR41	scaffold_8	36024769	59+11-	scaffold_8	36025147	54+28-	DEL	525	99	20	R01|20	0.91	BreakDancerMax-0.0.1r61	intergenic
SSR41	scaffold_8	36601260	10+2-	scaffold_8	36601259	10+2-	INS	-137	20	2	R01|2	1	BreakDancerMax-0.0.1r61	intergenic
SSR41	scaffold_8	36604168	37+5-	scaffold_8	36604402	15+42-	DEL	348	99	21	R01|21	1	BreakDancerMax-0.0.1r61	intergenic
SSR41	scaffold_8	36662175	19+2-	scaffold_8	36662409	5+21-	DEL	358	99	8	R01|8	1	BreakDancerMax-0.0.1r61	intron	Seita.8G213300.1
SSR41	scaffold_8	36778312	15+12-	scaffold_8	36778388	2+21-	DEL	170	99	9	R01|9	1	BreakDancerMax-0.0.1r61	intron	Seita.8G214400.2
SSR41	scaffold_8	36806632	25+42-	scaffold_8	36806587	25+42-	INS	-147	23	2	R01|2	1	BreakDancerMax-0.0.1r61	intron	Seita.8G214700.1
SSR41	scaffold_8	36806731	23+40-	scaffold_8	37697587	52+52-	DEL	891006	99	11	R01|11	1	BreakDancerMax-0.0.1r61	exon	Seita.8G214700.1
SSR41	scaffold_8	36843675	71+43-	scaffold_8	36843735	71+43-	INS	-141	99	25	R01|25	1	BreakDancerMax-0.0.1r61	intergenic
SSR41	scaffold_8	36965836	55+5-	scaffold_8	36965847	55+5-	INS	-114	60	5	R01|5	1	BreakDancerMax-0.0.1r61	intergenic
SSR41	scaffold_8	36965991	50+0-	scaffold_8	36966157	3+36-	DEL	110	99	18	R01|18	1	BreakDancerMax-0.0.1r61	intergenic
SSR41	scaffold_8	36981712	6+0-	scaffold_8	36981631	9+17-	INV	-201	99	6	R01|6	1	BreakDancerMax-0.0.1r61	intergenic
SSR41	scaffold_8	36982399	31+3-	scaffold_8	36984024	6+32-	DEL	1748	99	15	R01|15	0.94	BreakDancerMax-0.0.1r61	exon	Seita.8G216800.1
SSR41	scaffold_8	37081985	13+0-	scaffold_8	37105791	5+14-	DEL	23877	99	8	R01|8	1	BreakDancerMax-0.0.1r61	exon	Seita.8G217800.1
SSR41	scaffold_8	37630967	28+4-	scaffold_8	37631215	5+30-	DEL	357	99	19	R01|19	0.9	BreakDancerMax-0.0.1r61	intergenic
SSR41	scaffold_8	37649219	23+0-	scaffold_8	37649374	3+26-	DEL	201	99	22	R01|22	0.96	BreakDancerMax-0.0.1r61	intergenic
SSR41	scaffold_8	37716170	11+0-	scaffold_8	37716776	0+11-	DEL	700	99	9	R01|9	0.9	BreakDancerMax-0.0.1r61	intron	Seita.8G224900.1
SSR41	scaffold_8	37774567	97+22-	scaffold_8	37777110	120+75-	DEL	18192	99	54	R01|54	0.98	BreakDancerMax-0.0.1r61	intergenic
SSR41	scaffold_8	37774567	26+12-	scaffold_8	37800838	1+12-	INS	-151	99	12	R01|12	0.92	BreakDancerMax-0.0.1r61	exon	Seita.8G225500.1
SSR41	scaffold_8	37843547	5+2-	scaffold_8	37844163	51+37-	INS	-118	99	25	R01|25	0.96	BreakDancerMax-0.0.1r61	intergenic
SSR41	scaffold_8	37843674	5+1-	scaffold_8	37844163	24+5-	DEL	534	44	4	R01|4	1	BreakDancerMax-0.0.1r61	intergenic
SSR41	scaffold_8	37844436	24+0-	scaffold_8	37845162	5+25-	DEL	839	99	20	R01|20	0.95	BreakDancerMax-0.0.1r61	intergenic
SSR41	scaffold_8	37859484	43+3-	scaffold_8	37859922	20+23-	DEL	567	99	17	R01|17	1	BreakDancerMax-0.0.1r61	intergenic
SSR41	scaffold_8	37996977	5+0-	scaffold_8	37996902	6+29-	INS	-112	20	2	R01|2	1	BreakDancerMax-0.0.1r61	intergenic
SSR41	scaffold_8	38050911	32+33-	scaffold_8	38050845	32+33-	INS	-154	75	5	R01|5	1	BreakDancerMax-0.0.1r61	intron	Seita.8G228900.2
SSR41	scaffold_8	38050989	23+24-	scaffold_8	38130262	23+18-	INV	79209	99	14	R01|14	1	BreakDancerMax-0.0.1r61	exon	Seita.8G228900.1
SSR41	scaffold_8	38050989	1+22-	scaffold_8	38131522	1+27-	INV	80491	99	21	R01|21	1	BreakDancerMax-0.0.1r61	exon	Seita.8G228900.1
SSR41	scaffold_8	38053187	21+5-	scaffold_8	38092073	14+5-	INV	38832	99	14	R01|14	1	BreakDancerMax-0.0.1r61	exon	Seita.8G229000.1
SSR41	scaffold_8	38167442	5+0-	scaffold_8	38167498	0+11-	DEL	91	78	5	R01|5	1	BreakDancerMax-0.0.1r61	intergenic
SSR41	scaffold_8	38189016	39+3-	scaffold_8	38250532	0+33-	DEL	61567	99	30	R01|30	0.94	BreakDancerMax-0.0.1r61	exon	Seita.8G229900.1
SSR41	scaffold_8	38206172	22+0-	scaffold_8	38207493	2+22-	DEL	1435	99	17	R01|17	1	BreakDancerMax-0.0.1r61	intergenic
SSR41	scaffold_8	38309739	5+0-	scaffold_8	38310066	0+10-	DEL	365	35	3	R01|3	1	BreakDancerMax-0.0.1r61	intergenic
SSR41	scaffold_8	38562143	21+10-	scaffold_8	38562346	4+19-	INS	-131	99	11	R01|11	0.92	BreakDancerMax-0.0.1r61	intron	Seita.8G233200.1
SSR41	scaffold_8	38671957	5+0-	scaffold_8	38684327	20+22-	DEL	12376	42	4	R01|4	1	BreakDancerMax-0.0.1r61	intergenic
SSR41	scaffold_8	38892517	13+0-	scaffold_8	38892627	0+18-	DEL	140	99	13	R01|13	1	BreakDancerMax-0.0.1r61	intergenic
SSR41	scaffold_8	39007912	3+0-	scaffold_8	39008956	1+18-	DEL	992	25	2	R01|2	1	BreakDancerMax-0.0.1r61	intergenic
SSR41	scaffold_8	39008000	14+0-	scaffold_8	39008956	0+15-	DEL	965	99	14	R01|14	0.93	BreakDancerMax-0.0.1r61	intergenic
SSR41	scaffold_8	39056123	27+4-	scaffold_8	39056870	1+25-	DEL	927	99	14	R01|14	0.93	BreakDancerMax-0.0.1r61	intergenic
SSR41	scaffold_8	39104412	12+0-	scaffold_8	39104620	2+18-	DEL	208	99	12	R01|12	0.92	BreakDancerMax-0.0.1r61	intergenic
SSR41	scaffold_8	39181546	18+0-	scaffold_8	39315120	0+18-	DEL	133661	99	18	R01|18	1	BreakDancerMax-0.0.1r61	exon	Seita.8G238900.1
SSR41	scaffold_8	39242983	3+4-	scaffold_8	39243293	13+27-	DEL	41642	98	6	R01|6	1	BreakDancerMax-0.0.1r61	intron	Seita.8G239100.1
SSR41	scaffold_8	39553072	20+0-	scaffold_8	39552985	6+3-	INS	-137	47	3	R01|3	1	BreakDancerMax-0.0.1r61	intergenic
SSR41	scaffold_8	39591904	43+9-	scaffold_8	39593551	53+49-	DEL	1784	99	29	R01|29	0.91	BreakDancerMax-0.0.1r61	intergenic
SSR41	scaffold_8	39617119	28+0-	scaffold_8	39617928	26+64-	DEL	916	99	28	R01|28	0.9	BreakDancerMax-0.0.1r61	intergenic
SSR41	scaffold_8	39658726	16+1-	scaffold_8	39659707	2+24-	DEL	1079	99	13	R01|13	1	BreakDancerMax-0.0.1r61	intergenic
SSR41	scaffold_8	40037760	18+0-	scaffold_8	40045909	0+35-	DEL	8174	99	16	R01|16	1	BreakDancerMax-0.0.1r61	intergenic
SSR41	scaffold_8	40145438	9+0-	scaffold_8	40149356	2+9-	DEL	3959	87	7	R01|7	1	BreakDancerMax-0.0.1r61	intergenic
SSR41	scaffold_8	40248278	5+5-	scaffold_8	40264408	31+20-	DEL	16142	67	5	R01|5	1	BreakDancerMax-0.0.1r61	exon	Seita.8G247900.1
SSR41	scaffold_8	40283794	25+1-	scaffold_8	40283722	2+31-	INS	-139	90	7	R01|7	1	BreakDancerMax-0.0.1r61	intergenic
SSR41	scaffold_8	40291367	5+0-	scaffold_8	40291293	0+2-	INS	-128	24	2	R01|2	1	BreakDancerMax-0.0.1r61	intergenic
SSR41	scaffold_8	40321048	5+3-	scaffold_8	40350203	4+11-	DEL	29187	62	5	R01|5	1	BreakDancerMax-0.0.1r61	exon	Seita.8G249000.1
SSR41	scaffold_8	40418067	26+11-	scaffold_8	40419476	2+25-	DEL	1499	99	13	R01|13	1	BreakDancerMax-0.0.1r61	exon	Seita.8G250700.1
SSR41	scaffold_8	40499371	26+0-	scaffold_8	40499950	2+29-	DEL	629	99	19	R01|19	1	BreakDancerMax-0.0.1r61	intergenic
SSR41	scaffold_9	12816056	337+361-	scaffold_14	135448	1059+1028-	INS	-121	99	353	R01|353	1	BreakDancerMax-0.0.1r61	exon	Seita.9G001800.1
SSR41	scaffold_9	353511	14+24-	scaffold_9	353798	1+15-	DEL	297	99	12	R01|12	1	BreakDancerMax-0.0.1r61	intergenic
SSR41	scaffold_9	413118	32+5-	scaffold_9	413282	39+43-	INS	-108	99	26	R01|26	1	BreakDancerMax-0.0.1r61	intron	Seita.9G007600.1
SSR41	scaffold_9	438007	22+1-	scaffold_9	438190	3+27-	DEL	284	99	17	R01|17	0.94	BreakDancerMax-0.0.1r61	intergenic
SSR41	scaffold_9	444302	22+4-	scaffold_9	444668	2+22-	DEL	528	99	11	R01|11	1	BreakDancerMax-0.0.1r61	intergenic
SSR41	scaffold_9	739163	23+6-	scaffold_9	739396	7+30-	INS	-119	99	13	R01|13	1	BreakDancerMax-0.0.1r61	intergenic
SSR41	scaffold_9	1007609	20+1-	scaffold_9	1007842	0+19-	DEL	359	99	12	R01|12	0.92	BreakDancerMax-0.0.1r61	intergenic
SSR41	scaffold_9	1346698	33+6-	scaffold_9	1346895	4+34-	DEL	283	99	21	R01|21	0.95	BreakDancerMax-0.0.1r61	intergenic
SSR41	scaffold_9	1369346	16+2-	scaffold_9	1369594	1+11-	DEL	350	88	7	R01|7	1	BreakDancerMax-0.0.1r61	intergenic
SSR41	scaffold_9	1384644	35+5-	scaffold_9	1384658	4+25-	DEL	137	99	14	R01|14	0.93	BreakDancerMax-0.0.1r61	intron	Seita.9G025800.1
SSR41	scaffold_9	2365234	18+2-	scaffold_9	2365535	0+16-	DEL	363	99	14	R01|14	0.93	BreakDancerMax-0.0.1r61	intergenic
SSR41	scaffold_9	2798929	11+3-	scaffold_9	2799163	14+22-	INS	-122	99	10	R01|10	0.91	BreakDancerMax-0.0.1r61	intergenic
SSR41	scaffold_9	2799441	5+6-	scaffold_9	2799618	1+4-	DEL	286	31	3	R01|3	1	BreakDancerMax-0.0.1r61	intergenic
SSR41	scaffold_9	2806059	31+7-	scaffold_9	2818519	4+31-	DEL	12529	99	20	R01|20	0.91	BreakDancerMax-0.0.1r61	intergenic
SSR41	scaffold_9	2947265	4+0-	scaffold_9	2947216	2+5-	INS	-115	72	5	R01|5	1	BreakDancerMax-0.0.1r61	intron	Seita.9G051400.1
SSR41	scaffold_9	3202111	20+0-	scaffold_9	3202272	1+8-	DEL	186	67	5	R01|5	1	BreakDancerMax-0.0.1r61	intergenic
SSR41	scaffold_9	3263504	32+5-	scaffold_9	3263661	1+29-	DEL	289	99	16	R01|16	0.94	BreakDancerMax-0.0.1r61	intron	Seita.9G056200.2
SSR41	scaffold_9	3267342	28+1-	scaffold_9	3268327	5+28-	DEL	1075	99	19	R01|19	0.9	BreakDancerMax-0.0.1r61	intron	Seita.9G056200.1
SSR41	scaffold_9	3313398	4+2-	scaffold_9	3313367	4+2-	INS	-107	22	2	R01|2	1	BreakDancerMax-0.0.1r61	intergenic
SSR41	scaffold_9	3510625	26+1-	scaffold_9	3510738	13+32-	DEL	214	99	18	R01|18	1	BreakDancerMax-0.0.1r61	intergenic
SSR41	scaffold_9	4296829	22+3-	scaffold_9	4296989	1+14-	DEL	284	99	11	R01|11	1	BreakDancerMax-0.0.1r61	intergenic
SSR41	scaffold_9	4429000	34+3-	scaffold_9	4429196	7+32-	DEL	314	99	20	R01|20	1	BreakDancerMax-0.0.1r61	intergenic
SSR41	scaffold_9	4819062	27+7-	scaffold_9	4819294	5+29-	INS	-115	99	12	R01|12	0.92	BreakDancerMax-0.0.1r61	intergenic
SSR41	scaffold_9	5367497	2+0-	scaffold_9	5368034	0+3-	DEL	604	25	2	R01|2	1	BreakDancerMax-0.0.1r61	intron	Seita.9G088900.1
SSR41	scaffold_9	5600570	11+2-	scaffold_9	5602539	1+9-	DEL	2083	54	5	R01|5	1	BreakDancerMax-0.0.1r61	intergenic
SSR41	scaffold_9	5608790	24+2-	scaffold_9	5609230	1+17-	DEL	561	99	13	R01|13	0.93	BreakDancerMax-0.0.1r61	intergenic
SSR41	scaffold_9	5883562	23+9-	scaffold_9	5883853	0+5-	DEL	351	64	5	R01|5	1	BreakDancerMax-0.0.1r61	intron	Seita.9G097800.1
SSR41	scaffold_9	6649981	31+22-	scaffold_9	6650216	3+34-	DEL	324	99	23	R01|23	1	BreakDancerMax-0.0.1r61	intron	Seita.9G109300.1
SSR41	scaffold_9	6673991	18+0-	scaffold_9	6674164	3+18-	DEL	280	99	14	R01|14	0.93	BreakDancerMax-0.0.1r61	intergenic
SSR41	scaffold_9	6681822	33+7-	scaffold_9	6681985	2+25-	DEL	281	99	17	R01|17	1	BreakDancerMax-0.0.1r61	intron	Seita.9G109500.2
SSR41	scaffold_9	7839536	3+1-	scaffold_9	7839791	0+4-	DEL	237	46	3	R01|3	1	BreakDancerMax-0.0.1r61	intron	Seita.9G125300.1
SSR41	scaffold_9	7895824	3+0-	scaffold_9	7897959	0+5-	DEL	2146	40	3	R01|3	1	BreakDancerMax-0.0.1r61	intergenic
SSR41	scaffold_9	8156372	7+0-	scaffold_9	8156283	8+3-	INS	-117	39	3	R01|3	1	BreakDancerMax-0.0.1r61	intergenic
SSR41	scaffold_9	8156372	4+0-	scaffold_9	8161133	3+13-	DEL	4713	59	4	R01|4	1	BreakDancerMax-0.0.1r61	intergenic
SSR41	scaffold_9	8348764	19+4-	scaffold_9	8348752	19+4-	INS	-119	48	4	R01|4	1	BreakDancerMax-0.0.1r61	intron	Seita.9G132700.1
SSR41	scaffold_9	8368647	50+7-	scaffold_9	8368881	4+42-	DEL	367	99	28	R01|28	1	BreakDancerMax-0.0.1r61	intron	Seita.9G133200.2
SSR41	scaffold_9	8399484	61+2-	scaffold_9	8399920	3+54-	DEL	578	99	42	R01|42	0.98	BreakDancerMax-0.0.1r61	intergenic
SSR41	scaffold_9	8580228	22+3-	scaffold_9	8580390	2+16-	DEL	289	99	12	R01|12	1	BreakDancerMax-0.0.1r61	intergenic
SSR41	scaffold_9	8613266	34+6-	scaffold_9	8613502	14+39-	INS	-127	99	18	R01|18	1	BreakDancerMax-0.0.1r61	intergenic
SSR41	scaffold_9	8614677	29+0-	scaffold_9	9436585	24+12-	INV	821852	99	21	R01|21	0.91	BreakDancerMax-0.0.1r61	exon	Seita.9G135900.1
SSR41	scaffold_9	9224738	46+9-	scaffold_9	9230381	4+40-	DEL	5679	99	36	R01|36	1	BreakDancerMax-0.0.1r61	intergenic
SSR41	scaffold_9	9505886	40+9-	scaffold_9	9506040	6+36-	DEL	269	99	21	R01|21	0.91	BreakDancerMax-0.0.1r61	intron	Seita.9G146300.1
SSR41	scaffold_9	9539794	6+0-	scaffold_9	9540070	0+8-	DEL	311	87	6	R01|6	1	BreakDancerMax-0.0.1r61	intron	Seita.9G146800.1
SSR41	scaffold_9	9719852	8+1-	scaffold_9	9720013	1+9-	DEL	279	42	4	R01|4	1	BreakDancerMax-0.0.1r61	intergenic
SSR41	scaffold_9	10627858	6+0-	scaffold_9	10628730	0+13-	DEL	778	34	3	R01|3	1	BreakDancerMax-0.0.1r61	intergenic
SSR41	scaffold_9	10749592	6+0-	scaffold_9	10749951	2+28-	DEL	340	99	8	R01|8	1	BreakDancerMax-0.0.1r61	intron	Seita.9G161400.1
SSR41	scaffold_9	10837760	21+3-	scaffold_9	10837922	3+21-	DEL	285	99	15	R01|15	0.94	BreakDancerMax-0.0.1r61	intergenic
SSR41	scaffold_9	11221263	6+0-	scaffold_9	11221472	1+10-	DEL	201	99	7	R01|7	1	BreakDancerMax-0.0.1r61	intergenic
SSR41	scaffold_9	11944257	29+0-	scaffold_9	11944510	4+25-	DEL	355	99	20	R01|20	0.91	BreakDancerMax-0.0.1r61	intergenic
SSR41	scaffold_9	12120807	26+21-	scaffold_9	12121890	25+23-	INS	-135	99	19	R01|19	1	BreakDancerMax-0.0.1r61	intergenic
SSR41	scaffold_9	12316239	8+0-	scaffold_9	12316331	1+8-	DEL	122	97	7	R01|7	1	BreakDancerMax-0.0.1r61	intergenic
SSR41	scaffold_9	12320848	13+0-	scaffold_9	12320979	0+17-	DEL	161	99	13	R01|13	1	BreakDancerMax-0.0.1r61	intron	Seita.9G179000.1
SSR41	scaffold_9	12321823	26+3-	scaffold_9	12321744	8+25-	INS	-134	99	12	R01|12	1	BreakDancerMax-0.0.1r61	intergenic
SSR41	scaffold_9	12329658	3+0-	scaffold_9	12329566	1+2-	INS	-137	23	2	R01|2	1	BreakDancerMax-0.0.1r61	intergenic
SSR41	scaffold_9	12355696	20+2-	scaffold_9	12355855	1+23-	DEL	290	99	10	R01|10	1	BreakDancerMax-0.0.1r61	intergenic
SSR41	scaffold_9	12409463	20+6-	scaffold_9	12414077	2+20-	DEL	4746	99	10	R01|10	0.91	BreakDancerMax-0.0.1r61	intergenic
SSR41	scaffold_9	12590137	39+1-	scaffold_9	12590481	5+32-	DEL	458	99	20	R01|20	0.91	BreakDancerMax-0.0.1r61	intergenic
SSR41	scaffold_9	12738620	29+4-	scaffold_9	12738863	3+32-	DEL	362	99	20	R01|20	0.91	BreakDancerMax-0.0.1r61	intergenic
SSR41	scaffold_9	12779223	33+6-	scaffold_9	12779753	3+35-	DEL	641	99	21	R01|21	0.95	BreakDancerMax-0.0.1r61	intergenic
SSR41	scaffold_9	12816348	315+420-	scaffold_9	12816224	315+420-	INS	-231	99	36	R01|36	1	BreakDancerMax-0.0.1r61	intergenic
SSR41	scaffold_9	13834911	34+2-	scaffold_9	13836805	0+8-	DEL	1933	43	4	R01|4	1	BreakDancerMax-0.0.1r61	intergenic
SSR41	scaffold_9	14058016	23+4-	scaffold_9	14058256	4+28-	DEL	358	99	16	R01|16	0.94	BreakDancerMax-0.0.1r61	intergenic
SSR41	scaffold_9	14425980	17+1-	scaffold_9	14427355	3+25-	DEL	1489	99	11	R01|11	1	BreakDancerMax-0.0.1r61	intergenic
SSR41	scaffold_9	14603602	29+3-	scaffold_9	14603840	6+30-	DEL	362	99	14	R01|14	1	BreakDancerMax-0.0.1r61	intergenic
SSR41	scaffold_9	15541061	5+6-	scaffold_9	15541306	3+5-	INS	-112	34	3	R01|3	1	BreakDancerMax-0.0.1r61	intergenic
SSR41	scaffold_9	15557663	9+2-	scaffold_9	15557628	9+2-	INS	-164	22	2	R01|2	1	BreakDancerMax-0.0.1r61	intergenic
SSR41	scaffold_9	15561436	32+35-	scaffold_9	15561598	7+48-	DEL	584	99	39	R01|39	0.97	BreakDancerMax-0.0.1r61	intergenic
SSR41	scaffold_9	16225255	17+1-	scaffold_9	16226685	0+21-	DEL	1470	99	15	R01|15	1	BreakDancerMax-0.0.1r61	intergenic
SSR41	scaffold_9	16731794	19+6-	scaffold_9	16732835	3+22-	DEL	1100	99	10	R01|10	1	BreakDancerMax-0.0.1r61	intergenic
SSR41	scaffold_9	16733249	27+8-	scaffold_9	16733468	7+24-	DEL	287	99	14	R01|14	0.93	BreakDancerMax-0.0.1r61	intergenic
SSR41	scaffold_9	16916780	24+1-	scaffold_9	16917017	3+27-	DEL	353	99	17	R01|17	1	BreakDancerMax-0.0.1r61	intergenic
SSR41	scaffold_9	17242941	41+5-	scaffold_9	17243842	3+51-	DEL	1026	99	26	R01|26	0.96	BreakDancerMax-0.0.1r61	intron	Seita.9G228700.1
SSR41	scaffold_9	18650235	35+4-	scaffold_9	18650400	4+36-	DEL	291	99	20	R01|20	0.91	BreakDancerMax-0.0.1r61	intergenic
SSR41	scaffold_9	18730308	5+0-	scaffold_9	18731182	1+16-	DEL	853	85	6	R01|6	1	BreakDancerMax-0.0.1r61	intergenic
SSR41	scaffold_9	18769988	20+7-	scaffold_9	18769988	20+7-	INS	-122	95	7	R01|7	1	BreakDancerMax-0.0.1r61	intergenic
SSR41	scaffold_9	19702518	8+0-	scaffold_9	19703545	0+14-	DEL	1031	44	4	R01|4	1	BreakDancerMax-0.0.1r61	intergenic
SSR41	scaffold_9	20678940	28+0-	scaffold_9	20679190	6+36-	DEL	276	99	28	R01|28	0.97	BreakDancerMax-0.0.1r61	intergenic
SSR41	scaffold_9	21195049	26+2-	scaffold_9	21195034	26+2-	INS	-123	20	2	R01|2	1	BreakDancerMax-0.0.1r61	intergenic
SSR41	scaffold_9	22393448	40+38-	scaffold_9	22393411	40+38-	INS	-140	99	23	R01|23	0.92	BreakDancerMax-0.0.1r61	intergenic
SSR41	scaffold_9	25429499	17+11-	scaffold_9	25429525	1+28-	DEL	141	99	16	R01|16	0.94	BreakDancerMax-0.0.1r61	intergenic
SSR41	scaffold_9	29955255	17+4-	scaffold_9	29955242	17+4-	INS	-114	34	3	R01|3	1	BreakDancerMax-0.0.1r61	intron	Seita.9G283200.5
SSR41	scaffold_9	31698211	18+0-	scaffold_9	31698939	2+20-	DEL	698	99	12	R01|12	0.92	BreakDancerMax-0.0.1r61	exon	Seita.9G285200.1
SSR41	scaffold_9	32907939	11+5-	scaffold_9	32907914	11+5-	INS	-142	66	5	R01|5	1	BreakDancerMax-0.0.1r61	intergenic
SSR41	scaffold_9	33086008	4+0-	scaffold_9	33086366	0+5-	DEL	401	52	4	R01|4	1	BreakDancerMax-0.0.1r61	intron	Seita.9G292300.1
SSR41	scaffold_9	33307195	15+1-	scaffold_9	33307526	3+16-	DEL	438	99	11	R01|11	0.92	BreakDancerMax-0.0.1r61	intergenic
SSR41	scaffold_9	34287918	5+0-	scaffold_9	34288177	0+10-	DEL	268	61	5	R01|5	1	BreakDancerMax-0.0.1r61	intergenic
SSR41	scaffold_9	36532329	15+0-	scaffold_9	36533163	6+12-	INS	-128	69	6	R01|6	1	BreakDancerMax-0.0.1r61	intergenic
SSR41	scaffold_9	38187096	48+0-	scaffold_9	38195188	0+62-	DEL	8157	99	48	R01|48	0.91	BreakDancerMax-0.0.1r61	intergenic
SSR41	scaffold_9	38209109	44+3-	scaffold_9	38209840	8+35-	DEL	849	99	22	R01|22	0.96	BreakDancerMax-0.0.1r61	intergenic
SSR41	scaffold_9	38321642	23+1-	scaffold_9	38321871	4+27-	DEL	353	99	14	R01|14	1	BreakDancerMax-0.0.1r61	intergenic
SSR41	scaffold_9	38386010	18+4-	scaffold_9	38386247	2+25-	DEL	362	99	12	R01|12	1	BreakDancerMax-0.0.1r61	intron	Seita.9G328400.1
SSR41	scaffold_9	38515505	21+3-	scaffold_9	38515644	0+21-	DEL	293	99	12	R01|12	1	BreakDancerMax-0.0.1r61	intergenic
SSR41	scaffold_9	38675223	38+5-	scaffold_9	38675228	2+30-	DEL	129	99	20	R01|20	0.91	BreakDancerMax-0.0.1r61	intergenic
SSR41	scaffold_9	39997961	46+3-	scaffold_9	39998192	3+47-	DEL	361	99	28	R01|28	0.97	BreakDancerMax-0.0.1r61	intergenic
SSR41	scaffold_9	40141566	14+0-	scaffold_9	40142635	0+16-	DEL	1070	73	6	R01|6	1	BreakDancerMax-0.0.1r61	intergenic
SSR41	scaffold_9	40151485	8+0-	scaffold_9	40153233	2+31-	DEL	1741	99	10	R01|10	1	BreakDancerMax-0.0.1r61	intergenic
SSR41	scaffold_9	40239859	16+2-	scaffold_9	40240018	2+17-	DEL	279	99	11	R01|11	1	BreakDancerMax-0.0.1r61	intron	Seita.9G342200.1
SSR41	scaffold_9	40251890	13+0-	scaffold_9	40257802	0+17-	DEL	5960	99	12	R01|12	1	BreakDancerMax-0.0.1r61	intergenic
SSR41	scaffold_9	40312841	62+5-	scaffold_9	40313031	0+20-	DEL	257	99	20	R01|20	0.91	BreakDancerMax-0.0.1r61	intron	Seita.9G342700.1
SSR41	scaffold_9	40418882	13+0-	scaffold_9	40419967	1+15-	DEL	1124	99	9	R01|9	1	BreakDancerMax-0.0.1r61	intergenic
SSR41	scaffold_9	40564166	27+0-	scaffold_9	40566573	5+34-	DEL	2483	99	19	R01|19	0.95	BreakDancerMax-0.0.1r61	intergenic
SSR41	scaffold_9	40648495	29+3-	scaffold_9	40648692	4+20-	DEL	317	99	14	R01|14	1	BreakDancerMax-0.0.1r61	intergenic
SSR41	scaffold_9	40729569	10+12-	scaffold_9	40729800	6+13-	INS	-126	82	6	R01|6	1	BreakDancerMax-0.0.1r61	intergenic
SSR41	scaffold_9	40786769	13+2-	scaffold_9	40786708	13+2-	INS	-133	24	2	R01|2	1	BreakDancerMax-0.0.1r61	intron	Seita.9G348000.1
SSR41	scaffold_9	40833528	16+0-	scaffold_9	40833892	0+30-	DEL	372	79	6	R01|6	1	BreakDancerMax-0.0.1r61	intergenic
SSR41	scaffold_9	40838834	14+1-	scaffold_9	40839118	0+11-	DEL	345	99	10	R01|10	1	BreakDancerMax-0.0.1r61	intergenic
SSR41	scaffold_9	40889466	19+1-	scaffold_9	40890554	0+33-	DEL	1114	99	16	R01|16	1	BreakDancerMax-0.0.1r61	intron	Seita.9G348800.2
SSR41	scaffold_9	40950156	19+3-	scaffold_9	40951198	8+22-	INS	-120	99	11	R01|11	1	BreakDancerMax-0.0.1r61	intergenic
SSR41	scaffold_9	41194264	27+3-	scaffold_9	41194917	2+13-	DEL	697	99	13	R01|13	0.93	BreakDancerMax-0.0.1r61	intron	Seita.9G351900.2
SSR41	scaffold_9	41262099	19+0-	scaffold_9	41262192	0+21-	DEL	135	99	19	R01|19	0.95	BreakDancerMax-0.0.1r61	intergenic
SSR41	scaffold_9	41410829	17+0-	scaffold_9	41434251	0+23-	DEL	23451	99	15	R01|15	1	BreakDancerMax-0.0.1r61	intergenic
SSR41	scaffold_9	41450579	18+0-	scaffold_9	41450842	0+16-	DEL	320	99	15	R01|15	0.94	BreakDancerMax-0.0.1r61	intergenic
SSR41	scaffold_9	41450689	8+0-	scaffold_9	41450938	0+10-	DEL	279	94	6	R01|6	1	BreakDancerMax-0.0.1r61	intergenic
SSR41	scaffold_9	41534431	24+0-	scaffold_9	41535144	0+20-	DEL	739	99	14	R01|14	0.93	BreakDancerMax-0.0.1r61	intergenic
SSR41	scaffold_9	42715281	21+0-	scaffold_9	42715450	2+15-	DEL	290	99	12	R01|12	1	BreakDancerMax-0.0.1r61	intergenic
SSR41	scaffold_9	42773510	33+1-	scaffold_9	42775080	2+32-	DEL	1698	99	24	R01|24	0.92	BreakDancerMax-0.0.1r61	intergenic
SSR41	scaffold_9	43297791	5+0-	scaffold_9	43297849	0+5-	DEL	91	76	5	R01|5	1	BreakDancerMax-0.0.1r61	intergenic
SSR41	scaffold_9	43340426	29+4-	scaffold_9	43340472	1+27-	DEL	170	99	18	R01|18	0.9	BreakDancerMax-0.0.1r61	intergenic
SSR41	scaffold_9	43580230	23+6-	scaffold_9	43580224	23+6-	INS	-116	79	6	R01|6	1	BreakDancerMax-0.0.1r61	intron	Seita.9G376200.1
SSR41	scaffold_9	43599132	7+6-	scaffold_9	43600699	5+39-	DEL	1626	99	7	R01|7	1	BreakDancerMax-0.0.1r61	intergenic
SSR41	scaffold_9	43615260	14+15-	scaffold_9	43615185	14+15-	INS	-174	42	3	R01|3	1	BreakDancerMax-0.0.1r61	intergenic
SSR41	scaffold_9	43699988	35+3-	scaffold_9	43701276	10+27-	DEL	972	99	28	R01|28	0.9	BreakDancerMax-0.0.1r61	intergenic
SSR41	scaffold_9	43851013	32+8-	scaffold_9	43851436	3+37-	DEL	548	99	14	R01|14	1	BreakDancerMax-0.0.1r61	intergenic
SSR41	scaffold_9	44517660	22+1-	scaffold_9	44517934	0+32-	DEL	363	99	14	R01|14	0.93	BreakDancerMax-0.0.1r61	intergenic
SSR41	scaffold_9	44668313	19+19-	scaffold_9	44669244	3+18-	INS	-131	99	9	R01|9	1	BreakDancerMax-0.0.1r61	intergenic
SSR41	scaffold_9	44712930	37+1-	scaffold_9	44715074	2+45-	DEL	2268	99	26	R01|26	0.96	BreakDancerMax-0.0.1r61	intergenic
SSR41	scaffold_9	44744759	19+0-	scaffold_9	44746132	35+39-	INS	-159	99	18	R01|18	0.95	BreakDancerMax-0.0.1r61	intergenic
SSR41	scaffold_9	44772392	18+4-	scaffold_9	44772530	36+36-	INS	-112	99	18	R01|18	0.95	BreakDancerMax-0.0.1r61	intergenic
SSR41	scaffold_9	44772812	16+5-	scaffold_9	44773380	2+12-	DEL	691	99	10	R01|10	0.91	BreakDancerMax-0.0.1r61	intergenic
SSR41	scaffold_9	44824666	16+3-	scaffold_9	44824660	16+3-	INS	-129	33	3	R01|3	1	BreakDancerMax-0.0.1r61	intergenic
SSR41	scaffold_9	44984570	12+0-	scaffold_9	44985734	1+8-	DEL	1215	91	6	R01|6	1	BreakDancerMax-0.0.1r61	intergenic
SSR41	scaffold_9	45034513	13+0-	scaffold_9	45034703	2+11-	DEL	221	99	10	R01|10	0.91	BreakDancerMax-0.0.1r61	intergenic
SSR41	scaffold_9	45093663	25+2-	scaffold_9	45093698	6+27-	DEL	121	99	17	R01|17	1	BreakDancerMax-0.0.1r61	intergenic
SSR41	scaffold_9	47278163	15+0-	scaffold_9	47278246	4+22-	DEL	106	99	11	R01|11	0.92	BreakDancerMax-0.0.1r61	intergenic
SSR41	scaffold_9	47280966	2+0-	scaffold_9	47281227	0+2-	DEL	270	32	2	R01|2	1	BreakDancerMax-0.0.1r61	intron	Seita.9G416000.2
SSR41	scaffold_9	47303602	49+5-	scaffold_9	47303764	2+43-	DEL	288	99	32	R01|32	0.97	BreakDancerMax-0.0.1r61	intergenic
SSR41	scaffold_9	47342667	31+4-	scaffold_9	47343987	3+29-	DEL	1440	99	18	R01|18	0.95	BreakDancerMax-0.0.1r61	intergenic
SSR41	scaffold_9	47480857	24+1-	scaffold_9	47481255	0+25-	DEL	469	99	23	R01|23	1	BreakDancerMax-0.0.1r61	intergenic
SSR41	scaffold_9	47636647	37+3-	scaffold_9	47636878	7+37-	DEL	352	99	25	R01|25	0.96	BreakDancerMax-0.0.1r61	intergenic
SSR41	scaffold_9	47952929	14+2-	scaffold_9	47953052	2+12-	DEL	293	65	6	R01|6	1	BreakDancerMax-0.0.1r61	intergenic
SSR41	scaffold_9	48253624	8+4-	scaffold_9	48253608	8+4-	INS	-124	49	4	R01|4	1	BreakDancerMax-0.0.1r61	exon	Seita.9G427300.1
SSR41	scaffold_9	48560993	44+6-	scaffold_9	48561225	6+40-	DEL	358	99	27	R01|27	0.9	BreakDancerMax-0.0.1r61	intron	Seita.9G431800.1
SSR41	scaffold_9	48599363	47+1-	scaffold_9	48600038	6+42-	DEL	792	99	29	R01|29	0.94	BreakDancerMax-0.0.1r61	intergenic
SSR41	scaffold_9	48639075	18+2-	scaffold_9	48639238	5+20-	DEL	287	99	10	R01|10	0.91	BreakDancerMax-0.0.1r61	exon	Seita.9G432500.1
SSR41	scaffold_9	48683602	12+0-	scaffold_9	48683848	2+22-	DEL	283	99	10	R01|10	1	BreakDancerMax-0.0.1r61	intergenic
SSR41	scaffold_9	49073491	8+0-	scaffold_9	49073768	1+6-	DEL	316	54	4	R01|4	1	BreakDancerMax-0.0.1r61	intergenic
SSR41	scaffold_9	51071390	27+4-	scaffold_9	51071555	4+23-	DEL	281	99	16	R01|16	0.94	BreakDancerMax-0.0.1r61	intergenic
SSR41	scaffold_9	51196016	23+5-	scaffold_9	51196176	2+22-	DEL	273	99	12	R01|12	1	BreakDancerMax-0.0.1r61	intergenic
SSR41	scaffold_9	51485128	26+6-	scaffold_9	51485283	3+23-	DEL	169	99	20	R01|20	1	BreakDancerMax-0.0.1r61	intergenic
SSR41	scaffold_9	51756864	4+0-	scaffold_9	51757200	0+12-	DEL	344	56	4	R01|4	1	BreakDancerMax-0.0.1r61	intergenic
SSR41	scaffold_9	51756977	8+0-	scaffold_9	51757200	0+8-	DEL	337	48	4	R01|4	1	BreakDancerMax-0.0.1r61	intergenic
SSR41	scaffold_9	52156515	26+1-	scaffold_9	52156778	1+22-	DEL	391	99	16	R01|16	0.94	BreakDancerMax-0.0.1r61	exon	Seita.9G481600.1
SSR41	scaffold_9	52208408	14+0-	scaffold_9	52213709	0+13-	DEL	5353	99	10	R01|10	1	BreakDancerMax-0.0.1r61	intergenic
SSR41	scaffold_9	52314160	26+4-	scaffold_9	52314389	5+24-	DEL	343	99	13	R01|13	1	BreakDancerMax-0.0.1r61	intergenic
SSR41	scaffold_9	54120889	13+0-	scaffold_9	54121127	3+12-	DEL	353	75	6	R01|6	1	BreakDancerMax-0.0.1r61	intergenic
SSR41	scaffold_9	54250319	39+7-	scaffold_9	54250552	4+35-	DEL	362	99	22	R01|22	1	BreakDancerMax-0.0.1r61	intergenic
SSR41	scaffold_9	54535081	23+1-	scaffold_9	54535314	3+19-	DEL	355	99	13	R01|13	1	BreakDancerMax-0.0.1r61	intergenic
SSR41	scaffold_9	55317698	21+1-	scaffold_9	55317605	0+10-	INS	-116	99	11	R01|11	1	BreakDancerMax-0.0.1r61	intergenic
SSR41	scaffold_9	56472670	32+1-	scaffold_9	56473193	0+20-	DEL	546	99	13	R01|13	1	BreakDancerMax-0.0.1r61	intergenic
SSR41	scaffold_9	57161621	3+0-	scaffold_9	57161542	3+2-	INS	-107	26	2	R01|2	1	BreakDancerMax-0.0.1r61	intergenic
SSR41	scaffold_9	57366494	21+8-	scaffold_9	57366733	3+24-	INS	-117	99	11	R01|11	1	BreakDancerMax-0.0.1r61	intergenic
SSR41	scaffold_9	57399060	25+0-	scaffold_9	57399302	14+35-	DEL	323	99	20	R01|20	0.95	BreakDancerMax-0.0.1r61	intron	Seita.9G558500.1
SSR41	scaffold_9	57875679	3+1-	scaffold_9	57875610	0+2-	INS	-109	43	3	R01|3	1	BreakDancerMax-0.0.1r61	intron	Seita.9G565400.1
SSR41	scaffold_9	58865804	21+3-	scaffold_9	58865802	21+3-	INS	-127	33	3	R01|3	1	BreakDancerMax-0.0.1r61	intron	Seita.9G580600.2
