# Supplementary material for: Genome-Wide DNA Polymorphism Analysis and Molecular Marker Development for the Setaria italica Variety “SSR41” and Positional Cloning of the Setaria White Leaf Sheath Gene SiWLS1
Source: Front Plant Sci. 2021 Nov 11;12:743782. doi: 10.3389/fpls.2021.743782 (PMC8632227; doi:10.3389/fpls.2021.743782)
Supplement: Supplementary file 11 [file Table_6.XLSX]

## Sheet: High-effect SNP
Supplementary Table S6. Detailed information of large-effect genome variations identified by ‘SSR41’ resequencing.
##INFO=<ID=SNPEFF_IMPACT,Number=1,Type=String,Description="Impact of the highest-impact effect resulting from the current variant [MODIFIER, LOW, MODERATE, HIGH]">
Chr	Position	marker	ref	alt	quality	check	annotation1	annotation2	annotation3	GeneID
scaffold_1	179651	.	C	T	1960.77	PASS	AC=2;AF=1.00;AN=2;DP=53;FS=0.000;MLEAC=2;MLEAF=1.00;MQ=60.00;QD=26.94;SNPEFF_CODON_CHANGE=610;SNPEFF_EFFECT=UPSTREAM;SNPEFF_FUNCTIONAL_CLASS=NONE;SNPEFF_GENE_NAME=Seita.1G002500.1.CDS.1;SNPEFF_IMPACT=MODIFIER;SNPEFF_TRANSCRIPT_ID=Transcript_Seita.1G002500.1.CDS.1;SOR=1.179;ANN=T|splice_donor_variant&intron_variant|HIGH|Seita.1G002500|Seita.1G002500.v2.2|transcript|Seita.1G002500.1.v2.2|Coding|1/1…	GT:AD:DP:GQ:PL	1/1:0,52:52:99:1951,156,0	Seita.1G002500
scaffold_1	445329	.	G	A	1070.77	PASS	AC=2;AF=1.00;AN=2;DP=28;FS=0.000;MLEAC=2;MLEAF=1.00;MQ=60.00;QD=31.41;SNPEFF_CODON_CHANGE=4636;SNPEFF_EFFECT=UPSTREAM;SNPEFF_FUNCTIONAL_CLASS=NONE;SNPEFF_GENE_NAME=Seita.1G006300.1.CDS.1;SNPEFF_IMPACT=MODIFIER;SNPEFF_TRANSCRIPT_ID=Transcript_Seita.1G006300.1.CDS.1;SOR=1.781;ANN=A|splice_acceptor_variant&intron_variant|HIGH|Seita.1G006400|Seita.1G006400.v2.2|transcript|Seita.1G006400.1.v2.2|Coding…	GT:AD:DP:GQ:PL	1/1:0,27:27:81:1099,81,0	Seita.1G006400
scaffold_1	739755	.	G	A	2647.77	PASS	AC=2;AF=1.00;AN=2;DP=65;FS=0.000;MLEAC=2;MLEAF=1.00;MQ=60.00;QD=31.71;SNPEFF_CODON_CHANGE=627;SNPEFF_EFFECT=DOWNSTREAM;SNPEFF_FUNCTIONAL_CLASS=NONE;SNPEFF_GENE_NAME=Seita.1G009700.1.CDS.1;SNPEFF_IMPACT=MODIFIER;SNPEFF_TRANSCRIPT_ID=Transcript_Seita.1G009700.1.CDS.1;SOR=0.723;ANN=A|stop_gained|HIGH|Seita.1G009700|Seita.1G009700.v2.2|transcript|Seita.1G009700.1.v2.2|Coding|3/3|c.764G>A|p.Trp255*|76…	GT:AD:DP:GQ:PL	1/1:0,65:65:99:2676,196,0	Seita.1G009700
scaffold_1	842911	.	A	G	574.77	PASS	AC=2;AF=1.00;AN=2;DP=16;FS=0.000;MLEAC=2;MLEAF=1.00;MQ=56.96;QD=34.34;SNPEFF_CODON_CHANGE=173;SNPEFF_EFFECT=DOWNSTREAM;SNPEFF_FUNCTIONAL_CLASS=NONE;SNPEFF_GENE_NAME=Seita.1G010900.1.CDS.1;SNPEFF_IMPACT=MODIFIER;SNPEFF_TRANSCRIPT_ID=Transcript_Seita.1G010900.1.CDS.1;SOR=1.911;ANN=G|stop_lost&splice_region_variant|HIGH|Seita.1G010900|Seita.1G010900.v2.2|transcript|Seita.1G010900.1.v2.2|Coding|2/2|c…	GT:AD:DP:GQ:PL	1/1:0,15:15:45:614,45,0	Seita.1G010900
scaffold_1	932089	.	C	T	1660.77	PASS	AC=2;AF=1.00;AN=2;DP=41;FS=0.000;MLEAC=2;MLEAF=1.00;MQ=60.00;QD=32.41;SNPEFF_CODON_CHANGE=2668;SNPEFF_EFFECT=DOWNSTREAM;SNPEFF_FUNCTIONAL_CLASS=NONE;SNPEFF_GENE_NAME=Seita.1G012000.1.CDS.1;SNPEFF_IMPACT=MODIFIER;SNPEFF_TRANSCRIPT_ID=Transcript_Seita.1G012000.1.CDS.1;SOR=1.845;ANN=T|splice_acceptor_variant&intron_variant|HIGH|Seita.1G012000|Seita.1G012000.v2.2|transcript|Seita.1G012000.2.v2.2|Codi…	GT:AD:DP:GQ:PL	1/1:0,41:41:99:1689,123,0	Seita.1G012000
scaffold_1	7119424	.	T	C	2040.77	PASS	AC=2;AF=1.00;AN=2;DP=54;FS=0.000;MLEAC=2;MLEAF=1.00;MQ=60.00;QD=35.79;SNPEFF_CODON_CHANGE=2379;SNPEFF_EFFECT=UPSTREAM;SNPEFF_FUNCTIONAL_CLASS=NONE;SNPEFF_GENE_NAME=Seita.1G078800.1.CDS.1;SNPEFF_IMPACT=MODIFIER;SNPEFF_TRANSCRIPT_ID=Transcript_Seita.1G078800.1.CDS.1;SOR=0.931;ANN=C|splice_acceptor_variant&intron_variant|HIGH|Seita.1G078700|Seita.1G078700.v2.2|transcript|Seita.1G078700.1.v2.2|Coding…	GT:AD:DP:GQ:PL	1/1:0,53:53:99:2030,159,0	Seita.1G078700
scaffold_1	7506988	.	T	C	1607.77	PASS	AC=2;AF=1.00;AN=2;DP=41;FS=0.000;MLEAC=2;MLEAF=1.00;MQ=60.00;QD=31.91;SNPEFF_CODON_CHANGE=2841;SNPEFF_EFFECT=UPSTREAM;SNPEFF_FUNCTIONAL_CLASS=NONE;SNPEFF_GENE_NAME=Seita.1G084600.1.CDS.1;SNPEFF_IMPACT=MODIFIER;SNPEFF_TRANSCRIPT_ID=Transcript_Seita.1G084600.1.CDS.1;SOR=1.075;ANN=C|splice_donor_variant&intron_variant|HIGH|Seita.1G084500|Seita.1G084500.v2.2|transcript|Seita.1G084500.1.v2.2|Coding|1/…	GT:AD:DP:GQ:PL	1/1:0,41:41:99:1636,123,0	Seita.1G084500
scaffold_1	7520629	.	C	T	1628.77	PASS	AC=2;AF=1.00;AN=2;DP=42;FS=0.000;MLEAC=2;MLEAF=1.00;MQ=60.26;QD=25.20;SNPEFF_CODON_CHANGE=503;SNPEFF_EFFECT=DOWNSTREAM;SNPEFF_FUNCTIONAL_CLASS=NONE;SNPEFF_GENE_NAME=Seita.1G084800.1.CDS.1;SNPEFF_IMPACT=MODIFIER;SNPEFF_TRANSCRIPT_ID=Transcript_Seita.1G084800.1.CDS.1;SOR=0.788;ANN=T|stop_gained|HIGH|Seita.1G084800|Seita.1G084800.v2.2|transcript|Seita.1G084800.1.v2.2|Coding|2/4|c.496C>T|p.Arg166*|49…	GT:AD:DP:GQ:PL	1/1:0,42:42:99:1657,126,0	Seita.1G084800
scaffold_1	7571774	.	G	T	672.77	PASS	AC=2;AF=1.00;AN=2;DP=21;FS=0.000;MLEAC=2;MLEAF=1.00;MQ=42.13;QD=32.04;SNPEFF_AMINO_ACID_CHANGE=Y29*;SNPEFF_CODON_CHANGE=taC/taA;SNPEFF_EFFECT=STOP_GAINED;SNPEFF_EXON_ID=1;SNPEFF_FUNCTIONAL_CLASS=NONSENSE;SNPEFF_GENE_NAME=Seita.1G085200.1.CDS.2;SNPEFF_IMPACT=HIGH;SNPEFF_TRANSCRIPT_ID=Transcript_Seita.1G085200.1.CDS.2;SOR=0.990;ANN=T|stop_gained|HIGH|Seita.1G085200|Seita.1G085200.v2.2|transcript|Se…	GT:AD:DP:GQ:PL	1/1:0,21:21:63:701,63,0	Seita.1G085200
scaffold_1	8781978	.	C	G	2803.77	PASS	AC=2;AF=1.00;AN=2;DP=70;FS=0.000;MLEAC=2;MLEAF=1.00;MQ=60.00;QD=28.91;SNPEFF_CODON_CHANGE=4037;SNPEFF_EFFECT=DOWNSTREAM;SNPEFF_FUNCTIONAL_CLASS=NONE;SNPEFF_GENE_NAME=Seita.1G101000.1.CDS.1;SNPEFF_IMPACT=MODIFIER;SNPEFF_TRANSCRIPT_ID=Transcript_Seita.1G101000.1.CDS.1;SOR=1.931;ANN=G|splice_acceptor_variant&intron_variant|HIGH|Seita.1G100900|Seita.1G100900.v2.2|transcript|Seita.1G100900.1.v2.2|Codi…	GT:AD:DP:GQ:PL	1/1:0,69:69:99:2800,208,0	Seita.1G100900
scaffold_1	9223233	.	C	T	1609.77	PASS	AC=2;AF=1.00;AN=2;BaseQRankSum=-1.349;ClippingRankSum=1.570;DP=45;FS=11.761;MLEAC=2;MLEAF=1.00;MQ=52.11;MQRankSum=2.286;QD=27.19;ReadPosRankSum=0.688;SNPEFF_AMINO_ACID_CHANGE=W12*;SNPEFF_CODON_CHANGE=tgG/tgA;SNPEFF_EFFECT=STOP_GAINED;SNPEFF_EXON_ID=1;SNPEFF_FUNCTIONAL_CLASS=NONSENSE;SNPEFF_GENE_NAME=Seita.1G106400.1.CDS.1;SNPEFF_IMPACT=HIGH;SNPEFF_TRANSCRIPT_ID=Transcript_Seita.1G106400.1.CDS.1;S…	GT:AD:DP:GQ:PL	1/1:2,43:45:77:1638,77,0	Seita.1G106400
scaffold_1	9910817	.	C	T	1344.77	PASS	AC=2;AF=1.00;AN=2;DP=31;FS=0.000;MLEAC=2;MLEAF=1.00;MQ=57.79;QD=26.83;SNPEFF_CODON_CHANGE=56;SNPEFF_EFFECT=DOWNSTREAM;SNPEFF_FUNCTIONAL_CLASS=NONE;SNPEFF_GENE_NAME=Seita.1G113800.1.CDS.1;SNPEFF_IMPACT=MODIFIER;SNPEFF_TRANSCRIPT_ID=Transcript_Seita.1G113800.1.CDS.1;SOR=0.892;ANN=T|stop_gained|HIGH|Seita.1G113800|Seita.1G113800.v2.2|transcript|Seita.1G113800.1.v2.2|Coding|2/2|c.196C>T|p.Gln66*|196/…	GT:AD:DP:GQ:PL	1/1:0,29:29:90:1302,90,0	Seita.1G113800
scaffold_1	9936160	.	T	G	1970.77	PASS	AC=2;AF=1.00;AN=2;DP=51;FS=0.000;MLEAC=2;MLEAF=1.00;MQ=60.00;QD=30.86;SNPEFF_AMINO_ACID_CHANGE=M1R;SNPEFF_CODON_CHANGE=aTg/aGg;SNPEFF_EFFECT=START_LOST;SNPEFF_EXON_ID=1;SNPEFF_FUNCTIONAL_CLASS=MISSENSE;SNPEFF_GENE_NAME=Seita.1G114100.1.CDS.1;SNPEFF_IMPACT=HIGH;SNPEFF_TRANSCRIPT_ID=Transcript_Seita.1G114100.1.CDS.1;SOR=0.994;ANN=G|start_lost|HIGH|Seita.1G114100|Seita.1G114100.v2.2|transcript|Seita…	GT:AD:DP:GQ:PL	1/1:0,51:51:99:1999,153,0	Seita.1G114100
scaffold_1	9951722	.	G	A	1291.96	PASS	AC=2;AF=1.00;AN=2;BaseQRankSum=-2.026;ClippingRankSum=-0.977;DP=43;FS=12.588;MLEAC=2;MLEAF=1.00;MQ=50.36;MQRankSum=1.597;QD=30.05;ReadPosRankSum=0.739;SNPEFF_AMINO_ACID_CHANGE=M1I;SNPEFF_CODON_CHANGE=atG/atA;SNPEFF_EFFECT=START_LOST;SNPEFF_EXON_ID=1;SNPEFF_FUNCTIONAL_CLASS=MISSENSE;SNPEFF_GENE_NAME=Seita.1G114600.1.CDS.1;SNPEFF_IMPACT=HIGH;SNPEFF_TRANSCRIPT_ID=Transcript_Seita.1G114600.1.CDS.1;SO…	GT:AD:DP:GQ:PL	1/1:3,40:43:5:1319,5,0	Seita.1G114600
scaffold_1	12696313	.	G	A	2006.77	PASS	AC=2;AF=1.00;AN=2;DP=54;FS=0.000;MLEAC=2;MLEAF=1.00;MQ=60.00;QD=27.12;SNPEFF_AMINO_ACID_CHANGE=R87*;SNPEFF_CODON_CHANGE=Cga/Tga;SNPEFF_EFFECT=STOP_GAINED;SNPEFF_EXON_ID=1;SNPEFF_FUNCTIONAL_CLASS=NONSENSE;SNPEFF_GENE_NAME=Seita.1G133100.1.CDS.1;SNPEFF_IMPACT=HIGH;SNPEFF_TRANSCRIPT_ID=Transcript_Seita.1G133100.1.CDS.1;SOR=0.767;ANN=A|stop_gained|HIGH|Seita.1G133100|Seita.1G133100.v2.2|transcript|Se…	GT:AD:DP:GQ:PL	1/1:0,54:54:99:2035,162,0	Seita.1G133100
scaffold_1	23989509	.	G	T	1994.77	PASS	AC=2;AF=1.00;AN=2;DP=52;FS=0.000;MLEAC=2;MLEAF=1.00;MQ=60.00;QD=27.71;SNPEFF_AMINO_ACID_CHANGE=E111*;SNPEFF_CODON_CHANGE=Gaa/Taa;SNPEFF_EFFECT=STOP_GAINED;SNPEFF_EXON_ID=1;SNPEFF_FUNCTIONAL_CLASS=NONSENSE;SNPEFF_GENE_NAME=Seita.1G167600.1.CDS.1;SNPEFF_IMPACT=HIGH;SNPEFF_TRANSCRIPT_ID=Transcript_Seita.1G167600.1.CDS.1;SOR=0.693;ANN=T|stop_gained|HIGH|Seita.1G167600|Seita.1G167600.v2.2|transcript|S…	GT:AD:DP:GQ:PL	1/1:0,52:52:99:2023,156,0	Seita.1G167600
scaffold_1	24535947	.	C	T	1064.77	PASS	AC=2;AF=1.00;AN=2;DP=27;FS=0.000;MLEAC=2;MLEAF=1.00;MQ=60.00;QD=31.83;SNPEFF_AMINO_ACID_CHANGE=Q4*;SNPEFF_CODON_CHANGE=Cag/Tag;SNPEFF_EFFECT=STOP_GAINED;SNPEFF_EXON_ID=1;SNPEFF_FUNCTIONAL_CLASS=NONSENSE;SNPEFF_GENE_NAME=Seita.1G171600.1.CDS.2;SNPEFF_IMPACT=HIGH;SNPEFF_TRANSCRIPT_ID=Transcript_Seita.1G171600.1.CDS.2;SOR=0.922;ANN=T|stop_gained|HIGH|Seita.1G171600|Seita.1G171600.v2.2|transcript|Sei…	GT:AD:DP:GQ:PL	1/1:0,27:27:81:1093,81,0	Seita.1G171600
scaffold_1	25022396	.	G	T	1697.77	PASS	AC=2;AF=1.00;AN=2;DP=46;FS=0.000;MLEAC=2;MLEAF=1.00;MQ=60.00;QD=25.15;SNPEFF_CODON_CHANGE=191;SNPEFF_EFFECT=UPSTREAM;SNPEFF_FUNCTIONAL_CLASS=NONE;SNPEFF_GENE_NAME=Seita.1G173500.1.CDS.2;SNPEFF_IMPACT=MODIFIER;SNPEFF_TRANSCRIPT_ID=Transcript_Seita.1G173500.1.CDS.2;SOR=1.464;ANN=T|stop_gained|HIGH|Seita.1G173500|Seita.1G173500.v2.2|transcript|Seita.1G173500.1.v2.2|Coding|1/2|c.115G>T|p.Glu39*|115/2…	GT:AD:DP:GQ:PL	1/1:0,46:46:99:1726,137,0	Seita.1G173500
scaffold_1	25381155	.	A	G	152.03	PASS	AC=2;AF=1.00;AN=2;DP=4;FS=0.000;MLEAC=2;MLEAF=1.00;MQ=60.00;QD=29.21;SNPEFF_EFFECT=INTERGENIC;SNPEFF_FUNCTIONAL_CLASS=NONE;SNPEFF_IMPACT=MODIFIER;SOR=0.693;ANN=G|splice_acceptor_variant&intron_variant|HIGH|Seita.1G176000|Seita.1G176000.v2.2|transcript|Seita.1G176000.1.v2.2|Coding|1/4|c.32-2A>G||||||,G|intron_variant|MODIFIER|Seita.1G175900|Seita.1G175900.v2.2|transcript|Seita.1G175900.1.v2.2|Codi…	GT:AD:DP:GQ:PL	.:.:.:.:.	Seita.1G176000
scaffold_1	25383745	.	C	T	1461.77	PASS	AC=2;AF=1.00;AN=2;DP=34;FS=0.000;MLEAC=2;MLEAF=1.00;MQ=60.32;QD=29.66;SNPEFF_AMINO_ACID_CHANGE=R69*;SNPEFF_CODON_CHANGE=Cga/Tga;SNPEFF_EFFECT=STOP_GAINED;SNPEFF_EXON_ID=1;SNPEFF_FUNCTIONAL_CLASS=NONSENSE;SNPEFF_GENE_NAME=Seita.1G176000.1.CDS.5;SNPEFF_IMPACT=HIGH;SNPEFF_TRANSCRIPT_ID=Transcript_Seita.1G176000.1.CDS.5;SOR=0.811;ANN=T|stop_gained|HIGH|Seita.1G176000|Seita.1G176000.v2.2|transcript|Se…	GT:AD:DP:GQ:PL	1/1:0,33:33:99:1480,102,0	Seita.1G176000
scaffold_1	26505399	.	C	T	1828.77	PASS	AC=2;AF=1.00;AN=2;BaseQRankSum=-1.168;ClippingRankSum=-0.040;DP=49;FS=3.782;MLEAC=2;MLEAF=1.00;MQ=57.43;MQRankSum=1.652;QD=24.84;ReadPosRankSum=0.685;SNPEFF_AMINO_ACID_CHANGE=W16*;SNPEFF_CODON_CHANGE=tGg/tAg;SNPEFF_EFFECT=STOP_GAINED;SNPEFF_EXON_ID=1;SNPEFF_FUNCTIONAL_CLASS=NONSENSE;SNPEFF_GENE_NAME=Seita.1G184200.1.CDS.4;SNPEFF_IMPACT=HIGH;SNPEFF_TRANSCRIPT_ID=Transcript_Seita.1G184200.1.CDS.4;S…	GT:AD:DP:GQ:PL	1/1:1,42:43:87:1857,87,0	Seita.1G184200
scaffold_1	27855092	.	C	T	396.77	PASS	AC=2;AF=1.00;AN=2;DP=40;FS=0.000;MLEAC=2;MLEAF=1.00;MQ=60.00;QD=9.92;SNPEFF_CODON_CHANGE=4088;SNPEFF_EFFECT=UPSTREAM;SNPEFF_FUNCTIONAL_CLASS=NONE;SNPEFF_GENE_NAME=Seita.1G197600.1.CDS.1;SNPEFF_IMPACT=MODIFIER;SNPEFF_TRANSCRIPT_ID=Transcript_Seita.1G197600.1.CDS.1;SOR=3.258;ANN=T|stop_gained|HIGH|Seita.1G197700|Seita.1G197700.v2.2|transcript|Seita.1G197700.1.v2.2|Coding|2/6|c.103C>T|p.Gln35*|103/1…	GT:AD:DP:GQ:PL	1/1:0,10:10:30:425,30,0	Seita.1G197700
scaffold_1	27885525	.	C	T	1798.77	PASS	AC=2;AF=1.00;AN=2;DP=46;FS=0.000;MLEAC=2;MLEAF=1.00;MQ=60.00;QD=31.76;SNPEFF_CODON_CHANGE=3062;SNPEFF_EFFECT=DOWNSTREAM;SNPEFF_FUNCTIONAL_CLASS=NONE;SNPEFF_GENE_NAME=Seita.1G198100.1.CDS.1;SNPEFF_IMPACT=MODIFIER;SNPEFF_TRANSCRIPT_ID=Transcript_Seita.1G198100.1.CDS.1;SOR=1.203;ANN=T|splice_donor_variant&intron_variant|HIGH|Seita.1G198200|Seita.1G198200.v2.2|transcript|Seita.1G198200.1.v2.2|Coding|…	GT:AD:DP:GQ:PL	1/1:0,46:46:99:1827,138,0	Seita.1G198200
scaffold_1	27988005	.	A	C	1130.77	PASS	AC=2;AF=1.00;AN=2;DP=35;FS=0.000;MLEAC=2;MLEAF=1.00;MQ=60.00;QD=32.31;SNPEFF_AMINO_ACID_CHANGE=Y29*;SNPEFF_CODON_CHANGE=taT/taG;SNPEFF_EFFECT=STOP_GAINED;SNPEFF_EXON_ID=1;SNPEFF_FUNCTIONAL_CLASS=NONSENSE;SNPEFF_GENE_NAME=Seita.1G199600.1.CDS.2;SNPEFF_IMPACT=HIGH;SNPEFF_TRANSCRIPT_ID=Transcript_Seita.1G199600.1.CDS.2;SOR=1.942;ANN=C|stop_gained|HIGH|Seita.1G199600|Seita.1G199600.v2.2|transcript|Se…	GT:AD:DP:GQ:PL	1/1:0,29:29:87:1159,87,0	Seita.1G199600
scaffold_1	29450187	.	G	T	2035.77	PASS	AC=2;AF=1.00;AN=2;DP=54;FS=0.000;MLEAC=2;MLEAF=1.00;MQ=60.00;QD=29.17;SNPEFF_CODON_CHANGE=268;SNPEFF_EFFECT=UPSTREAM;SNPEFF_FUNCTIONAL_CLASS=NONE;SNPEFF_GENE_NAME=Seita.1G214400.1.CDS.1;SNPEFF_IMPACT=MODIFIER;SNPEFF_TRANSCRIPT_ID=Transcript_Seita.1G214400.1.CDS.1;SOR=1.329;ANN=T|splice_donor_variant&intron_variant|HIGH|Seita.1G214400|Seita.1G214400.v2.2|transcript|Seita.1G214400.1.v2.2|Coding|3/5…	GT:AD:DP:GQ:PL	1/1:0,53:53:99:2024,159,0	Seita.1G214400
scaffold_1	29612266	.	A	G	1171.77	PASS	AC=2;AF=1.00;AN=2;DP=33;FS=0.000;MLEAC=2;MLEAF=1.00;MQ=60.00;QD=28.22;SNPEFF_CODON_CHANGE=3294;SNPEFF_EFFECT=UPSTREAM;SNPEFF_FUNCTIONAL_CLASS=NONE;SNPEFF_GENE_NAME=Seita.1G217000.1.CDS.1;SNPEFF_IMPACT=MODIFIER;SNPEFF_TRANSCRIPT_ID=Transcript_Seita.1G217000.1.CDS.1;SOR=1.179;ANN=G|stop_lost|HIGH|Seita.1G216900|Seita.1G216900.v2.2|transcript|Seita.1G216900.1.v2.2|Coding|2/2|c.430T>C|p.Ter144Argext*…	GT:AD:DP:GQ:PL	1/1:0,33:33:99:1200,99,0	Seita.1G216900
scaffold_1	40158450	.	C	A	1179.77	PASS	AC=2;AF=1.00;AN=2;DP=37;FS=0.000;MLEAC=2;MLEAF=1.00;MQ=60.00;QD=31.89;SNPEFF_CODON_CHANGE=3026;SNPEFF_EFFECT=DOWNSTREAM;SNPEFF_FUNCTIONAL_CLASS=NONE;SNPEFF_GENE_NAME=Seita.1G347100.1.CDS.1;SNPEFF_IMPACT=MODIFIER;SNPEFF_TRANSCRIPT_ID=Transcript_Seita.1G347100.1.CDS.1;SOR=1.270;ANN=A|stop_gained|HIGH|Seita.1G347200|Seita.1G347200.v2.2|transcript|Seita.1G347200.1.v2.2|Coding|3/3|c.394G>T|p.Gly132*|1…	GT:AD:DP:GQ:PL	1/1:0,34:34:99:1157,102,0	Seita.1G347200
scaffold_1	40424077	.	T	C	842.77	PASS	AC=2;AF=1.00;AN=2;DP=22;FS=0.000;MLEAC=2;MLEAF=1.00;MQ=60.00;QD=26.08;SNPEFF_AMINO_ACID_CHANGE=*368Q;SNPEFF_CODON_CHANGE=Taa/Caa;SNPEFF_EFFECT=STOP_LOST;SNPEFF_EXON_ID=1;SNPEFF_FUNCTIONAL_CLASS=MISSENSE;SNPEFF_GENE_NAME=Seita.1G350900.1.CDS.1;SNPEFF_IMPACT=HIGH;SNPEFF_TRANSCRIPT_ID=Transcript_Seita.1G350900.1.CDS.1;SOR=2.737;ANN=C|stop_lost&splice_region_variant|HIGH|Seita.1G350900|Seita.1G350900…	GT:AD:DP:GQ:PL	1/1:0,21:21:63:836,63,0	Seita.1G350900
scaffold_1	40469110	.	C	G	849.77	PASS	AC=2;AF=1.00;AN=2;DP=31;FS=0.000;MLEAC=2;MLEAF=1.00;MQ=60.00;QD=27.41;SNPEFF_AMINO_ACID_CHANGE=S43*;SNPEFF_CODON_CHANGE=tCa/tGa;SNPEFF_EFFECT=STOP_GAINED;SNPEFF_EXON_ID=1;SNPEFF_FUNCTIONAL_CLASS=NONSENSE;SNPEFF_GENE_NAME=Seita.1G351500.1.CDS.2;SNPEFF_IMPACT=HIGH;SNPEFF_TRANSCRIPT_ID=Transcript_Seita.1G351500.1.CDS.2;SOR=1.893;ANN=G|stop_gained|HIGH|Seita.1G351500|Seita.1G351500.v2.2|transcript|Se…	GT:AD:DP:GQ:PL	1/1:0,25:25:75:878,75,0	Seita.1G351500
scaffold_2	745901	.	C	T	1904.77	PASS	AC=2;AF=1.00;AN=2;DP=45;FS=0.000;MLEAC=2;MLEAF=1.00;MQ=60.00;QD=30.21;SNPEFF_CODON_CHANGE=588;SNPEFF_EFFECT=DOWNSTREAM;SNPEFF_FUNCTIONAL_CLASS=NONE;SNPEFF_GENE_NAME=Seita.2G011800.1.CDS.1;SNPEFF_IMPACT=MODIFIER;SNPEFF_TRANSCRIPT_ID=Transcript_Seita.2G011800.1.CDS.1;SOR=1.154;ANN=T|stop_gained&splice_region_variant|HIGH|Seita.2G011800|Seita.2G011800.v2.2|transcript|Seita.2G011800.1.v2.2|Coding|4/7…	GT:AD:DP:GQ:PL	1/1:0,44:44:99:1908,131,0	Seita.2G011800
scaffold_2	747086	.	T	C	1850.77	PASS	AC=2;AF=1.00;AN=2;DP=39;FS=0.000;MLEAC=2;MLEAF=1.00;MQ=60.00;QD=26.53;SNPEFF_CODON_CHANGE=1773;SNPEFF_EFFECT=DOWNSTREAM;SNPEFF_FUNCTIONAL_CLASS=NONE;SNPEFF_GENE_NAME=Seita.2G011800.1.CDS.1;SNPEFF_IMPACT=MODIFIER;SNPEFF_TRANSCRIPT_ID=Transcript_Seita.2G011800.1.CDS.1;SOR=0.850;ANN=C|splice_donor_variant&intron_variant|HIGH|Seita.2G011800|Seita.2G011800.v2.2|transcript|Seita.2G011800.1.v2.2|Coding|…	GT:AD:DP:GQ:PL	1/1:0,39:39:99:1844,123,0	Seita.2G011800
scaffold_2	747232	.	C	A	1726.77	PASS	AC=2;AF=1.00;AN=2;DP=39;FS=0.000;MLEAC=2;MLEAF=1.00;MQ=62.45;QD=34.19;SNPEFF_CODON_CHANGE=1919;SNPEFF_EFFECT=DOWNSTREAM;SNPEFF_FUNCTIONAL_CLASS=NONE;SNPEFF_GENE_NAME=Seita.2G011800.1.CDS.1;SNPEFF_IMPACT=MODIFIER;SNPEFF_TRANSCRIPT_ID=Transcript_Seita.2G011800.1.CDS.1;SOR=0.850;ANN=A|stop_gained|HIGH|Seita.2G011800|Seita.2G011800.v2.2|transcript|Seita.2G011800.1.v2.2|Coding|7/7|c.1797C>A|p.Tyr599*|…	GT:AD:DP:GQ:PL	1/1:0,39:39:99:1755,117,0	Seita.2G011800
scaffold_2	747263	.	C	T	1684.77	PASS	AC=2;AF=1.00;AN=2;DP=39;FS=0.000;MLEAC=2;MLEAF=1.00;MQ=64.03;QD=29.69;SNPEFF_CODON_CHANGE=1950;SNPEFF_EFFECT=DOWNSTREAM;SNPEFF_FUNCTIONAL_CLASS=NONE;SNPEFF_GENE_NAME=Seita.2G011800.1.CDS.1;SNPEFF_IMPACT=MODIFIER;SNPEFF_TRANSCRIPT_ID=Transcript_Seita.2G011800.1.CDS.1;SOR=0.743;ANN=T|stop_gained|HIGH|Seita.2G011800|Seita.2G011800.v2.2|transcript|Seita.2G011800.1.v2.2|Coding|7/7|c.1828C>T|p.Arg610*|…	GT:AD:DP:GQ:PL	1/1:0,39:39:99:1713,117,0	Seita.2G011800
scaffold_2	1104430	.	G	C	3527.77	PASS	AC=2;AF=1.00;AN=2;DP=91;FS=0.000;MLEAC=2;MLEAF=1.00;MQ=60.12;QD=29.60;SNPEFF_CODON_CHANGE=1209;SNPEFF_EFFECT=DOWNSTREAM;SNPEFF_FUNCTIONAL_CLASS=NONE;SNPEFF_GENE_NAME=Seita.2G014900.1.CDS.1;SNPEFF_IMPACT=MODIFIER;SNPEFF_TRANSCRIPT_ID=Transcript_Seita.2G014900.1.CDS.1;SOR=1.130;ANN=C|stop_gained|HIGH|Seita.2G014900|Seita.2G014900.v2.2|transcript|Seita.2G014900.1.v2.2|Coding|3/3|c.1290C>G|p.Tyr430*|…	GT:AD:DP:GQ:PL	1/1:0,91:91:99:3556,274,0	Seita.2G014900
scaffold_2	2693697	.	A	C	107.28	PASS	AC=2;AF=1.00;AN=2;DP=3;FS=0.000;MLEAC=2;MLEAF=1.00;MQ=60.00;QD=26.28;SNPEFF_EFFECT=INTERGENIC;SNPEFF_FUNCTIONAL_CLASS=NONE;SNPEFF_IMPACT=MODIFIER;SOR=2.833;ANN=C|splice_acceptor_variant&intron_variant|HIGH|Seita.2G032900|Seita.2G032900.v2.2|transcript|Seita.2G032900.1.v2.2|Coding|1/1|c.140-2A>C||||||,C|upstream_gene_variant|MODIFIER|Seita.2G033000|Seita.2G033000.v2.2|transcript|Seita.2G033000.1.v…	GT:AD:DP:GQ:PL	.:.:.:.:.	Seita.2G032900
scaffold_2	3181771	.	A	G	2896.77	PASS	AC=2;AF=1.00;AN=2;DP=65;FS=0.000;MLEAC=2;MLEAF=1.00;MQ=60.00;QD=32.61;SNPEFF_CODON_CHANGE=4825;SNPEFF_EFFECT=DOWNSTREAM;SNPEFF_FUNCTIONAL_CLASS=NONE;SNPEFF_GENE_NAME=Seita.2G038400.1.CDS.1;SNPEFF_IMPACT=MODIFIER;SNPEFF_TRANSCRIPT_ID=Transcript_Seita.2G038400.1.CDS.1;SOR=1.341;ANN=G|splice_acceptor_variant&intron_variant|HIGH|Seita.2G038400|Seita.2G038400.v2.2|transcript|Seita.2G038400.1.v2.2|Codi…	GT:AD:DP:GQ:PL	1/1:0,64:64:99:2880,193,0	Seita.2G038400
scaffold_2	3545135	.	C	G	974.77	PASS	AC=2;AF=1.00;AN=2;DP=26;FS=0.000;MLEAC=2;MLEAF=1.00;MQ=60.00;QD=27.75;SNPEFF_CODON_CHANGE=3586;SNPEFF_EFFECT=DOWNSTREAM;SNPEFF_FUNCTIONAL_CLASS=NONE;SNPEFF_GENE_NAME=Seita.2G044000.1.CDS.1;SNPEFF_IMPACT=MODIFIER;SNPEFF_TRANSCRIPT_ID=Transcript_Seita.2G044000.1.CDS.1;SOR=1.445;ANN=G|stop_gained|HIGH|Seita.2G044100|Seita.2G044100.v2.2|transcript|Seita.2G044100.1.v2.2|Coding|6/6|c.1658C>G|p.Ser553*|…	GT:AD:DP:GQ:PL	1/1:0,26:26:78:1003,78,0	Seita.2G044100
scaffold_2	3601985	.	G	A	2425.77	PASS	AC=2;AF=1.00;AN=2;DP=63;FS=0.000;MLEAC=2;MLEAF=1.00;MQ=60.00;QD=35.13;SNPEFF_CODON_CHANGE=438;SNPEFF_EFFECT=UPSTREAM;SNPEFF_FUNCTIONAL_CLASS=NONE;SNPEFF_GENE_NAME=Seita.2G044700.1.CDS.1;SNPEFF_IMPACT=MODIFIER;SNPEFF_TRANSCRIPT_ID=Transcript_Seita.2G044700.1.CDS.1;SOR=0.790;ANN=A|splice_donor_variant&intron_variant|HIGH|Seita.2G044700|Seita.2G044700.v2.2|transcript|Seita.2G044700.1.v2.2|Coding|1/9…	GT:AD:DP:GQ:PL	1/1:0,63:63:99:2454,189,0	Seita.2G044700
scaffold_2	3663599	.	C	T	1467.77	PASS	AC=2;AF=1.00;AN=2;DP=43;FS=0.000;MLEAC=2;MLEAF=1.00;MQ=60.00;QD=34.13;SNPEFF_AMINO_ACID_CHANGE=Q15*;SNPEFF_CODON_CHANGE=Cag/Tag;SNPEFF_EFFECT=STOP_GAINED;SNPEFF_EXON_ID=1;SNPEFF_FUNCTIONAL_CLASS=NONSENSE;SNPEFF_GENE_NAME=Seita.2G045400.1.CDS.1;SNPEFF_IMPACT=HIGH;SNPEFF_TRANSCRIPT_ID=Transcript_Seita.2G045400.1.CDS.1;SOR=1.179;ANN=T|stop_gained|HIGH|Seita.2G045400|Seita.2G045400.v2.2|transcript|Se…	GT:AD:DP:GQ:PL	1/1:0,42:42:99:1466,126,0	Seita.2G045400
scaffold_2	3690281	.	A	G	1343.77	PASS	AC=2;AF=1.00;AN=2;DP=34;FS=0.000;MLEAC=2;MLEAF=1.00;MQ=58.03;QD=32.08;SNPEFF_CODON_CHANGE=3131;SNPEFF_EFFECT=UPSTREAM;SNPEFF_FUNCTIONAL_CLASS=NONE;SNPEFF_GENE_NAME=Seita.2G045800.1.CDS.1;SNPEFF_IMPACT=MODIFIER;SNPEFF_TRANSCRIPT_ID=Transcript_Seita.2G045800.1.CDS.1;SOR=1.751;ANN=G|splice_acceptor_variant&intron_variant|HIGH|Seita.2G045700|Seita.2G045700.v2.2|transcript|Seita.2G045700.1.v2.2|Coding…	GT:AD:DP:GQ:PL	1/1:0,33:33:99:1372,99,0	Seita.2G045700
scaffold_2	3748794	.	A	G	1321.77	PASS	AC=2;AF=1.00;AN=2;DP=30;FS=0.000;MLEAC=2;MLEAF=1.00;MQ=59.07;QD=33.45;SNPEFF_AMINO_ACID_CHANGE=M1V;SNPEFF_CODON_CHANGE=Atg/Gtg;SNPEFF_EFFECT=START_LOST;SNPEFF_EXON_ID=1;SNPEFF_FUNCTIONAL_CLASS=MISSENSE;SNPEFF_GENE_NAME=Seita.2G046500.1.CDS.1;SNPEFF_IMPACT=HIGH;SNPEFF_TRANSCRIPT_ID=Transcript_Seita.2G046500.1.CDS.1;SOR=1.765;ANN=G|start_lost|HIGH|Seita.2G046500|Seita.2G046500.v2.2|transcript|Seita…	GT:AD:DP:GQ:PL	1/1:0,27:27:81:1215,81,0	Seita.2G046500
scaffold_2	3775002	.	G	A	1320.77	PASS	AC=2;AF=1.00;AN=2;DP=36;FS=0.000;MLEAC=2;MLEAF=1.00;MQ=60.00;QD=29.71;SNPEFF_CODON_CHANGE=544;SNPEFF_EFFECT=DOWNSTREAM;SNPEFF_FUNCTIONAL_CLASS=NONE;SNPEFF_GENE_NAME=Seita.2G047100.1.CDS.1;SNPEFF_IMPACT=MODIFIER;SNPEFF_TRANSCRIPT_ID=Transcript_Seita.2G047100.1.CDS.1;SOR=1.739;ANN=A|stop_gained|HIGH|Seita.2G047100|Seita.2G047100.v2.2|transcript|Seita.2G047100.1.v2.2|Coding|3/4|c.305G>A|p.Trp102*|86…	GT:AD:DP:GQ:PL	1/1:0,36:36:99:1349,108,0	Seita.2G047100
scaffold_2	3963842	.	G	A	193.84	PASS	AC=2;AF=1.00;AN=2;DP=6;FS=0.000;MLEAC=2;MLEAF=1.00;MQ=60.00;QD=32.31;SNPEFF_CODON_CHANGE=218;SNPEFF_EFFECT=DOWNSTREAM;SNPEFF_FUNCTIONAL_CLASS=NONE;SNPEFF_GENE_NAME=Seita.2G050100.1.CDS.1;SNPEFF_IMPACT=MODIFIER;SNPEFF_TRANSCRIPT_ID=Transcript_Seita.2G050100.1.CDS.1;SOR=0.693;ANN=A|stop_gained|HIGH|Seita.2G050100|Seita.2G050100.v2.2|transcript|Seita.2G050100.1.v2.2|Coding|2/2|c.524G>A|p.Trp175*|524…	GT:AD:DP:GQ:PL	1/1:0,5:5:15:198,15,0	Seita.2G050100
scaffold_2	4068556	.	C	T	1649.77	PASS	AC=2;AF=1.00;AN=2;DP=44;FS=0.000;MLEAC=2;MLEAF=1.00;MQ=60.00;QD=29.23;SNPEFF_CODON_CHANGE=2310;SNPEFF_EFFECT=DOWNSTREAM;SNPEFF_FUNCTIONAL_CLASS=NONE;SNPEFF_GENE_NAME=Seita.2G050600.1.CDS.1;SNPEFF_IMPACT=MODIFIER;SNPEFF_TRANSCRIPT_ID=Transcript_Seita.2G050600.1.CDS.1;SOR=2.007;ANN=T|stop_gained|HIGH|Seita.2G050600|Seita.2G050600.v2.2|transcript|Seita.2G050600.1.v2.2|Coding|4/4|c.890G>A|p.Trp297*|8…	GT:AD:DP:GQ:PL	1/1:0,41:41:99:1617,123,0	Seita.2G050600
scaffold_2	4068761	.	C	A	1186.77	PASS	AC=2;AF=1.00;AN=2;DP=26;FS=0.000;MLEAC=2;MLEAF=1.00;MQ=60.00;QD=29.16;SNPEFF_CODON_CHANGE=2105;SNPEFF_EFFECT=DOWNSTREAM;SNPEFF_FUNCTIONAL_CLASS=NONE;SNPEFF_GENE_NAME=Seita.2G050600.1.CDS.1;SNPEFF_IMPACT=MODIFIER;SNPEFF_TRANSCRIPT_ID=Transcript_Seita.2G050600.1.CDS.1;SOR=3.098;ANN=A|stop_gained|HIGH|Seita.2G050600|Seita.2G050600.v2.2|transcript|Seita.2G050600.1.v2.2|Coding|4/4|c.685G>T|p.Gly229*|6…	GT:AD:DP:GQ:PL	1/1:0,26:26:81:1215,81,0	Seita.2G050600
scaffold_2	4414791	.	C	T	2089.77	PASS	AC=2;AF=1.00;AN=2;DP=59;FS=0.000;MLEAC=2;MLEAF=1.00;MQ=60.00;QD=30.52;SNPEFF_EFFECT=INTERGENIC;SNPEFF_FUNCTIONAL_CLASS=NONE;SNPEFF_IMPACT=MODIFIER;SOR=1.179;ANN=T|splice_donor_variant&intron_variant|HIGH|Seita.2G054900|Seita.2G054900.v2.2|transcript|Seita.2G054900.1.v2.2|Coding|3/3|c.*49+2C>T||||||,T|upstream_gene_variant|MODIFIER|Seita.2G055000|Seita.2G055000.v2.2|transcript|Seita.2G055000.1.v2.…	GT:AD:DP:GQ:PL	1/1:0,58:58:99:2148,174,0	Seita.2G054900
scaffold_2	4418092	.	G	T	1809.77	PASS	AC=2;AF=1.00;AN=2;DP=41;FS=0.000;MLEAC=2;MLEAF=1.00;MQ=60.00;QD=30.15;SNPEFF_EFFECT=INTERGENIC;SNPEFF_FUNCTIONAL_CLASS=NONE;SNPEFF_IMPACT=MODIFIER;SOR=1.347;ANN=T|splice_acceptor_variant&intron_variant|HIGH|Seita.2G055000|Seita.2G055000.v2.2|transcript|Seita.2G055000.1.v2.2|Coding|1/1|c.84-1G>T||||||,T|downstream_gene_variant|MODIFIER|Seita.2G054900|Seita.2G054900.v2.2|transcript|Seita.2G054900.1…	GT:AD:DP:GQ:PL	1/1:0,41:41:99:1838,123,0	Seita.2G055000
scaffold_2	4769956	.	A	G	1514.77	PASS	AC=2;AF=1.00;AN=2;DP=43;FS=0.000;MLEAC=2;MLEAF=1.00;MQ=60.00;QD=30.75;SNPEFF_EFFECT=INTERGENIC;SNPEFF_FUNCTIONAL_CLASS=NONE;SNPEFF_IMPACT=MODIFIER;SOR=0.836;ANN=G|splice_acceptor_variant&intron_variant|HIGH|Seita.2G057900|Seita.2G057900.v2.2|transcript|Seita.2G057900.1.v2.2|Coding|2/2|c.123-2A>G||||||,G|upstream_gene_variant|MODIFIER|Seita.2G058000|Seita.2G058000.v2.2|transcript|Seita.2G058000.1.…	GT:AD:DP:GQ:PL	1/1:0,43:43:99:1543,129,0	Seita.2G057900
scaffold_2	4964054	.	C	T	1042.77	PASS	AC=2;AF=1.00;AN=2;DP=26;FS=0.000;MLEAC=2;MLEAF=1.00;MQ=60.00;QD=30.31;SNPEFF_CODON_CHANGE=313;SNPEFF_EFFECT=DOWNSTREAM;SNPEFF_FUNCTIONAL_CLASS=NONE;SNPEFF_GENE_NAME=Seita.2G059700.1.CDS.1;SNPEFF_IMPACT=MODIFIER;SNPEFF_TRANSCRIPT_ID=Transcript_Seita.2G059700.1.CDS.1;SOR=1.893;ANN=T|stop_gained|HIGH|Seita.2G059600|Seita.2G059600.v2.2|transcript|Seita.2G059600.1.v2.2|Coding|1/2|c.33G>A|p.Trp11*|33/1…	GT:AD:DP:GQ:PL	1/1:0,23:23:69:993,69,0	Seita.2G059600
scaffold_2	5053855	.	G	A	2566.77	PASS	AC=2;AF=1.00;AN=2;DP=64;FS=0.000;MLEAC=2;MLEAF=1.00;MQ=60.00;QD=33.77;SNPEFF_CODON_CHANGE=1539;SNPEFF_EFFECT=DOWNSTREAM;SNPEFF_FUNCTIONAL_CLASS=NONE;SNPEFF_GENE_NAME=Seita.2G060500.1.CDS.1;SNPEFF_IMPACT=MODIFIER;SNPEFF_TRANSCRIPT_ID=Transcript_Seita.2G060500.1.CDS.1;SOR=1.044;ANN=A|stop_gained|HIGH|Seita.2G060500|Seita.2G060500.v2.2|transcript|Seita.2G060500.1.v2.2|Coding|5/21|c.679C>T|p.Gln227*|…	GT:AD:DP:GQ:PL	1/1:0,63:63:99:2557,190,0	Seita.2G060500
scaffold_2	5242552	.	A	G	1344.77	PASS	AC=2;AF=1.00;AN=2;DP=31;FS=0.000;MLEAC=2;MLEAF=1.00;MQ=60.00;QD=35.90;SNPEFF_EFFECT=INTERGENIC;SNPEFF_FUNCTIONAL_CLASS=NONE;SNPEFF_IMPACT=MODIFIER;SOR=2.376;ANN=G|splice_donor_variant&intron_variant|HIGH|Seita.2G063400|Seita.2G063400.v2.2|transcript|Seita.2G063400.1.v2.2|Coding|1/1|c.77+2T>C||||||;LOF=(Seita.2G063400|Seita.2G063400.v2.2|1|1.00)	GT:AD:DP:GQ:PL	1/1:0,31:31:93:1373,93,0	Seita.2G063400
scaffold_2	5256773	.	A	G	1740.77	PASS	AC=2;AF=1.00;AN=2;DP=45;FS=0.000;MLEAC=2;MLEAF=1.00;MQ=60.00;QD=25.94;SNPEFF_CODON_CHANGE=588;SNPEFF_EFFECT=DOWNSTREAM;SNPEFF_FUNCTIONAL_CLASS=NONE;SNPEFF_GENE_NAME=Seita.2G063500.1.CDS.1;SNPEFF_IMPACT=MODIFIER;SNPEFF_TRANSCRIPT_ID=Transcript_Seita.2G063500.1.CDS.1;SOR=1.280;ANN=G|stop_lost&splice_region_variant|HIGH|Seita.2G063500|Seita.2G063500.v2.2|transcript|Seita.2G063500.1.v2.2|Coding|3/3|c…	GT:AD:DP:GQ:PL	1/1:0,45:45:99:1769,135,0	Seita.2G063500
scaffold_2	5264291	.	T	A	899.77	PASS	AC=2;AF=1.00;AN=2;DP=24;FS=0.000;MLEAC=2;MLEAF=1.00;MQ=60.00;QD=35.58;SNPEFF_CODON_CHANGE=3551;SNPEFF_EFFECT=DOWNSTREAM;SNPEFF_FUNCTIONAL_CLASS=NONE;SNPEFF_GENE_NAME=Seita.2G063700.1.CDS.1;SNPEFF_IMPACT=MODIFIER;SNPEFF_TRANSCRIPT_ID=Transcript_Seita.2G063700.1.CDS.1;SOR=2.124;ANN=A|stop_gained|HIGH|Seita.2G063600|Seita.2G063600.v2.2|transcript|Seita.2G063600.1.v2.2|Coding|2/4|c.211A>T|p.Arg71*|21…	GT:AD:DP:GQ:PL	1/1:0,24:24:72:928,72,0	Seita.2G063600
scaffold_2	5271775	.	G	C	1284.77	PASS	AC=2;AF=1.00;AN=2;DP=32;FS=0.000;MLEAC=2;MLEAF=1.00;MQ=60.00;QD=30.63;SNPEFF_AMINO_ACID_CHANGE=S120*;SNPEFF_CODON_CHANGE=tCa/tGa;SNPEFF_EFFECT=STOP_GAINED;SNPEFF_EXON_ID=1;SNPEFF_FUNCTIONAL_CLASS=NONSENSE;SNPEFF_GENE_NAME=Seita.2G063800.1.CDS.1;SNPEFF_IMPACT=HIGH;SNPEFF_TRANSCRIPT_ID=Transcript_Seita.2G063800.1.CDS.1;SOR=4.680;ANN=C|stop_gained|HIGH|Seita.2G063800|Seita.2G063800.v2.2|transcript|S…	GT:AD:DP:GQ:PL	1/1:0,32:32:96:1313,96,0	Seita.2G063800
scaffold_2	5356682	.	C	T	738.77	PASS	AC=2;AF=1.00;AN=2;DP=21;FS=0.000;MLEAC=2;MLEAF=1.00;MQ=60.00;QD=31.72;SNPEFF_CODON_CHANGE=1890;SNPEFF_EFFECT=DOWNSTREAM;SNPEFF_FUNCTIONAL_CLASS=NONE;SNPEFF_GENE_NAME=Seita.2G064800.1.CDS.1;SNPEFF_IMPACT=MODIFIER;SNPEFF_TRANSCRIPT_ID=Transcript_Seita.2G064800.1.CDS.1;SOR=1.508;ANN=T|stop_gained|HIGH|Seita.2G064800|Seita.2G064800.v2.2|transcript|Seita.2G064800.1.v2.2|Coding|3/17|c.259C>T|p.Arg87*|3…	GT:AD:DP:GQ:PL	1/1:0,21:21:63:767,63,0	Seita.2G064800
scaffold_2	5474693	.	G	C	1110.77	PASS	AC=2;AF=1.00;AN=2;DP=26;FS=0.000;MLEAC=2;MLEAF=1.00;MQ=59.78;QD=28.79;SNPEFF_AMINO_ACID_CHANGE=S102*;SNPEFF_CODON_CHANGE=tCa/tGa;SNPEFF_EFFECT=STOP_GAINED;SNPEFF_EXON_ID=1;SNPEFF_FUNCTIONAL_CLASS=NONSENSE;SNPEFF_GENE_NAME=Seita.2G066300.1.CDS.1;SNPEFF_IMPACT=HIGH;SNPEFF_TRANSCRIPT_ID=Transcript_Seita.2G066300.1.CDS.1;SOR=1.445;ANN=C|stop_gained|HIGH|Seita.2G066300|Seita.2G066300.v2.2|transcript|S…	GT:AD:DP:GQ:PL	1/1:0,23:23:69:1027,69,0	Seita.2G066300
scaffold_2	5474722	.	C	T	961.77	PASS	AC=2;AF=1.00;AN=2;DP=22;FS=0.000;MLEAC=2;MLEAF=1.00;MQ=58.20;QD=33.67;SNPEFF_AMINO_ACID_CHANGE=W92*;SNPEFF_CODON_CHANGE=tgG/tgA;SNPEFF_EFFECT=STOP_GAINED;SNPEFF_EXON_ID=1;SNPEFF_FUNCTIONAL_CLASS=NONSENSE;SNPEFF_GENE_NAME=Seita.2G066300.1.CDS.1;SNPEFF_IMPACT=HIGH;SNPEFF_TRANSCRIPT_ID=Transcript_Seita.2G066300.1.CDS.1;SOR=0.874;ANN=T|stop_gained|HIGH|Seita.2G066300|Seita.2G066300.v2.2|transcript|Se…	GT:AD:DP:GQ:PL	1/1:0,20:20:60:900,60,0	Seita.2G066300
scaffold_2	5745187	.	C	T	2248.77	PASS	AC=2;AF=1.00;AN=2;DP=58;FS=0.000;MLEAC=2;MLEAF=1.00;MQ=60.00;QD=34.77;SNPEFF_CODON_CHANGE=1269;SNPEFF_EFFECT=UPSTREAM;SNPEFF_FUNCTIONAL_CLASS=NONE;SNPEFF_GENE_NAME=Seita.2G068800.1.CDS.1;SNPEFF_IMPACT=MODIFIER;SNPEFF_TRANSCRIPT_ID=Transcript_Seita.2G068800.1.CDS.1;SOR=0.693;ANN=T|stop_gained|HIGH|Seita.2G068900|Seita.2G068900.v2.2|transcript|Seita.2G068900.1.v2.2|Coding|1/3|c.100C>T|p.Gln34*|100/…	GT:AD:DP:GQ:PL	1/1:0,56:56:99:2205,168,0	Seita.2G068900
scaffold_2	5762273	.	G	T	976.77	PASS	AC=2;AF=1.00;AN=2;DP=27;FS=0.000;MLEAC=2;MLEAF=1.00;MQ=60.00;QD=31.73;SNPEFF_CODON_CHANGE=2660;SNPEFF_EFFECT=UPSTREAM;SNPEFF_FUNCTIONAL_CLASS=NONE;SNPEFF_GENE_NAME=Seita.2G069100.1.CDS.1;SNPEFF_IMPACT=MODIFIER;SNPEFF_TRANSCRIPT_ID=Transcript_Seita.2G069100.1.CDS.1;SOR=1.101;ANN=T|stop_gained|HIGH|Seita.2G069200|Seita.2G069200.v2.2|transcript|Seita.2G069200.1.v2.2|Coding|11/12|c.1662C>A|p.Tyr554*|…	GT:AD:DP:GQ:PL	1/1:0,26:26:78:996,78,0	Seita.2G069200
scaffold_2	6993568	.	C	T	1864.77	PASS	AC=2;AF=1.00;AN=2;DP=47;FS=0.000;MLEAC=2;MLEAF=1.00;MQ=60.23;QD=33.06;SNPEFF_AMINO_ACID_CHANGE=R226*;SNPEFF_CODON_CHANGE=Cga/Tga;SNPEFF_EFFECT=STOP_GAINED;SNPEFF_EXON_ID=1;SNPEFF_FUNCTIONAL_CLASS=NONSENSE;SNPEFF_GENE_NAME=Seita.2G080800.1.CDS.3;SNPEFF_IMPACT=HIGH;SNPEFF_TRANSCRIPT_ID=Transcript_Seita.2G080800.1.CDS.3;SOR=0.919;ANN=T|stop_gained|HIGH|Seita.2G080800|Seita.2G080800.v2.2|transcript|S…	GT:AD:DP:GQ:PL	1/1:0,47:47:99:1893,141,0	Seita.2G080800
scaffold_2	7117187	.	T	C	1064.77	PASS	AC=2;AF=1.00;AN=2;DP=32;FS=0.000;MLEAC=2;MLEAF=1.00;MQ=60.00;QD=33.27;SNPEFF_AMINO_ACID_CHANGE=*183Q;SNPEFF_CODON_CHANGE=Taa/Caa;SNPEFF_EFFECT=STOP_LOST;SNPEFF_EXON_ID=1;SNPEFF_FUNCTIONAL_CLASS=MISSENSE;SNPEFF_GENE_NAME=Seita.2G082000.1.CDS.1;SNPEFF_IMPACT=HIGH;SNPEFF_TRANSCRIPT_ID=Transcript_Seita.2G082000.1.CDS.1;SOR=0.818;ANN=C|stop_lost|HIGH|Seita.2G082000|Seita.2G082000.v2.2|transcript|Seita…	GT:AD:DP:GQ:PL	1/1:0,31:31:93:1069,93,0	Seita.2G082000
scaffold_2	8884843	.	A	C	788.77	PASS	AC=2;AF=1.00;AN=2;DP=25;FS=0.000;MLEAC=2;MLEAF=1.00;MQ=60.00;QD=31.55;SNPEFF_EFFECT=INTERGENIC;SNPEFF_FUNCTIONAL_CLASS=NONE;SNPEFF_IMPACT=MODIFIER;SOR=1.609;ANN=C|splice_acceptor_variant&intron_variant|HIGH|Seita.2G097800|Seita.2G097800.v2.2|transcript|Seita.2G097800.1.v2.2|Coding|1/1|c.95-2A>C||||||;LOF=(Seita.2G097800|Seita.2G097800.v2.2|1|1.00)	GT:AD:DP:GQ:PL	1/1:0,20:20:60:751,60,0	Seita.2G097800
scaffold_2	9133541	.	A	C	2581.77	PASS	AC=2;AF=1.00;AN=2;DP=66;FS=0.000;MLEAC=2;MLEAF=1.00;MQ=60.00;QD=25.53;SNPEFF_CODON_CHANGE=352;SNPEFF_EFFECT=DOWNSTREAM;SNPEFF_FUNCTIONAL_CLASS=NONE;SNPEFF_GENE_NAME=Seita.2G100800.1.CDS.1;SNPEFF_IMPACT=MODIFIER;SNPEFF_TRANSCRIPT_ID=Transcript_Seita.2G100800.1.CDS.1;SOR=0.818;ANN=C|stop_lost&splice_region_variant|HIGH|Seita.2G100800|Seita.2G100800.v2.2|transcript|Seita.2G100800.1.v2.2|Coding|3/3|c…	GT:AD:DP:GQ:PL	1/1:0,66:66:99:2610,199,0	Seita.2G100800
scaffold_2	9877935	.	C	A	867.77	PASS	AC=2;AF=1.00;AN=2;DP=22;FS=0.000;MLEAC=2;MLEAF=1.00;MQ=60.00;QD=34.66;SNPEFF_EFFECT=INTERGENIC;SNPEFF_FUNCTIONAL_CLASS=NONE;SNPEFF_IMPACT=MODIFIER;SOR=1.085;ANN=A|splice_acceptor_variant&intron_variant|HIGH|Seita.2G104000|Seita.2G104000.v2.2|transcript|Seita.2G104000.1.v2.2|Coding|1/1|c.441-1G>T||||||;LOF=(Seita.2G104000|Seita.2G104000.v2.2|1|1.00)	GT:AD:DP:GQ:PL	1/1:0,22:22:66:896,66,0	Seita.2G104000
scaffold_2	9913517	.	T	G	1973.77	PASS	AC=2;AF=1.00;AN=2;DP=52;FS=0.000;MLEAC=2;MLEAF=1.00;MQ=60.00;QD=27.07;SNPEFF_CODON_CHANGE=587;SNPEFF_EFFECT=DOWNSTREAM;SNPEFF_FUNCTIONAL_CLASS=NONE;SNPEFF_GENE_NAME=Seita.2G104100.1.CDS.1;SNPEFF_IMPACT=MODIFIER;SNPEFF_TRANSCRIPT_ID=Transcript_Seita.2G104100.1.CDS.1;SOR=1.136;ANN=G|stop_lost|HIGH|Seita.2G104100|Seita.2G104100.v2.2|transcript|Seita.2G104100.1.v2.2|Coding|4/4|c.649T>G|p.Ter217Gluext…	GT:AD:DP:GQ:PL	1/1:0,52:52:99:2002,156,0	Seita.2G104100
scaffold_2	10186071	.	G	A	2849.77	PASS	AC=2;AF=1.00;AN=2;DP=74;FS=0.000;MLEAC=2;MLEAF=1.00;MQ=60.00;QD=29.52;SNPEFF_CODON_CHANGE=3128;SNPEFF_EFFECT=DOWNSTREAM;SNPEFF_FUNCTIONAL_CLASS=NONE;SNPEFF_GENE_NAME=Seita.2G105600.1.CDS.1;SNPEFF_IMPACT=MODIFIER;SNPEFF_TRANSCRIPT_ID=Transcript_Seita.2G105600.1.CDS.1;SOR=1.061;ANN=A|stop_gained|HIGH|Seita.2G105700|Seita.2G105700.v2.2|transcript|Seita.2G105700.1.v2.2|Coding|5/6|c.1651C>T|p.Gln551*|…	GT:AD:DP:GQ:PL	1/1:0,74:74:99:2878,223,0	Seita.2G105700
scaffold_2	10193725	.	A	G	1042.77	PASS	AC=2;AF=1.00;AN=2;DP=24;FS=0.000;MLEAC=2;MLEAF=1.00;MQ=60.00;QD=25.05;SNPEFF_EFFECT=INTERGENIC;SNPEFF_FUNCTIONAL_CLASS=NONE;SNPEFF_IMPACT=MODIFIER;SOR=1.270;ANN=G|splice_donor_variant&intron_variant|HIGH|Seita.2G105800|Seita.2G105800.v2.2|transcript|Seita.2G105800.1.v2.2|Coding|2/8|c.262+2T>C||||||,G|upstream_gene_variant|MODIFIER|Seita.2G105700|Seita.2G105700.v2.2|transcript|Seita.2G105700.1.v2.…	GT:AD:DP:GQ:PL	1/1:0,24:24:72:1071,72,0	Seita.2G105800
scaffold_2	10391961	.	G	T	944.77	PASS	AC=2;AF=1.00;AN=2;DP=25;FS=0.000;MLEAC=2;MLEAF=1.00;MQ=60.00;QD=24.40;SNPEFF_AMINO_ACID_CHANGE=C24*;SNPEFF_CODON_CHANGE=tgC/tgA;SNPEFF_EFFECT=STOP_GAINED;SNPEFF_EXON_ID=1;SNPEFF_FUNCTIONAL_CLASS=NONSENSE;SNPEFF_GENE_NAME=Seita.2G107600.1.CDS.1;SNPEFF_IMPACT=HIGH;SNPEFF_TRANSCRIPT_ID=Transcript_Seita.2G107600.1.CDS.1;SOR=0.941;ANN=T|stop_gained|HIGH|Seita.2G107600|Seita.2G107600.v2.2|transcript|Se…	GT:AD:DP:GQ:PL	1/1:0,24:24:72:937,72,0	Seita.2G107600
scaffold_2	10454785	.	G	T	2237.77	PASS	AC=2;AF=1.00;AN=2;DP=57;FS=0.000;MLEAC=2;MLEAF=1.00;MQ=60.00;QD=29.49;SNPEFF_EFFECT=INTERGENIC;SNPEFF_FUNCTIONAL_CLASS=NONE;SNPEFF_IMPACT=MODIFIER;SOR=0.728;ANN=T|splice_donor_variant&intron_variant|HIGH|Seita.2G108400|Seita.2G108400.v2.2|transcript|Seita.2G108400.2.v2.2|Coding|9/11|c.746+1G>T||||||,T|downstream_gene_variant|MODIFIER|Seita.2G108300|Seita.2G108300.v2.2|transcript|Seita.2G108300.1.…	GT:AD:DP:GQ:PL	1/1:0,57:57:99:2266,171,0	Seita.2G108400
scaffold_2	11582370	.	T	A	1400.77	PASS	AC=2;AF=1.00;AN=2;DP=37;FS=0.000;MLEAC=2;MLEAF=1.00;MQ=60.00;QD=26.89;SNPEFF_AMINO_ACID_CHANGE=R68*;SNPEFF_CODON_CHANGE=Aga/Tga;SNPEFF_EFFECT=STOP_GAINED;SNPEFF_EXON_ID=1;SNPEFF_FUNCTIONAL_CLASS=NONSENSE;SNPEFF_GENE_NAME=Seita.2G115300.1.CDS.1;SNPEFF_IMPACT=HIGH;SNPEFF_TRANSCRIPT_ID=Transcript_Seita.2G115300.1.CDS.1;SOR=1.432;ANN=A|stop_gained|HIGH|Seita.2G115300|Seita.2G115300.v2.2|transcript|Se…	GT:AD:DP:GQ:PL	1/1:0,36:36:99:1399,108,0	Seita.2G115300
scaffold_2	11725154	.	C	T	1781.77	PASS	AC=2;AF=1.00;AN=2;DP=46;FS=0.000;MLEAC=2;MLEAF=1.00;MQ=60.00;QD=30.22;SNPEFF_AMINO_ACID_CHANGE=W69*;SNPEFF_CODON_CHANGE=tgG/tgA;SNPEFF_EFFECT=STOP_GAINED;SNPEFF_EXON_ID=1;SNPEFF_FUNCTIONAL_CLASS=NONSENSE;SNPEFF_GENE_NAME=Seita.2G116300.1.CDS.2;SNPEFF_IMPACT=HIGH;SNPEFF_TRANSCRIPT_ID=Transcript_Seita.2G116300.1.CDS.2;SOR=0.874;ANN=T|stop_gained|HIGH|Seita.2G116300|Seita.2G116300.v2.2|transcript|Se…	GT:AD:DP:GQ:PL	1/1:0,46:46:99:1810,138,0	Seita.2G116300
scaffold_2	17264190	.	G	A	1544.77	PASS	AC=2;AF=1.00;AN=2;DP=41;FS=0.000;MLEAC=2;MLEAF=1.00;MQ=60.00;QD=28.36;SNPEFF_AMINO_ACID_CHANGE=Q109*;SNPEFF_CODON_CHANGE=Caa/Taa;SNPEFF_EFFECT=STOP_GAINED;SNPEFF_EXON_ID=1;SNPEFF_FUNCTIONAL_CLASS=NONSENSE;SNPEFF_GENE_NAME=Seita.2G144100.1.CDS.1;SNPEFF_IMPACT=HIGH;SNPEFF_TRANSCRIPT_ID=Transcript_Seita.2G144100.1.CDS.1;SOR=1.347;ANN=A|stop_gained|HIGH|Seita.2G144100|Seita.2G144100.v2.2|transcript|S…	GT:AD:DP:GQ:PL	1/1:0,41:41:99:1573,123,0	Seita.2G144100
scaffold_2	18530678	.	G	A	914.77	PASS	AC=2;AF=1.00;AN=2;DP=25;FS=0.000;MLEAC=2;MLEAF=1.00;MQ=60.00;QD=32.00;SNPEFF_CODON_CHANGE=1405;SNPEFF_EFFECT=DOWNSTREAM;SNPEFF_FUNCTIONAL_CLASS=NONE;SNPEFF_GENE_NAME=Seita.2G146800.1.CDS.1;SNPEFF_IMPACT=MODIFIER;SNPEFF_TRANSCRIPT_ID=Transcript_Seita.2G146800.1.CDS.1;SOR=0.770;ANN=A|stop_gained|HIGH|Seita.2G146800|Seita.2G146800.v2.2|transcript|Seita.2G146800.1.v2.2|Coding|3/4|c.266G>A|p.Trp89*|26…	GT:AD:DP:GQ:PL	1/1:0,25:25:75:943,75,0	Seita.2G146800
scaffold_2	20538206	.	G	C	3375.77	PASS	AC=2;AF=1.00;AN=2;DP=86;FS=0.000;MLEAC=2;MLEAF=1.00;MQ=60.00;QD=27.32;SNPEFF_EFFECT=INTERGENIC;SNPEFF_FUNCTIONAL_CLASS=NONE;SNPEFF_IMPACT=MODIFIER;SOR=0.788;ANN=C|splice_donor_variant&intron_variant|HIGH|Seita.2G150400|Seita.2G150400.v2.2|transcript|Seita.2G150400.1.v2.2|Coding|10/11|c.1299+1G>C||||||;LOF=(Seita.2G150400|Seita.2G150400.v2.2|1|1.00)	GT:AD:DP:GQ:PL	1/1:0,86:86:99:3404,259,0	Seita.2G150400
scaffold_2	21106072	.	C	T	1244.77	PASS	AC=2;AF=1.00;AN=2;DP=31;FS=0.000;MLEAC=2;MLEAF=1.00;MQ=60.00;QD=30.57;SNPEFF_CODON_CHANGE=1279;SNPEFF_EFFECT=DOWNSTREAM;SNPEFF_FUNCTIONAL_CLASS=NONE;SNPEFF_GENE_NAME=Seita.2G152100.1.CDS.1;SNPEFF_IMPACT=MODIFIER;SNPEFF_TRANSCRIPT_ID=Transcript_Seita.2G152100.1.CDS.1;SOR=0.756;ANN=T|stop_gained|HIGH|Seita.2G152100|Seita.2G152100.v2.2|transcript|Seita.2G152100.1.v2.2|Coding|2/15|c.31C>T|p.Gln11*|31…	GT:AD:DP:GQ:PL	1/1:0,31:31:93:1273,93,0	Seita.2G152100
scaffold_2	21116314	.	A	G	2067.77	PASS	AC=2;AF=1.00;AN=2;DP=58;FS=0.000;MLEAC=2;MLEAF=1.00;MQ=50.20;QD=27.43;SNPEFF_AMINO_ACID_CHANGE=M1T;SNPEFF_CODON_CHANGE=aTg/aCg;SNPEFF_EFFECT=START_LOST;SNPEFF_EXON_ID=1;SNPEFF_FUNCTIONAL_CLASS=MISSENSE;SNPEFF_GENE_NAME=Seita.2G152300.1.CDS.1;SNPEFF_IMPACT=HIGH;SNPEFF_TRANSCRIPT_ID=Transcript_Seita.2G152300.1.CDS.1;SOR=0.836;ANN=G|start_lost|HIGH|Seita.2G152300|Seita.2G152300.v2.2|transcript|Seita…	GT:AD:DP:GQ:PL	1/1:0,58:58:99:2096,174,0	Seita.2G152300
scaffold_2	21905803	.	G	A	1931.77	PASS	AC=2;AF=1.00;AN=2;DP=48;FS=0.000;MLEAC=2;MLEAF=1.00;MQ=60.00;QD=30.14;SNPEFF_CODON_CHANGE=817;SNPEFF_EFFECT=DOWNSTREAM;SNPEFF_FUNCTIONAL_CLASS=NONE;SNPEFF_GENE_NAME=Seita.2G154300.1.CDS.1;SNPEFF_IMPACT=MODIFIER;SNPEFF_TRANSCRIPT_ID=Transcript_Seita.2G154300.1.CDS.1;SOR=0.776;ANN=A|stop_gained|HIGH|Seita.2G154300|Seita.2G154300.v2.2|transcript|Seita.2G154300.1.v2.2|Coding|4/6|c.244C>T|p.Arg82*|244…	GT:AD:DP:GQ:PL	1/1:0,48:48:99:1960,144,0	Seita.2G154300
scaffold_2	22447745	.	C	A	1384.77	PASS	AC=2;AF=1.00;AN=2;DP=37;FS=0.000;MLEAC=2;MLEAF=1.00;MQ=49.16;QD=30.48;SNPEFF_AMINO_ACID_CHANGE=Y33*;SNPEFF_CODON_CHANGE=taC/taA;SNPEFF_EFFECT=STOP_GAINED;SNPEFF_EXON_ID=1;SNPEFF_FUNCTIONAL_CLASS=NONSENSE;SNPEFF_GENE_NAME=Seita.2G155500.1.CDS.7;SNPEFF_IMPACT=HIGH;SNPEFF_TRANSCRIPT_ID=Transcript_Seita.2G155500.1.CDS.7;SOR=0.984;ANN=A|stop_gained|HIGH|Seita.2G155500|Seita.2G155500.v2.2|transcript|Se…	GT:AD:DP:GQ:PL	1/1:0,37:37:99:1413,111,0	Seita.2G155500
scaffold_2	23197575	.	T	C	2009.77	PASS	AC=2;AF=1.00;AN=2;DP=54;FS=0.000;MLEAC=2;MLEAF=1.00;MQ=60.40;QD=29.80;SNPEFF_AMINO_ACID_CHANGE=M1V;SNPEFF_CODON_CHANGE=Atg/Gtg;SNPEFF_EFFECT=START_LOST;SNPEFF_EXON_ID=1;SNPEFF_FUNCTIONAL_CLASS=MISSENSE;SNPEFF_GENE_NAME=Seita.2G159300.1.CDS.1;SNPEFF_IMPACT=HIGH;SNPEFF_TRANSCRIPT_ID=Transcript_Seita.2G159300.1.CDS.1;SOR=0.931;ANN=C|start_lost|HIGH|Seita.2G159300|Seita.2G159300.v2.2|transcript|Seita…	GT:AD:DP:GQ:PL	1/1:0,54:54:99:2038,162,0	Seita.2G159300
scaffold_2	23269939	.	C	T	2671.77	PASS	AC=2;AF=1.00;AN=2;DP=59;FS=0.000;MLEAC=2;MLEAF=1.00;MQ=59.98;QD=25.25;SNPEFF_AMINO_ACID_CHANGE=R9*;SNPEFF_CODON_CHANGE=Cga/Tga;SNPEFF_EFFECT=STOP_GAINED;SNPEFF_EXON_ID=1;SNPEFF_FUNCTIONAL_CLASS=NONSENSE;SNPEFF_GENE_NAME=Seita.2G159700.2.CDS.4;SNPEFF_IMPACT=HIGH;SNPEFF_TRANSCRIPT_ID=Transcript_Seita.2G159700.2.CDS.4;SOR=1.532;ANN=T|stop_gained|HIGH|Seita.2G159700|Seita.2G159700.v2.2|transcript|Sei…	GT:AD:DP:GQ:PL	1/1:0,57:57:99:2610,175,0	Seita.2G159700
scaffold_2	23515567	.	G	A	1729.77	PASS	AC=2;AF=1.00;AN=2;DP=43;FS=0.000;MLEAC=2;MLEAF=1.00;MQ=60.00;QD=27.68;SNPEFF_CODON_CHANGE=2232;SNPEFF_EFFECT=DOWNSTREAM;SNPEFF_FUNCTIONAL_CLASS=NONE;SNPEFF_GENE_NAME=Seita.2G161200.1.CDS.1;SNPEFF_IMPACT=MODIFIER;SNPEFF_TRANSCRIPT_ID=Transcript_Seita.2G161200.1.CDS.1;SOR=0.941;ANN=A|splice_donor_variant&intron_variant|HIGH|Seita.2G161100|Seita.2G161100.v2.2|transcript|Seita.2G161100.1.v2.2|Coding|…	GT:AD:DP:GQ:PL	1/1:0,43:43:99:1758,129,0	Seita.2G161100
scaffold_2	23755496	.	T	C	1906.77	PASS	AC=2;AF=1.00;AN=2;DP=51;FS=0.000;MLEAC=2;MLEAF=1.00;MQ=60.00;QD=30.89;SNPEFF_AMINO_ACID_CHANGE=*138Q;SNPEFF_CODON_CHANGE=Taa/Caa;SNPEFF_EFFECT=STOP_LOST;SNPEFF_EXON_ID=1;SNPEFF_FUNCTIONAL_CLASS=MISSENSE;SNPEFF_GENE_NAME=Seita.2G162300.1.CDS.2;SNPEFF_IMPACT=HIGH;SNPEFF_TRANSCRIPT_ID=Transcript_Seita.2G162300.1.CDS.2;SOR=0.994;ANN=C|stop_lost&splice_region_variant|HIGH|Seita.2G162300|Seita.2G162300…	GT:AD:DP:GQ:PL	1/1:0,50:50:99:1901,150,0	Seita.2G162300
scaffold_2	23949338	.	T	A	902.77	PASS	AC=2;AF=1.00;AN=2;DP=26;FS=0.000;MLEAC=2;MLEAF=1.00;MQ=60.00;QD=34.72;SNPEFF_AMINO_ACID_CHANGE=C43*;SNPEFF_CODON_CHANGE=tgT/tgA;SNPEFF_EFFECT=STOP_GAINED;SNPEFF_EXON_ID=1;SNPEFF_FUNCTIONAL_CLASS=NONSENSE;SNPEFF_GENE_NAME=Seita.2G162700.2.CDS.1;SNPEFF_IMPACT=HIGH;SNPEFF_TRANSCRIPT_ID=Transcript_Seita.2G162700.2.CDS.1;SOR=1.697;ANN=A|stop_gained|HIGH|Seita.2G162700|Seita.2G162700.v2.2|transcript|Se…	GT:AD:DP:GQ:PL	1/1:0,26:26:78:931,78,0	Seita.2G162700
scaffold_2	24019455	.	T	C	2705.77	PASS	AC=2;AF=1.00;AN=2;DP=74;FS=0.000;MLEAC=2;MLEAF=1.00;MQ=60.00;QD=29.42;SNPEFF_CODON_CHANGE=2;SNPEFF_EFFECT=DOWNSTREAM;SNPEFF_FUNCTIONAL_CLASS=NONE;SNPEFF_GENE_NAME=Seita.2G163100.1.CDS.1;SNPEFF_IMPACT=MODIFIER;SNPEFF_TRANSCRIPT_ID=Transcript_Seita.2G163100.1.CDS.1;SOR=0.776;ANN=C|splice_donor_variant&intron_variant|HIGH|Seita.2G163100|Seita.2G163100.v2.2|transcript|Seita.2G163100.1.v2.2|Coding|1/9…	GT:AD:DP:GQ:PL	1/1:0,73:73:99:2734,219,0	Seita.2G163100
scaffold_2	24381041	.	G	A	1374.77	PASS	AC=2;AF=1.00;AN=2;DP=34;FS=0.000;MLEAC=2;MLEAF=1.00;MQ=60.00;QD=29.74;SNPEFF_AMINO_ACID_CHANGE=Q4*;SNPEFF_CODON_CHANGE=Caa/Taa;SNPEFF_EFFECT=STOP_GAINED;SNPEFF_EXON_ID=1;SNPEFF_FUNCTIONAL_CLASS=NONSENSE;SNPEFF_GENE_NAME=Seita.2G164900.1.CDS.6;SNPEFF_IMPACT=HIGH;SNPEFF_TRANSCRIPT_ID=Transcript_Seita.2G164900.1.CDS.6;SOR=1.819;ANN=A|stop_gained|HIGH|Seita.2G164900|Seita.2G164900.v2.2|transcript|Sei…	GT:AD:DP:GQ:PL	1/1:0,33:33:99:1378,99,0	Seita.2G164900
scaffold_2	24664917	.	T	C	1895.77	PASS	AC=2;AF=1.00;AN=2;DP=41;FS=0.000;MLEAC=2;MLEAF=1.00;MQ=59.83;QD=30.48;SNPEFF_EFFECT=INTERGENIC;SNPEFF_FUNCTIONAL_CLASS=NONE;SNPEFF_IMPACT=MODIFIER;SOR=1.075;ANN=C|splice_donor_variant&intron_variant|HIGH|Seita.2G166100|Seita.2G166100.v2.2|transcript|Seita.2G166100.1.v2.2|Coding|1/2|c.230+2T>C||||||;LOF=(Seita.2G166100|Seita.2G166100.v2.2|1|1.00)	GT:AD:DP:GQ:PL	1/1:0,40:40:99:1879,126,0	Seita.2G166100
scaffold_2	24665141	.	G	A	2098.77	PASS	AC=2;AF=1.00;AN=2;DP=48;FS=0.000;MLEAC=2;MLEAF=1.00;MQ=60.00;QD=34.25;SNPEFF_AMINO_ACID_CHANGE=W40*;SNPEFF_CODON_CHANGE=tgG/tgA;SNPEFF_EFFECT=STOP_GAINED;SNPEFF_EXON_ID=1;SNPEFF_FUNCTIONAL_CLASS=NONSENSE;SNPEFF_GENE_NAME=Seita.2G166100.1.CDS.2;SNPEFF_IMPACT=HIGH;SNPEFF_TRANSCRIPT_ID=Transcript_Seita.2G166100.1.CDS.2;SOR=0.963;ANN=A|stop_gained|HIGH|Seita.2G166100|Seita.2G166100.v2.2|transcript|Se…	GT:AD:DP:GQ:PL	1/1:0,48:48:99:2127,147,0	Seita.2G166100
scaffold_2	24791390	.	C	T	686.77	PASS	AC=2;AF=1.00;AN=2;DP=19;FS=0.000;MLEAC=2;MLEAF=1.00;MQ=60.00;QD=32.46;SNPEFF_AMINO_ACID_CHANGE=W45*;SNPEFF_CODON_CHANGE=tgG/tgA;SNPEFF_EFFECT=STOP_GAINED;SNPEFF_EXON_ID=1;SNPEFF_FUNCTIONAL_CLASS=NONSENSE;SNPEFF_GENE_NAME=Seita.2G166600.1.CDS.1;SNPEFF_IMPACT=HIGH;SNPEFF_TRANSCRIPT_ID=Transcript_Seita.2G166600.1.CDS.1;SOR=1.022;ANN=T|stop_gained|HIGH|Seita.2G166600|Seita.2G166600.v2.2|transcript|Se…	GT:AD:DP:GQ:PL	1/1:0,19:19:57:715,57,0	Seita.2G166600
scaffold_2	24810170	.	G	A	1478.77	PASS	AC=2;AF=1.00;AN=2;DP=37;FS=0.000;MLEAC=2;MLEAF=1.00;MQ=60.00;QD=31.56;SNPEFF_AMINO_ACID_CHANGE=Q34*;SNPEFF_CODON_CHANGE=Cag/Tag;SNPEFF_EFFECT=STOP_GAINED;SNPEFF_EXON_ID=1;SNPEFF_FUNCTIONAL_CLASS=NONSENSE;SNPEFF_GENE_NAME=Seita.2G166900.1.CDS.5;SNPEFF_IMPACT=HIGH;SNPEFF_TRANSCRIPT_ID=Transcript_Seita.2G166900.1.CDS.5;SOR=0.859;ANN=A|stop_gained|HIGH|Seita.2G166900|Seita.2G166900.v2.2|transcript|Se…	GT:AD:DP:GQ:PL	1/1:0,36:36:99:1468,108,0	Seita.2G166900
scaffold_2	25910939	.	G	A	1305.77	PASS	AC=2;AF=1.00;AN=2;DP=33;FS=0.000;MLEAC=2;MLEAF=1.00;MQ=60.00;QD=29.98;SNPEFF_CODON_CHANGE=1442;SNPEFF_EFFECT=DOWNSTREAM;SNPEFF_FUNCTIONAL_CLASS=NONE;SNPEFF_GENE_NAME=Seita.2G172600.1.CDS.3;SNPEFF_IMPACT=MODIFIER;SNPEFF_TRANSCRIPT_ID=Transcript_Seita.2G172600.1.CDS.3;SOR=1.352;ANN=A|stop_gained|HIGH|Seita.2G172600|Seita.2G172600.v2.2|transcript|Seita.2G172600.1.v2.2|Coding|7/7|c.1099C>T|p.Arg367*|…	GT:AD:DP:GQ:PL	1/1:0,33:33:99:1334,99,0	Seita.2G172600
scaffold_2	26389503	.	T	A	569.77	PASS	AC=2;AF=1.00;AN=2;DP=15;FS=0.000;MLEAC=2;MLEAF=1.00;MQ=60.00;QD=32.36;SNPEFF_AMINO_ACID_CHANGE=M1K;SNPEFF_CODON_CHANGE=aTg/aAg;SNPEFF_EFFECT=START_LOST;SNPEFF_EXON_ID=1;SNPEFF_FUNCTIONAL_CLASS=MISSENSE;SNPEFF_GENE_NAME=Seita.2G174900.1.CDS.2;SNPEFF_IMPACT=HIGH;SNPEFF_TRANSCRIPT_ID=Transcript_Seita.2G174900.1.CDS.2;SOR=1.911;ANN=A|missense_variant&splice_region_variant|MODERATE|Seita.2G174900|Seit…	GT:AD:DP:GQ:PL	1/1:0,15:15:45:598,45,0	Seita.2G174900
scaffold_2	27016628	.	C	T	1655.77	PASS	AC=2;AF=1.00;AN=2;DP=43;FS=0.000;MLEAC=2;MLEAF=1.00;MQ=60.00;QD=35.59;SNPEFF_CODON_CHANGE=2;SNPEFF_EFFECT=DOWNSTREAM;SNPEFF_FUNCTIONAL_CLASS=NONE;SNPEFF_GENE_NAME=Seita.2G179300.1.CDS.2;SNPEFF_IMPACT=MODIFIER;SNPEFF_TRANSCRIPT_ID=Transcript_Seita.2G179300.1.CDS.2;SOR=1.121;ANN=T|splice_donor_variant&intron_variant|HIGH|Seita.2G179300|Seita.2G179300.v2.2|transcript|Seita.2G179300.1.v2.2|Coding|2/3…	GT:AD:DP:GQ:PL	1/1:0,37:37:99:1684,114,0	Seita.2G179300
scaffold_2	27390764	.	A	G	1325.77	PASS	AC=2;AF=1.00;AN=2;DP=35;FS=0.000;MLEAC=2;MLEAF=1.00;MQ=54.24;QD=31.61;SNPEFF_EFFECT=INTRAGENIC;SNPEFF_FUNCTIONAL_CLASS=NONE;SNPEFF_GENE_NAME=Gene_Seita.2G180700.1;SNPEFF_IMPACT=MODIFIER;SOR=1.308;ANN=G|start_lost|HIGH|Seita.2G180700|Seita.2G180700.v2.2|transcript|Seita.2G180700.1.v2.2|Coding|1/2|c.1A>G|p.Met1?|1/1824|1/1824|1/607||,G|upstream_gene_variant|MODIFIER|Seita.2G180800|Seita.2G180800.v2…	GT:AD:DP:GQ:PL	1/1:0,35:35:99:1354,105,0	Seita.2G180700
scaffold_2	27392599	.	C	T	1963.77	PASS	AC=2;AF=1.00;AN=2;DP=44;FS=0.000;MLEAC=2;MLEAF=1.00;MQ=52.52;QD=33.42;SNPEFF_CODON_CHANGE=4573;SNPEFF_EFFECT=UPSTREAM;SNPEFF_FUNCTIONAL_CLASS=NONE;SNPEFF_GENE_NAME=Seita.2G180900.1.CDS.1;SNPEFF_IMPACT=MODIFIER;SNPEFF_TRANSCRIPT_ID=Transcript_Seita.2G180900.1.CDS.1;SOR=0.883;ANN=T|stop_gained|HIGH|Seita.2G180700|Seita.2G180700.v2.2|transcript|Seita.2G180700.1.v2.2|Coding|2/2|c.1738C>T|p.Gln580*|17…	GT:AD:DP:GQ:PL	1/1:0,43:43:99:1947,132,0	Seita.2G180700
scaffold_2	27393698	.	T	C	1635.77	PASS	AC=2;AF=1.00;AN=2;DP=46;FS=0.000;MLEAC=2;MLEAF=1.00;MQ=55.12;QD=26.48;SNPEFF_CODON_CHANGE=3474;SNPEFF_EFFECT=UPSTREAM;SNPEFF_FUNCTIONAL_CLASS=NONE;SNPEFF_GENE_NAME=Seita.2G180900.1.CDS.1;SNPEFF_IMPACT=MODIFIER;SNPEFF_TRANSCRIPT_ID=Transcript_Seita.2G180900.1.CDS.1;SOR=0.780;ANN=C|splice_donor_variant&intron_variant|HIGH|Seita.2G180800|Seita.2G180800.v2.2|transcript|Seita.2G180800.1.v2.2|Coding|1/…	GT:AD:DP:GQ:PL	1/1:0,44:44:99:1619,132,0	Seita.2G180800
scaffold_2	28550449	.	C	T	1393.77	PASS	AC=2;AF=1.00;AN=2;DP=37;FS=0.000;MLEAC=2;MLEAF=1.00;MQ=60.00;QD=34.54;SNPEFF_CODON_CHANGE=213;SNPEFF_EFFECT=DOWNSTREAM;SNPEFF_FUNCTIONAL_CLASS=NONE;SNPEFF_GENE_NAME=Seita.2G189700.1.CDS.3;SNPEFF_IMPACT=MODIFIER;SNPEFF_TRANSCRIPT_ID=Transcript_Seita.2G189700.1.CDS.3;SOR=0.859;ANN=T|stop_gained|HIGH|Seita.2G189700|Seita.2G189700.v2.2|transcript|Seita.2G189700.1.v2.2|Coding|4/4|c.517C>T|p.Gln173*|51…	GT:AD:DP:GQ:PL	1/1:0,37:37:99:1422,111,0	Seita.2G189700
scaffold_2	28730324	.	A	T	1393.77	PASS	AC=2;AF=1.00;AN=2;DP=37;FS=0.000;MLEAC=2;MLEAF=1.00;MQ=60.00;QD=30.98;SNPEFF_CODON_CHANGE=2;SNPEFF_EFFECT=DOWNSTREAM;SNPEFF_FUNCTIONAL_CLASS=NONE;SNPEFF_GENE_NAME=Seita.2G191200.1.CDS.1;SNPEFF_IMPACT=MODIFIER;SNPEFF_TRANSCRIPT_ID=Transcript_Seita.2G191200.1.CDS.1;SOR=0.746;ANN=T|splice_donor_variant&intron_variant|HIGH|Seita.2G191200|Seita.2G191200.v2.2|transcript|Seita.2G191200.1.v2.2|Coding|1/2…	GT:AD:DP:GQ:PL	1/1:0,37:37:99:1422,111,0	Seita.2G191200
scaffold_2	30617220	.	G	C	1623.77	PASS	AC=2;AF=1.00;AN=2;DP=45;FS=0.000;MLEAC=2;MLEAF=1.00;MQ=60.00;QD=27.93;SNPEFF_CODON_CHANGE=295;SNPEFF_EFFECT=UPSTREAM;SNPEFF_FUNCTIONAL_CLASS=NONE;SNPEFF_GENE_NAME=Seita.2G204900.1.CDS.1;SNPEFF_IMPACT=MODIFIER;SNPEFF_TRANSCRIPT_ID=Transcript_Seita.2G204900.1.CDS.1;SOR=1.154;ANN=C|splice_donor_variant&intron_variant|HIGH|Seita.2G204900|Seita.2G204900.v2.2|transcript|Seita.2G204900.1.v2.2|Coding|1/6…	GT:AD:DP:GQ:PL	1/1:0,45:45:99:1652,135,0	Seita.2G204900
scaffold_2	30760574	.	G	A	1779.77	PASS	AC=2;AF=1.00;AN=2;DP=46;FS=0.000;MLEAC=2;MLEAF=1.00;MQ=60.00;QD=32.91;SNPEFF_AMINO_ACID_CHANGE=W15*;SNPEFF_CODON_CHANGE=tGg/tAg;SNPEFF_EFFECT=STOP_GAINED;SNPEFF_EXON_ID=1;SNPEFF_FUNCTIONAL_CLASS=NONSENSE;SNPEFF_GENE_NAME=Seita.2G206300.1.CDS.1;SNPEFF_IMPACT=HIGH;SNPEFF_TRANSCRIPT_ID=Transcript_Seita.2G206300.1.CDS.1;SOR=0.780;ANN=A|stop_gained|HIGH|Seita.2G206300|Seita.2G206300.v2.2|transcript|Se…	GT:AD:DP:GQ:PL	1/1:0,45:45:99:1785,135,0	Seita.2G206300
scaffold_2	30788826	.	T	C	1738.77	PASS	AC=2;AF=1.00;AN=2;DP=43;FS=0.000;MLEAC=2;MLEAF=1.00;MQ=60.00;QD=33.61;SNPEFF_EFFECT=INTRAGENIC;SNPEFF_FUNCTIONAL_CLASS=NONE;SNPEFF_GENE_NAME=Gene_Seita.2G206400.1;SNPEFF_IMPACT=MODIFIER;SOR=1.312;ANN=C|stop_lost&splice_region_variant|HIGH|Seita.2G206400|Seita.2G206400.v2.2|transcript|Seita.2G206400.1.v2.2|Coding|3/3|c.285A>G|p.Ter95Trpext*?|285/285|285/285|95/94||	GT:AD:DP:GQ:PL	1/1:0,43:43:99:1767,129,0	Seita.2G206400
scaffold_2	32101533	.	A	C	1752.77	PASS	AC=2;AF=1.00;AN=2;DP=46;FS=0.000;MLEAC=2;MLEAF=1.00;MQ=60.93;QD=29.24;SNPEFF_CODON_CHANGE=606;SNPEFF_EFFECT=DOWNSTREAM;SNPEFF_FUNCTIONAL_CLASS=NONE;SNPEFF_GENE_NAME=Seita.2G218800.1.CDS.1;SNPEFF_IMPACT=MODIFIER;SNPEFF_TRANSCRIPT_ID=Transcript_Seita.2G218800.1.CDS.1;SOR=0.874;ANN=C|stop_lost|HIGH|Seita.2G218800|Seita.2G218800.v2.2|transcript|Seita.2G218800.1.v2.2|Coding|2/5|c.489A>C|p.Ter163Tyrext…	GT:AD:DP:GQ:PL	1/1:0,46:46:99:1781,138,0	Seita.2G218800
scaffold_2	32269265	.	T	A	1817.77	PASS	AC=2;AF=1.00;AN=2;DP=41;FS=0.000;MLEAC=2;MLEAF=1.00;MQ=60.00;QD=32.80;SNPEFF_CODON_CHANGE=3233;SNPEFF_EFFECT=DOWNSTREAM;SNPEFF_FUNCTIONAL_CLASS=NONE;SNPEFF_GENE_NAME=Seita.2G221100.1.CDS.9;SNPEFF_IMPACT=MODIFIER;SNPEFF_TRANSCRIPT_ID=Transcript_Seita.2G221100.1.CDS.9;SOR=0.843;ANN=A|splice_donor_variant&intron_variant|HIGH|Seita.2G221200|Seita.2G221200.v2.2|transcript|Seita.2G221200.1.v2.2|Coding|…	GT:AD:DP:GQ:PL	1/1:0,41:41:99:1846,126,0	Seita.2G221200
scaffold_2	32542257	.	G	A	831.77	PASS	AC=2;AF=1.00;AN=2;DP=23;FS=0.000;MLEAC=2;MLEAF=1.00;MQ=60.00;QD=33.49;SNPEFF_CODON_CHANGE=2756;SNPEFF_EFFECT=DOWNSTREAM;SNPEFF_FUNCTIONAL_CLASS=NONE;SNPEFF_GENE_NAME=Seita.2G223100.1.CDS.1;SNPEFF_IMPACT=MODIFIER;SNPEFF_TRANSCRIPT_ID=Transcript_Seita.2G223100.1.CDS.1;SOR=2.400;ANN=A|stop_gained|HIGH|Seita.2G223300|Seita.2G223300.v2.2|transcript|Seita.2G223300.1.v2.2|Coding|2/2|c.829C>T|p.Arg277*|8…	GT:AD:DP:GQ:PL	1/1:0,23:23:69:875,69,0	Seita.2G223300
scaffold_2	34489698	.	G	A	1825.77	PASS	AC=2;AF=1.00;AN=2;DP=48;FS=0.000;MLEAC=2;MLEAF=1.00;MQ=60.00;QD=32.79;SNPEFF_AMINO_ACID_CHANGE=Q100*;SNPEFF_CODON_CHANGE=Caa/Taa;SNPEFF_EFFECT=STOP_GAINED;SNPEFF_EXON_ID=1;SNPEFF_FUNCTIONAL_CLASS=NONSENSE;SNPEFF_GENE_NAME=Seita.2G240200.1.CDS.1;SNPEFF_IMPACT=HIGH;SNPEFF_TRANSCRIPT_ID=Transcript_Seita.2G240200.1.CDS.1;SOR=0.776;ANN=A|stop_gained|HIGH|Seita.2G240200|Seita.2G240200.v2.2|transcript|S…	GT:AD:DP:GQ:PL	1/1:0,48:48:99:1854,144,0	Seita.2G240200
scaffold_2	35108951	.	C	T	1477.77	PASS	AC=2;AF=1.00;AN=2;DP=40;FS=0.000;MLEAC=2;MLEAF=1.00;MQ=60.00;QD=33.52;SNPEFF_CODON_CHANGE=1206;SNPEFF_EFFECT=UPSTREAM;SNPEFF_FUNCTIONAL_CLASS=NONE;SNPEFF_GENE_NAME=Seita.2G247000.1.CDS.1;SNPEFF_IMPACT=MODIFIER;SNPEFF_TRANSCRIPT_ID=Transcript_Seita.2G247000.1.CDS.1;SOR=1.788;ANN=T|stop_gained|HIGH|Seita.2G247100|Seita.2G247100.v2.2|transcript|Seita.2G247100.1.v2.2|Coding|3/3|c.793C>T|p.Arg265*|793…	GT:AD:DP:GQ:PL	1/1:0,40:40:99:1506,120,0	Seita.2G247100
scaffold_2	35174590	.	G	A	2128.77	PASS	AC=2;AF=1.00;AN=2;DP=55;FS=0.000;MLEAC=2;MLEAF=1.00;MQ=60.00;QD=32.53;SNPEFF_CODON_CHANGE=420;SNPEFF_EFFECT=UPSTREAM;SNPEFF_FUNCTIONAL_CLASS=NONE;SNPEFF_GENE_NAME=Seita.2G248600.1.CDS.1;SNPEFF_IMPACT=MODIFIER;SNPEFF_TRANSCRIPT_ID=Transcript_Seita.2G248600.1.CDS.1;SOR=0.729;ANN=A|stop_gained|HIGH|Seita.2G248700|Seita.2G248700.v2.2|transcript|Seita.2G248700.1.v2.2|Coding|4/4|c.1204C>T|p.Gln402*|157…	GT:AD:DP:GQ:PL	1/1:0,55:55:99:2157,165,0	Seita.2G248700
scaffold_2	36315296	.	C	T	1284.77	PASS	AC=2;AF=1.00;AN=2;DP=32;FS=0.000;MLEAC=2;MLEAF=1.00;MQ=60.00;QD=26.98;SNPEFF_AMINO_ACID_CHANGE=W100*;SNPEFF_CODON_CHANGE=tGg/tAg;SNPEFF_EFFECT=STOP_GAINED;SNPEFF_EXON_ID=1;SNPEFF_FUNCTIONAL_CLASS=NONSENSE;SNPEFF_GENE_NAME=Seita.2G260900.1.CDS.1;SNPEFF_IMPACT=HIGH;SNPEFF_TRANSCRIPT_ID=Transcript_Seita.2G260900.1.CDS.1;SOR=1.284;ANN=T|stop_gained|HIGH|Seita.2G260900|Seita.2G260900.v2.2|transcript|S…	GT:AD:DP:GQ:PL	1/1:0,32:32:96:1313,96,0	Seita.2G260900
scaffold_2	41299673	.	A	T	1416.77	PASS	AC=2;AF=1.00;AN=2;DP=36;FS=0.000;MLEAC=2;MLEAF=1.00;MQ=60.00;QD=29.09;SNPEFF_CODON_CHANGE=4797;SNPEFF_EFFECT=DOWNSTREAM;SNPEFF_FUNCTIONAL_CLASS=NONE;SNPEFF_GENE_NAME=Seita.2G325300.1.CDS.1;SNPEFF_IMPACT=MODIFIER;SNPEFF_TRANSCRIPT_ID=Transcript_Seita.2G325300.1.CDS.1;SOR=0.927;ANN=T|stop_gained|HIGH|Seita.2G325400|Seita.2G325400.v2.2|transcript|Seita.2G325400.1.v2.2|Coding|4/7|c.1263T>A|p.Cys421*|…	GT:AD:DP:GQ:PL	1/1:0,36:36:99:1445,108,0	Seita.2G325400
scaffold_2	41397207	.	C	T	3050.77	PASS	AC=2;AF=1.00;AN=2;DP=69;FS=0.000;MLEAC=2;MLEAF=1.00;MQ=60.00;QD=30.17;SNPEFF_CODON_CHANGE=209;SNPEFF_EFFECT=UPSTREAM;SNPEFF_FUNCTIONAL_CLASS=NONE;SNPEFF_GENE_NAME=Seita.2G326500.2.CDS.1;SNPEFF_IMPACT=MODIFIER;SNPEFF_TRANSCRIPT_ID=Transcript_Seita.2G326500.2.CDS.1;SOR=1.478;ANN=T|splice_donor_variant&intron_variant|HIGH|Seita.2G326500|Seita.2G326500.v2.2|transcript|Seita.2G326500.3.v2.2|Coding|1/1…	GT:AD:DP:GQ:PL	1/1:0,64:64:99:2857,196,0	Seita.2G326500
scaffold_2	41531118	.	C	T	871.77	PASS	AC=2;AF=1.00;AN=2;DP=20;FS=0.000;MLEAC=2;MLEAF=1.00;MQ=40.51;QD=27.86;SNPEFF_AMINO_ACID_CHANGE=Q7*;SNPEFF_CODON_CHANGE=Cag/Tag;SNPEFF_EFFECT=STOP_GAINED;SNPEFF_EXON_ID=1;SNPEFF_FUNCTIONAL_CLASS=NONSENSE;SNPEFF_GENE_NAME=Seita.2G328000.1.CDS.7;SNPEFF_IMPACT=HIGH;SNPEFF_TRANSCRIPT_ID=Transcript_Seita.2G328000.1.CDS.7;SOR=4.514;ANN=T|stop_gained|HIGH|Seita.2G328000|Seita.2G328000.v2.2|transcript|Sei…	GT:AD:DP:GQ:PL	1/1:0,17:17:54:810,54,0	Seita.2G328000
scaffold_2	41606377	.	A	C	2421.77	PASS	AC=2;AF=1.00;AN=2;DP=67;FS=0.000;MLEAC=2;MLEAF=1.00;MQ=60.00;QD=26.03;SNPEFF_CODON_CHANGE=233;SNPEFF_EFFECT=DOWNSTREAM;SNPEFF_FUNCTIONAL_CLASS=NONE;SNPEFF_GENE_NAME=Seita.2G329100.1.CDS.1;SNPEFF_IMPACT=MODIFIER;SNPEFF_TRANSCRIPT_ID=Transcript_Seita.2G329100.1.CDS.1;SOR=0.917;ANN=C|stop_lost&splice_region_variant|HIGH|Seita.2G329100|Seita.2G329100.v2.2|transcript|Seita.2G329100.1.v2.2|Coding|2/2|c…	GT:AD:DP:GQ:PL	1/1:0,66:66:99:2433,198,0	Seita.2G329100
scaffold_2	41904764	.	T	C	1141.77	PASS	AC=2;AF=1.00;AN=2;DP=26;FS=0.000;MLEAC=2;MLEAF=1.00;MQ=55.12;QD=31.11;SNPEFF_AMINO_ACID_CHANGE=M1V;SNPEFF_CODON_CHANGE=Atg/Gtg;SNPEFF_EFFECT=START_LOST;SNPEFF_EXON_ID=1;SNPEFF_FUNCTIONAL_CLASS=MISSENSE;SNPEFF_GENE_NAME=Seita.2G333700.1.CDS.2;SNPEFF_IMPACT=HIGH;SNPEFF_TRANSCRIPT_ID=Transcript_Seita.2G333700.1.CDS.2;SOR=1.022;ANN=C|missense_variant&splice_region_variant|MODERATE|Seita.2G333700|Seit…	GT:AD:DP:GQ:PL	1/1:0,26:26:78:1170,78,0	Seita.2G333700
scaffold_2	41961185	.	T	C	1967.77	PASS	AC=2;AF=1.00;AN=2;DP=51;FS=0.000;MLEAC=2;MLEAF=1.00;MQ=60.63;QD=31.84;SNPEFF_CODON_CHANGE=587;SNPEFF_EFFECT=DOWNSTREAM;SNPEFF_FUNCTIONAL_CLASS=NONE;SNPEFF_GENE_NAME=Seita.2G335000.1.CDS.1;SNPEFF_IMPACT=MODIFIER;SNPEFF_TRANSCRIPT_ID=Transcript_Seita.2G335000.1.CDS.1;SOR=1.314;ANN=C|splice_acceptor_variant&intron_variant|HIGH|Seita.2G335000|Seita.2G335000.v2.2|transcript|Seita.2G335000.1.v2.2|Codin…	GT:AD:DP:GQ:PL	1/1:0,51:51:99:1996,153,0	Seita.2G335000
scaffold_2	42096992	.	A	T	1323.77	PASS	AC=2;AF=1.00;AN=2;DP=35;FS=0.000;MLEAC=2;MLEAF=1.00;MQ=60.00;QD=33.12;SNPEFF_CODON_CHANGE=2374;SNPEFF_EFFECT=DOWNSTREAM;SNPEFF_FUNCTIONAL_CLASS=NONE;SNPEFF_GENE_NAME=Seita.2G336700.1.CDS.2;SNPEFF_IMPACT=MODIFIER;SNPEFF_TRANSCRIPT_ID=Transcript_Seita.2G336700.1.CDS.2;SOR=1.148;ANN=T|stop_gained|HIGH|Seita.2G336800|Seita.2G336800.v2.2|transcript|Seita.2G336800.1.v2.2|Coding|4/4|c.668T>A|p.Leu223*|6…	GT:AD:DP:GQ:PL	1/1:0,34:34:99:1330,102,0	Seita.2G336800
scaffold_2	42204273	.	T	A	1281.77	PASS	AC=2;AF=1.00;AN=2;DP=35;FS=0.000;MLEAC=2;MLEAF=1.00;MQ=56.55;QD=27.19;SNPEFF_AMINO_ACID_CHANGE=K18*;SNPEFF_CODON_CHANGE=Aag/Tag;SNPEFF_EFFECT=STOP_GAINED;SNPEFF_EXON_ID=1;SNPEFF_FUNCTIONAL_CLASS=NONSENSE;SNPEFF_GENE_NAME=Seita.2G338100.1.CDS.1;SNPEFF_IMPACT=HIGH;SNPEFF_TRANSCRIPT_ID=Transcript_Seita.2G338100.1.CDS.1;SOR=1.308;ANN=A|stop_gained|HIGH|Seita.2G338100|Seita.2G338100.v2.2|transcript|Se…	GT:AD:DP:GQ:PL	1/1:0,35:35:99:1307,105,0	Seita.2G338100
scaffold_2	42214205	.	G	T	1372.77	PASS	AC=2;AF=1.00;AN=2;DP=36;FS=0.000;MLEAC=2;MLEAF=1.00;MQ=60.00;QD=32.31;SNPEFF_CODON_CHANGE=2822;SNPEFF_EFFECT=UPSTREAM;SNPEFF_FUNCTIONAL_CLASS=NONE;SNPEFF_GENE_NAME=Seita.2G338400.1.CDS.1;SNPEFF_IMPACT=MODIFIER;SNPEFF_TRANSCRIPT_ID=Transcript_Seita.2G338400.1.CDS.1;SOR=0.693;ANN=T|stop_gained|HIGH|Seita.2G338500|Seita.2G338500.v2.2|transcript|Seita.2G338500.1.v2.2|Coding|1/2|c.85G>T|p.Glu29*|277/8…	GT:AD:DP:GQ:PL	1/1:0,39:39:99:1496,117,0	Seita.2G338500
scaffold_2	45421733	.	T	C	644.77	PASS	AC=2;AF=1.00;AN=2;DP=18;FS=0.000;MLEAC=2;MLEAF=1.00;MQ=57.48;QD=30.31;SNPEFF_EFFECT=INTERGENIC;SNPEFF_FUNCTIONAL_CLASS=NONE;SNPEFF_IMPACT=MODIFIER;SOR=1.493;ANN=C|splice_acceptor_variant&intron_variant|HIGH|Seita.2G385500|Seita.2G385500.v2.2|transcript|Seita.2G385500.1.v2.2|Coding|1/16|c.12-2A>G||||||,C|splice_acceptor_variant&intron_variant|HIGH|Seita.2G385500|Seita.2G385500.v2.2|transcript|Seit…	GT:AD:DP:GQ:PL	1/1:0,18:18:54:673,54,0	Seita.2G385500
scaffold_2	46119321	.	C	T	1000.77	PASS	AC=2;AF=1.00;AN=2;DP=26;FS=0.000;MLEAC=2;MLEAF=1.00;MQ=60.00;QD=28.66;SNPEFF_CODON_CHANGE=4216;SNPEFF_EFFECT=DOWNSTREAM;SNPEFF_FUNCTIONAL_CLASS=NONE;SNPEFF_GENE_NAME=Seita.2G396600.1.CDS.1;SNPEFF_IMPACT=MODIFIER;SNPEFF_TRANSCRIPT_ID=Transcript_Seita.2G396600.1.CDS.1;SOR=1.445;ANN=T|splice_acceptor_variant&intron_variant|HIGH|Seita.2G396700|Seita.2G396700.v2.2|transcript|Seita.2G396700.1.v2.2|Codi…	GT:AD:DP:GQ:PL	1/1:0,25:25:75:1005,75,0	Seita.2G396700
scaffold_2	46709355	.	A	G	511.77	PASS	AC=2;AF=1.00;AN=2;DP=12;FS=0.000;MLEAC=2;MLEAF=1.00;MQ=60.00;QD=27.66;SNPEFF_CODON_CHANGE=2;SNPEFF_EFFECT=DOWNSTREAM;SNPEFF_FUNCTIONAL_CLASS=NONE;SNPEFF_GENE_NAME=Seita.2G406700.1.CDS.1;SNPEFF_IMPACT=MODIFIER;SNPEFF_TRANSCRIPT_ID=Transcript_Seita.2G406700.1.CDS.1;SOR=2.670;ANN=G|splice_donor_variant&intron_variant|HIGH|Seita.2G406700|Seita.2G406700.v2.2|transcript|Seita.2G406700.1.v2.2|Coding|1/2…	GT:AD:DP:GQ:PL	1/1:0,12:12:36:540,36,0	Seita.2G406700
scaffold_2	48564168	.	T	C	1152.77	PASS	AC=2;AF=1.00;AN=2;DP=32;FS=0.000;MLEAC=2;MLEAF=1.00;MQ=60.00;QD=30.50;SNPEFF_CODON_CHANGE=362;SNPEFF_EFFECT=UPSTREAM;SNPEFF_FUNCTIONAL_CLASS=NONE;SNPEFF_GENE_NAME=Seita.2G435600.1.CDS.1;SNPEFF_IMPACT=MODIFIER;SNPEFF_TRANSCRIPT_ID=Transcript_Seita.2G435600.1.CDS.1;SOR=0.818;ANN=C|start_lost|HIGH|Seita.2G435700|Seita.2G435700.v2.2|transcript|Seita.2G435700.1.v2.2|Coding|1/11|c.2T>C|p.Met1?|2/948|2/…	GT:AD:DP:GQ:PL	1/1:0,32:32:96:1181,96,0	Seita.2G435700
scaffold_3	1861547	.	G	A	1029.77	PASS	AC=2;AF=1.00;AN=2;DP=28;FS=0.000;MLEAC=2;MLEAF=1.00;MQ=60.00;QD=33.99;SNPEFF_CODON_CHANGE=221;SNPEFF_EFFECT=DOWNSTREAM;SNPEFF_FUNCTIONAL_CLASS=NONE;SNPEFF_GENE_NAME=Seita.3G030300.1.CDS.1;SNPEFF_IMPACT=MODIFIER;SNPEFF_TRANSCRIPT_ID=Transcript_Seita.3G030300.1.CDS.1;SOR=1.179;ANN=A|splice_donor_variant&intron_variant|HIGH|Seita.3G030300|Seita.3G030300.v2.2|transcript|Seita.3G030300.1.v2.2|Coding|2…	GT:AD:DP:GQ:PL	1/1:0,28:28:84:1058,84,0	Seita.3G030300
scaffold_3	2116072	.	G	T	1029.77	PASS	AC=2;AF=1.00;AN=2;DP=24;FS=0.000;MLEAC=2;MLEAF=1.00;MQ=60.00;QD=25.56;SNPEFF_CODON_CHANGE=3552;SNPEFF_EFFECT=DOWNSTREAM;SNPEFF_FUNCTIONAL_CLASS=NONE;SNPEFF_GENE_NAME=Seita.3G035200.1.CDS.1;SNPEFF_IMPACT=MODIFIER;SNPEFF_TRANSCRIPT_ID=Transcript_Seita.3G035200.1.CDS.1;SOR=0.859;ANN=T|stop_gained|HIGH|Seita.3G035100|Seita.3G035100.v2.2|transcript|Seita.3G035100.1.v2.2|Coding|3/3|c.1152C>A|p.Tyr384*|…	GT:AD:DP:GQ:PL	1/1:0,24:24:72:1058,72,0	Seita.3G035100
scaffold_3	2116468	.	G	T	691.77	PASS	AC=2;AF=1.00;AN=2;DP=16;FS=0.000;MLEAC=2;MLEAF=1.00;MQ=60.00;QD=28.24;SNPEFF_CODON_CHANGE=3156;SNPEFF_EFFECT=DOWNSTREAM;SNPEFF_FUNCTIONAL_CLASS=NONE;SNPEFF_GENE_NAME=Seita.3G035200.1.CDS.1;SNPEFF_IMPACT=MODIFIER;SNPEFF_TRANSCRIPT_ID=Transcript_Seita.3G035200.1.CDS.1;SOR=1.609;ANN=T|stop_gained|HIGH|Seita.3G035100|Seita.3G035100.v2.2|transcript|Seita.3G035100.1.v2.2|Coding|3/3|c.756C>A|p.Tyr252*|7…	GT:AD:DP:GQ:PL	1/1:0,16:16:48:704,48,0	Seita.3G035100
scaffold_3	3887207	.	C	T	681.77	PASS	AC=2;AF=1.00;AN=2;DP=20;FS=0.000;MLEAC=2;MLEAF=1.00;MQ=60.00;QD=34.09;SNPEFF_CODON_CHANGE=130;SNPEFF_EFFECT=DOWNSTREAM;SNPEFF_FUNCTIONAL_CLASS=NONE;SNPEFF_GENE_NAME=Seita.3G061200.1.CDS.1;SNPEFF_IMPACT=MODIFIER;SNPEFF_TRANSCRIPT_ID=Transcript_Seita.3G061200.1.CDS.1;SOR=1.127;ANN=T|stop_gained|HIGH|Seita.3G061200|Seita.3G061200.v2.2|transcript|Seita.3G061200.1.v2.2|Coding|2/5|c.226C>T|p.Arg76*|226…	GT:AD:DP:GQ:PL	1/1:0,19:19:57:700,57,0	Seita.3G061200
scaffold_3	3923729	.	C	T	1470.77	PASS	AC=2;AF=1.00;AN=2;DP=43;FS=0.000;MLEAC=2;MLEAF=1.00;MQ=60.00;QD=34.20;SNPEFF_AMINO_ACID_CHANGE=M1I;SNPEFF_CODON_CHANGE=atG/atA;SNPEFF_EFFECT=START_LOST;SNPEFF_EXON_ID=1;SNPEFF_FUNCTIONAL_CLASS=MISSENSE;SNPEFF_GENE_NAME=Seita.3G062000.2.CDS.1;SNPEFF_IMPACT=HIGH;SNPEFF_TRANSCRIPT_ID=Transcript_Seita.3G062000.2.CDS.1;SOR=1.151;ANN=T|start_lost|HIGH|Seita.3G062000|Seita.3G062000.v2.2|transcript|Seita…	GT:AD:DP:GQ:PL	1/1:0,40:40:99:1499,120,0	Seita.3G062000
scaffold_3	4867980	.	A	G	637.77	PASS	AC=2;AF=1.00;AN=2;DP=17;FS=0.000;MLEAC=2;MLEAF=1.00;MQ=60.00;QD=27.27;SNPEFF_CODON_CHANGE=2;SNPEFF_EFFECT=UPSTREAM;SNPEFF_FUNCTIONAL_CLASS=NONE;SNPEFF_GENE_NAME=Seita.3G076500.1.CDS.2;SNPEFF_IMPACT=MODIFIER;SNPEFF_TRANSCRIPT_ID=Transcript_Seita.3G076500.1.CDS.2;SOR=1.371;ANN=G|splice_acceptor_variant&intron_variant|HIGH|Seita.3G076500|Seita.3G076500.v2.2|transcript|Seita.3G076500.1.v2.2|Coding|1/…	GT:AD:DP:GQ:PL	1/1:0,16:16:48:634,48,0	Seita.3G076500
scaffold_3	5208234	.	G	A	1183.77	PASS	AC=2;AF=1.00;AN=2;DP=26;FS=0.000;MLEAC=2;MLEAF=1.00;MQ=60.00;QD=24.92;SNPEFF_EFFECT=INTERGENIC;SNPEFF_FUNCTIONAL_CLASS=NONE;SNPEFF_IMPACT=MODIFIER;SOR=0.693;ANN=A|splice_donor_variant&intron_variant|HIGH|Seita.3G081600|Seita.3G081600.v2.2|transcript|Seita.3G081600.1.v2.2|Coding|1/6|c.163+1G>A||||||,A|upstream_gene_variant|MODIFIER|Seita.3G081400|Seita.3G081400.v2.2|transcript|Seita.3G081400.1.v2.…	GT:AD:DP:GQ:PL	1/1:0,25:25:78:1167,78,0	Seita.3G081600
scaffold_3	5210989	.	C	T	992.77	PASS	AC=2;AF=1.00;AN=2;DP=23;FS=0.000;MLEAC=2;MLEAF=1.00;MQ=61.86;QD=26.52;SNPEFF_CODON_CHANGE=4160;SNPEFF_EFFECT=UPSTREAM;SNPEFF_FUNCTIONAL_CLASS=NONE;SNPEFF_GENE_NAME=Seita.3G081700.1.CDS.8;SNPEFF_IMPACT=MODIFIER;SNPEFF_TRANSCRIPT_ID=Transcript_Seita.3G081700.1.CDS.8;SOR=0.776;ANN=T|stop_gained|HIGH|Seita.3G081700|Seita.3G081700.v2.2|transcript|Seita.3G081700.1.v2.2|Coding|1/8|c.124C>T|p.Gln42*|124/…	GT:AD:DP:GQ:PL	1/1:0,20:20:60:886,60,0	Seita.3G081700
scaffold_3	5354213	.	T	C	1660.77	PASS	AC=2;AF=1.00;AN=2;DP=46;FS=0.000;MLEAC=2;MLEAF=1.00;MQ=60.00;QD=28.80;SNPEFF_EFFECT=INTERGENIC;SNPEFF_FUNCTIONAL_CLASS=NONE;SNPEFF_IMPACT=MODIFIER;SOR=1.464;ANN=C|splice_acceptor_variant&intron_variant|HIGH|Seita.3G083800|Seita.3G083800.v2.2|transcript|Seita.3G083800.2.v2.2|Coding|3/4|c.1618-2A>G||||||,C|downstream_gene_variant|MODIFIER|Seita.3G083700|Seita.3G083700.v2.2|transcript|Seita.3G083700…	GT:AD:DP:GQ:PL	1/1:0,46:46:99:1689,138,0	Seita.3G083800
scaffold_3	5376305	.	C	T	3124.77	PASS	AC=2;AF=1.00;AN=2;DP=84;FS=0.000;MLEAC=2;MLEAF=1.00;MQ=49.47;QD=31.42;SNPEFF_AMINO_ACID_CHANGE=W13*;SNPEFF_CODON_CHANGE=tgG/tgA;SNPEFF_EFFECT=STOP_GAINED;SNPEFF_EXON_ID=1;SNPEFF_FUNCTIONAL_CLASS=NONSENSE;SNPEFF_GENE_NAME=Seita.3G084200.1.CDS.5;SNPEFF_IMPACT=HIGH;SNPEFF_TRANSCRIPT_ID=Transcript_Seita.3G084200.1.CDS.5;SOR=0.954;ANN=T|stop_gained|HIGH|Seita.3G084200|Seita.3G084200.v2.2|transcript|Se…	GT:AD:DP:GQ:PL	1/1:0,82:82:99:3119,246,0	Seita.3G084200
scaffold_3	5743792	.	T	G	646.77	PASS	AC=2;AF=1.00;AN=2;DP=17;FS=0.000;MLEAC=2;MLEAF=1.00;MQ=60.63;QD=28.41;SNPEFF_CODON_CHANGE=735;SNPEFF_EFFECT=DOWNSTREAM;SNPEFF_FUNCTIONAL_CLASS=NONE;SNPEFF_GENE_NAME=Seita.3G088900.1.CDS.1;SNPEFF_IMPACT=MODIFIER;SNPEFF_TRANSCRIPT_ID=Transcript_Seita.3G088900.1.CDS.1;SOR=1.112;ANN=G|stop_lost|HIGH|Seita.3G088900|Seita.3G088900.v2.2|transcript|Seita.3G088900.2.v2.2|Coding|3/4|c.700T>G|p.Ter234Gluext…	GT:AD:DP:GQ:PL	1/1:0,16:16:48:720,48,0	Seita.3G088900
scaffold_3	6014284	.	T	A	2861.77	PASS	AC=2;AF=1.00;AN=2;DP=76;FS=0.000;MLEAC=2;MLEAF=1.00;MQ=51.04;QD=35.34;SNPEFF_CODON_CHANGE=750;SNPEFF_EFFECT=UPSTREAM;SNPEFF_FUNCTIONAL_CLASS=NONE;SNPEFF_GENE_NAME=Seita.3G092200.1.CDS.7;SNPEFF_IMPACT=MODIFIER;SNPEFF_TRANSCRIPT_ID=Transcript_Seita.3G092200.1.CDS.7;SOR=1.349;ANN=A|stop_gained|HIGH|Seita.3G092200|Seita.3G092200.v2.2|transcript|Seita.3G092200.1.v2.2|Coding|5/7|c.687T>A|p.Tyr229*|687/…	GT:AD:DP:GQ:PL	1/1:0,76:76:99:2890,229,0	Seita.3G092200
scaffold_3	6029686	.	G	A	6102.77	PASS	AC=2;AF=1.00;AN=2;DP=162;FS=0.000;MLEAC=2;MLEAF=1.00;MQ=47.95;QD=27.02;SNPEFF_CODON_CHANGE=352;SNPEFF_EFFECT=DOWNSTREAM;SNPEFF_FUNCTIONAL_CLASS=NONE;SNPEFF_GENE_NAME=Seita.3G092400.1.CDS.1;SNPEFF_IMPACT=MODIFIER;SNPEFF_TRANSCRIPT_ID=Transcript_Seita.3G092400.1.CDS.1;SOR=0.693;ANN=A|stop_gained|HIGH|Seita.3G092400|Seita.3G092400.v2.2|transcript|Seita.3G092400.1.v2.2|Coding|2/2|c.448C>T|p.Arg150*|4…	GT:AD:DP:GQ:PL	1/1:0,160:160:99:6059,480,0	Seita.3G092400
scaffold_3	6075289	.	C	T	1061.77	PASS	AC=2;AF=1.00;AN=2;DP=30;FS=0.000;MLEAC=2;MLEAF=1.00;MQ=59.45;QD=28.23;SNPEFF_CODON_CHANGE=3255;SNPEFF_EFFECT=UPSTREAM;SNPEFF_FUNCTIONAL_CLASS=NONE;SNPEFF_GENE_NAME=Seita.3G092900.1.CDS.1;SNPEFF_IMPACT=MODIFIER;SNPEFF_TRANSCRIPT_ID=Transcript_Seita.3G092900.1.CDS.1;SOR=0.826;ANN=T|stop_gained|HIGH|Seita.3G092800|Seita.3G092800.v2.2|transcript|Seita.3G092800.1.v2.2|Coding|2/4|c.58C>T|p.Gln20*|121/4…	GT:AD:DP:GQ:PL	1/1:0,30:30:90:1090,90,0	Seita.3G092800
scaffold_3	6344692	.	T	G	1302.77	PASS	AC=2;AF=1.00;AN=2;DP=35;FS=0.000;MLEAC=2;MLEAF=1.00;MQ=60.00;QD=26.04;SNPEFF_AMINO_ACID_CHANGE=M1R;SNPEFF_CODON_CHANGE=aTg/aGg;SNPEFF_EFFECT=START_LOST;SNPEFF_EXON_ID=1;SNPEFF_FUNCTIONAL_CLASS=MISSENSE;SNPEFF_GENE_NAME=Seita.3G097500.1.CDS.1;SNPEFF_IMPACT=HIGH;SNPEFF_TRANSCRIPT_ID=Transcript_Seita.3G097500.1.CDS.1;SOR=0.749;ANN=G|start_lost|HIGH|Seita.3G097500|Seita.3G097500.v2.2|transcript|Seita…	GT:AD:DP:GQ:PL	1/1:0,34:34:99:1291,102,0	Seita.3G097500
scaffold_3	6359050	.	A	G	2184.77	PASS	AC=2;AF=1.00;AN=2;DP=57;FS=0.000;MLEAC=2;MLEAF=1.00;MQ=60.00;QD=28.47;SNPEFF_AMINO_ACID_CHANGE=M1V;SNPEFF_CODON_CHANGE=Atg/Gtg;SNPEFF_EFFECT=START_LOST;SNPEFF_EXON_ID=1;SNPEFF_FUNCTIONAL_CLASS=MISSENSE;SNPEFF_GENE_NAME=Seita.3G097700.1.CDS.1;SNPEFF_IMPACT=HIGH;SNPEFF_TRANSCRIPT_ID=Transcript_Seita.3G097700.1.CDS.1;SOR=1.140;ANN=G|start_lost|HIGH|Seita.3G097700|Seita.3G097700.v2.2|transcript|Seita…	GT:AD:DP:GQ:PL	1/1:0,57:57:99:2213,171,0	Seita.3G097700
scaffold_3	6426340	.	A	G	2356.77	PASS	AC=2;AF=1.00;AN=2;DP=62;FS=0.000;MLEAC=2;MLEAF=1.00;MQ=60.00;QD=29.50;SNPEFF_CODON_CHANGE=1426;SNPEFF_EFFECT=UPSTREAM;SNPEFF_FUNCTIONAL_CLASS=NONE;SNPEFF_GENE_NAME=Seita.3G098800.1.CDS.5;SNPEFF_IMPACT=MODIFIER;SNPEFF_TRANSCRIPT_ID=Transcript_Seita.3G098800.1.CDS.5;SOR=1.143;ANN=G|splice_donor_variant&intron_variant|HIGH|Seita.3G098700|Seita.3G098700.v2.2|transcript|Seita.3G098700.2.v2.2|Coding|2/…	GT:AD:DP:GQ:PL	1/1:0,61:61:99:2343,183,0	Seita.3G098700
scaffold_3	6479933	.	C	T	1055.77	PASS	AC=2;AF=1.00;AN=2;DP=27;FS=0.000;MLEAC=2;MLEAF=1.00;MQ=60.00;QD=31.23;SNPEFF_CODON_CHANGE=918;SNPEFF_EFFECT=DOWNSTREAM;SNPEFF_FUNCTIONAL_CLASS=NONE;SNPEFF_GENE_NAME=Seita.3G099700.1.CDS.4;SNPEFF_IMPACT=MODIFIER;SNPEFF_TRANSCRIPT_ID=Transcript_Seita.3G099700.1.CDS.4;SOR=2.066;ANN=T|stop_gained|HIGH|Seita.3G099800|Seita.3G099800.v2.2|transcript|Seita.3G099800.1.v2.2|Coding|1/5|c.109C>T|p.Arg37*|109…	GT:AD:DP:GQ:PL	1/1:0,27:27:81:1084,81,0	Seita.3G099800
scaffold_3	6762531	.	A	G	1980.77	PASS	AC=2;AF=1.00;AN=2;BaseQRankSum=0.334;ClippingRankSum=-1.003;DP=57;FS=0.000;MLEAC=2;MLEAF=1.00;MQ=60.00;MQRankSum=-0.334;QD=34.75;ReadPosRankSum=-1.246;SNPEFF_CODON_CHANGE=4578;SNPEFF_EFFECT=DOWNSTREAM;SNPEFF_FUNCTIONAL_CLASS=NONE;SNPEFF_GENE_NAME=Seita.3G103400.1.CDS.1;SNPEFF_IMPACT=MODIFIER;SNPEFF_TRANSCRIPT_ID=Transcript_Seita.3G103400.1.CDS.1;SOR=0.285;ANN=G|splice_donor_variant&intron_variant…	GT:AD:DP:GQ:PL	1/1:1,54:55:99:1990,127,0	Seita.3G103300
scaffold_3	6862632	.	C	G	594.77	PASS	AC=2;AF=1.00;AN=2;DP=16;FS=0.000;MLEAC=2;MLEAF=1.00;MQ=60.00;QD=31.53;SNPEFF_AMINO_ACID_CHANGE=Y53*;SNPEFF_CODON_CHANGE=taC/taG;SNPEFF_EFFECT=STOP_GAINED;SNPEFF_EXON_ID=1;SNPEFF_FUNCTIONAL_CLASS=NONSENSE;SNPEFF_GENE_NAME=Seita.3G104600.1.CDS.4;SNPEFF_IMPACT=HIGH;SNPEFF_TRANSCRIPT_ID=Transcript_Seita.3G104600.1.CDS.4;SOR=0.941;ANN=G|stop_gained|HIGH|Seita.3G104600|Seita.3G104600.v2.2|transcript|Se…	GT:AD:DP:GQ:PL	1/1:0,16:16:48:624,48,0	Seita.3G104600
scaffold_3	7653346	.	C	T	1984.77	PASS	AC=2;AF=1.00;AN=2;DP=50;FS=0.000;MLEAC=2;MLEAF=1.00;MQ=60.00;QD=31.80;SNPEFF_AMINO_ACID_CHANGE=A2T;SNPEFF_CODON_CHANGE=Gct/Act;SNPEFF_EFFECT=NON_SYNONYMOUS_CODING;SNPEFF_EXON_ID=1;SNPEFF_FUNCTIONAL_CLASS=MISSENSE;SNPEFF_GENE_NAME=Seita.3G113500.1.CDS.5;SNPEFF_IMPACT=MODERATE;SNPEFF_TRANSCRIPT_ID=Transcript_Seita.3G113500.1.CDS.5;SOR=2.124;ANN=T|splice_acceptor_variant&intron_variant|HIGH|Seita.3G…	GT:AD:DP:GQ:PL	1/1:0,49:49:99:1977,147,0	Seita.3G113500
scaffold_3	7655374	.	A	C	1092.77	PASS	AC=2;AF=1.00;AN=2;DP=30;FS=0.000;MLEAC=2;MLEAF=1.00;MQ=60.00;QD=30.84;SNPEFF_EFFECT=INTERGENIC;SNPEFF_FUNCTIONAL_CLASS=NONE;SNPEFF_IMPACT=MODIFIER;SOR=0.826;ANN=C|splice_donor_variant&intron_variant|HIGH|Seita.3G113500|Seita.3G113500.v2.2|transcript|Seita.3G113500.1.v2.2|Coding|3/4|c.679+2T>G||||||,C|downstream_gene_variant|MODIFIER|Seita.3G113600|Seita.3G113600.v2.2|transcript|Seita.3G113600.1.v…	GT:AD:DP:GQ:PL	1/1:0,27:27:81:1022,81,0	Seita.3G113500
scaffold_3	7660709	.	A	G	1594.77	PASS	AC=2;AF=1.00;AN=2;DP=40;FS=0.000;MLEAC=2;MLEAF=1.00;MQ=60.00;QD=33.67;SNPEFF_CODON_CHANGE=1520;SNPEFF_EFFECT=DOWNSTREAM;SNPEFF_FUNCTIONAL_CLASS=NONE;SNPEFF_GENE_NAME=Seita.3G113600.1.CDS.1;SNPEFF_IMPACT=MODIFIER;SNPEFF_TRANSCRIPT_ID=Transcript_Seita.3G113600.1.CDS.1;SOR=0.902;ANN=G|stop_lost|HIGH|Seita.3G113600|Seita.3G113600.v2.2|transcript|Seita.3G113600.1.v2.2|Coding|5/5|c.934T>C|p.Ter312Glnex…	GT:AD:DP:GQ:PL	1/1:0,40:40:99:1623,120,0	Seita.3G113600
scaffold_3	7767537	.	T	C	2536.77	PASS	AC=2;AF=1.00;AN=2;DP=52;FS=0.000;MLEAC=2;MLEAF=1.00;MQ=60.00;QD=35.15;SNPEFF_AMINO_ACID_CHANGE=M1V;SNPEFF_CODON_CHANGE=Atg/Gtg;SNPEFF_EFFECT=START_LOST;SNPEFF_EXON_ID=1;SNPEFF_FUNCTIONAL_CLASS=MISSENSE;SNPEFF_GENE_NAME=Seita.3G115500.1.CDS.1;SNPEFF_IMPACT=HIGH;SNPEFF_TRANSCRIPT_ID=Transcript_Seita.3G115500.1.CDS.1;SOR=1.893;ANN=C|start_lost|HIGH|Seita.3G115500|Seita.3G115500.v2.2|transcript|Seita…	GT:AD:DP:GQ:PL	1/1:0,52:52:99:2430,163,0	Seita.3G115500
scaffold_3	7846210	.	T	C	1966.77	PASS	AC=2;AF=1.00;AN=2;DP=50;FS=0.000;MLEAC=2;MLEAF=1.00;MQ=57.66;QD=26.39;SNPEFF_AMINO_ACID_CHANGE=M1T;SNPEFF_CODON_CHANGE=aTg/aCg;SNPEFF_EFFECT=START_LOST;SNPEFF_EXON_ID=1;SNPEFF_FUNCTIONAL_CLASS=MISSENSE;SNPEFF_GENE_NAME=Seita.3G116000.1.CDS.1;SNPEFF_IMPACT=HIGH;SNPEFF_TRANSCRIPT_ID=Transcript_Seita.3G116000.1.CDS.1;SOR=0.773;ANN=C|start_lost|HIGH|Seita.3G116000|Seita.3G116000.v2.2|transcript|Seita…	GT:AD:DP:GQ:PL	1/1:0,50:50:99:1995,150,0	Seita.3G116000
scaffold_3	7846482	.	C	T	2492.77	PASS	AC=2;AF=1.00;AN=2;DP=66;FS=0.000;MLEAC=2;MLEAF=1.00;MQ=60.00;QD=31.50;SNPEFF_AMINO_ACID_CHANGE=Q92*;SNPEFF_CODON_CHANGE=Cag/Tag;SNPEFF_EFFECT=STOP_GAINED;SNPEFF_EXON_ID=1;SNPEFF_FUNCTIONAL_CLASS=NONSENSE;SNPEFF_GENE_NAME=Seita.3G116000.1.CDS.1;SNPEFF_IMPACT=HIGH;SNPEFF_TRANSCRIPT_ID=Transcript_Seita.3G116000.1.CDS.1;SOR=1.033;ANN=T|stop_gained|HIGH|Seita.3G116000|Seita.3G116000.v2.2|transcript|Se…	GT:AD:DP:GQ:PL	1/1:0,66:66:99:2521,198,0	Seita.3G116000
scaffold_3	7846678	.	G	A	2268.77	PASS	AC=2;AF=1.00;AN=2;DP=63;FS=0.000;MLEAC=2;MLEAF=1.00;MQ=60.34;QD=40.55;SNPEFF_AMINO_ACID_CHANGE=W157*;SNPEFF_CODON_CHANGE=tGg/tAg;SNPEFF_EFFECT=STOP_GAINED;SNPEFF_EXON_ID=1;SNPEFF_FUNCTIONAL_CLASS=NONSENSE;SNPEFF_GENE_NAME=Seita.3G116000.1.CDS.1;SNPEFF_IMPACT=HIGH;SNPEFF_TRANSCRIPT_ID=Transcript_Seita.3G116000.1.CDS.1;SOR=0.933;ANN=A|stop_gained|HIGH|Seita.3G116000|Seita.3G116000.v2.2|transcript|S…	GT:AD:DP:GQ:PL	1/1:0,63:63:99:2297,189,0	Seita.3G116000
scaffold_3	7846743	.	C	T	2439.77	PASS	AC=2;AF=1.00;AN=2;DP=53;FS=0.000;MLEAC=2;MLEAF=1.00;MQ=60.00;QD=29.71;SNPEFF_AMINO_ACID_CHANGE=Q179*;SNPEFF_CODON_CHANGE=Cag/Tag;SNPEFF_EFFECT=STOP_GAINED;SNPEFF_EXON_ID=1;SNPEFF_FUNCTIONAL_CLASS=NONSENSE;SNPEFF_GENE_NAME=Seita.3G116000.1.CDS.1;SNPEFF_IMPACT=HIGH;SNPEFF_TRANSCRIPT_ID=Transcript_Seita.3G116000.1.CDS.1;SOR=0.730;ANN=T|stop_gained|HIGH|Seita.3G116000|Seita.3G116000.v2.2|transcript|S…	GT:AD:DP:GQ:PL	1/1:0,53:53:99:2468,166,0	Seita.3G116000
scaffold_3	7929356	.	A	T	1089.77	PASS	AC=2;AF=1.00;AN=2;DP=30;FS=0.000;MLEAC=2;MLEAF=1.00;MQ=60.00;QD=29.90;SNPEFF_CODON_CHANGE=31;SNPEFF_EFFECT=DOWNSTREAM;SNPEFF_FUNCTIONAL_CLASS=NONE;SNPEFF_GENE_NAME=Seita.3G117700.1.CDS.1;SNPEFF_IMPACT=MODIFIER;SNPEFF_TRANSCRIPT_ID=Transcript_Seita.3G117700.1.CDS.1;SOR=1.329;ANN=T|splice_acceptor_variant&intron_variant|HIGH|Seita.3G117700|Seita.3G117700.v2.2|transcript|Seita.3G117700.1.v2.2|Coding…	GT:AD:DP:GQ:PL	1/1:0,30:30:90:1118,90,0	Seita.3G117700
scaffold_3	9228085	.	C	T	2410.77	PASS	AC=2;AF=1.00;AN=2;DP=59;FS=0.000;MLEAC=2;MLEAF=1.00;MQ=60.00;QD=31.07;SNPEFF_AMINO_ACID_CHANGE=M1I;SNPEFF_CODON_CHANGE=atG/atA;SNPEFF_EFFECT=START_LOST;SNPEFF_EXON_ID=1;SNPEFF_FUNCTIONAL_CLASS=MISSENSE;SNPEFF_GENE_NAME=Seita.3G133100.1.CDS.3;SNPEFF_IMPACT=HIGH;SNPEFF_TRANSCRIPT_ID=Transcript_Seita.3G133100.1.CDS.3;SOR=0.871;ANN=T|missense_variant&splice_region_variant|MODERATE|Seita.3G133100|Seit…	GT:AD:DP:GQ:PL	1/1:0,59:59:99:2439,178,0	Seita.3G133100
scaffold_3	12932547	.	C	T	1046.77	PASS	AC=2;AF=1.00;AN=2;DP=29;FS=0.000;MLEAC=2;MLEAF=1.00;MQ=60.00;QD=33.81;SNPEFF_AMINO_ACID_CHANGE=R23*;SNPEFF_CODON_CHANGE=Cga/Tga;SNPEFF_EFFECT=STOP_GAINED;SNPEFF_EXON_ID=1;SNPEFF_FUNCTIONAL_CLASS=NONSENSE;SNPEFF_GENE_NAME=Seita.3G174100.1.CDS.1;SNPEFF_IMPACT=HIGH;SNPEFF_TRANSCRIPT_ID=Transcript_Seita.3G174100.1.CDS.1;SOR=1.255;ANN=T|stop_gained|HIGH|Seita.3G174100|Seita.3G174100.v2.2|transcript|Se…	GT:AD:DP:GQ:PL	1/1:0,27:27:81:1026,81,0	Seita.3G174100
scaffold_3	12960648	.	T	A	1863.77	PASS	AC=2;AF=1.00;AN=2;DP=50;FS=0.000;MLEAC=2;MLEAF=1.00;MQ=60.00;QD=30.10;SNPEFF_CODON_CHANGE=2238;SNPEFF_EFFECT=DOWNSTREAM;SNPEFF_FUNCTIONAL_CLASS=NONE;SNPEFF_GENE_NAME=Seita.3G174800.2.CDS.7;SNPEFF_IMPACT=MODIFIER;SNPEFF_TRANSCRIPT_ID=Transcript_Seita.3G174800.2.CDS.7;SOR=0.859;ANN=A|stop_lost|HIGH|Seita.3G174700|Seita.3G174700.v2.2|transcript|Seita.3G174700.1.v2.2|Coding|22/22|c.3016T>A|p.Ter1006L…	GT:AD:DP:GQ:PL	1/1:0,50:50:99:1892,150,0	Seita.3G174700
scaffold_3	12980617	.	C	A	1297.77	PASS	AC=2;AF=1.00;AN=2;DP=33;FS=0.000;MLEAC=2;MLEAF=1.00;MQ=60.00;QD=34.25;SNPEFF_AMINO_ACID_CHANGE=Y40*;SNPEFF_CODON_CHANGE=taC/taA;SNPEFF_EFFECT=STOP_GAINED;SNPEFF_EXON_ID=1;SNPEFF_FUNCTIONAL_CLASS=NONSENSE;SNPEFF_GENE_NAME=Seita.3G175100.1.CDS.1;SNPEFF_IMPACT=HIGH;SNPEFF_TRANSCRIPT_ID=Transcript_Seita.3G175100.1.CDS.1;SOR=1.352;ANN=A|stop_gained|HIGH|Seita.3G175100|Seita.3G175100.v2.2|transcript|Se…	GT:AD:DP:GQ:PL	1/1:0,33:33:99:1326,99,0	Seita.3G175100
scaffold_3	14097163	.	G	A	1386.77	PASS	AC=2;AF=1.00;AN=2;DP=38;FS=0.000;MLEAC=2;MLEAF=1.00;MQ=60.00;QD=28.94;SNPEFF_AMINO_ACID_CHANGE=Q115*;SNPEFF_CODON_CHANGE=Cag/Tag;SNPEFF_EFFECT=STOP_GAINED;SNPEFF_EXON_ID=1;SNPEFF_FUNCTIONAL_CLASS=NONSENSE;SNPEFF_GENE_NAME=Seita.3G186800.1.CDS.1;SNPEFF_IMPACT=HIGH;SNPEFF_TRANSCRIPT_ID=Transcript_Seita.3G186800.1.CDS.1;SOR=0.914;ANN=A|stop_gained|HIGH|Seita.3G186800|Seita.3G186800.v2.2|transcript|S…	GT:AD:DP:GQ:PL	1/1:0,36:36:99:1343,108,0	Seita.3G186800
scaffold_3	14115673	.	G	A	1726.77	PASS	AC=2;AF=1.00;AN=2;DP=38;FS=0.000;MLEAC=2;MLEAF=1.00;MQ=59.92;QD=27.93;SNPEFF_CODON_CHANGE=3038;SNPEFF_EFFECT=DOWNSTREAM;SNPEFF_FUNCTIONAL_CLASS=NONE;SNPEFF_GENE_NAME=Seita.3G186900.1.CDS.2;SNPEFF_IMPACT=MODIFIER;SNPEFF_TRANSCRIPT_ID=Transcript_Seita.3G186900.1.CDS.2;SOR=1.329;ANN=A|splice_donor_variant&intron_variant|HIGH|Seita.3G186900|Seita.3G186900.v2.2|transcript|Seita.3G186900.2.v2.2|Coding|…	GT:AD:DP:GQ:PL	1/1:0,37:37:99:1710,114,0	Seita.3G186900
scaffold_3	14115780	.	A	G	2632.77	PASS	AC=2;AF=1.00;AN=2;DP=58;FS=0.000;MLEAC=2;MLEAF=1.00;MQ=60.19;QD=32.54;SNPEFF_CODON_CHANGE=3145;SNPEFF_EFFECT=DOWNSTREAM;SNPEFF_FUNCTIONAL_CLASS=NONE;SNPEFF_GENE_NAME=Seita.3G186900.1.CDS.2;SNPEFF_IMPACT=MODIFIER;SNPEFF_TRANSCRIPT_ID=Transcript_Seita.3G186900.1.CDS.2;SOR=1.609;ANN=G|splice_acceptor_variant&intron_variant|HIGH|Seita.3G186900|Seita.3G186900.v2.2|transcript|Seita.3G186900.2.v2.2|Codi…	GT:AD:DP:GQ:PL	1/1:0,57:57:99:2616,178,0	Seita.3G186900
scaffold_3	14800959	.	A	G	1558.77	PASS	AC=2;AF=1.00;AN=2;DP=40;FS=0.000;MLEAC=2;MLEAF=1.00;MQ=60.00;QD=27.15;SNPEFF_AMINO_ACID_CHANGE=M1T;SNPEFF_CODON_CHANGE=aTg/aCg;SNPEFF_EFFECT=START_LOST;SNPEFF_EXON_ID=1;SNPEFF_FUNCTIONAL_CLASS=MISSENSE;SNPEFF_GENE_NAME=Seita.3G194700.1.CDS.5;SNPEFF_IMPACT=HIGH;SNPEFF_TRANSCRIPT_ID=Transcript_Seita.3G194700.1.CDS.5;SOR=0.693;ANN=G|missense_variant&splice_region_variant|MODERATE|Seita.3G194700|Seit…	GT:AD:DP:GQ:PL	1/1:0,40:40:99:1587,120,0	Seita.3G194700
scaffold_3	14805223	.	C	G	1546.77	PASS	AC=2;AF=1.00;AN=2;DP=35;FS=0.000;MLEAC=2;MLEAF=1.00;MQ=60.31;QD=26.49;SNPEFF_CODON_CHANGE=4263;SNPEFF_EFFECT=UPSTREAM;SNPEFF_FUNCTIONAL_CLASS=NONE;SNPEFF_GENE_NAME=Seita.3G194700.1.CDS.5;SNPEFF_IMPACT=MODIFIER;SNPEFF_TRANSCRIPT_ID=Transcript_Seita.3G194700.1.CDS.5;SOR=2.649;ANN=G|stop_lost|HIGH|Seita.3G194800|Seita.3G194800.v2.2|transcript|Seita.3G194800.1.v2.2|Coding|2/2|c.638G>C|p.Ter213Serext*…	GT:AD:DP:GQ:PL	1/1:0,35:35:99:1575,105,0	Seita.3G194800
scaffold_3	14896536	.	G	A	2762.77	PASS	AC=2;AF=1.00;AN=2;DP=65;FS=0.000;MLEAC=2;MLEAF=1.00;MQ=57.79;QD=29.53;SNPEFF_CODON_CHANGE=96;SNPEFF_EFFECT=DOWNSTREAM;SNPEFF_FUNCTIONAL_CLASS=NONE;SNPEFF_GENE_NAME=Seita.3G195900.1.CDS.1;SNPEFF_IMPACT=MODIFIER;SNPEFF_TRANSCRIPT_ID=Transcript_Seita.3G195900.1.CDS.1;SOR=1.000;ANN=A|stop_gained|HIGH|Seita.3G195900|Seita.3G195900.v2.2|transcript|Seita.3G195900.1.v2.2|Coding|2/2|c.354G>A|p.Trp118*|354…	GT:AD:DP:GQ:PL	1/1:0,65:65:99:2791,196,0	Seita.3G195900
scaffold_3	15025656	.	A	T	1432.77	PASS	AC=2;AF=1.00;AN=2;DP=38;FS=0.000;MLEAC=2;MLEAF=1.00;MQ=60.00;QD=30.09;SNPEFF_CODON_CHANGE=1991;SNPEFF_EFFECT=UPSTREAM;SNPEFF_FUNCTIONAL_CLASS=NONE;SNPEFF_GENE_NAME=Seita.3G198200.1.CDS.1;SNPEFF_IMPACT=MODIFIER;SNPEFF_TRANSCRIPT_ID=Transcript_Seita.3G198200.1.CDS.1;SOR=1.040;ANN=T|start_lost|HIGH|Seita.3G198300|Seita.3G198300.v2.2|transcript|Seita.3G198300.1.v2.2|Coding|1/2|c.2T>A|p.Met1?|2/591|2/…	GT:AD:DP:GQ:PL	1/1:0,37:37:99:1447,111,0	Seita.3G198300
scaffold_3	15038906	.	C	T	1355.77	PASS	AC=2;AF=1.00;AN=2;DP=39;FS=0.000;MLEAC=2;MLEAF=1.00;MQ=60.00;QD=34.76;SNPEFF_AMINO_ACID_CHANGE=G35;SNPEFF_CODON_CHANGE=ggC/ggT;SNPEFF_EFFECT=SYNONYMOUS_CODING;SNPEFF_EXON_ID=1;SNPEFF_FUNCTIONAL_CLASS=SILENT;SNPEFF_GENE_NAME=Seita.3G198600.3.CDS.2;SNPEFF_IMPACT=LOW;SNPEFF_TRANSCRIPT_ID=Transcript_Seita.3G198600.3.CDS.2;SOR=0.850;ANN=T|splice_donor_variant&intron_variant|HIGH|Seita.3G198600|Seita.3…	GT:AD:DP:GQ:PL	1/1:0,39:39:99:1384,117,0	Seita.3G198600
scaffold_3	15067123	.	C	T	2309.77	PASS	AC=2;AF=1.00;AN=2;DP=54;FS=0.000;MLEAC=2;MLEAF=1.00;MQ=60.00;QD=32.52;SNPEFF_CODON_CHANGE=3151;SNPEFF_EFFECT=UPSTREAM;SNPEFF_FUNCTIONAL_CLASS=NONE;SNPEFF_GENE_NAME=Seita.3G199100.1.CDS.1;SNPEFF_IMPACT=MODIFIER;SNPEFF_TRANSCRIPT_ID=Transcript_Seita.3G199100.1.CDS.1;SOR=0.693;ANN=T|stop_gained|HIGH|Seita.3G199000|Seita.3G199000.v2.2|transcript|Seita.3G199000.1.v2.2|Coding|1/4|c.346C>T|p.Gln116*|346…	GT:AD:DP:GQ:PL	1/1:0,53:53:99:2305,160,0	Seita.3G199000
scaffold_3	15067380	.	C	T	1301.77	PASS	AC=2;AF=1.00;AN=2;DP=36;FS=0.000;MLEAC=2;MLEAF=1.00;MQ=60.00;QD=27.91;SNPEFF_CODON_CHANGE=2894;SNPEFF_EFFECT=UPSTREAM;SNPEFF_FUNCTIONAL_CLASS=NONE;SNPEFF_GENE_NAME=Seita.3G199100.1.CDS.1;SNPEFF_IMPACT=MODIFIER;SNPEFF_TRANSCRIPT_ID=Transcript_Seita.3G199100.1.CDS.1;SOR=1.209;ANN=T|stop_gained|HIGH|Seita.3G199000|Seita.3G199000.v2.2|transcript|Seita.3G199000.1.v2.2|Coding|2/4|c.571C>T|p.Arg191*|571…	GT:AD:DP:GQ:PL	1/1:0,36:36:99:1330,108,0	Seita.3G199000
scaffold_3	15732603	.	C	T	1697.77	PASS	AC=2;AF=1.00;AN=2;DP=43;FS=0.000;MLEAC=2;MLEAF=1.00;MQ=50.30;QD=29.51;SNPEFF_AMINO_ACID_CHANGE=M1I;SNPEFF_CODON_CHANGE=atG/atA;SNPEFF_EFFECT=START_LOST;SNPEFF_EXON_ID=1;SNPEFF_FUNCTIONAL_CLASS=MISSENSE;SNPEFF_GENE_NAME=Seita.3G204500.1.CDS.1;SNPEFF_IMPACT=HIGH;SNPEFF_TRANSCRIPT_ID=Transcript_Seita.3G204500.1.CDS.1;SOR=1.055;ANN=T|start_lost|HIGH|Seita.3G204500|Seita.3G204500.v2.2|transcript|Seita…	GT:AD:DP:GQ:PL	1/1:0,43:43:99:1726,129,0	Seita.3G204500
scaffold_3	15760027	.	A	C	1033.77	PASS	AC=2;AF=1.00;AN=2;DP=30;FS=0.000;MLEAC=2;MLEAF=1.00;MQ=60.00;QD=34.46;SNPEFF_AMINO_ACID_CHANGE=M1R;SNPEFF_CODON_CHANGE=aTg/aGg;SNPEFF_EFFECT=START_LOST;SNPEFF_EXON_ID=1;SNPEFF_FUNCTIONAL_CLASS=MISSENSE;SNPEFF_GENE_NAME=Seita.3G204800.1.CDS.1;SNPEFF_IMPACT=HIGH;SNPEFF_TRANSCRIPT_ID=Transcript_Seita.3G204800.1.CDS.1;SOR=0.976;ANN=C|start_lost|HIGH|Seita.3G204800|Seita.3G204800.v2.2|transcript|Seita…	GT:AD:DP:GQ:PL	1/1:0,29:29:87:1053,87,0	Seita.3G204800
scaffold_3	15836737	.	G	A	1641.77	PASS	AC=2;AF=1.00;AN=2;DP=44;FS=0.000;MLEAC=2;MLEAF=1.00;MQ=48.13;QD=31.12;SNPEFF_AMINO_ACID_CHANGE=Q25*;SNPEFF_CODON_CHANGE=Cag/Tag;SNPEFF_EFFECT=STOP_GAINED;SNPEFF_EXON_ID=1;SNPEFF_FUNCTIONAL_CLASS=NONSENSE;SNPEFF_GENE_NAME=Seita.3G205400.1.CDS.2;SNPEFF_IMPACT=HIGH;SNPEFF_TRANSCRIPT_ID=Transcript_Seita.3G205400.1.CDS.2;SOR=1.230;ANN=A|stop_gained|HIGH|Seita.3G205400|Seita.3G205400.v2.2|transcript|Se…	GT:AD:DP:GQ:PL	1/1:0,44:44:99:1670,132,0	Seita.3G205400
scaffold_3	16415383	.	G	A	1350.77	PASS	AC=2;AF=1.00;AN=2;DP=35;FS=0.000;MLEAC=2;MLEAF=1.00;MQ=59.28;QD=25.13;SNPEFF_CODON_CHANGE=371;SNPEFF_EFFECT=DOWNSTREAM;SNPEFF_FUNCTIONAL_CLASS=NONE;SNPEFF_GENE_NAME=Seita.3G208900.1.CDS.1;SNPEFF_IMPACT=MODIFIER;SNPEFF_TRANSCRIPT_ID=Transcript_Seita.3G208900.1.CDS.1;SOR=2.964;ANN=A|stop_gained|HIGH|Seita.3G208900|Seita.3G208900.v2.2|transcript|Seita.3G208900.1.v2.2|Coding|2/7|c.644G>A|p.Trp215*|72…	GT:AD:DP:GQ:PL	1/1:0,35:35:99:1379,105,0	Seita.3G208900
scaffold_3	16415879	.	C	T	1757.77	PASS	AC=2;AF=1.00;AN=2;DP=47;FS=0.000;MLEAC=2;MLEAF=1.00;MQ=60.00;QD=29.90;SNPEFF_CODON_CHANGE=867;SNPEFF_EFFECT=DOWNSTREAM;SNPEFF_FUNCTIONAL_CLASS=NONE;SNPEFF_GENE_NAME=Seita.3G208900.1.CDS.1;SNPEFF_IMPACT=MODIFIER;SNPEFF_TRANSCRIPT_ID=Transcript_Seita.3G208900.1.CDS.1;SOR=0.919;ANN=T|stop_gained|HIGH|Seita.3G209000|Seita.3G209000.v2.2|transcript|Seita.3G209000.1.v2.2|Coding|1/1|c.112C>T|p.Gln38*|112…	GT:AD:DP:GQ:PL	1/1:0,47:47:99:1786,141,0	Seita.3G209000
scaffold_3	16665394	.	C	G	1283.77	PASS	AC=2;AF=1.00;AN=2;DP=33;FS=0.000;MLEAC=2;MLEAF=1.00;MQ=60.00;QD=34.06;SNPEFF_AMINO_ACID_CHANGE=*351S;SNPEFF_CODON_CHANGE=tGa/tCa;SNPEFF_EFFECT=STOP_LOST;SNPEFF_EXON_ID=1;SNPEFF_FUNCTIONAL_CLASS=MISSENSE;SNPEFF_GENE_NAME=Seita.3G210700.1.CDS.1;SNPEFF_IMPACT=HIGH;SNPEFF_TRANSCRIPT_ID=Transcript_Seita.3G210700.1.CDS.1;SOR=1.022;ANN=G|stop_lost|HIGH|Seita.3G210700|Seita.3G210700.v2.2|transcript|Seita…	GT:AD:DP:GQ:PL	1/1:0,33:33:99:1312,99,0	Seita.3G210700
scaffold_3	16892723	.	C	T	1582.77	PASS	AC=2;AF=1.00;AN=2;DP=35;FS=0.000;MLEAC=2;MLEAF=1.00;MQ=40.62;QD=32.34;SNPEFF_AMINO_ACID_CHANGE=Q48*;SNPEFF_CODON_CHANGE=Cag/Tag;SNPEFF_EFFECT=STOP_GAINED;SNPEFF_EXON_ID=1;SNPEFF_FUNCTIONAL_CLASS=NONSENSE;SNPEFF_GENE_NAME=Seita.3G211200.1.CDS.6;SNPEFF_IMPACT=HIGH;SNPEFF_TRANSCRIPT_ID=Transcript_Seita.3G211200.1.CDS.6;SOR=1.308;ANN=T|stop_gained|HIGH|Seita.3G211200|Seita.3G211200.v2.2|transcript|Se…	GT:AD:DP:GQ:PL	1/1:0,35:35:99:1611,108,0	Seita.3G211200
scaffold_3	17529260	.	A	G	1799.77	PASS	AC=2;AF=1.00;AN=2;DP=46;FS=0.000;MLEAC=2;MLEAF=1.00;MQ=60.00;QD=26.43;SNPEFF_AMINO_ACID_CHANGE=*21Q;SNPEFF_CODON_CHANGE=Tag/Cag;SNPEFF_EFFECT=STOP_LOST;SNPEFF_EXON_ID=1;SNPEFF_FUNCTIONAL_CLASS=MISSENSE;SNPEFF_GENE_NAME=Seita.3G216200.1.CDS.5;SNPEFF_IMPACT=HIGH;SNPEFF_TRANSCRIPT_ID=Transcript_Seita.3G216200.1.CDS.5;SOR=0.874;ANN=G|stop_lost&splice_region_variant|HIGH|Seita.3G216200|Seita.3G216200.…	GT:AD:DP:GQ:PL	1/1:0,46:46:99:1828,138,0	Seita.3G216200
scaffold_3	18072678	.	G	A	1579.77	PASS	AC=2;AF=1.00;AN=2;DP=41;FS=0.000;MLEAC=2;MLEAF=1.00;MQ=60.00;QD=28.55;SNPEFF_AMINO_ACID_CHANGE=Q34*;SNPEFF_CODON_CHANGE=Cag/Tag;SNPEFF_EFFECT=STOP_GAINED;SNPEFF_EXON_ID=1;SNPEFF_FUNCTIONAL_CLASS=NONSENSE;SNPEFF_GENE_NAME=Seita.3G222100.1.CDS.2;SNPEFF_IMPACT=HIGH;SNPEFF_TRANSCRIPT_ID=Transcript_Seita.3G222100.1.CDS.2;SOR=0.843;ANN=A|stop_gained|HIGH|Seita.3G222100|Seita.3G222100.v2.2|transcript|Se…	GT:AD:DP:GQ:PL	1/1:0,40:40:99:1584,120,0	Seita.3G222100
scaffold_3	20915040	.	C	A	2494.77	PASS	AC=2;AF=1.00;AN=2;DP=64;FS=0.000;MLEAC=2;MLEAF=1.00;MQ=60.00;QD=32.21;SNPEFF_AMINO_ACID_CHANGE=E375*;SNPEFF_CODON_CHANGE=Gaa/Taa;SNPEFF_EFFECT=STOP_GAINED;SNPEFF_EXON_ID=1;SNPEFF_FUNCTIONAL_CLASS=NONSENSE;SNPEFF_GENE_NAME=Seita.3G244400.1.CDS.1;SNPEFF_IMPACT=HIGH;SNPEFF_TRANSCRIPT_ID=Transcript_Seita.3G244400.1.CDS.1;SOR=1.402;ANN=A|stop_gained|HIGH|Seita.3G244400|Seita.3G244400.v2.2|transcript|S…	GT:AD:DP:GQ:PL	1/1:0,64:64:99:2523,193,0	Seita.3G244400
scaffold_3	21149539	.	G	T	2092.77	PASS	AC=2;AF=1.00;AN=2;DP=56;FS=0.000;MLEAC=2;MLEAF=1.00;MQ=60.00;QD=31.83;SNPEFF_CODON_CHANGE=4772;SNPEFF_EFFECT=UPSTREAM;SNPEFF_FUNCTIONAL_CLASS=NONE;SNPEFF_GENE_NAME=Seita.3G246500.1.CDS.1;SNPEFF_IMPACT=MODIFIER;SNPEFF_TRANSCRIPT_ID=Transcript_Seita.3G246500.1.CDS.1;SOR=1.412;ANN=T|stop_gained|HIGH|Seita.3G246400|Seita.3G246400.v2.2|transcript|Seita.3G246400.1.v2.2|Coding|3/4|c.2122G>T|p.Glu708*|21…	GT:AD:DP:GQ:PL	1/1:0,56:56:99:2121,167,0	Seita.3G246400
scaffold_3	21199412	.	T	C	2928.77	PASS	AC=2;AF=1.00;AN=2;DP=75;FS=0.000;MLEAC=2;MLEAF=1.00;MQ=60.00;QD=27.41;SNPEFF_CODON_CHANGE=2619;SNPEFF_EFFECT=DOWNSTREAM;SNPEFF_FUNCTIONAL_CLASS=NONE;SNPEFF_GENE_NAME=Seita.3G246900.1.CDS.1;SNPEFF_IMPACT=MODIFIER;SNPEFF_TRANSCRIPT_ID=Transcript_Seita.3G246900.1.CDS.1;SOR=0.719;ANN=C|splice_donor_variant&intron_variant|HIGH|Seita.3G246900|Seita.3G246900.v2.2|transcript|Seita.3G246900.1.v2.2|Coding|…	GT:AD:DP:GQ:PL	1/1:0,73:73:99:2920,220,0	Seita.3G246900
scaffold_3	22433760	.	C	A	2977.77	PASS	AC=2;AF=1.00;AN=2;DP=74;FS=0.000;MLEAC=2;MLEAF=1.00;MQ=60.00;QD=32.11;SNPEFF_EFFECT=INTERGENIC;SNPEFF_FUNCTIONAL_CLASS=NONE;SNPEFF_IMPACT=MODIFIER;SOR=0.992;ANN=A|splice_acceptor_variant&intron_variant|HIGH|Seita.3G258200|Seita.3G258200.v2.2|transcript|Seita.3G258200.1.v2.2|Coding|5/6|c.403-1G>T||||||;LOF=(Seita.3G258200|Seita.3G258200.v2.2|1|1.00)	GT:AD:DP:GQ:PL	1/1:0,74:74:99:3006,223,0	Seita.3G258200
scaffold_3	22434014	.	G	A	2990.77	PASS	AC=2;AF=1.00;AN=2;DP=75;FS=0.000;MLEAC=2;MLEAF=1.00;MQ=60.00;QD=35.03;SNPEFF_AMINO_ACID_CHANGE=R29*;SNPEFF_CODON_CHANGE=Cga/Tga;SNPEFF_EFFECT=STOP_GAINED;SNPEFF_EXON_ID=1;SNPEFF_FUNCTIONAL_CLASS=NONSENSE;SNPEFF_GENE_NAME=Seita.3G258200.1.CDS.5;SNPEFF_IMPACT=HIGH;SNPEFF_TRANSCRIPT_ID=Transcript_Seita.3G258200.1.CDS.5;SOR=1.091;ANN=A|stop_gained|HIGH|Seita.3G258200|Seita.3G258200.v2.2|transcript|Se…	GT:AD:DP:GQ:PL	1/1:0,75:75:99:3019,226,0	Seita.3G258200
scaffold_3	22801985	.	T	A	1213.77	PASS	AC=2;AF=1.00;AN=2;DP=32;FS=0.000;MLEAC=2;MLEAF=1.00;MQ=60.00;QD=32.86;SNPEFF_CODON_CHANGE=173;SNPEFF_EFFECT=UPSTREAM;SNPEFF_FUNCTIONAL_CLASS=NONE;SNPEFF_GENE_NAME=Seita.3G261500.1.CDS.10;SNPEFF_IMPACT=MODIFIER;SNPEFF_TRANSCRIPT_ID=Transcript_Seita.3G261500.1.CDS.10;SOR=0.818;ANN=A|splice_acceptor_variant&intron_variant|HIGH|Seita.3G261500|Seita.3G261500.v2.2|transcript|Seita.3G261500.1.v2.2|Codin…	GT:AD:DP:GQ:PL	1/1:0,32:32:96:1242,96,0	Seita.3G261500
scaffold_3	22811988	.	G	A	1842.77	PASS	AC=2;AF=1.00;AN=2;DP=47;FS=0.000;MLEAC=2;MLEAF=1.00;MQ=60.00;QD=31.43;SNPEFF_AMINO_ACID_CHANGE=Q67*;SNPEFF_CODON_CHANGE=Cag/Tag;SNPEFF_EFFECT=STOP_GAINED;SNPEFF_EXON_ID=1;SNPEFF_FUNCTIONAL_CLASS=NONSENSE;SNPEFF_GENE_NAME=Seita.3G261600.1.CDS.1;SNPEFF_IMPACT=HIGH;SNPEFF_TRANSCRIPT_ID=Transcript_Seita.3G261600.1.CDS.1;SOR=0.823;ANN=A|stop_gained|HIGH|Seita.3G261600|Seita.3G261600.v2.2|transcript|Se…	GT:AD:DP:GQ:PL	1/1:0,47:47:99:1871,141,0	Seita.3G261600
scaffold_3	23253986	.	C	T	2264.77	PASS	AC=2;AF=1.00;AN=2;DP=59;FS=0.000;MLEAC=2;MLEAF=1.00;MQ=60.00;QD=30.60;SNPEFF_CODON_CHANGE=2360;SNPEFF_EFFECT=DOWNSTREAM;SNPEFF_FUNCTIONAL_CLASS=NONE;SNPEFF_GENE_NAME=Seita.3G264500.1.CDS.1;SNPEFF_IMPACT=MODIFIER;SNPEFF_TRANSCRIPT_ID=Transcript_Seita.3G264500.1.CDS.1;SOR=0.871;ANN=T|stop_gained|HIGH|Seita.3G264500|Seita.3G264500.v2.2|transcript|Seita.3G264500.1.v2.2|Coding|4/4|c.679C>T|p.Gln227*|6…	GT:AD:DP:GQ:PL	1/1:0,59:59:99:2293,177,0	Seita.3G264500
scaffold_3	23306739	.	C	A	2692.77	PASS	AC=2;AF=1.00;AN=2;DP=63;FS=0.000;MLEAC=2;MLEAF=1.00;MQ=59.92;QD=31.08;SNPEFF_CODON_CHANGE=2524;SNPEFF_EFFECT=DOWNSTREAM;SNPEFF_FUNCTIONAL_CLASS=NONE;SNPEFF_GENE_NAME=Seita.3G265000.1.CDS.1;SNPEFF_IMPACT=MODIFIER;SNPEFF_TRANSCRIPT_ID=Transcript_Seita.3G265000.1.CDS.1;SOR=1.573;ANN=A|splice_acceptor_variant&intron_variant|HIGH|Seita.3G265000|Seita.3G265000.v2.2|transcript|Seita.3G265000.2.v2.2|Codi…	GT:AD:DP:GQ:PL	1/1:0,63:63:99:2721,190,0	Seita.3G265000
scaffold_3	23365751	.	A	G	1616.77	PASS	AC=2;AF=1.00;AN=2;DP=46;FS=0.000;MLEAC=2;MLEAF=1.00;MQ=59.98;QD=30.95;SNPEFF_EFFECT=INTRAGENIC;SNPEFF_FUNCTIONAL_CLASS=NONE;SNPEFF_GENE_NAME=Gene_Seita.3G265200.1;SNPEFF_IMPACT=MODIFIER;SOR=0.990;ANN=G|start_lost|HIGH|Seita.3G265200|Seita.3G265200.v2.2|transcript|Seita.3G265200.1.v2.2|Coding|1/2|c.1A>G|p.Met1?|1/840|1/840|1/279||,G|upstream_gene_variant|MODIFIER|Seita.3G265300|Seita.3G265300.v2.2…	GT:AD:DP:GQ:PL	1/1:0,44:44:99:1645,132,0	Seita.3G265200
scaffold_3	23374106	.	A	G	322.78	PASS	AC=2;AF=1.00;AN=2;DP=9;FS=0.000;MLEAC=2;MLEAF=1.00;MQ=57.83;QD=30.60;SNPEFF_EFFECT=INTERGENIC;SNPEFF_FUNCTIONAL_CLASS=NONE;SNPEFF_IMPACT=MODIFIER;SOR=4.407;ANN=G|splice_acceptor_variant&intron_variant|HIGH|Seita.3G265300|Seita.3G265300.v2.2|transcript|Seita.3G265300.1.v2.2|Coding|7/7|c.1678-2A>G||||||WARNING_TRANSCRIPT_NO_STOP_CODON;LOF=(Seita.3G265300|Seita.3G265300.v2.2|1|1.00)	GT:AD:DP:GQ:PL	1/1:0,8:8:24:351,24,0	Seita.3G265300
scaffold_3	23822913	.	C	T	1260.77	PASS	AC=2;AF=1.00;AN=2;DP=34;FS=0.000;MLEAC=2;MLEAF=1.00;MQ=60.00;QD=32.68;SNPEFF_AMINO_ACID_CHANGE=Q26*;SNPEFF_CODON_CHANGE=Cag/Tag;SNPEFF_EFFECT=STOP_GAINED;SNPEFF_EXON_ID=1;SNPEFF_FUNCTIONAL_CLASS=NONSENSE;SNPEFF_GENE_NAME=Seita.3G267800.1.CDS.1;SNPEFF_IMPACT=HIGH;SNPEFF_TRANSCRIPT_ID=Transcript_Seita.3G267800.1.CDS.1;SOR=1.022;ANN=T|stop_gained|HIGH|Seita.3G267800|Seita.3G267800.v2.2|transcript|Se…	GT:AD:DP:GQ:PL	1/1:0,32:32:96:1252,96,0	Seita.3G267800
scaffold_3	23865284	.	C	A	1326.77	PASS	AC=2;AF=1.00;AN=2;DP=34;FS=0.000;MLEAC=2;MLEAF=1.00;MQ=60.00;QD=29.19;SNPEFF_AMINO_ACID_CHANGE=M1I;SNPEFF_CODON_CHANGE=atG/atT;SNPEFF_EFFECT=START_LOST;SNPEFF_EXON_ID=1;SNPEFF_FUNCTIONAL_CLASS=MISSENSE;SNPEFF_GENE_NAME=Seita.3G268100.2.CDS.1;SNPEFF_IMPACT=HIGH;SNPEFF_TRANSCRIPT_ID=Transcript_Seita.3G268100.2.CDS.1;SOR=3.258;ANN=A|start_lost|HIGH|Seita.3G268100|Seita.3G268100.v2.2|transcript|Seita…	GT:AD:DP:GQ:PL	1/1:0,34:34:99:1355,102,0	Seita.3G268100
scaffold_3	24035981	.	C	G	218.84	PASS	AC=2;AF=1.00;AN=2;DP=14;FS=0.000;MLEAC=2;MLEAF=1.00;MQ=60.00;QD=15.63;SNPEFF_AMINO_ACID_CHANGE=M1I;SNPEFF_CODON_CHANGE=atG/atC;SNPEFF_EFFECT=START_LOST;SNPEFF_EXON_ID=1;SNPEFF_FUNCTIONAL_CLASS=MISSENSE;SNPEFF_GENE_NAME=Seita.3G269100.1.CDS.1;SNPEFF_IMPACT=HIGH;SNPEFF_TRANSCRIPT_ID=Transcript_Seita.3G269100.1.CDS.1;SOR=3.912;ANN=G|start_lost&splice_region_variant|HIGH|Seita.3G269100|Seita.3G269100…	GT:AD:DP:GQ:PL	1/1:0,6:6:18:247,18,0	Seita.3G269100
scaffold_3	24041650	.	G	T	1727.77	PASS	AC=2;AF=1.00;AN=2;DP=46;FS=0.000;MLEAC=2;MLEAF=1.00;MQ=60.00;QD=30.02;SNPEFF_AMINO_ACID_CHANGE=Y53*;SNPEFF_CODON_CHANGE=taC/taA;SNPEFF_EFFECT=STOP_GAINED;SNPEFF_EXON_ID=1;SNPEFF_FUNCTIONAL_CLASS=NONSENSE;SNPEFF_GENE_NAME=Seita.3G269300.1.CDS.3;SNPEFF_IMPACT=HIGH;SNPEFF_TRANSCRIPT_ID=Transcript_Seita.3G269300.1.CDS.3;SOR=0.976;ANN=T|stop_gained|HIGH|Seita.3G269300|Seita.3G269300.v2.2|transcript|Se…	GT:AD:DP:GQ:PL	1/1:0,45:45:99:1760,135,0	Seita.3G269300
scaffold_3	24045521	.	G	A	1956.77	PASS	AC=2;AF=1.00;AN=2;DP=48;FS=0.000;MLEAC=2;MLEAF=1.00;MQ=60.00;QD=36.36;SNPEFF_EFFECT=INTERGENIC;SNPEFF_FUNCTIONAL_CLASS=NONE;SNPEFF_IMPACT=MODIFIER;SOR=2.400;ANN=A|splice_acceptor_variant&intron_variant|HIGH|Seita.3G269400|Seita.3G269400.v2.2|transcript|Seita.3G269400.1.v2.2|Coding|6/9|c.1028-1G>A||||||,A|upstream_gene_variant|MODIFIER|Seita.3G269300|Seita.3G269300.v2.2|transcript|Seita.3G269300.1…	GT:AD:DP:GQ:PL	1/1:0,48:48:99:1985,144,0	Seita.3G269400
scaffold_3	24162250	.	A	G	2655.77	PASS	AC=2;AF=1.00;AN=2;DP=73;FS=0.000;MLEAC=2;MLEAF=1.00;MQ=60.00;QD=33.01;SNPEFF_CODON_CHANGE=4627;SNPEFF_EFFECT=UPSTREAM;SNPEFF_FUNCTIONAL_CLASS=NONE;SNPEFF_GENE_NAME=Seita.3G269900.1.CDS.2;SNPEFF_IMPACT=MODIFIER;SNPEFF_TRANSCRIPT_ID=Transcript_Seita.3G269900.1.CDS.2;SOR=0.963;ANN=G|splice_acceptor_variant&intron_variant|HIGH|Seita.3G269800|Seita.3G269800.v2.2|transcript|Seita.3G269800.2.v2.2|Coding…	GT:AD:DP:GQ:PL	1/1:0,72:72:99:2670,216,0	Seita.3G269800
scaffold_3	26535080	.	C	T	736.77	PASS	AC=2;AF=1.00;AN=2;DP=23;FS=0.000;MLEAC=2;MLEAF=1.00;MQ=60.00;QD=32.03;SNPEFF_AMINO_ACID_CHANGE=W165*;SNPEFF_CODON_CHANGE=tgG/tgA;SNPEFF_EFFECT=STOP_GAINED;SNPEFF_EXON_ID=1;SNPEFF_FUNCTIONAL_CLASS=NONSENSE;SNPEFF_GENE_NAME=Seita.3G283100.1.CDS.4;SNPEFF_IMPACT=HIGH;SNPEFF_TRANSCRIPT_ID=Transcript_Seita.3G283100.1.CDS.4;SOR=1.179;ANN=T|stop_gained|HIGH|Seita.3G283100|Seita.3G283100.v2.2|transcript|S…	GT:AD:DP:GQ:PL	1/1:0,21:21:63:746,63,0	Seita.3G283100
scaffold_3	26543908	.	G	A	1310.77	PASS	AC=2;AF=1.00;AN=2;DP=30;FS=0.000;MLEAC=2;MLEAF=1.00;MQ=60.00;QD=33.93;SNPEFF_AMINO_ACID_CHANGE=W46*;SNPEFF_CODON_CHANGE=tgG/tgA;SNPEFF_EFFECT=STOP_GAINED;SNPEFF_EXON_ID=1;SNPEFF_FUNCTIONAL_CLASS=NONSENSE;SNPEFF_GENE_NAME=Seita.3G283200.1.CDS.1;SNPEFF_IMPACT=HIGH;SNPEFF_TRANSCRIPT_ID=Transcript_Seita.3G283200.1.CDS.1;SOR=1.143;ANN=A|stop_gained|HIGH|Seita.3G283200|Seita.3G283200.v2.2|transcript|Se…	GT:AD:DP:GQ:PL	1/1:0,29:29:87:1294,87,0	Seita.3G283200
scaffold_3	26717472	.	T	A	2753.77	PASS	AC=2;AF=1.00;AN=2;DP=61;FS=0.000;MLEAC=2;MLEAF=1.00;MQ=59.89;QD=35.11;SNPEFF_EFFECT=INTERGENIC;SNPEFF_FUNCTIONAL_CLASS=NONE;SNPEFF_IMPACT=MODIFIER;SOR=0.941;ANN=A|splice_acceptor_variant&intron_variant|HIGH|Seita.3G284600|Seita.3G284600.v2.2|transcript|Seita.3G284600.1.v2.2|Coding|3/3|c.395-2A>T||||||;LOF=(Seita.3G284600|Seita.3G284600.v2.2|1|1.00)	GT:AD:DP:GQ:PL	1/1:0,61:61:99:2782,187,0	Seita.3G284600
scaffold_3	26717958	.	C	A	2797.77	PASS	AC=2;AF=1.00;AN=2;DP=74;FS=0.000;MLEAC=2;MLEAF=1.00;MQ=60.00;QD=29.59;SNPEFF_EFFECT=INTERGENIC;SNPEFF_FUNCTIONAL_CLASS=NONE;SNPEFF_IMPACT=MODIFIER;SOR=0.927;ANN=A|splice_acceptor_variant&intron_variant|HIGH|Seita.3G284600|Seita.3G284600.v2.2|transcript|Seita.3G284600.1.v2.2|Coding|1/3|c.156-1G>T||||||;LOF=(Seita.3G284600|Seita.3G284600.v2.2|1|1.00)	GT:AD:DP:GQ:PL	1/1:0,74:74:99:2826,222,0	Seita.3G284600
scaffold_3	26888802	.	T	C	2014.77	PASS	AC=2;AF=1.00;AN=2;DP=53;FS=0.000;MLEAC=2;MLEAF=1.00;MQ=58.87;QD=29.16;SNPEFF_CODON_CHANGE=704;SNPEFF_EFFECT=DOWNSTREAM;SNPEFF_FUNCTIONAL_CLASS=NONE;SNPEFF_GENE_NAME=Seita.3G285400.1.CDS.2;SNPEFF_IMPACT=MODIFIER;SNPEFF_TRANSCRIPT_ID=Transcript_Seita.3G285400.1.CDS.2;SOR=1.654;ANN=C|splice_acceptor_variant&intron_variant|HIGH|Seita.3G285400|Seita.3G285400.v2.2|transcript|Seita.3G285400.1.v2.2|Codin…	GT:AD:DP:GQ:PL	1/1:0,53:53:99:2043,159,0	Seita.3G285400
scaffold_3	27136008	.	G	A	2941.77	PASS	AC=2;AF=1.00;AN=2;DP=64;FS=0.000;MLEAC=2;MLEAF=1.00;MQ=59.32;QD=29.40;SNPEFF_CODON_CHANGE=718;SNPEFF_EFFECT=UPSTREAM;SNPEFF_FUNCTIONAL_CLASS=NONE;SNPEFF_GENE_NAME=Seita.3G286600.1.CDS.1;SNPEFF_IMPACT=MODIFIER;SNPEFF_TRANSCRIPT_ID=Transcript_Seita.3G286600.1.CDS.1;SOR=1.127;ANN=A|stop_gained|HIGH|Seita.3G286700|Seita.3G286700.v2.2|transcript|Seita.3G286700.1.v2.2|Coding|3/3|c.688C>T|p.Arg230*|688/…	GT:AD:DP:GQ:PL	1/1:0,61:61:99:2835,190,0	Seita.3G286700
scaffold_3	27208483	.	G	T	2629.77	PASS	AC=2;AF=1.00;AN=2;DP=73;FS=0.000;MLEAC=2;MLEAF=1.00;MQ=60.00;QD=31.62;SNPEFF_CODON_CHANGE=2701;SNPEFF_EFFECT=DOWNSTREAM;SNPEFF_FUNCTIONAL_CLASS=NONE;SNPEFF_GENE_NAME=Seita.3G287300.1.CDS.1;SNPEFF_IMPACT=MODIFIER;SNPEFF_TRANSCRIPT_ID=Transcript_Seita.3G287300.1.CDS.1;SOR=1.103;ANN=T|stop_gained|HIGH|Seita.3G287300|Seita.3G287300.v2.2|transcript|Seita.3G287300.1.v2.2|Coding|5/9|c.563C>A|p.Ser188*|1…	GT:AD:DP:GQ:PL	1/1:0,72:72:99:2618,216,0	Seita.3G287300
scaffold_3	33185331	.	A	G	1548.77	PASS	AC=2;AF=1.00;AN=2;DP=36;FS=0.000;MLEAC=2;MLEAF=1.00;MQ=60.00;QD=30.28;SNPEFF_AMINO_ACID_CHANGE=M1T;SNPEFF_CODON_CHANGE=aTg/aCg;SNPEFF_EFFECT=START_LOST;SNPEFF_EXON_ID=1;SNPEFF_FUNCTIONAL_CLASS=MISSENSE;SNPEFF_GENE_NAME=Seita.3G297500.1.CDS.1;SNPEFF_IMPACT=HIGH;SNPEFF_TRANSCRIPT_ID=Transcript_Seita.3G297500.1.CDS.1;SOR=1.061;ANN=G|start_lost|HIGH|Seita.3G297500|Seita.3G297500.v2.2|transcript|Seita…	GT:AD:DP:GQ:PL	1/1:0,36:36:99:1577,111,0	Seita.3G297500
scaffold_3	39094378	.	T	C	699.77	PASS	AC=2;AF=1.00;AN=2;DP=18;FS=0.000;MLEAC=2;MLEAF=1.00;MQ=60.00;QD=28.69;SNPEFF_EFFECT=INTERGENIC;SNPEFF_FUNCTIONAL_CLASS=NONE;SNPEFF_IMPACT=MODIFIER;SOR=1.493;ANN=C|splice_donor_variant&intron_variant|HIGH|Seita.3G316600|Seita.3G316600.v2.2|transcript|Seita.3G316600.1.v2.2|Coding|1/2|c.461+2T>C||||||;LOF=(Seita.3G316600|Seita.3G316600.v2.2|1|1.00)	GT:AD:DP:GQ:PL	1/1:0,18:18:54:728,54,0	Seita.3G316600
scaffold_3	39957829	.	G	A	2270.77	PASS	AC=2;AF=1.00;AN=2;DP=57;FS=0.000;MLEAC=2;MLEAF=1.00;MQ=60.00;QD=27.36;SNPEFF_CODON_CHANGE=1010;SNPEFF_EFFECT=DOWNSTREAM;SNPEFF_FUNCTIONAL_CLASS=NONE;SNPEFF_GENE_NAME=Seita.3G321000.1.CDS.1;SNPEFF_IMPACT=MODIFIER;SNPEFF_TRANSCRIPT_ID=Transcript_Seita.3G321000.1.CDS.1;SOR=1.140;ANN=A|splice_acceptor_variant&intron_variant|HIGH|Seita.3G321000|Seita.3G321000.v2.2|transcript|Seita.3G321000.1.v2.2|Codi…	GT:AD:DP:GQ:PL	1/1:0,57:57:99:2299,171,0	Seita.3G321000
scaffold_3	43184546	.	G	A	2718.77	PASS	AC=2;AF=1.00;AN=2;DP=70;FS=0.000;MLEAC=2;MLEAF=1.00;MQ=60.00;QD=28.45;SNPEFF_AMINO_ACID_CHANGE=Q34*;SNPEFF_CODON_CHANGE=Cag/Tag;SNPEFF_EFFECT=STOP_GAINED;SNPEFF_EXON_ID=1;SNPEFF_FUNCTIONAL_CLASS=NONSENSE;SNPEFF_GENE_NAME=Seita.3G337400.1.CDS.7;SNPEFF_IMPACT=HIGH;SNPEFF_TRANSCRIPT_ID=Transcript_Seita.3G337400.1.CDS.7;SOR=1.385;ANN=A|stop_gained|HIGH|Seita.3G337400|Seita.3G337400.v2.2|transcript|Se…	GT:AD:DP:GQ:PL	1/1:0,69:69:99:2747,208,0	Seita.3G337400
scaffold_3	43727380	.	C	A	3187.75	PASS	AC=2;AF=1.00;AN=2;DP=72;FS=0.000;MLEAC=2;MLEAF=1.00;MQ=60.00;QD=30.07;SNPEFF_CODON_CHANGE=3653;SNPEFF_EFFECT=DOWNSTREAM;SNPEFF_FUNCTIONAL_CLASS=NONE;SNPEFF_GENE_NAME=Seita.3G340700.1.CDS.1;SNPEFF_IMPACT=MODIFIER;SNPEFF_TRANSCRIPT_ID=Transcript_Seita.3G340700.1.CDS.1;SOR=0.807;ANN=A|splice_acceptor_variant&intron_variant|HIGH|Seita.3G340700|Seita.3G340700.v2.2|transcript|Seita.3G340700.1.v2.2|Codi…	GT:AD:DP:GQ:PL	1/1:0,72:72:99:3216,217,0	Seita.3G340700
scaffold_3	43763018	.	T	C	1757.77	PASS	AC=2;AF=1.00;AN=2;DP=45;FS=0.000;MLEAC=2;MLEAF=1.00;MQ=58.69;QD=31.50;SNPEFF_AMINO_ACID_CHANGE=M1T;SNPEFF_CODON_CHANGE=aTg/aCg;SNPEFF_EFFECT=START_LOST;SNPEFF_EXON_ID=1;SNPEFF_FUNCTIONAL_CLASS=MISSENSE;SNPEFF_GENE_NAME=Seita.3G341100.1.CDS.1;SNPEFF_IMPACT=HIGH;SNPEFF_TRANSCRIPT_ID=Transcript_Seita.3G341100.1.CDS.1;SOR=1.880;ANN=C|start_lost|HIGH|Seita.3G341100|Seita.3G341100.v2.2|transcript|Seita…	GT:AD:DP:GQ:PL	1/1:0,45:45:99:1786,135,0	Seita.3G341100
scaffold_3	43909739	.	A	C	1586.77	PASS	AC=2;AF=1.00;AN=2;DP=42;FS=0.000;MLEAC=2;MLEAF=1.00;MQ=60.00;QD=27.06;SNPEFF_AMINO_ACID_CHANGE=*57S;SNPEFF_CODON_CHANGE=tAg/tCg;SNPEFF_EFFECT=STOP_LOST;SNPEFF_EXON_ID=1;SNPEFF_FUNCTIONAL_CLASS=MISSENSE;SNPEFF_GENE_NAME=Seita.3G341800.1.CDS.2;SNPEFF_IMPACT=HIGH;SNPEFF_TRANSCRIPT_ID=Transcript_Seita.3G341800.1.CDS.2;SOR=1.402;ANN=C|stop_lost&splice_region_variant|HIGH|Seita.3G341800|Seita.3G341800.…	GT:AD:DP:GQ:PL	1/1:0,42:42:99:1615,126,0	Seita.3G341800
scaffold_3	43953765	.	G	T	2335.77	PASS	AC=2;AF=1.00;AN=2;DP=60;FS=0.000;MLEAC=2;MLEAF=1.00;MQ=59.11;QD=30.51;SNPEFF_AMINO_ACID_CHANGE=E19*;SNPEFF_CODON_CHANGE=Gag/Tag;SNPEFF_EFFECT=STOP_GAINED;SNPEFF_EXON_ID=1;SNPEFF_FUNCTIONAL_CLASS=NONSENSE;SNPEFF_GENE_NAME=Seita.3G342000.2.CDS.1;SNPEFF_IMPACT=HIGH;SNPEFF_TRANSCRIPT_ID=Transcript_Seita.3G342000.2.CDS.1;SOR=0.831;ANN=T|stop_gained|HIGH|Seita.3G342000|Seita.3G342000.v2.2|transcript|Se…	GT:AD:DP:GQ:PL	1/1:0,60:60:99:2364,180,0	Seita.3G342000
scaffold_3	44069857	.	T	G	1307.77	PASS	AC=2;AF=1.00;AN=2;DP=33;FS=0.000;MLEAC=2;MLEAF=1.00;MQ=60.00;QD=31.66;SNPEFF_AMINO_ACID_CHANGE=*94G;SNPEFF_CODON_CHANGE=Tga/Gga;SNPEFF_EFFECT=STOP_LOST;SNPEFF_EXON_ID=1;SNPEFF_FUNCTIONAL_CLASS=MISSENSE;SNPEFF_GENE_NAME=Seita.3G342500.1.CDS.3;SNPEFF_IMPACT=HIGH;SNPEFF_TRANSCRIPT_ID=Transcript_Seita.3G342500.1.CDS.3;SOR=0.880;ANN=G|stop_lost|HIGH|Seita.3G342500|Seita.3G342500.v2.2|transcript|Seita.…	GT:AD:DP:GQ:PL	1/1:0,33:33:99:1336,99,0	Seita.3G342500
scaffold_3	44114752	.	T	C	1399.77	PASS	AC=2;AF=1.00;AN=2;DP=38;FS=0.000;MLEAC=2;MLEAF=1.00;MQ=60.00;QD=21.50;SNPEFF_AMINO_ACID_CHANGE=M1T;SNPEFF_CODON_CHANGE=aTg/aCg;SNPEFF_EFFECT=START_LOST;SNPEFF_EXON_ID=1;SNPEFF_FUNCTIONAL_CLASS=MISSENSE;SNPEFF_GENE_NAME=Seita.3G342700.1.CDS.1;SNPEFF_IMPACT=HIGH;SNPEFF_TRANSCRIPT_ID=Transcript_Seita.3G342700.1.CDS.1;SOR=0.914;ANN=C|start_lost|HIGH|Seita.3G342700|Seita.3G342700.v2.2|transcript|Seita…	GT:AD:DP:GQ:PL	1/1:0,38:38:99:1428,114,0	Seita.3G342700
scaffold_3	44375517	.	T	A	926.77	PASS	AC=2;AF=1.00;AN=2;DP=24;FS=0.000;MLEAC=2;MLEAF=1.00;MQ=56.36;QD=29.82;SNPEFF_AMINO_ACID_CHANGE=K44*;SNPEFF_CODON_CHANGE=Aaa/Taa;SNPEFF_EFFECT=STOP_GAINED;SNPEFF_EXON_ID=1;SNPEFF_FUNCTIONAL_CLASS=NONSENSE;SNPEFF_GENE_NAME=Seita.3G344400.1.CDS.2;SNPEFF_IMPACT=HIGH;SNPEFF_TRANSCRIPT_ID=Transcript_Seita.3G344400.1.CDS.2;SOR=1.051;ANN=A|stop_gained|HIGH|Seita.3G344400|Seita.3G344400.v2.2|transcript|Se…	GT:AD:DP:GQ:PL	1/1:0,24:24:72:955,72,0	Seita.3G344400
scaffold_3	44375763	.	G	A	1605.77	PASS	AC=2;AF=1.00;AN=2;DP=36;FS=0.000;MLEAC=2;MLEAF=1.00;MQ=60.30;QD=23.36;SNPEFF_AMINO_ACID_CHANGE=R20*;SNPEFF_CODON_CHANGE=Cga/Tga;SNPEFF_EFFECT=STOP_GAINED;SNPEFF_EXON_ID=1;SNPEFF_FUNCTIONAL_CLASS=NONSENSE;SNPEFF_GENE_NAME=Seita.3G344400.1.CDS.1;SNPEFF_IMPACT=HIGH;SNPEFF_TRANSCRIPT_ID=Transcript_Seita.3G344400.1.CDS.1;SOR=0.804;ANN=A|stop_gained|HIGH|Seita.3G344400|Seita.3G344400.v2.2|transcript|Se…	GT:AD:DP:GQ:PL	1/1:0,36:36:99:1634,111,0	Seita.3G344400
scaffold_3	44433876	.	A	G	1227.77	PASS	AC=2;AF=1.00;AN=2;DP=33;FS=0.000;MLEAC=2;MLEAF=1.00;MQ=60.00;QD=26.71;SNPEFF_CODON_CHANGE=2078;SNPEFF_EFFECT=DOWNSTREAM;SNPEFF_FUNCTIONAL_CLASS=NONE;SNPEFF_GENE_NAME=Seita.3G345300.1.CDS.1;SNPEFF_IMPACT=MODIFIER;SNPEFF_TRANSCRIPT_ID=Transcript_Seita.3G345300.1.CDS.1;SOR=1.179;ANN=G|stop_lost&splice_region_variant|HIGH|Seita.3G345200|Seita.3G345200.v2.2|transcript|Seita.3G345200.1.v2.2|Coding|2/2|…	GT:AD:DP:GQ:PL	1/1:0,32:32:96:1217,96,0	Seita.3G345200
scaffold_3	44703490	.	C	A	1671.77	PASS	AC=2;AF=1.00;AN=2;DP=44;FS=0.000;MLEAC=2;MLEAF=1.00;MQ=60.00;QD=25.52;SNPEFF_AMINO_ACID_CHANGE=*282Y;SNPEFF_CODON_CHANGE=taG/taT;SNPEFF_EFFECT=STOP_LOST;SNPEFF_EXON_ID=1;SNPEFF_FUNCTIONAL_CLASS=MISSENSE;SNPEFF_GENE_NAME=Seita.3G348200.1.CDS.2;SNPEFF_IMPACT=HIGH;SNPEFF_TRANSCRIPT_ID=Transcript_Seita.3G348200.1.CDS.2;SOR=1.364;ANN=A|stop_lost|HIGH|Seita.3G348200|Seita.3G348200.v2.2|transcript|Seita…	GT:AD:DP:GQ:PL	1/1:0,41:41:99:1592,123,0	Seita.3G348200
scaffold_3	44703523	.	C	T	1646.77	PASS	AC=2;AF=1.00;AN=2;DP=44;FS=0.000;MLEAC=2;MLEAF=1.00;MQ=60.00;QD=26.94;SNPEFF_AMINO_ACID_CHANGE=W271*;SNPEFF_CODON_CHANGE=tgG/tgA;SNPEFF_EFFECT=STOP_GAINED;SNPEFF_EXON_ID=1;SNPEFF_FUNCTIONAL_CLASS=NONSENSE;SNPEFF_GENE_NAME=Seita.3G348200.1.CDS.2;SNPEFF_IMPACT=HIGH;SNPEFF_TRANSCRIPT_ID=Transcript_Seita.3G348200.1.CDS.2;SOR=1.662;ANN=T|stop_gained|HIGH|Seita.3G348200|Seita.3G348200.v2.2|transcript|S…	GT:AD:DP:GQ:PL	1/1:0,41:41:99:1565,123,0	Seita.3G348200
scaffold_3	45390050	.	T	A	1792.77	PASS	AC=2;AF=1.00;AN=2;DP=48;FS=0.000;MLEAC=2;MLEAF=1.00;MQ=60.00;QD=20.62;SNPEFF_AMINO_ACID_CHANGE=L357*;SNPEFF_CODON_CHANGE=tTg/tAg;SNPEFF_EFFECT=STOP_GAINED;SNPEFF_EXON_ID=1;SNPEFF_FUNCTIONAL_CLASS=NONSENSE;SNPEFF_GENE_NAME=Seita.3G353800.1.CDS.1;SNPEFF_IMPACT=HIGH;SNPEFF_TRANSCRIPT_ID=Transcript_Seita.3G353800.1.CDS.1;SOR=0.963;ANN=A|stop_gained|HIGH|Seita.3G353800|Seita.3G353800.v2.2|transcript|S…	GT:AD:DP:GQ:PL	1/1:0,48:48:99:1821,144,0	Seita.3G353800
scaffold_3	45699702	.	G	A	1604.77	PASS	AC=2;AF=1.00;AN=2;DP=40;FS=0.000;MLEAC=2;MLEAF=1.00;MQ=60.00;QD=26.54;SNPEFF_AMINO_ACID_CHANGE=W43*;SNPEFF_CODON_CHANGE=tgG/tgA;SNPEFF_EFFECT=STOP_GAINED;SNPEFF_EXON_ID=1;SNPEFF_FUNCTIONAL_CLASS=NONSENSE;SNPEFF_GENE_NAME=Seita.3G356200.1.CDS.2;SNPEFF_IMPACT=HIGH;SNPEFF_TRANSCRIPT_ID=Transcript_Seita.3G356200.1.CDS.2;SOR=1.445;ANN=A|stop_gained|HIGH|Seita.3G356200|Seita.3G356200.v2.2|transcript|Se…	GT:AD:DP:GQ:PL	1/1:0,40:40:99:1633,120,0	Seita.3G356200
scaffold_3	45876679	.	G	T	1830.77	PASS	AC=2;AF=1.00;AN=2;DP=46;FS=0.000;MLEAC=2;MLEAF=1.00;MQ=60.00;QD=27.66;SNPEFF_AMINO_ACID_CHANGE=E236*;SNPEFF_CODON_CHANGE=Gag/Tag;SNPEFF_EFFECT=STOP_GAINED;SNPEFF_EXON_ID=1;SNPEFF_FUNCTIONAL_CLASS=NONSENSE;SNPEFF_GENE_NAME=Seita.3G357000.1.CDS.2;SNPEFF_IMPACT=HIGH;SNPEFF_TRANSCRIPT_ID=Transcript_Seita.3G357000.1.CDS.2;SOR=0.874;ANN=T|stop_gained|HIGH|Seita.3G357000|Seita.3G357000.v2.2|transcript|S…	GT:AD:DP:GQ:PL	1/1:0,46:46:99:1859,138,0	Seita.3G357000
scaffold_3	45931223	.	G	A	1572.77	PASS	AC=2;AF=1.00;AN=2;DP=43;FS=0.000;MLEAC=2;MLEAF=1.00;MQ=60.00;QD=33.11;SNPEFF_CODON_CHANGE=2419;SNPEFF_EFFECT=UPSTREAM;SNPEFF_FUNCTIONAL_CLASS=NONE;SNPEFF_GENE_NAME=Seita.3G357600.1.CDS.1;SNPEFF_IMPACT=MODIFIER;SNPEFF_TRANSCRIPT_ID=Transcript_Seita.3G357600.1.CDS.1;SOR=1.055;ANN=A|splice_donor_variant&intron_variant|HIGH|Seita.3G357500|Seita.3G357500.v2.2|transcript|Seita.3G357500.1.v2.2|Coding|5/…	GT:AD:DP:GQ:PL	1/1:0,43:43:99:1601,129,0	Seita.3G357500
scaffold_3	46623681	.	G	T	871.77	PASS	AC=2;AF=1.00;AN=2;DP=19;FS=0.000;MLEAC=2;MLEAF=1.00;MQ=60.00;QD=30.35;SNPEFF_AMINO_ACID_CHANGE=E72*;SNPEFF_CODON_CHANGE=Gaa/Taa;SNPEFF_EFFECT=STOP_GAINED;SNPEFF_EXON_ID=1;SNPEFF_FUNCTIONAL_CLASS=NONSENSE;SNPEFF_GENE_NAME=Seita.3G363200.1.CDS.1;SNPEFF_IMPACT=HIGH;SNPEFF_TRANSCRIPT_ID=Transcript_Seita.3G363200.1.CDS.1;SOR=1.022;ANN=T|stop_gained|HIGH|Seita.3G363200|Seita.3G363200.v2.2|transcript|Se…	GT:AD:DP:GQ:PL	1/1:0,19:19:60:900,60,0	Seita.3G363200
scaffold_3	46624116	.	A	G	1239.77	PASS	AC=2;AF=1.00;AN=2;DP=30;FS=0.000;MLEAC=2;MLEAF=1.00;MQ=44.93;QD=28.38;SNPEFF_CODON_CHANGE=382;SNPEFF_EFFECT=DOWNSTREAM;SNPEFF_FUNCTIONAL_CLASS=NONE;SNPEFF_GENE_NAME=Seita.3G363200.1.CDS.1;SNPEFF_IMPACT=MODIFIER;SNPEFF_TRANSCRIPT_ID=Transcript_Seita.3G363200.1.CDS.1;SOR=0.760;ANN=G|stop_lost&splice_region_variant|HIGH|Seita.3G363200|Seita.3G363200.v2.2|transcript|Seita.3G363200.1.v2.2|Coding|3/3|c…	GT:AD:DP:GQ:PL	1/1:0,28:28:84:1223,84,0	Seita.3G363200
scaffold_3	46783763	.	C	T	2266.77	PASS	AC=2;AF=1.00;AN=2;DP=51;FS=0.000;MLEAC=2;MLEAF=1.00;MQ=60.00;QD=36.17;SNPEFF_AMINO_ACID_CHANGE=W20*;SNPEFF_CODON_CHANGE=tGg/tAg;SNPEFF_EFFECT=STOP_GAINED;SNPEFF_EXON_ID=1;SNPEFF_FUNCTIONAL_CLASS=NONSENSE;SNPEFF_GENE_NAME=Seita.3G364600.2.CDS.1;SNPEFF_IMPACT=HIGH;SNPEFF_TRANSCRIPT_ID=Transcript_Seita.3G364600.2.CDS.1;SOR=2.348;ANN=T|stop_gained|HIGH|Seita.3G364600|Seita.3G364600.v2.2|transcript|Se…	GT:AD:DP:GQ:PL	1/1:0,51:51:99:2295,154,0	Seita.3G364600
scaffold_3	46992538	.	T	C	1554.77	PASS	AC=2;AF=1.00;AN=2;DP=39;FS=0.000;MLEAC=2;MLEAF=1.00;MQ=60.00;QD=26.55;SNPEFF_EFFECT=INTERGENIC;SNPEFF_FUNCTIONAL_CLASS=NONE;SNPEFF_IMPACT=MODIFIER;SOR=0.850;ANN=C|splice_acceptor_variant&intron_variant|HIGH|Seita.3G366500|Seita.3G366500.v2.2|transcript|Seita.3G366500.1.v2.2|Coding|6/20|c.577-2A>G||||||,C|intron_variant|MODIFIER|Seita.3G366500|Seita.3G366500.v2.2|transcript|Seita.3G366500.2.v2.2|C…	GT:AD:DP:GQ:PL	1/1:0,39:39:99:1583,117,0	Seita.3G366500
scaffold_3	47170868	.	G	A	1381.77	PASS	AC=2;AF=1.00;AN=2;DP=37;FS=0.000;MLEAC=2;MLEAF=1.00;MQ=60.00;QD=33.73;SNPEFF_CODON_CHANGE=835;SNPEFF_EFFECT=DOWNSTREAM;SNPEFF_FUNCTIONAL_CLASS=NONE;SNPEFF_GENE_NAME=Seita.3G368400.1.CDS.2;SNPEFF_IMPACT=MODIFIER;SNPEFF_TRANSCRIPT_ID=Transcript_Seita.3G368400.1.CDS.2;SOR=0.984;ANN=A|stop_gained|HIGH|Seita.3G368400|Seita.3G368400.v2.2|transcript|Seita.3G368400.1.v2.2|Coding|3/3|c.1147C>T|p.Arg383*|1…	GT:AD:DP:GQ:PL	1/1:0,36:36:99:1379,108,0	Seita.3G368400
scaffold_3	47884161	.	A	G	2610.77	PASS	AC=2;AF=1.00;AN=2;DP=65;FS=0.000;MLEAC=2;MLEAF=1.00;MQ=60.00;QD=25.90;SNPEFF_CODON_CHANGE=2351;SNPEFF_EFFECT=DOWNSTREAM;SNPEFF_FUNCTIONAL_CLASS=NONE;SNPEFF_GENE_NAME=Seita.3G376100.1.CDS.1;SNPEFF_IMPACT=MODIFIER;SNPEFF_TRANSCRIPT_ID=Transcript_Seita.3G376100.1.CDS.1;SOR=1.162;ANN=G|stop_lost|HIGH|Seita.3G376100|Seita.3G376100.v2.2|transcript|Seita.3G376100.1.v2.2|Coding|8/8|c.1441T>C|p.Ter481Arge…	GT:AD:DP:GQ:PL	1/1:0,65:65:99:2638,196,0	Seita.3G376100
scaffold_3	48738001	.	T	A	3764.77	PASS	AC=2;AF=1.00;AN=2;DP=85;FS=0.000;MLEAC=2;MLEAF=1.00;MQ=57.50;QD=29.11;SNPEFF_AMINO_ACID_CHANGE=M1K;SNPEFF_CODON_CHANGE=aTg/aAg;SNPEFF_EFFECT=START_LOST;SNPEFF_EXON_ID=1;SNPEFF_FUNCTIONAL_CLASS=MISSENSE;SNPEFF_GENE_NAME=Seita.3G386000.1.CDS.1;SNPEFF_IMPACT=HIGH;SNPEFF_TRANSCRIPT_ID=Transcript_Seita.3G386000.1.CDS.1;SOR=1.967;ANN=A|start_lost|HIGH|Seita.3G386000|Seita.3G386000.v2.2|transcript|Seita…	GT:AD:DP:GQ:PL	1/1:0,83:83:99:3703,250,0	Seita.3G386000
scaffold_3	48821363	.	G	C	2382.77	PASS	AC=2;AF=1.00;AN=2;DP=52;FS=0.000;MLEAC=2;MLEAF=1.00;MQ=60.00;QD=34.22;SNPEFF_CODON_CHANGE=151;SNPEFF_EFFECT=UPSTREAM;SNPEFF_FUNCTIONAL_CLASS=NONE;SNPEFF_GENE_NAME=Seita.3G387100.1.CDS.1;SNPEFF_IMPACT=MODIFIER;SNPEFF_TRANSCRIPT_ID=Transcript_Seita.3G387100.1.CDS.1;SOR=1.036;ANN=C|splice_donor_variant&intron_variant|HIGH|Seita.3G387100|Seita.3G387100.v2.2|transcript|Seita.3G387100.1.v2.2|Coding|2/5…	GT:AD:DP:GQ:PL	1/1:0,52:52:99:2411,166,0	Seita.3G387100
scaffold_3	49001214	.	A	G	690.77	PASS	AC=2;AF=1.00;AN=2;DP=16;FS=0.000;MLEAC=2;MLEAF=1.00;MQ=59.17;QD=33.31;SNPEFF_CODON_CHANGE=34;SNPEFF_EFFECT=DOWNSTREAM;SNPEFF_FUNCTIONAL_CLASS=NONE;SNPEFF_GENE_NAME=Seita.3G388600.1.CDS.1;SNPEFF_IMPACT=MODIFIER;SNPEFF_TRANSCRIPT_ID=Transcript_Seita.3G388600.1.CDS.1;SOR=0.941;ANN=G|splice_acceptor_variant&intron_variant|HIGH|Seita.3G388600|Seita.3G388600.v2.2|transcript|Seita.3G388600.1.v2.2|Coding…	GT:AD:DP:GQ:PL	1/1:0,15:15:45:675,45,0	Seita.3G388600
scaffold_3	49097205	.	T	A	914.77	PASS	AC=2;AF=1.00;AN=2;DP=25;FS=0.000;MLEAC=2;MLEAF=1.00;MQ=60.00;QD=26.02;SNPEFF_CODON_CHANGE=692;SNPEFF_EFFECT=DOWNSTREAM;SNPEFF_FUNCTIONAL_CLASS=NONE;SNPEFF_GENE_NAME=Seita.3G389300.1.CDS.1;SNPEFF_IMPACT=MODIFIER;SNPEFF_TRANSCRIPT_ID=Transcript_Seita.3G389300.1.CDS.1;SOR=0.941;ANN=A|stop_lost&splice_region_variant|HIGH|Seita.3G389300|Seita.3G389300.v2.2|transcript|Seita.3G389300.1.v2.2|Coding|3/3|c…	GT:AD:DP:GQ:PL	1/1:0,24:24:72:934,72,0	Seita.3G389300
scaffold_3	49345987	.	G	T	957.77	PASS	AC=2;AF=1.00;AN=2;DP=27;FS=0.000;MLEAC=2;MLEAF=1.00;MQ=60.00;QD=27.40;SNPEFF_AMINO_ACID_CHANGE=E73*;SNPEFF_CODON_CHANGE=Gag/Tag;SNPEFF_EFFECT=STOP_GAINED;SNPEFF_EXON_ID=1;SNPEFF_FUNCTIONAL_CLASS=NONSENSE;SNPEFF_GENE_NAME=Seita.3G392300.1.CDS.1;SNPEFF_IMPACT=HIGH;SNPEFF_TRANSCRIPT_ID=Transcript_Seita.3G392300.1.CDS.1;SOR=0.922;ANN=T|stop_gained|HIGH|Seita.3G392300|Seita.3G392300.v2.2|transcript|Se…	GT:AD:DP:GQ:PL	1/1:0,27:27:81:986,81,0	Seita.3G392300
scaffold_3	49548681	.	T	C	411.77	PASS	AC=2;AF=1.00;AN=2;DP=10;FS=0.000;MLEAC=2;MLEAF=1.00;MQ=60.00;QD=34.57;SNPEFF_EFFECT=INTERGENIC;SNPEFF_FUNCTIONAL_CLASS=NONE;SNPEFF_IMPACT=MODIFIER;SOR=2.303;ANN=C|splice_donor_variant&intron_variant|HIGH|Seita.3G394300|Seita.3G394300.v2.2|transcript|Seita.3G394300.1.v2.2|Coding|1/3|c.2+2T>C||||||,C|upstream_gene_variant|MODIFIER|Seita.3G394200|Seita.3G394200.v2.2|transcript|Seita.3G394200.1.v2.2|…	GT:AD:DP:GQ:PL	1/1:0,11:11:33:485,33,0	Seita.3G394300
scaffold_3	49668038	.	C	A	1715.77	PASS	AC=2;AF=1.00;AN=2;DP=46;FS=0.000;MLEAC=2;MLEAF=1.00;MQ=60.00;QD=30.37;SNPEFF_CODON_CHANGE=2696;SNPEFF_EFFECT=UPSTREAM;SNPEFF_FUNCTIONAL_CLASS=NONE;SNPEFF_GENE_NAME=Seita.3G395400.1.CDS.1;SNPEFF_IMPACT=MODIFIER;SNPEFF_TRANSCRIPT_ID=Transcript_Seita.3G395400.1.CDS.1;SOR=0.780;ANN=A|stop_gained|HIGH|Seita.3G395300|Seita.3G395300.v2.2|transcript|Seita.3G395300.1.v2.2|Coding|10/10|c.1272C>A|p.Cys424*|…	GT:AD:DP:GQ:PL	1/1:0,46:46:99:1744,138,0	Seita.3G395300
scaffold_3	49691106	.	C	T	1473.77	PASS	AC=2;AF=1.00;AN=2;DP=40;FS=0.000;MLEAC=2;MLEAF=1.00;MQ=60.00;QD=33.49;SNPEFF_AMINO_ACID_CHANGE=W124*;SNPEFF_CODON_CHANGE=tGg/tAg;SNPEFF_EFFECT=STOP_GAINED;SNPEFF_EXON_ID=1;SNPEFF_FUNCTIONAL_CLASS=NONSENSE;SNPEFF_GENE_NAME=Seita.3G395800.1.CDS.1;SNPEFF_IMPACT=HIGH;SNPEFF_TRANSCRIPT_ID=Transcript_Seita.3G395800.1.CDS.1;SOR=1.609;ANN=T|stop_gained|HIGH|Seita.3G395800|Seita.3G395800.v2.2|transcript|S…	GT:AD:DP:GQ:PL	1/1:0,39:39:99:1480,117,0	Seita.3G395800
scaffold_3	49892083	.	G	T	2183.77	PASS	AC=2;AF=1.00;AN=2;DP=50;FS=0.000;MLEAC=2;MLEAF=1.00;MQ=60.00;QD=33.22;SNPEFF_CODON_CHANGE=2266;SNPEFF_EFFECT=DOWNSTREAM;SNPEFF_FUNCTIONAL_CLASS=NONE;SNPEFF_GENE_NAME=Seita.3G398700.3.CDS.1;SNPEFF_IMPACT=MODIFIER;SNPEFF_TRANSCRIPT_ID=Transcript_Seita.3G398700.3.CDS.1;SOR=1.958;ANN=T|stop_gained|HIGH|Seita.3G398800|Seita.3G398800.v2.2|transcript|Seita.3G398800.1.v2.2|Coding|4/4|c.624C>A|p.Tyr208*|6…	GT:AD:DP:GQ:PL	1/1:0,50:50:99:2212,153,0	Seita.3G398800
scaffold_3	49892681	.	C	T	682.77	PASS	AC=2;AF=1.00;AN=2;DP=20;FS=0.000;MLEAC=2;MLEAF=1.00;MQ=60.00;QD=34.14;SNPEFF_CODON_CHANGE=2864;SNPEFF_EFFECT=DOWNSTREAM;SNPEFF_FUNCTIONAL_CLASS=NONE;SNPEFF_GENE_NAME=Seita.3G398700.3.CDS.1;SNPEFF_IMPACT=MODIFIER;SNPEFF_TRANSCRIPT_ID=Transcript_Seita.3G398700.3.CDS.1;SOR=1.402;ANN=T|stop_gained|HIGH|Seita.3G398800|Seita.3G398800.v2.2|transcript|Seita.3G398800.1.v2.2|Coding|3/4|c.249G>A|p.Trp83*|24…	GT:AD:DP:GQ:PL	1/1:0,20:20:60:711,60,0	Seita.3G398800
scaffold_3	50115226	.	T	G	1404.77	PASS	AC=2;AF=1.00;AN=2;DP=35;FS=0.000;MLEAC=2;MLEAF=1.00;MQ=60.00;QD=27.69;SNPEFF_AMINO_ACID_CHANGE=M1R;SNPEFF_CODON_CHANGE=aTg/aGg;SNPEFF_EFFECT=START_LOST;SNPEFF_EXON_ID=1;SNPEFF_FUNCTIONAL_CLASS=MISSENSE;SNPEFF_GENE_NAME=Seita.3G401300.1.CDS.1;SNPEFF_IMPACT=HIGH;SNPEFF_TRANSCRIPT_ID=Transcript_Seita.3G401300.1.CDS.1;SOR=1.885;ANN=G|start_lost|HIGH|Seita.3G401300|Seita.3G401300.v2.2|transcript|Seita…	GT:AD:DP:GQ:PL	1/1:0,35:35:99:1433,105,0	Seita.3G401300
scaffold_3	50566786	.	C	T	3146.77	PASS	AC=2;AF=1.00;AN=2;DP=71;FS=0.000;MLEAC=2;MLEAF=1.00;MQ=60.00;QD=25.40;SNPEFF_CODON_CHANGE=744;SNPEFF_EFFECT=DOWNSTREAM;SNPEFF_FUNCTIONAL_CLASS=NONE;SNPEFF_GENE_NAME=Seita.3G408500.1.CDS.1;SNPEFF_IMPACT=MODIFIER;SNPEFF_TRANSCRIPT_ID=Transcript_Seita.3G408500.1.CDS.1;SOR=1.042;ANN=T|stop_gained|HIGH|Seita.3G408500|Seita.3G408500.v2.2|transcript|Seita.3G408500.1.v2.2|Coding|2/2|c.580C>T|p.Gln194*|58…	GT:AD:DP:GQ:PL	1/1:0,70:70:99:3130,214,0	Seita.3G408500
scaffold_4	274297	.	A	G	1273.77	PASS	AC=2;AF=1.00;AN=2;DP=36;FS=0.000;MLEAC=2;MLEAF=1.00;MQ=60.00;QD=28.98;SNPEFF_AMINO_ACID_CHANGE=M1V;SNPEFF_CODON_CHANGE=Atg/Gtg;SNPEFF_EFFECT=START_LOST;SNPEFF_EXON_ID=1;SNPEFF_FUNCTIONAL_CLASS=MISSENSE;SNPEFF_GENE_NAME=Seita.4G003400.1.CDS.1;SNPEFF_IMPACT=HIGH;SNPEFF_TRANSCRIPT_ID=Transcript_Seita.4G003400.1.CDS.1;SOR=0.804;ANN=G|start_lost|HIGH|Seita.4G003400|Seita.4G003400.v2.2|transcript|Seita…	GT:AD:DP:GQ:PL	1/1:0,36:36:99:1302,108,0	Seita.4G003400
scaffold_4	323923	.	C	A	577.77	PASS	AC=2;AF=1.00;AN=2;DP=31;FS=0.000;MLEAC=2;MLEAF=1.00;MQ=60.00;QD=18.64;SNPEFF_AMINO_ACID_CHANGE=M1I;SNPEFF_CODON_CHANGE=atG/atT;SNPEFF_EFFECT=START_LOST;SNPEFF_EXON_ID=1;SNPEFF_FUNCTIONAL_CLASS=MISSENSE;SNPEFF_GENE_NAME=Seita.4G004400.1.CDS.1;SNPEFF_IMPACT=HIGH;SNPEFF_TRANSCRIPT_ID=Transcript_Seita.4G004400.1.CDS.1;SOR=3.258;ANN=A|start_lost|HIGH|Seita.4G004400|Seita.4G004400.v2.2|transcript|Seita…	GT:AD:DP:GQ:PL	1/1:0,17:17:51:646,51,0	Seita.4G004400
scaffold_4	346023	.	C	G	2196.77	PASS	AC=2;AF=1.00;AN=2;DP=54;FS=0.000;MLEAC=2;MLEAF=1.00;MQ=60.00;QD=25.39;SNPEFF_CODON_CHANGE=717;SNPEFF_EFFECT=DOWNSTREAM;SNPEFF_FUNCTIONAL_CLASS=NONE;SNPEFF_GENE_NAME=Seita.4G004600.1.CDS.6;SNPEFF_IMPACT=MODIFIER;SNPEFF_TRANSCRIPT_ID=Transcript_Seita.4G004600.1.CDS.6;SOR=0.931;ANN=G|splice_acceptor_variant&intron_variant|HIGH|Seita.4G004600|Seita.4G004600.v2.2|transcript|Seita.4G004600.1.v2.2|Codin…	GT:AD:DP:GQ:PL	1/1:0,53:53:99:2188,159,0	Seita.4G004600
scaffold_4	399806	.	T	C	2941.77	PASS	AC=2;AF=1.00;AN=2;DP=66;FS=0.000;MLEAC=2;MLEAF=1.00;MQ=58.99;QD=29.14;SNPEFF_CODON_CHANGE=3092;SNPEFF_EFFECT=DOWNSTREAM;SNPEFF_FUNCTIONAL_CLASS=NONE;SNPEFF_GENE_NAME=Seita.4G005800.1.CDS.1;SNPEFF_IMPACT=MODIFIER;SNPEFF_TRANSCRIPT_ID=Transcript_Seita.4G005800.1.CDS.1;SOR=1.112;ANN=C|splice_donor_variant&intron_variant|HIGH|Seita.4G005700|Seita.4G005700.v2.2|transcript|Seita.4G005700.1.v2.2|Coding|…	GT:AD:DP:GQ:PL	1/1:0,66:66:99:2970,199,0	Seita.4G005700
scaffold_4	644242	.	C	T	1586.77	PASS	AC=2;AF=1.00;AN=2;DP=34;FS=0.000;MLEAC=2;MLEAF=1.00;MQ=58.56;QD=31.34;SNPEFF_AMINO_ACID_CHANGE=M1I;SNPEFF_CODON_CHANGE=atG/atA;SNPEFF_EFFECT=START_LOST;SNPEFF_EXON_ID=1;SNPEFF_FUNCTIONAL_CLASS=MISSENSE;SNPEFF_GENE_NAME=Seita.4G010000.1.CDS.1;SNPEFF_IMPACT=HIGH;SNPEFF_TRANSCRIPT_ID=Transcript_Seita.4G010000.1.CDS.1;SOR=0.693;ANN=T|start_lost|HIGH|Seita.4G010000|Seita.4G010000.v2.2|transcript|Seita…	GT:AD:DP:GQ:PL	1/1:0,34:34:99:1615,108,0	Seita.4G010000
scaffold_4	675442	.	G	T	2040.77	PASS	AC=2;AF=1.00;AN=2;DP=52;FS=0.000;MLEAC=2;MLEAF=1.00;MQ=60.00;QD=30.00;SNPEFF_EFFECT=INTERGENIC;SNPEFF_FUNCTIONAL_CLASS=NONE;SNPEFF_IMPACT=MODIFIER;SOR=0.693;ANN=T|splice_donor_variant&intron_variant|HIGH|Seita.4G010700|Seita.4G010700.v2.2|transcript|Seita.4G010700.1.v2.2|Coding|1/1|c.73+1G>T||||||,T|downstream_gene_variant|MODIFIER|Seita.4G010500|Seita.4G010500.v2.2|transcript|Seita.4G010500.1.v2…	GT:AD:DP:GQ:PL	1/1:0,51:51:99:2039,153,0	Seita.4G010700
scaffold_4	1053202	.	T	C	2581.77	PASS	AC=2;AF=1.00;AN=2;DP=58;FS=0.000;MLEAC=2;MLEAF=1.00;MQ=52.59;QD=30.43;SNPEFF_AMINO_ACID_CHANGE=*686W;SNPEFF_CODON_CHANGE=tAg/tGg;SNPEFF_EFFECT=STOP_LOST;SNPEFF_EXON_ID=1;SNPEFF_FUNCTIONAL_CLASS=MISSENSE;SNPEFF_GENE_NAME=Seita.4G016200.1.CDS.1;SNPEFF_IMPACT=HIGH;SNPEFF_TRANSCRIPT_ID=Transcript_Seita.4G016200.1.CDS.1;SOR=1.733;ANN=C|stop_lost|HIGH|Seita.4G016200|Seita.4G016200.v2.2|transcript|Seita…	GT:AD:DP:GQ:PL	1/1:0,51:51:99:2295,154,0	Seita.4G016200
scaffold_4	1072473	.	G	A	3116.77	PASS	AC=2;AF=1.00;AN=2;DP=78;FS=0.000;MLEAC=2;MLEAF=1.00;MQ=59.73;QD=27.45;SNPEFF_AMINO_ACID_CHANGE=W205*;SNPEFF_CODON_CHANGE=tGg/tAg;SNPEFF_EFFECT=STOP_GAINED;SNPEFF_EXON_ID=1;SNPEFF_FUNCTIONAL_CLASS=NONSENSE;SNPEFF_GENE_NAME=Seita.4G016500.1.CDS.1;SNPEFF_IMPACT=HIGH;SNPEFF_TRANSCRIPT_ID=Transcript_Seita.4G016500.1.CDS.1;SOR=0.798;ANN=A|stop_gained|HIGH|Seita.4G016500|Seita.4G016500.v2.2|transcript|S…	GT:AD:DP:GQ:PL	1/1:0,78:78:99:3145,235,0	Seita.4G016500
scaffold_4	1142099	.	T	C	1752.77	PASS	AC=2;AF=1.00;AN=2;DP=40;FS=0.000;MLEAC=2;MLEAF=1.00;MQ=60.00;QD=28.99;SNPEFF_AMINO_ACID_CHANGE=M1T;SNPEFF_CODON_CHANGE=aTg/aCg;SNPEFF_EFFECT=START_LOST;SNPEFF_EXON_ID=1;SNPEFF_FUNCTIONAL_CLASS=MISSENSE;SNPEFF_GENE_NAME=Seita.4G017400.1.CDS.1;SNPEFF_IMPACT=HIGH;SNPEFF_TRANSCRIPT_ID=Transcript_Seita.4G017400.1.CDS.1;SOR=1.151;ANN=C|start_lost|HIGH|Seita.4G017400|Seita.4G017400.v2.2|transcript|Seita…	GT:AD:DP:GQ:PL	1/1:0,40:40:99:1781,123,0	Seita.4G017400
scaffold_4	1346614	.	G	A	1417.77	PASS	AC=2;AF=1.00;AN=2;DP=43;FS=0.000;MLEAC=2;MLEAF=1.00;MQ=60.00;QD=32.97;SNPEFF_AMINO_ACID_CHANGE=M1I;SNPEFF_CODON_CHANGE=atG/atA;SNPEFF_EFFECT=START_LOST;SNPEFF_EXON_ID=1;SNPEFF_FUNCTIONAL_CLASS=MISSENSE;SNPEFF_GENE_NAME=Seita.4G020300.1.CDS.1;SNPEFF_IMPACT=HIGH;SNPEFF_TRANSCRIPT_ID=Transcript_Seita.4G020300.1.CDS.1;SOR=0.739;ANN=A|start_lost|HIGH|Seita.4G020300|Seita.4G020300.v2.2|transcript|Seita…	GT:AD:DP:GQ:PL	1/1:0,43:43:99:1446,129,0	Seita.4G020300
scaffold_4	1471928	.	A	G	2044.77	PASS	AC=2;AF=1.00;AN=2;DP=48;FS=0.000;MLEAC=2;MLEAF=1.00;MQ=55.69;QD=28.71;SNPEFF_AMINO_ACID_CHANGE=M1V;SNPEFF_CODON_CHANGE=Atg/Gtg;SNPEFF_EFFECT=START_LOST;SNPEFF_EXON_ID=1;SNPEFF_FUNCTIONAL_CLASS=MISSENSE;SNPEFF_GENE_NAME=Seita.4G022200.1.CDS.1;SNPEFF_IMPACT=HIGH;SNPEFF_TRANSCRIPT_ID=Transcript_Seita.4G022200.1.CDS.1;SOR=0.963;ANN=G|start_lost|HIGH|Seita.4G022200|Seita.4G022200.v2.2|transcript|Seita…	GT:AD:DP:GQ:PL	1/1:0,48:48:99:2073,144,0	Seita.4G022200
scaffold_4	2051307	.	G	C	999.77	PASS	AC=2;AF=1.00;AN=2;DP=29;FS=0.000;MLEAC=2;MLEAF=1.00;MQ=60.00;QD=34.47;SNPEFF_CODON_CHANGE=15;SNPEFF_EFFECT=DOWNSTREAM;SNPEFF_FUNCTIONAL_CLASS=NONE;SNPEFF_GENE_NAME=Seita.4G031500.1.CDS.1;SNPEFF_IMPACT=MODIFIER;SNPEFF_TRANSCRIPT_ID=Transcript_Seita.4G031500.1.CDS.1;SOR=0.997;ANN=C|splice_acceptor_variant&intron_variant|HIGH|Seita.4G031500|Seita.4G031500.v2.2|transcript|Seita.4G031500.1.v2.2|Coding…	GT:AD:DP:GQ:PL	1/1:0,28:28:84:1028,84,0	Seita.4G031500
scaffold_4	3971834	.	A	C	1659.77	PASS	AC=2;AF=1.00;AN=2;DP=44;FS=0.000;MLEAC=2;MLEAF=1.00;MQ=60.00;QD=30.29;SNPEFF_CODON_CHANGE=874;SNPEFF_EFFECT=DOWNSTREAM;SNPEFF_FUNCTIONAL_CLASS=NONE;SNPEFF_GENE_NAME=Seita.4G053300.1.CDS.9;SNPEFF_IMPACT=MODIFIER;SNPEFF_TRANSCRIPT_ID=Transcript_Seita.4G053300.1.CDS.9;SOR=0.990;ANN=C|stop_gained|HIGH|Seita.4G053300|Seita.4G053300.v2.2|transcript|Seita.4G053300.1.v2.2|Coding|10/10|c.2210T>G|p.Leu737*…	GT:AD:DP:GQ:PL	1/1:0,44:44:99:1688,132,0	Seita.4G053300
scaffold_4	4049786	.	G	A	1789.77	PASS	AC=2;AF=1.00;AN=2;DP=47;FS=0.000;MLEAC=2;MLEAF=1.00;MQ=58.55;QD=26.37;SNPEFF_CODON_CHANGE=822;SNPEFF_EFFECT=DOWNSTREAM;SNPEFF_FUNCTIONAL_CLASS=NONE;SNPEFF_GENE_NAME=Seita.4G054400.1.CDS.1;SNPEFF_IMPACT=MODIFIER;SNPEFF_TRANSCRIPT_ID=Transcript_Seita.4G054400.1.CDS.1;SOR=1.132;ANN=A|splice_donor_variant&intron_variant|HIGH|Seita.4G054400|Seita.4G054400.v2.2|transcript|Seita.4G054400.1.v2.2|Coding|3…	GT:AD:DP:GQ:PL	1/1:0,47:47:99:1811,141,0	Seita.4G054400
scaffold_4	4239503	.	T	A	638.77	PASS	AC=2;AF=1.00;AN=2;DP=15;FS=0.000;MLEAC=2;MLEAF=1.00;MQ=60.00;QD=28.82;SNPEFF_CODON_CHANGE=2;SNPEFF_EFFECT=DOWNSTREAM;SNPEFF_FUNCTIONAL_CLASS=NONE;SNPEFF_GENE_NAME=Seita.4G057200.1.CDS.1;SNPEFF_IMPACT=MODIFIER;SNPEFF_TRANSCRIPT_ID=Transcript_Seita.4G057200.1.CDS.1;SOR=2.448;ANN=A|splice_donor_variant&intron_variant|HIGH|Seita.4G057200|Seita.4G057200.v2.2|transcript|Seita.4G057200.1.v2.2|Coding|1/1…	GT:AD:DP:GQ:PL	1/1:0,15:15:45:667,45,0	Seita.4G057200
scaffold_4	4287577	.	A	G	1675.77	PASS	AC=2;AF=1.00;AN=2;DP=43;FS=0.000;MLEAC=2;MLEAF=1.00;MQ=60.00;QD=28.04;SNPEFF_AMINO_ACID_CHANGE=M1V;SNPEFF_CODON_CHANGE=Atg/Gtg;SNPEFF_EFFECT=START_LOST;SNPEFF_EXON_ID=1;SNPEFF_FUNCTIONAL_CLASS=MISSENSE;SNPEFF_GENE_NAME=Seita.4G057700.1.CDS.14;SNPEFF_IMPACT=HIGH;SNPEFF_TRANSCRIPT_ID=Transcript_Seita.4G057700.1.CDS.14;SOR=0.941;ANN=G|missense_variant&splice_region_variant|MODERATE|Seita.4G057700|Se…	GT:AD:DP:GQ:PL	1/1:0,41:41:99:1655,123,0	Seita.4G057700
scaffold_4	7621765	.	A	G	1400.77	PASS	AC=2;AF=1.00;AN=2;DP=38;FS=0.000;MLEAC=2;MLEAF=1.00;MQ=60.00;QD=32.07;SNPEFF_EFFECT=INTRAGENIC;SNPEFF_FUNCTIONAL_CLASS=NONE;SNPEFF_GENE_NAME=Gene_Seita.4G091900.1;SNPEFF_IMPACT=MODIFIER;SOR=2.073;ANN=G|start_lost|HIGH|Seita.4G091900|Seita.4G091900.v2.2|transcript|Seita.4G091900.1.v2.2|Coding|1/5|c.1A>G|p.Met1?|1/1566|1/1227|1/408||,G|start_lost|HIGH|Seita.4G091900|Seita.4G091900.v2.2|transcript|S…	GT:AD:DP:GQ:PL	1/1:0,38:38:99:1429,114,0	Seita.4G091900
scaffold_4	12190930	.	G	A	1640.77	PASS	AC=2;AF=1.00;AN=2;DP=42;FS=0.000;MLEAC=2;MLEAF=1.00;MQ=55.64;QD=34.31;SNPEFF_CODON_CHANGE=2986;SNPEFF_EFFECT=UPSTREAM;SNPEFF_FUNCTIONAL_CLASS=NONE;SNPEFF_GENE_NAME=Seita.4G119800.1.CDS.1;SNPEFF_IMPACT=MODIFIER;SNPEFF_TRANSCRIPT_ID=Transcript_Seita.4G119800.1.CDS.1;SOR=0.788;ANN=A|stop_gained|HIGH|Seita.4G119900|Seita.4G119900.v2.2|transcript|Seita.4G119900.1.v2.2|Coding|4/5|c.2857C>T|p.Gln953*|28…	GT:AD:DP:GQ:PL	1/1:0,41:41:99:1641,123,0	Seita.4G119900
scaffold_4	13222620	.	C	T	2135.77	PASS	AC=2;AF=1.00;AN=2;DP=63;FS=0.000;MLEAC=2;MLEAF=1.00;MQ=60.00;QD=33.90;SNPEFF_AMINO_ACID_CHANGE=R380*;SNPEFF_CODON_CHANGE=Cga/Tga;SNPEFF_EFFECT=STOP_GAINED;SNPEFF_EXON_ID=1;SNPEFF_FUNCTIONAL_CLASS=NONSENSE;SNPEFF_GENE_NAME=Seita.4G126900.1.CDS.2;SNPEFF_IMPACT=HIGH;SNPEFF_TRANSCRIPT_ID=Transcript_Seita.4G126900.1.CDS.2;SOR=1.270;ANN=T|stop_gained|HIGH|Seita.4G126900|Seita.4G126900.v2.2|transcript|S…	GT:AD:DP:GQ:PL	1/1:0,63:63:99:2164,188,0	Seita.4G126900
scaffold_4	34340789	.	A	T	925.77	PASS	AC=2;AF=1.00;AN=2;DP=27;FS=0.000;MLEAC=2;MLEAF=1.00;MQ=59.67;QD=34.29;SNPEFF_AMINO_ACID_CHANGE=R166*;SNPEFF_CODON_CHANGE=Aga/Tga;SNPEFF_EFFECT=STOP_GAINED;SNPEFF_EXON_ID=1;SNPEFF_FUNCTIONAL_CLASS=NONSENSE;SNPEFF_GENE_NAME=Seita.4G222900.2.CDS.1;SNPEFF_IMPACT=HIGH;SNPEFF_TRANSCRIPT_ID=Transcript_Seita.4G222900.2.CDS.1;SOR=0.922;ANN=T|stop_gained|HIGH|Seita.4G222900|Seita.4G222900.v2.2|transcript|S…	GT:AD:DP:GQ:PL	1/1:0,26:26:78:943,78,0	Seita.4G222900
scaffold_4	34636878	.	A	T	335.78	PASS	AC=2;AF=1.00;AN=2;DP=9;FS=0.000;MLEAC=2;MLEAF=1.00;MQ=60.00;QD=27.92;SNPEFF_CODON_CHANGE=2521;SNPEFF_EFFECT=UPSTREAM;SNPEFF_FUNCTIONAL_CLASS=NONE;SNPEFF_GENE_NAME=Seita.4G225900.1.CDS.1;SNPEFF_IMPACT=MODIFIER;SNPEFF_TRANSCRIPT_ID=Transcript_Seita.4G225900.1.CDS.1;SOR=0.892;ANN=T|stop_gained|HIGH|Seita.4G226000|Seita.4G226000.v2.2|transcript|Seita.4G226000.1.v2.2|Coding|3/3|c.1074T>A|p.Cys358*|107…	GT:AD:DP:GQ:PL	1/1:0,9:9:27:364,27,0	Seita.4G226000
scaffold_4	34729982	.	T	C	1785.77	PASS	AC=2;AF=1.00;AN=2;DP=52;FS=0.000;MLEAC=2;MLEAF=1.00;MQ=60.00;QD=34.34;SNPEFF_CODON_CHANGE=2629;SNPEFF_EFFECT=DOWNSTREAM;SNPEFF_FUNCTIONAL_CLASS=NONE;SNPEFF_GENE_NAME=Seita.4G226500.1.CDS.1;SNPEFF_IMPACT=MODIFIER;SNPEFF_TRANSCRIPT_ID=Transcript_Seita.4G226500.1.CDS.1;SOR=1.244;ANN=C|stop_lost|HIGH|Seita.4G226400|Seita.4G226400.v2.2|transcript|Seita.4G226400.1.v2.2|Coding|4/4|c.2947T>C|p.Ter983Glne…	GT:AD:DP:GQ:PL	1/1:0,53:53:99:1820,147,0	Seita.4G226400
scaffold_4	35168997	.	T	C	1054.77	PASS	AC=2;AF=1.00;AN=2;DP=24;FS=0.000;MLEAC=2;MLEAF=1.00;MQ=60.00;QD=26.74;SNPEFF_CODON_CHANGE=2;SNPEFF_EFFECT=DOWNSTREAM;SNPEFF_FUNCTIONAL_CLASS=NONE;SNPEFF_GENE_NAME=Seita.4G230500.1.CDS.1;SNPEFF_IMPACT=MODIFIER;SNPEFF_TRANSCRIPT_ID=Transcript_Seita.4G230500.1.CDS.1;SOR=0.693;ANN=C|splice_donor_variant&intron_variant|HIGH|Seita.4G230500|Seita.4G230500.v2.2|transcript|Seita.4G230500.1.v2.2|Coding|1/4…	GT:AD:DP:GQ:PL	1/1:0,24:24:75:1083,75,0	Seita.4G230500
scaffold_4	35453525	.	A	G	2287.77	PASS	AC=2;AF=1.00;AN=2;DP=52;FS=0.000;MLEAC=2;MLEAF=1.00;MQ=60.00;QD=25.45;SNPEFF_CODON_CHANGE=29;SNPEFF_EFFECT=DOWNSTREAM;SNPEFF_FUNCTIONAL_CLASS=NONE;SNPEFF_GENE_NAME=Seita.4G232300.1.CDS.1;SNPEFF_IMPACT=MODIFIER;SNPEFF_TRANSCRIPT_ID=Transcript_Seita.4G232300.1.CDS.1;SOR=0.693;ANN=G|splice_acceptor_variant&intron_variant|HIGH|Seita.4G232300|Seita.4G232300.v2.2|transcript|Seita.4G232300.1.v2.2|Coding…	GT:AD:DP:GQ:PL	1/1:0,51:51:99:2271,154,0	Seita.4G232300
scaffold_4	35510890	.	C	T	3070.77	PASS	AC=2;AF=1.00;AN=2;DP=79;FS=0.000;MLEAC=2;MLEAF=1.00;MQ=60.00;QD=27.63;SNPEFF_AMINO_ACID_CHANGE=W110*;SNPEFF_CODON_CHANGE=tgG/tgA;SNPEFF_EFFECT=STOP_GAINED;SNPEFF_EXON_ID=1;SNPEFF_FUNCTIONAL_CLASS=NONSENSE;SNPEFF_GENE_NAME=Seita.4G232900.1.CDS.1;SNPEFF_IMPACT=HIGH;SNPEFF_TRANSCRIPT_ID=Transcript_Seita.4G232900.1.CDS.1;SOR=0.881;ANN=T|stop_gained|HIGH|Seita.4G232900|Seita.4G232900.v2.2|transcript|S…	GT:AD:DP:GQ:PL	1/1:0,79:79:99:3099,237,0	Seita.4G232900
scaffold_4	35553377	.	C	T	1535.77	PASS	AC=2;AF=1.00;AN=2;DP=44;FS=0.000;MLEAC=2;MLEAF=1.00;MQ=60.00;QD=34.90;SNPEFF_CODON_CHANGE=1046;SNPEFF_EFFECT=DOWNSTREAM;SNPEFF_FUNCTIONAL_CLASS=NONE;SNPEFF_GENE_NAME=Seita.4G233400.1.CDS.1;SNPEFF_IMPACT=MODIFIER;SNPEFF_TRANSCRIPT_ID=Transcript_Seita.4G233400.1.CDS.1;SOR=1.662;ANN=T|stop_gained|HIGH|Seita.4G233400|Seita.4G233400.v2.2|transcript|Seita.4G233400.1.v2.2|Coding|2/3|c.931C>T|p.Arg311*|9…	GT:AD:DP:GQ:PL	1/1:0,44:44:99:1564,131,0	Seita.4G233400
scaffold_4	35554804	.	A	C	2613.77	PASS	AC=2;AF=1.00;AN=2;DP=67;FS=0.000;MLEAC=2;MLEAF=1.00;MQ=60.00;QD=36.27;SNPEFF_CODON_CHANGE=2473;SNPEFF_EFFECT=DOWNSTREAM;SNPEFF_FUNCTIONAL_CLASS=NONE;SNPEFF_GENE_NAME=Seita.4G233400.1.CDS.1;SNPEFF_IMPACT=MODIFIER;SNPEFF_TRANSCRIPT_ID=Transcript_Seita.4G233400.1.CDS.1;SOR=0.990;ANN=C|stop_lost&splice_region_variant|HIGH|Seita.4G233400|Seita.4G233400.v2.2|transcript|Seita.4G233400.1.v2.2|Coding|3/3|…	GT:AD:DP:GQ:PL	1/1:0,67:67:99:2642,202,0	Seita.4G233400
scaffold_4	35565025	.	T	A	2254.77	PASS	AC=2;AF=1.00;AN=2;DP=57;FS=0.000;MLEAC=2;MLEAF=1.00;MQ=60.00;QD=30.58;SNPEFF_AMINO_ACID_CHANGE=T14;SNPEFF_CODON_CHANGE=acA/acT;SNPEFF_EFFECT=SYNONYMOUS_CODING;SNPEFF_EXON_ID=1;SNPEFF_FUNCTIONAL_CLASS=SILENT;SNPEFF_GENE_NAME=Seita.4G233600.1.CDS.6;SNPEFF_IMPACT=LOW;SNPEFF_TRANSCRIPT_ID=Transcript_Seita.4G233600.1.CDS.6;SOR=0.800;ANN=A|splice_acceptor_variant&intron_variant|HIGH|Seita.4G233600|Seit…	GT:AD:DP:GQ:PL	1/1:0,57:57:99:2283,171,0	Seita.4G233600
scaffold_4	35652639	.	C	A	2067.77	PASS	AC=2;AF=1.00;AN=2;DP=52;FS=0.000;MLEAC=2;MLEAF=1.00;MQ=60.00;QD=29.21;SNPEFF_AMINO_ACID_CHANGE=M1I;SNPEFF_CODON_CHANGE=atG/atT;SNPEFF_EFFECT=START_LOST;SNPEFF_EXON_ID=1;SNPEFF_FUNCTIONAL_CLASS=MISSENSE;SNPEFF_GENE_NAME=Seita.4G234800.1.CDS.2;SNPEFF_IMPACT=HIGH;SNPEFF_TRANSCRIPT_ID=Transcript_Seita.4G234800.1.CDS.2;SOR=1.480;ANN=A|missense_variant&splice_region_variant|MODERATE|Seita.4G234800|Seit…	GT:AD:DP:GQ:PL	1/1:0,52:52:99:2096,156,0	Seita.4G234800
scaffold_4	35750785	.	A	G	949.77	PASS	AC=2;AF=1.00;AN=2;DP=28;FS=0.000;MLEAC=2;MLEAF=1.00;MQ=60.00;QD=33.92;SNPEFF_CODON_CHANGE=3327;SNPEFF_EFFECT=DOWNSTREAM;SNPEFF_FUNCTIONAL_CLASS=NONE;SNPEFF_GENE_NAME=Seita.4G235300.1.CDS.1;SNPEFF_IMPACT=MODIFIER;SNPEFF_TRANSCRIPT_ID=Transcript_Seita.4G235300.1.CDS.1;SOR=0.997;ANN=G|splice_acceptor_variant&intron_variant|HIGH|Seita.4G235300|Seita.4G235300.v2.2|transcript|Seita.4G235300.1.v2.2|Codi…	GT:AD:DP:GQ:PL	1/1:0,27:27:81:944,81,0	Seita.4G235300
scaffold_4	36186727	.	G	T	932.77	PASS	AC=2;AF=1.00;AN=2;DP=25;FS=0.000;MLEAC=2;MLEAF=1.00;MQ=60.00;QD=35.37;SNPEFF_CODON_CHANGE=2691;SNPEFF_EFFECT=UPSTREAM;SNPEFF_FUNCTIONAL_CLASS=NONE;SNPEFF_GENE_NAME=Seita.4G237900.1.CDS.1;SNPEFF_IMPACT=MODIFIER;SNPEFF_TRANSCRIPT_ID=Transcript_Seita.4G237900.1.CDS.1;SOR=1.136;ANN=T|stop_gained|HIGH|Seita.4G238000|Seita.4G238000.v2.2|transcript|Seita.4G238000.1.v2.2|Coding|1/2|c.394G>T|p.Glu132*|394…	GT:AD:DP:GQ:PL	1/1:0,24:24:72:931,72,0	Seita.4G238000
scaffold_4	36198785	.	G	A	2045.77	PASS	AC=2;AF=1.00;AN=2;DP=53;FS=0.000;MLEAC=2;MLEAF=1.00;MQ=59.28;QD=30.41;SNPEFF_CODON_CHANGE=3439;SNPEFF_EFFECT=UPSTREAM;SNPEFF_FUNCTIONAL_CLASS=NONE;SNPEFF_GENE_NAME=Seita.4G238300.1.CDS.1;SNPEFF_IMPACT=MODIFIER;SNPEFF_TRANSCRIPT_ID=Transcript_Seita.4G238300.1.CDS.1;SOR=0.808;ANN=A|splice_donor_variant&intron_variant|HIGH|Seita.4G238200|Seita.4G238200.v2.2|transcript|Seita.4G238200.1.v2.2|Coding|1/…	GT:AD:DP:GQ:PL	1/1:0,53:53:99:2074,159,0	Seita.4G238200
scaffold_4	37629657	.	C	T	1759.77	PASS	AC=2;AF=1.00;AN=2;DP=48;FS=0.000;MLEAC=2;MLEAF=1.00;MQ=60.00;QD=29.23;SNPEFF_CODON_CHANGE=3011;SNPEFF_EFFECT=DOWNSTREAM;SNPEFF_FUNCTIONAL_CLASS=NONE;SNPEFF_GENE_NAME=Seita.4G257000.1.CDS.1;SNPEFF_IMPACT=MODIFIER;SNPEFF_TRANSCRIPT_ID=Transcript_Seita.4G257000.1.CDS.1;SOR=0.693;ANN=T|splice_donor_variant&intron_variant|HIGH|Seita.4G257100|Seita.4G257100.v2.2|transcript|Seita.4G257100.1.v2.2|Coding|…	GT:AD:DP:GQ:PL	1/1:0,47:47:99:1775,140,0	Seita.4G257100
scaffold_4	37634518	.	T	G	1013.77	PASS	AC=2;AF=1.00;AN=2;DP=35;FS=0.000;MLEAC=2;MLEAF=1.00;MQ=59.45;QD=28.96;SNPEFF_EFFECT=INTERGENIC;SNPEFF_FUNCTIONAL_CLASS=NONE;SNPEFF_IMPACT=MODIFIER;SOR=2.019;ANN=G|splice_acceptor_variant&splice_region_variant&intron_variant|HIGH|Seita.4G257200|Seita.4G257200.v2.2|transcript|Seita.4G257200.1.v2.2|Coding|1/2|c.273-2A>C||||||,G|upstream_gene_variant|MODIFIER|Seita.4G257100|Seita.4G257100.v2.2|transc…	GT:AD:DP:GQ:PL	1/1:0,28:28:84:1023,84,0	Seita.4G257200
scaffold_4	37753888	.	T	A	1448.77	PASS	AC=2;AF=1.00;AN=2;DP=38;FS=0.000;MLEAC=2;MLEAF=1.00;MQ=60.00;QD=23.91;SNPEFF_CODON_CHANGE=1941;SNPEFF_EFFECT=UPSTREAM;SNPEFF_FUNCTIONAL_CLASS=NONE;SNPEFF_GENE_NAME=Seita.4G258500.1.CDS.6;SNPEFF_IMPACT=MODIFIER;SNPEFF_TRANSCRIPT_ID=Transcript_Seita.4G258500.1.CDS.6;SOR=5.031;ANN=A|stop_gained|HIGH|Seita.4G258500|Seita.4G258500.v2.2|transcript|Seita.4G258500.1.v2.2|Coding|1/6|c.24T>A|p.Cys8*|125/18…	GT:AD:DP:GQ:PL	1/1:0,37:37:99:1462,111,0	Seita.4G258500
scaffold_4	37974338	.	T	C	1945.77	PASS	AC=2;AF=1.00;AN=2;DP=49;FS=0.000;MLEAC=2;MLEAF=1.00;MQ=60.00;QD=31.58;SNPEFF_CODON_CHANGE=886;SNPEFF_EFFECT=DOWNSTREAM;SNPEFF_FUNCTIONAL_CLASS=NONE;SNPEFF_GENE_NAME=Seita.4G261500.1.CDS.1;SNPEFF_IMPACT=MODIFIER;SNPEFF_TRANSCRIPT_ID=Transcript_Seita.4G261500.1.CDS.1;SOR=0.909;ANN=C|stop_lost|HIGH|Seita.4G261500|Seita.4G261500.v2.2|transcript|Seita.4G261500.1.v2.2|Coding|2/2|c.357A>G|p.Ter119Trpext…	GT:AD:DP:GQ:PL	1/1:0,49:49:99:1974,147,0	Seita.4G261500
scaffold_4	39137060	.	T	C	1924.77	PASS	AC=2;AF=1.00;AN=2;DP=42;FS=0.000;MLEAC=2;MLEAF=1.00;MQ=60.00;QD=30.61;SNPEFF_AMINO_ACID_CHANGE=M1T;SNPEFF_CODON_CHANGE=aTg/aCg;SNPEFF_EFFECT=START_LOST;SNPEFF_EXON_ID=1;SNPEFF_FUNCTIONAL_CLASS=MISSENSE;SNPEFF_GENE_NAME=Seita.4G274600.1.CDS.1;SNPEFF_IMPACT=HIGH;SNPEFF_TRANSCRIPT_ID=Transcript_Seita.4G274600.1.CDS.1;SOR=1.900;ANN=C|start_lost|HIGH|Seita.4G274600|Seita.4G274600.v2.2|transcript|Seita…	GT:AD:DP:GQ:PL	1/1:0,41:41:99:1908,129,0	Seita.4G274600
scaffold_4	39138369	.	G	C	441.77	PASS	AC=2;AF=1.00;AN=2;DP=24;FS=0.000;MLEAC=2;MLEAF=1.00;MQ=56.27;QD=18.41;SNPEFF_CODON_CHANGE=936;SNPEFF_EFFECT=DOWNSTREAM;SNPEFF_FUNCTIONAL_CLASS=NONE;SNPEFF_GENE_NAME=Seita.4G274600.1.CDS.1;SNPEFF_IMPACT=MODIFIER;SNPEFF_TRANSCRIPT_ID=Transcript_Seita.4G274600.1.CDS.1;SOR=4.977;ANN=C|splice_acceptor_variant&intron_variant|HIGH|Seita.4G274600|Seita.4G274600.v2.2|transcript|Seita.4G274600.1.v2.2|Codin…	GT:AD:DP:GQ:PL	1/1:0,11:11:33:470,33,0	Seita.4G274600
scaffold_4	39778054	.	G	C	1271.77	PASS	AC=2;AF=1.00;AN=2;DP=33;FS=0.000;MLEAC=2;MLEAF=1.00;MQ=60.00;QD=30.43;SNPEFF_CODON_CHANGE=4381;SNPEFF_EFFECT=UPSTREAM;SNPEFF_FUNCTIONAL_CLASS=NONE;SNPEFF_GENE_NAME=Seita.4G284100.1.CDS.5;SNPEFF_IMPACT=MODIFIER;SNPEFF_TRANSCRIPT_ID=Transcript_Seita.4G284100.1.CDS.5;SOR=1.022;ANN=C|stop_gained|HIGH|Seita.4G284200|Seita.4G284200.v2.2|transcript|Seita.4G284200.1.v2.2|Coding|2/2|c.2102C>G|p.Ser701*|22…	GT:AD:DP:GQ:PL	1/1:0,33:33:99:1300,99,0	Seita.4G284200
scaffold_4	39880326	.	A	G	1173.77	PASS	AC=2;AF=1.00;AN=2;DP=27;FS=0.000;MLEAC=2;MLEAF=1.00;MQ=60.00;QD=33.61;SNPEFF_CODON_CHANGE=402;SNPEFF_EFFECT=DOWNSTREAM;SNPEFF_FUNCTIONAL_CLASS=NONE;SNPEFF_GENE_NAME=Seita.4G285700.1.CDS.1;SNPEFF_IMPACT=MODIFIER;SNPEFF_TRANSCRIPT_ID=Transcript_Seita.4G285700.1.CDS.1;SOR=1.101;ANN=G|splice_acceptor_variant&intron_variant|HIGH|Seita.4G285700|Seita.4G285700.v2.2|transcript|Seita.4G285700.1.v2.2|Codin…	GT:AD:DP:GQ:PL	1/1:0,27:27:81:1202,81,0	Seita.4G285700
scaffold_4	39984311	.	A	G	1465.77	PASS	AC=2;AF=1.00;AN=2;DP=34;FS=0.000;MLEAC=2;MLEAF=1.00;MQ=60.00;QD=30.11;SNPEFF_AMINO_ACID_CHANGE=M1V;SNPEFF_CODON_CHANGE=Atg/Gtg;SNPEFF_EFFECT=START_LOST;SNPEFF_EXON_ID=1;SNPEFF_FUNCTIONAL_CLASS=MISSENSE;SNPEFF_GENE_NAME=Seita.4G287500.1.CDS.1;SNPEFF_IMPACT=HIGH;SNPEFF_TRANSCRIPT_ID=Transcript_Seita.4G287500.1.CDS.1;SOR=1.418;ANN=G|start_lost|HIGH|Seita.4G287500|Seita.4G287500.v2.2|transcript|Seita…	GT:AD:DP:GQ:PL	1/1:0,34:34:99:1494,105,0	Seita.4G287500
scaffold_4	40112644	.	T	A	1907.77	PASS	AC=2;AF=1.00;AN=2;DP=47;FS=0.000;MLEAC=2;MLEAF=1.00;MQ=60.00;QD=30.15;SNPEFF_AMINO_ACID_CHANGE=L11*;SNPEFF_CODON_CHANGE=tTg/tAg;SNPEFF_EFFECT=STOP_GAINED;SNPEFF_EXON_ID=1;SNPEFF_FUNCTIONAL_CLASS=NONSENSE;SNPEFF_GENE_NAME=Seita.4G289900.1.CDS.1;SNPEFF_IMPACT=HIGH;SNPEFF_TRANSCRIPT_ID=Transcript_Seita.4G289900.1.CDS.1;SOR=2.160;ANN=A|stop_gained|HIGH|Seita.4G289900|Seita.4G289900.v2.2|transcript|Se…	GT:AD:DP:GQ:PL	1/1:0,47:47:99:1936,141,0	Seita.4G289900
scaffold_5	480786	.	A	G	5336.77	PASS	AC=2;AF=1.00;AN=2;DP=113;FS=0.000;MLEAC=2;MLEAF=1.00;MQ=60.00;QD=34.22;SNPEFF_CODON_CHANGE=1358;SNPEFF_EFFECT=UPSTREAM;SNPEFF_FUNCTIONAL_CLASS=NONE;SNPEFF_GENE_NAME=Seita.5G006700.1.CDS.1;SNPEFF_IMPACT=MODIFIER;SNPEFF_TRANSCRIPT_ID=Transcript_Seita.5G006700.1.CDS.1;SOR=1.179;ANN=G|stop_lost&splice_region_variant|HIGH|Seita.5G006800|Seita.5G006800.v2.2|transcript|Seita.5G006800.1.v2.2|Coding|2/2|c…	GT:AD:DP:GQ:PL	1/1:0,111:111:99:5275,355,0	Seita.5G006800
scaffold_5	707768	.	C	T	1490.77	PASS	AC=2;AF=1.00;AN=2;DP=40;FS=0.000;MLEAC=2;MLEAF=1.00;MQ=60.00;QD=30.13;SNPEFF_AMINO_ACID_CHANGE=W149*;SNPEFF_CODON_CHANGE=tGg/tAg;SNPEFF_EFFECT=STOP_GAINED;SNPEFF_EXON_ID=1;SNPEFF_FUNCTIONAL_CLASS=NONSENSE;SNPEFF_GENE_NAME=Seita.5G010000.1.CDS.2;SNPEFF_IMPACT=HIGH;SNPEFF_TRANSCRIPT_ID=Transcript_Seita.5G010000.1.CDS.2;SOR=1.292;ANN=T|stop_gained|HIGH|Seita.5G010000|Seita.5G010000.v2.2|transcript|S…	GT:AD:DP:GQ:PL	1/1:0,39:39:99:1483,117,0	Seita.5G010000
scaffold_5	2032861	.	G	A	2049.77	PASS	AC=2;AF=1.00;AN=2;DP=52;FS=0.000;MLEAC=2;MLEAF=1.00;MQ=60.00;QD=28.55;SNPEFF_CODON_CHANGE=3410;SNPEFF_EFFECT=UPSTREAM;SNPEFF_FUNCTIONAL_CLASS=NONE;SNPEFF_GENE_NAME=Seita.5G017500.1.CDS.1;SNPEFF_IMPACT=MODIFIER;SNPEFF_TRANSCRIPT_ID=Transcript_Seita.5G017500.1.CDS.1;SOR=0.770;ANN=A|stop_gained|HIGH|Seita.5G017600|Seita.5G017600.v2.2|transcript|Seita.5G017600.1.v2.2|Coding|3/6|c.397C>T|p.Arg133*|397…	GT:AD:DP:GQ:PL	1/1:0,52:52:99:2078,156,0	Seita.5G017600
scaffold_5	2033397	.	C	G	3385.77	PASS	AC=2;AF=1.00;AN=2;DP=74;FS=0.000;MLEAC=2;MLEAF=1.00;MQ=60.00;QD=32.89;SNPEFF_CODON_CHANGE=3946;SNPEFF_EFFECT=UPSTREAM;SNPEFF_FUNCTIONAL_CLASS=NONE;SNPEFF_GENE_NAME=Seita.5G017500.1.CDS.1;SNPEFF_IMPACT=MODIFIER;SNPEFF_TRANSCRIPT_ID=Transcript_Seita.5G017500.1.CDS.1;SOR=1.061;ANN=G|splice_donor_variant&intron_variant|HIGH|Seita.5G017600|Seita.5G017600.v2.2|transcript|Seita.5G017600.1.v2.2|Coding|1/…	GT:AD:DP:GQ:PL	1/1:0,74:74:99:3414,229,0	Seita.5G017600
scaffold_5	2088945	.	C	A	1028.77	PASS	AC=2;AF=1.00;AN=2;DP=26;FS=0.000;MLEAC=2;MLEAF=1.00;MQ=60.00;QD=29.39;SNPEFF_AMINO_ACID_CHANGE=G185*;SNPEFF_CODON_CHANGE=Gga/Tga;SNPEFF_EFFECT=STOP_GAINED;SNPEFF_EXON_ID=1;SNPEFF_FUNCTIONAL_CLASS=NONSENSE;SNPEFF_GENE_NAME=Seita.5G018800.1.CDS.3;SNPEFF_IMPACT=HIGH;SNPEFF_TRANSCRIPT_ID=Transcript_Seita.5G018800.1.CDS.3;SOR=2.303;ANN=A|stop_gained|HIGH|Seita.5G018800|Seita.5G018800.v2.2|transcript|S…	GT:AD:DP:GQ:PL	1/1:0,25:25:75:1019,75,0	Seita.5G018800
scaffold_5	2276796	.	C	T	2081.77	PASS	AC=2;AF=1.00;AN=2;DP=56;FS=0.000;MLEAC=2;MLEAF=1.00;MQ=60.00;QD=28.46;SNPEFF_AMINO_ACID_CHANGE=R82*;SNPEFF_CODON_CHANGE=Cga/Tga;SNPEFF_EFFECT=STOP_GAINED;SNPEFF_EXON_ID=1;SNPEFF_FUNCTIONAL_CLASS=NONSENSE;SNPEFF_GENE_NAME=Seita.5G022100.1.CDS.1;SNPEFF_IMPACT=HIGH;SNPEFF_TRANSCRIPT_ID=Transcript_Seita.5G022100.1.CDS.1;SOR=1.101;ANN=T|stop_gained|HIGH|Seita.5G022100|Seita.5G022100.v2.2|transcript|Se…	GT:AD:DP:GQ:PL	1/1:0,55:55:99:2082,165,0	Seita.5G022100
scaffold_5	2288438	.	T	C	1535.77	PASS	AC=2;AF=1.00;AN=2;DP=31;FS=0.000;MLEAC=2;MLEAF=1.00;MQ=60.00;QD=35.53;SNPEFF_AMINO_ACID_CHANGE=*265Q;SNPEFF_CODON_CHANGE=Tag/Cag;SNPEFF_EFFECT=STOP_LOST;SNPEFF_EXON_ID=1;SNPEFF_FUNCTIONAL_CLASS=MISSENSE;SNPEFF_GENE_NAME=Seita.5G022300.1.CDS.2;SNPEFF_IMPACT=HIGH;SNPEFF_TRANSCRIPT_ID=Transcript_Seita.5G022300.1.CDS.2;SOR=0.892;ANN=C|stop_lost&splice_region_variant|HIGH|Seita.5G022300|Seita.5G022300…	GT:AD:DP:GQ:PL	1/1:0,31:31:99:1564,105,0	Seita.5G022300
scaffold_5	3337496	.	T	C	715.77	PASS	AC=2;AF=1.00;AN=2;DP=19;FS=0.000;MLEAC=2;MLEAF=1.00;MQ=55.72;QD=23.52;SNPEFF_AMINO_ACID_CHANGE=*360Q;SNPEFF_CODON_CHANGE=Taa/Caa;SNPEFF_EFFECT=STOP_LOST;SNPEFF_EXON_ID=1;SNPEFF_FUNCTIONAL_CLASS=MISSENSE;SNPEFF_GENE_NAME=Seita.5G035100.1.CDS.1;SNPEFF_IMPACT=HIGH;SNPEFF_TRANSCRIPT_ID=Transcript_Seita.5G035100.1.CDS.1;SOR=1.609;ANN=C|stop_lost|HIGH|Seita.5G035100|Seita.5G035100.v2.2|transcript|Seita…	GT:AD:DP:GQ:PL	1/1:0,19:19:57:744,57,0	Seita.5G035100
scaffold_5	3371305	.	C	A	1295.77	PASS	AC=2;AF=1.00;AN=2;DP=38;FS=0.000;MLEAC=2;MLEAF=1.00;MQ=60.00;QD=34.10;SNPEFF_CODON_CHANGE=2740;SNPEFF_EFFECT=DOWNSTREAM;SNPEFF_FUNCTIONAL_CLASS=NONE;SNPEFF_GENE_NAME=Seita.5G035800.1.CDS.1;SNPEFF_IMPACT=MODIFIER;SNPEFF_TRANSCRIPT_ID=Transcript_Seita.5G035800.1.CDS.1;SOR=1.863;ANN=A|stop_gained|HIGH|Seita.5G035900|Seita.5G035900.v2.2|transcript|Seita.5G035900.1.v2.2|Coding|1/3|c.358G>T|p.Glu120*|1…	GT:AD:DP:GQ:PL	1/1:0,38:38:99:1324,113,0	Seita.5G035900
scaffold_5	3425577	.	C	T	1612.77	PASS	AC=2;AF=1.00;AN=2;DP=41;FS=0.000;MLEAC=2;MLEAF=1.00;MQ=60.00;QD=32.57;SNPEFF_CODON_CHANGE=3476;SNPEFF_EFFECT=UPSTREAM;SNPEFF_FUNCTIONAL_CLASS=NONE;SNPEFF_GENE_NAME=Seita.5G036700.1.CDS.1;SNPEFF_IMPACT=MODIFIER;SNPEFF_TRANSCRIPT_ID=Transcript_Seita.5G036700.1.CDS.1;SOR=1.347;ANN=T|stop_gained|HIGH|Seita.5G036600|Seita.5G036600.v2.2|transcript|Seita.5G036600.1.v2.2|Coding|2/3|c.64C>T|p.Gln22*|64/49…	GT:AD:DP:GQ:PL	1/1:0,41:41:99:1641,123,0	Seita.5G036600
scaffold_5	3459421	.	A	G	1133.77	PASS	AC=2;AF=1.00;AN=2;DP=31;FS=0.000;MLEAC=2;MLEAF=1.00;MQ=60.00;QD=33.38;SNPEFF_CODON_CHANGE=239;SNPEFF_EFFECT=DOWNSTREAM;SNPEFF_FUNCTIONAL_CLASS=NONE;SNPEFF_GENE_NAME=Seita.5G037200.1.CDS.1;SNPEFF_IMPACT=MODIFIER;SNPEFF_TRANSCRIPT_ID=Transcript_Seita.5G037200.1.CDS.1;SOR=0.892;ANN=G|splice_acceptor_variant&intron_variant|HIGH|Seita.5G037200|Seita.5G037200.v2.2|transcript|Seita.5G037200.1.v2.2|Codin…	GT:AD:DP:GQ:PL	1/1:0,29:29:87:1123,87,0	Seita.5G037200
scaffold_5	3459676	.	A	G	1128.77	PASS	AC=2;AF=1.00;AN=2;DP=26;FS=0.000;MLEAC=2;MLEAF=1.00;MQ=60.00;QD=28.02;SNPEFF_CODON_CHANGE=494;SNPEFF_EFFECT=DOWNSTREAM;SNPEFF_FUNCTIONAL_CLASS=NONE;SNPEFF_GENE_NAME=Seita.5G037200.1.CDS.1;SNPEFF_IMPACT=MODIFIER;SNPEFF_TRANSCRIPT_ID=Transcript_Seita.5G037200.1.CDS.1;SOR=1.220;ANN=G|stop_lost&splice_region_variant|HIGH|Seita.5G037200|Seita.5G037200.v2.2|transcript|Seita.5G037200.1.v2.2|Coding|2/2|c…	GT:AD:DP:GQ:PL	1/1:0,24:24:72:1067,72,0	Seita.5G037200
scaffold_5	3464368	.	C	A	1189.77	PASS	AC=2;AF=1.00;AN=2;DP=33;FS=0.000;MLEAC=2;MLEAF=1.00;MQ=60.00;QD=29.87;SNPEFF_CODON_CHANGE=72;SNPEFF_EFFECT=DOWNSTREAM;SNPEFF_FUNCTIONAL_CLASS=NONE;SNPEFF_GENE_NAME=Seita.5G037400.1.CDS.1;SNPEFF_IMPACT=MODIFIER;SNPEFF_TRANSCRIPT_ID=Transcript_Seita.5G037400.1.CDS.1;SOR=1.911;ANN=A|splice_donor_variant&intron_variant|HIGH|Seita.5G037300|Seita.5G037300.v2.2|transcript|Seita.5G037300.1.v2.2|Coding|1/…	GT:AD:DP:GQ:PL	1/1:0,32:32:96:1218,96,0	Seita.5G037300
scaffold_5	3611425	.	C	T	1056.77	PASS	AC=2;AF=1.00;AN=2;DP=26;FS=0.000;MLEAC=2;MLEAF=1.00;MQ=60.00;QD=29.01;SNPEFF_AMINO_ACID_CHANGE=M1I;SNPEFF_CODON_CHANGE=atG/atA;SNPEFF_EFFECT=START_LOST;SNPEFF_EXON_ID=1;SNPEFF_FUNCTIONAL_CLASS=MISSENSE;SNPEFF_GENE_NAME=Seita.5G039300.1.CDS.1;SNPEFF_IMPACT=HIGH;SNPEFF_TRANSCRIPT_ID=Transcript_Seita.5G039300.1.CDS.1;SOR=1.022;ANN=T|start_lost|HIGH|Seita.5G039300|Seita.5G039300.v2.2|transcript|Seita…	GT:AD:DP:GQ:PL	1/1:0,26:26:78:1085,78,0	Seita.5G039300
scaffold_5	4317162	.	A	G	1597.77	PASS	AC=2;AF=1.00;AN=2;DP=39;FS=0.000;MLEAC=2;MLEAF=1.00;MQ=60.00;QD=32.74;SNPEFF_CODON_CHANGE=1021;SNPEFF_EFFECT=UPSTREAM;SNPEFF_FUNCTIONAL_CLASS=NONE;SNPEFF_GENE_NAME=Seita.5G047900.1.CDS.13;SNPEFF_IMPACT=MODIFIER;SNPEFF_TRANSCRIPT_ID=Transcript_Seita.5G047900.1.CDS.13;SOR=0.968;ANN=G|splice_acceptor_variant&intron_variant|HIGH|Seita.5G047900|Seita.5G047900.v2.2|transcript|Seita.5G047900.1.v2.2|Codi…	GT:AD:DP:GQ:PL	1/1:0,39:39:99:1626,117,0	Seita.5G047900
scaffold_5	5257673	.	C	G	688.77	PASS	AC=2;AF=1.00;AN=2;DP=15;FS=0.000;MLEAC=2;MLEAF=1.00;MQ=58.51;QD=23.30;SNPEFF_CODON_CHANGE=127;SNPEFF_EFFECT=DOWNSTREAM;SNPEFF_FUNCTIONAL_CLASS=NONE;SNPEFF_GENE_NAME=Seita.5G059100.1.CDS.1;SNPEFF_IMPACT=MODIFIER;SNPEFF_TRANSCRIPT_ID=Transcript_Seita.5G059100.1.CDS.1;SOR=1.473;ANN=G|splice_acceptor_variant&intron_variant|HIGH|Seita.5G059100|Seita.5G059100.v2.2|transcript|Seita.5G059100.1.v2.2|Codin…	GT:AD:DP:GQ:PL	1/1:0,15:15:48:717,48,0	Seita.5G059100
scaffold_5	5564980	.	G	A	3012.77	PASS	AC=2;AF=1.00;AN=2;DP=77;FS=0.000;MLEAC=2;MLEAF=1.00;MQ=60.00;QD=29.24;SNPEFF_CODON_CHANGE=684;SNPEFF_EFFECT=DOWNSTREAM;SNPEFF_FUNCTIONAL_CLASS=NONE;SNPEFF_GENE_NAME=Seita.5G063600.1.CDS.1;SNPEFF_IMPACT=MODIFIER;SNPEFF_TRANSCRIPT_ID=Transcript_Seita.5G063600.1.CDS.1;SOR=1.012;ANN=A|stop_gained|HIGH|Seita.5G063600|Seita.5G063600.v2.2|transcript|Seita.5G063600.1.v2.2|Coding|4/8|c.491G>A|p.Trp164*|49…	GT:AD:DP:GQ:PL	1/1:0,77:77:99:3041,232,0	Seita.5G063600
scaffold_5	5572042	.	T	A	1986.77	PASS	AC=2;AF=1.00;AN=2;DP=49;FS=0.000;MLEAC=2;MLEAF=1.00;MQ=60.00;QD=33.30;SNPEFF_CODON_CHANGE=3579;SNPEFF_EFFECT=DOWNSTREAM;SNPEFF_FUNCTIONAL_CLASS=NONE;SNPEFF_GENE_NAME=Seita.5G063700.1.CDS.1;SNPEFF_IMPACT=MODIFIER;SNPEFF_TRANSCRIPT_ID=Transcript_Seita.5G063700.1.CDS.1;SOR=0.733;ANN=A|stop_lost&splice_region_variant|HIGH|Seita.5G063700|Seita.5G063700.v2.2|transcript|Seita.5G063700.1.v2.2|Coding|17/1…	GT:AD:DP:GQ:PL	1/1:0,48:48:99:1981,144,0	Seita.5G063700
scaffold_5	6808439	.	A	T	1953.77	PASS	AC=2;AF=1.00;AN=2;DP=43;FS=0.000;MLEAC=2;MLEAF=1.00;MQ=60.00;QD=28.91;SNPEFF_AMINO_ACID_CHANGE=R43*;SNPEFF_CODON_CHANGE=Aga/Tga;SNPEFF_EFFECT=STOP_GAINED;SNPEFF_EXON_ID=1;SNPEFF_FUNCTIONAL_CLASS=NONSENSE;SNPEFF_GENE_NAME=Seita.5G079700.1.CDS.4;SNPEFF_IMPACT=HIGH;SNPEFF_TRANSCRIPT_ID=Transcript_Seita.5G079700.1.CDS.4;SOR=1.954;ANN=T|stop_gained|HIGH|Seita.5G079700|Seita.5G079700.v2.2|transcript|Se…	GT:AD:DP:GQ:PL	1/1:0,43:43:99:1982,135,0	Seita.5G079700
scaffold_5	6910501	.	C	T	1788.77	PASS	AC=2;AF=1.00;AN=2;DP=46;FS=0.000;MLEAC=2;MLEAF=1.00;MQ=58.17;QD=28.62;SNPEFF_AMINO_ACID_CHANGE=Q2*;SNPEFF_CODON_CHANGE=Cag/Tag;SNPEFF_EFFECT=STOP_GAINED;SNPEFF_EXON_ID=1;SNPEFF_FUNCTIONAL_CLASS=NONSENSE;SNPEFF_GENE_NAME=Seita.5G081000.1.CDS.1;SNPEFF_IMPACT=HIGH;SNPEFF_TRANSCRIPT_ID=Transcript_Seita.5G081000.1.CDS.1;SOR=0.874;ANN=T|stop_gained|HIGH|Seita.5G081000|Seita.5G081000.v2.2|transcript|Sei…	GT:AD:DP:GQ:PL	1/1:0,46:46:99:1817,138,0	Seita.5G081000
scaffold_5	7778893	.	T	C	1645.77	PASS	AC=2;AF=1.00;AN=2;DP=39;FS=0.000;MLEAC=2;MLEAF=1.00;MQ=59.74;QD=26.65;SNPEFF_CODON_CHANGE=3367;SNPEFF_EFFECT=UPSTREAM;SNPEFF_FUNCTIONAL_CLASS=NONE;SNPEFF_GENE_NAME=Seita.5G091300.1.CDS.1;SNPEFF_IMPACT=MODIFIER;SNPEFF_TRANSCRIPT_ID=Transcript_Seita.5G091300.1.CDS.1;SOR=0.743;ANN=C|splice_donor_variant&intron_variant|HIGH|Seita.5G091200|Seita.5G091200.v2.2|transcript|Seita.5G091200.1.v2.2|Coding|1/…	GT:AD:DP:GQ:PL	1/1:0,34:34:99:1493,102,0	Seita.5G091200
scaffold_5	7840322	.	G	A	1391.77	PASS	AC=2;AF=1.00;AN=2;DP=33;FS=0.000;MLEAC=2;MLEAF=1.00;MQ=60.00;QD=29.13;SNPEFF_CODON_CHANGE=407;SNPEFF_EFFECT=DOWNSTREAM;SNPEFF_FUNCTIONAL_CLASS=NONE;SNPEFF_GENE_NAME=Seita.5G091800.1.CDS.1;SNPEFF_IMPACT=MODIFIER;SNPEFF_TRANSCRIPT_ID=Transcript_Seita.5G091800.1.CDS.1;SOR=0.818;ANN=A|stop_gained|HIGH|Seita.5G091800|Seita.5G091800.v2.2|transcript|Seita.5G091800.1.v2.2|Coding|2/3|c.356G>A|p.Trp119*|35…	GT:AD:DP:GQ:PL	1/1:0,31:31:93:1375,93,0	Seita.5G091800
scaffold_5	7879923	.	C	T	1020.77	PASS	AC=2;AF=1.00;AN=2;DP=30;FS=0.000;MLEAC=2;MLEAF=1.00;MQ=60.00;QD=34.03;SNPEFF_CODON_CHANGE=184;SNPEFF_EFFECT=DOWNSTREAM;SNPEFF_FUNCTIONAL_CLASS=NONE;SNPEFF_GENE_NAME=Seita.5G092100.1.CDS.1;SNPEFF_IMPACT=MODIFIER;SNPEFF_TRANSCRIPT_ID=Transcript_Seita.5G092100.1.CDS.1;SOR=0.906;ANN=T|stop_gained|HIGH|Seita.5G092100|Seita.5G092100.v2.2|transcript|Seita.5G092100.1.v2.2|Coding|3/3|c.502C>T|p.Gln168*|63…	GT:AD:DP:GQ:PL	1/1:0,27:27:81:1001,81,0	Seita.5G092100
scaffold_5	8750064	.	G	A	2539.77	PASS	AC=2;AF=1.00;AN=2;DP=65;FS=0.000;MLEAC=2;MLEAF=1.00;MQ=60.17;QD=27.80;SNPEFF_CODON_CHANGE=2203;SNPEFF_EFFECT=UPSTREAM;SNPEFF_FUNCTIONAL_CLASS=NONE;SNPEFF_GENE_NAME=Seita.5G102900.1.CDS.1;SNPEFF_IMPACT=MODIFIER;SNPEFF_TRANSCRIPT_ID=Transcript_Seita.5G102900.1.CDS.1;SOR=0.723;ANN=A|stop_gained|HIGH|Seita.5G103000|Seita.5G103000.v2.2|transcript|Seita.5G103000.1.v2.2|Coding|3/4|c.1579C>T|p.Arg527*|15…	GT:AD:DP:GQ:PL	1/1:0,64:64:99:2531,192,0	Seita.5G103000
scaffold_5	8814128	.	A	G	494.77	PASS	AC=2;AF=1.00;AN=2;DP=14;FS=0.000;MLEAC=2;MLEAF=1.00;MQ=60.00;QD=29.16;SNPEFF_AMINO_ACID_CHANGE=M1T;SNPEFF_CODON_CHANGE=aTg/aCg;SNPEFF_EFFECT=START_LOST;SNPEFF_EXON_ID=1;SNPEFF_FUNCTIONAL_CLASS=MISSENSE;SNPEFF_GENE_NAME=Seita.5G104300.1.CDS.1;SNPEFF_IMPACT=HIGH;SNPEFF_TRANSCRIPT_ID=Transcript_Seita.5G104300.1.CDS.1;SOR=0.693;ANN=G|start_lost|HIGH|Seita.5G104300|Seita.5G104300.v2.2|transcript|Seita…	GT:AD:DP:GQ:PL	1/1:0,14:14:42:523,42,0	Seita.5G104300
scaffold_5	8826286	.	G	A	1335.77	PASS	AC=2;AF=1.00;AN=2;DP=32;FS=0.000;MLEAC=2;MLEAF=1.00;MQ=60.00;QD=31.86;SNPEFF_CODON_CHANGE=4940;SNPEFF_EFFECT=DOWNSTREAM;SNPEFF_FUNCTIONAL_CLASS=NONE;SNPEFF_GENE_NAME=Seita.5G104600.1.CDS.1;SNPEFF_IMPACT=MODIFIER;SNPEFF_TRANSCRIPT_ID=Transcript_Seita.5G104600.1.CDS.1;SOR=0.693;ANN=A|splice_acceptor_variant&intron_variant|HIGH|Seita.5G104500|Seita.5G104500.v2.2|transcript|Seita.5G104500.1.v2.2|Codi…	GT:AD:DP:GQ:PL	1/1:0,32:32:96:1364,96,0	Seita.5G104500
scaffold_5	8865796	.	C	A	2739.77	PASS	AC=2;AF=1.00;AN=2;DP=69;FS=0.000;MLEAC=2;MLEAF=1.00;MQ=54.44;QD=30.97;SNPEFF_CODON_CHANGE=2722;SNPEFF_EFFECT=DOWNSTREAM;SNPEFF_FUNCTIONAL_CLASS=NONE;SNPEFF_GENE_NAME=Seita.5G105100.1.CDS.1;SNPEFF_IMPACT=MODIFIER;SNPEFF_TRANSCRIPT_ID=Transcript_Seita.5G105100.1.CDS.1;SOR=0.844;ANN=A|stop_gained|HIGH|Seita.5G105100|Seita.5G105100.v2.2|transcript|Seita.5G105100.1.v2.2|Coding|5/6|c.1022C>A|p.Ser341*|…	GT:AD:DP:GQ:PL	1/1:0,69:69:99:2768,208,0	Seita.5G105100
scaffold_5	8983666	.	C	T	1027.77	PASS	AC=2;AF=1.00;AN=2;DP=27;FS=0.000;MLEAC=2;MLEAF=1.00;MQ=51.21;QD=29.39;SNPEFF_AMINO_ACID_CHANGE=Q6*;SNPEFF_CODON_CHANGE=Caa/Taa;SNPEFF_EFFECT=STOP_GAINED;SNPEFF_EXON_ID=1;SNPEFF_FUNCTIONAL_CLASS=NONSENSE;SNPEFF_GENE_NAME=Seita.5G106300.1.CDS.3;SNPEFF_IMPACT=HIGH;SNPEFF_TRANSCRIPT_ID=Transcript_Seita.5G106300.1.CDS.3;SOR=2.066;ANN=T|stop_gained|HIGH|Seita.5G106300|Seita.5G106300.v2.2|transcript|Sei…	GT:AD:DP:GQ:PL	1/1:0,27:27:81:1056,81,0	Seita.5G106300
scaffold_5	9110820	.	A	G	1690.77	PASS	AC=2;AF=1.00;AN=2;DP=44;FS=0.000;MLEAC=2;MLEAF=1.00;MQ=60.00;QD=32.84;SNPEFF_EFFECT=INTERGENIC;SNPEFF_FUNCTIONAL_CLASS=NONE;SNPEFF_IMPACT=MODIFIER;SOR=1.230;ANN=G|splice_acceptor_variant&intron_variant|HIGH|Seita.5G107800|Seita.5G107800.v2.2|transcript|Seita.5G107800.1.v2.2|Coding|3/4|c.434-2A>G||||||,G|downstream_gene_variant|MODIFIER|Seita.5G107700|Seita.5G107700.v2.2|transcript|Seita.5G107700.…	GT:AD:DP:GQ:PL	1/1:0,44:44:99:1719,132,0	Seita.5G107800
scaffold_5	9396760	.	G	A	1864.77	PASS	AC=2;AF=1.00;AN=2;DP=49;FS=0.000;MLEAC=2;MLEAF=1.00;MQ=60.00;QD=31.94;SNPEFF_CODON_CHANGE=837;SNPEFF_EFFECT=DOWNSTREAM;SNPEFF_FUNCTIONAL_CLASS=NONE;SNPEFF_GENE_NAME=Seita.5G112400.1.CDS.1;SNPEFF_IMPACT=MODIFIER;SNPEFF_TRANSCRIPT_ID=Transcript_Seita.5G112400.1.CDS.1;SOR=0.909;ANN=A|stop_gained|HIGH|Seita.5G112400|Seita.5G112400.v2.2|transcript|Seita.5G112400.1.v2.2|Coding|5/14|c.383G>A|p.Trp128*|3…	GT:AD:DP:GQ:PL	1/1:0,49:49:99:1893,147,0	Seita.5G112400
scaffold_5	14067308	.	G	A	1560.77	PASS	AC=2;AF=1.00;AN=2;DP=40;FS=0.000;MLEAC=2;MLEAF=1.00;MQ=60.00;QD=28.92;SNPEFF_AMINO_ACID_CHANGE=W245*;SNPEFF_CODON_CHANGE=tGg/tAg;SNPEFF_EFFECT=STOP_GAINED;SNPEFF_EXON_ID=1;SNPEFF_FUNCTIONAL_CLASS=NONSENSE;SNPEFF_GENE_NAME=Seita.5G155400.1.CDS.1;SNPEFF_IMPACT=HIGH;SNPEFF_TRANSCRIPT_ID=Transcript_Seita.5G155400.1.CDS.1;SOR=1.022;ANN=A|stop_gained|HIGH|Seita.5G155400|Seita.5G155400.v2.2|transcript|S…	GT:AD:DP:GQ:PL	1/1:0,40:40:99:1589,120,0	Seita.5G155400
scaffold_5	14361084	.	G	A	2127.77	PASS	AC=2;AF=1.00;AN=2;DP=55;FS=0.000;MLEAC=2;MLEAF=1.00;MQ=58.26;QD=32.20;SNPEFF_AMINO_ACID_CHANGE=R66*;SNPEFF_CODON_CHANGE=Cga/Tga;SNPEFF_EFFECT=STOP_GAINED;SNPEFF_EXON_ID=1;SNPEFF_FUNCTIONAL_CLASS=NONSENSE;SNPEFF_GENE_NAME=Seita.5G157100.1.CDS.4;SNPEFF_IMPACT=HIGH;SNPEFF_TRANSCRIPT_ID=Transcript_Seita.5G157100.1.CDS.4;SOR=1.061;ANN=A|stop_gained|HIGH|Seita.5G157100|Seita.5G157100.v2.2|transcript|Se…	GT:AD:DP:GQ:PL	1/1:0,55:55:99:2156,165,0	Seita.5G157100
scaffold_5	16971809	.	C	T	2344.77	PASS	AC=2;AF=1.00;AN=2;DP=59;FS=0.000;MLEAC=2;MLEAF=1.00;MQ=44.18;QD=30.14;SNPEFF_CODON_CHANGE=349;SNPEFF_EFFECT=DOWNSTREAM;SNPEFF_FUNCTIONAL_CLASS=NONE;SNPEFF_GENE_NAME=Seita.5G169300.1.CDS.10;SNPEFF_IMPACT=MODIFIER;SNPEFF_TRANSCRIPT_ID=Transcript_Seita.5G169300.1.CDS.10;SOR=0.796;ANN=T|stop_gained|HIGH|Seita.5G169300|Seita.5G169300.v2.2|transcript|Seita.5G169300.1.v2.2|Coding|11/13|c.1695G>A|p.Trp56…	GT:AD:DP:GQ:PL	1/1:0,59:59:99:2373,178,0	Seita.5G169300
scaffold_5	23528843	.	G	C	2198.77	PASS	AC=2;AF=1.00;AN=2;DP=61;FS=0.000;MLEAC=2;MLEAF=1.00;MQ=57.73;QD=30.04;SNPEFF_CODON_CHANGE=1234;SNPEFF_EFFECT=UPSTREAM;SNPEFF_FUNCTIONAL_CLASS=NONE;SNPEFF_GENE_NAME=Seita.5G185000.1.CDS.11;SNPEFF_IMPACT=MODIFIER;SNPEFF_TRANSCRIPT_ID=Transcript_Seita.5G185000.1.CDS.11;SOR=0.725;ANN=C|splice_acceptor_variant&intron_variant|HIGH|Seita.5G185000|Seita.5G185000.v2.2|transcript|Seita.5G185000.1.v2.2|Codi…	GT:AD:DP:GQ:PL	1/1:0,61:61:99:2227,183,0	Seita.5G185000
scaffold_5	23732095	.	T	C	2375.77	PASS	AC=2;AF=1.00;AN=2;DP=61;FS=0.000;MLEAC=2;MLEAF=1.00;MQ=59.89;QD=24.32;SNPEFF_CODON_CHANGE=2250;SNPEFF_EFFECT=UPSTREAM;SNPEFF_FUNCTIONAL_CLASS=NONE;SNPEFF_GENE_NAME=Seita.5G186500.1.CDS.1;SNPEFF_IMPACT=MODIFIER;SNPEFF_TRANSCRIPT_ID=Transcript_Seita.5G186500.1.CDS.1;SOR=1.197;ANN=C|splice_acceptor_variant&intron_variant|HIGH|Seita.5G186500|Seita.5G186500.v2.2|transcript|Seita.5G186500.1.v2.2|Coding…	GT:AD:DP:GQ:PL	1/1:0,60:60:99:2394,180,0	Seita.5G186500
scaffold_5	24943365	.	C	T	1652.77	PASS	AC=2;AF=1.00;AN=2;DP=40;FS=0.000;MLEAC=2;MLEAF=1.00;MQ=60.00;QD=36.48;SNPEFF_AMINO_ACID_CHANGE=Q160*;SNPEFF_CODON_CHANGE=Cag/Tag;SNPEFF_EFFECT=STOP_GAINED;SNPEFF_EXON_ID=1;SNPEFF_FUNCTIONAL_CLASS=NONSENSE;SNPEFF_GENE_NAME=Seita.5G193700.1.CDS.1;SNPEFF_IMPACT=HIGH;SNPEFF_TRANSCRIPT_ID=Transcript_Seita.5G193700.1.CDS.1;SOR=1.788;ANN=T|stop_gained|HIGH|Seita.5G193700|Seita.5G193700.v2.2|transcript|S…	GT:AD:DP:GQ:PL	1/1:0,40:40:99:1681,120,0	Seita.5G193700
scaffold_5	25357887	.	A	G	1199.77	PASS	AC=2;AF=1.00;AN=2;DP=32;FS=0.000;MLEAC=2;MLEAF=1.00;MQ=41.26;QD=32.16;SNPEFF_CODON_CHANGE=551;SNPEFF_EFFECT=UPSTREAM;SNPEFF_FUNCTIONAL_CLASS=NONE;SNPEFF_GENE_NAME=Seita.5G197300.1.CDS.1;SNPEFF_IMPACT=MODIFIER;SNPEFF_TRANSCRIPT_ID=Transcript_Seita.5G197300.1.CDS.1;SOR=2.448;ANN=G|stop_lost|HIGH|Seita.5G197400|Seita.5G197400.v2.2|transcript|Seita.5G197400.1.v2.2|Coding|2/2|c.112T>C|p.Ter38Argext*?|…	GT:AD:DP:GQ:PL	1/1:0,32:32:96:1228,96,0	Seita.5G197400
scaffold_5	25530911	.	C	A	1792.77	PASS	AC=2;AF=1.00;AN=2;DP=48;FS=0.000;MLEAC=2;MLEAF=1.00;MQ=60.00;QD=30.75;SNPEFF_CODON_CHANGE=93;SNPEFF_EFFECT=DOWNSTREAM;SNPEFF_FUNCTIONAL_CLASS=NONE;SNPEFF_GENE_NAME=Seita.5G198400.1.CDS.1;SNPEFF_IMPACT=MODIFIER;SNPEFF_TRANSCRIPT_ID=Transcript_Seita.5G198400.1.CDS.1;SOR=1.298;ANN=A|stop_gained|HIGH|Seita.5G198400|Seita.5G198400.v2.2|transcript|Seita.5G198400.1.v2.2|Coding|2/10|c.258C>A|p.Cys86*|258…	GT:AD:DP:GQ:PL	1/1:0,48:48:99:1821,144,0	Seita.5G198400
scaffold_5	25578420	.	C	T	1861.77	PASS	AC=2;AF=1.00;AN=2;DP=49;FS=0.000;MLEAC=2;MLEAF=1.00;MQ=59.78;QD=29.72;SNPEFF_AMINO_ACID_CHANGE=Q17*;SNPEFF_CODON_CHANGE=Caa/Taa;SNPEFF_EFFECT=STOP_GAINED;SNPEFF_EXON_ID=1;SNPEFF_FUNCTIONAL_CLASS=NONSENSE;SNPEFF_GENE_NAME=Seita.5G198900.1.CDS.3;SNPEFF_IMPACT=HIGH;SNPEFF_TRANSCRIPT_ID=Transcript_Seita.5G198900.1.CDS.3;SOR=1.345;ANN=T|stop_gained|HIGH|Seita.5G198900|Seita.5G198900.v2.2|transcript|Se…	GT:AD:DP:GQ:PL	1/1:0,48:48:99:1848,144,0	Seita.5G198900
scaffold_5	25578458	.	C	T	1682.77	PASS	AC=2;AF=1.00;AN=2;DP=46;FS=0.000;MLEAC=2;MLEAF=1.00;MQ=59.77;QD=29.90;SNPEFF_AMINO_ACID_CHANGE=Q30*;SNPEFF_CODON_CHANGE=Cag/Tag;SNPEFF_EFFECT=STOP_GAINED;SNPEFF_EXON_ID=1;SNPEFF_FUNCTIONAL_CLASS=NONSENSE;SNPEFF_GENE_NAME=Seita.5G198900.3.CDS.3;SNPEFF_IMPACT=HIGH;SNPEFF_TRANSCRIPT_ID=Transcript_Seita.5G198900.3.CDS.3;SOR=1.559;ANN=T|stop_gained|HIGH|Seita.5G198900|Seita.5G198900.v2.2|transcript|Se…	GT:AD:DP:GQ:PL	1/1:0,45:45:99:1711,135,0	Seita.5G198900
scaffold_5	26386974	.	T	C	1350.77	PASS	AC=2;AF=1.00;AN=2;DP=36;FS=0.000;MLEAC=2;MLEAF=1.00;MQ=60.00;QD=27.10;SNPEFF_CODON_CHANGE=1679;SNPEFF_EFFECT=UPSTREAM;SNPEFF_FUNCTIONAL_CLASS=NONE;SNPEFF_GENE_NAME=Seita.5G205300.1.CDS.1;SNPEFF_IMPACT=MODIFIER;SNPEFF_TRANSCRIPT_ID=Transcript_Seita.5G205300.1.CDS.1;SOR=1.739;ANN=C|start_lost|HIGH|Seita.5G205200|Seita.5G205200.v2.2|transcript|Seita.5G205200.1.v2.2|Coding|1/2|c.2T>C|p.Met1?|2/426|2/…	GT:AD:DP:GQ:PL	1/1:0,35:35:99:1370,105,0	Seita.5G205200
scaffold_5	26766129	.	T	C	2616.77	PASS	AC=2;AF=1.00;AN=2;DP=68;FS=0.000;MLEAC=2;MLEAF=1.00;MQ=60.00;QD=32.32;SNPEFF_EFFECT=INTERGENIC;SNPEFF_FUNCTIONAL_CLASS=NONE;SNPEFF_IMPACT=MODIFIER;SOR=0.752;ANN=C|splice_donor_variant&intron_variant|HIGH|Seita.5G208200|Seita.5G208200.v2.2|transcript|Seita.5G208200.1.v2.2|Coding|12/13|c.2286+2T>C||||||,C|upstream_gene_variant|MODIFIER|Seita.5G208300|Seita.5G208300.v2.2|transcript|Seita.5G208300.1.…	GT:AD:DP:GQ:PL	1/1:0,68:68:99:2645,205,0	Seita.5G208200
scaffold_5	28970739	.	T	A	1269.77	PASS	AC=2;AF=1.00;AN=2;BaseQRankSum=-0.515;ClippingRankSum=1.639;DP=37;FS=4.543;MLEAC=2;MLEAF=1.00;MQ=60.00;MQRankSum=0.047;QD=34.32;ReadPosRankSum=-0.890;SNPEFF_CODON_CHANGE=3553;SNPEFF_EFFECT=UPSTREAM;SNPEFF_FUNCTIONAL_CLASS=NONE;SNPEFF_GENE_NAME=Seita.5G228500.1.CDS.1;SNPEFF_IMPACT=MODIFIER;SNPEFF_TRANSCRIPT_ID=Transcript_Seita.5G228500.1.CDS.1;SOR=1.373;ANN=A|stop_lost&splice_region_variant|HIGH|S…	GT:AD:DP:GQ:PL	1/1:1,35:36:65:1289,65,0	Seita.5G228600
scaffold_5	32032560	.	C	T	79.28	PASS	AC=2;AF=1.00;AN=2;DP=3;FS=0.000;MLEAC=2;MLEAF=1.00;MQ=60.00;QD=26.43;SNPEFF_AMINO_ACID_CHANGE=M1I;SNPEFF_CODON_CHANGE=atG/atA;SNPEFF_EFFECT=START_LOST;SNPEFF_EXON_ID=1;SNPEFF_FUNCTIONAL_CLASS=MISSENSE;SNPEFF_GENE_NAME=Seita.5G257700.1.CDS.1;SNPEFF_IMPACT=HIGH;SNPEFF_TRANSCRIPT_ID=Transcript_Seita.5G257700.1.CDS.1;SOR=1.179;ANN=T|start_lost|HIGH|Seita.5G257700|Seita.5G257700.v2.2|transcript|Seita.…	GT:AD:DP:GQ:PL	.:.:.:.:.	Seita.5G257700
scaffold_5	32072241	.	G	A	1202.77	PASS	AC=2;AF=1.00;AN=2;DP=36;FS=0.000;MLEAC=2;MLEAF=1.00;MQ=60.00;QD=33.41;SNPEFF_CODON_CHANGE=1698;SNPEFF_EFFECT=UPSTREAM;SNPEFF_FUNCTIONAL_CLASS=NONE;SNPEFF_GENE_NAME=Seita.5G258100.1.CDS.1;SNPEFF_IMPACT=MODIFIER;SNPEFF_TRANSCRIPT_ID=Transcript_Seita.5G258100.1.CDS.1;SOR=1.061;ANN=A|stop_gained|HIGH|Seita.5G258000|Seita.5G258000.v2.2|transcript|Seita.5G258000.1.v2.2|Coding|2/2|c.921G>A|p.Trp307*|921…	GT:AD:DP:GQ:PL	1/1:0,36:36:99:1231,107,0	Seita.5G258000
scaffold_5	32349966	.	A	G	1841.77	PASS	AC=2;AF=1.00;AN=2;DP=49;FS=0.000;MLEAC=2;MLEAF=1.00;MQ=60.00;QD=28.11;SNPEFF_AMINO_ACID_CHANGE=G37;SNPEFF_CODON_CHANGE=ggT/ggC;SNPEFF_EFFECT=SYNONYMOUS_CODING;SNPEFF_EXON_ID=1;SNPEFF_FUNCTIONAL_CLASS=SILENT;SNPEFF_GENE_NAME=Seita.5G260700.1.CDS.3;SNPEFF_IMPACT=LOW;SNPEFF_TRANSCRIPT_ID=Transcript_Seita.5G260700.1.CDS.3;SOR=1.007;ANN=G|splice_donor_variant&intron_variant|HIGH|Seita.5G260700|Seita.5…	GT:AD:DP:GQ:PL	1/1:0,48:48:99:1840,144,0	Seita.5G260700
scaffold_5	32538287	.	C	A	556.77	PASS	AC=2;AF=1.00;AN=2;DP=13;FS=0.000;MLEAC=2;MLEAF=1.00;MQ=52.98;QD=30.28;SNPEFF_AMINO_ACID_CHANGE=C4*;SNPEFF_CODON_CHANGE=tgC/tgA;SNPEFF_EFFECT=STOP_GAINED;SNPEFF_EXON_ID=1;SNPEFF_FUNCTIONAL_CLASS=NONSENSE;SNPEFF_GENE_NAME=Seita.5G262800.1.CDS.1;SNPEFF_IMPACT=HIGH;SNPEFF_TRANSCRIPT_ID=Transcript_Seita.5G262800.1.CDS.1;SOR=1.022;ANN=A|stop_gained|HIGH|Seita.5G262800|Seita.5G262800.v2.2|transcript|Sei…	GT:AD:DP:GQ:PL	1/1:0,12:12:39:585,39,0	Seita.5G262800
scaffold_5	33321911	.	C	T	2196.77	PASS	AC=2;AF=1.00;AN=2;DP=58;FS=0.000;MLEAC=2;MLEAF=1.00;MQ=60.00;QD=27.26;SNPEFF_CODON_CHANGE=932;SNPEFF_EFFECT=DOWNSTREAM;SNPEFF_FUNCTIONAL_CLASS=NONE;SNPEFF_GENE_NAME=Seita.5G271900.1.CDS.1;SNPEFF_IMPACT=MODIFIER;SNPEFF_TRANSCRIPT_ID=Transcript_Seita.5G271900.1.CDS.1;SOR=0.914;ANN=T|stop_gained|HIGH|Seita.5G271900|Seita.5G271900.v2.2|transcript|Seita.5G271900.1.v2.2|Coding|4/16|c.457C>T|p.Arg153*|6…	GT:AD:DP:GQ:PL	1/1:0,58:58:99:2225,174,0	Seita.5G271900
scaffold_5	33495785	.	T	C	233.84	PASS	AC=2;AF=1.00;AN=2;DP=6;FS=0.000;MLEAC=2;MLEAF=1.00;MQ=60.00;QD=33.60;SNPEFF_AMINO_ACID_CHANGE=M1T;SNPEFF_CODON_CHANGE=aTg/aCg;SNPEFF_EFFECT=START_LOST;SNPEFF_EXON_ID=1;SNPEFF_FUNCTIONAL_CLASS=MISSENSE;SNPEFF_GENE_NAME=Seita.5G273600.1.CDS.1;SNPEFF_IMPACT=HIGH;SNPEFF_TRANSCRIPT_ID=Transcript_Seita.5G273600.1.CDS.1;SOR=0.693;ANN=C|start_lost&splice_region_variant|HIGH|Seita.5G273600|Seita.5G273600.…	GT:AD:DP:GQ:PL	1/1:0,6:6:18:262,18,0	Seita.5G273600
scaffold_5	34053849	.	T	G	1363.77	PASS	AC=2;AF=1.00;AN=2;DP=32;FS=0.000;MLEAC=2;MLEAF=1.00;MQ=60.00;QD=37.09;SNPEFF_AMINO_ACID_CHANGE=*606E;SNPEFF_CODON_CHANGE=Taa/Gaa;SNPEFF_EFFECT=STOP_LOST;SNPEFF_EXON_ID=1;SNPEFF_FUNCTIONAL_CLASS=MISSENSE;SNPEFF_GENE_NAME=Seita.5G281000.1.CDS.1;SNPEFF_IMPACT=HIGH;SNPEFF_TRANSCRIPT_ID=Transcript_Seita.5G281000.1.CDS.1;SOR=1.284;ANN=G|stop_lost|HIGH|Seita.5G281000|Seita.5G281000.v2.2|transcript|Seita…	GT:AD:DP:GQ:PL	1/1:0,32:32:96:1392,96,0	Seita.5G281000
scaffold_5	34552028	.	T	C	405.77	PASS	AC=2;AF=1.00;AN=2;DP=10;FS=0.000;MLEAC=2;MLEAF=1.00;MQ=60.00;QD=30.57;SNPEFF_AMINO_ACID_CHANGE=M1T;SNPEFF_CODON_CHANGE=aTg/aCg;SNPEFF_EFFECT=START_LOST;SNPEFF_EXON_ID=1;SNPEFF_FUNCTIONAL_CLASS=MISSENSE;SNPEFF_GENE_NAME=Seita.5G286500.1.CDS.1;SNPEFF_IMPACT=HIGH;SNPEFF_TRANSCRIPT_ID=Transcript_Seita.5G286500.1.CDS.1;SOR=0.693;ANN=C|start_lost|HIGH|Seita.5G286500|Seita.5G286500.v2.2|transcript|Seita…	GT:AD:DP:GQ:PL	1/1:0,8:8:24:344,24,0	Seita.5G286500
scaffold_5	34558191	.	A	G	1808.77	PASS	AC=2;AF=1.00;AN=2;DP=55;FS=0.000;MLEAC=2;MLEAF=1.00;MQ=60.00;QD=32.89;SNPEFF_CODON_CHANGE=106;SNPEFF_EFFECT=UPSTREAM;SNPEFF_FUNCTIONAL_CLASS=NONE;SNPEFF_GENE_NAME=Seita.5G286600.1.CDS.1;SNPEFF_IMPACT=MODIFIER;SNPEFF_TRANSCRIPT_ID=Transcript_Seita.5G286600.1.CDS.1;SOR=0.909;ANN=G|splice_donor_variant&intron_variant|HIGH|Seita.5G286600|Seita.5G286600.v2.2|transcript|Seita.5G286600.1.v2.2|Coding|1/1…	GT:AD:DP:GQ:PL	1/1:0,49:49:99:1837,147,0	Seita.5G286600
scaffold_5	34833447	.	C	A	1791.77	PASS	AC=2;AF=1.00;AN=2;DP=51;FS=0.000;MLEAC=2;MLEAF=1.00;MQ=60.00;QD=33.85;SNPEFF_AMINO_ACID_CHANGE=C5*;SNPEFF_CODON_CHANGE=tgC/tgA;SNPEFF_EFFECT=STOP_GAINED;SNPEFF_EXON_ID=1;SNPEFF_FUNCTIONAL_CLASS=NONSENSE;SNPEFF_GENE_NAME=Seita.5G290500.1.CDS.3;SNPEFF_IMPACT=HIGH;SNPEFF_TRANSCRIPT_ID=Transcript_Seita.5G290500.1.CDS.3;SOR=1.094;ANN=A|stop_gained|HIGH|Seita.5G290500|Seita.5G290500.v2.2|transcript|Sei…	GT:AD:DP:GQ:PL	1/1:0,51:51:99:1820,153,0	Seita.5G290500
scaffold_5	34914487	.	T	C	444.77	PASS	AC=2;AF=1.00;AN=2;DP=12;FS=0.000;MLEAC=2;MLEAF=1.00;MQ=60.00;QD=34.39;SNPEFF_AMINO_ACID_CHANGE=M1T;SNPEFF_CODON_CHANGE=aTg/aCg;SNPEFF_EFFECT=START_LOST;SNPEFF_EXON_ID=1;SNPEFF_FUNCTIONAL_CLASS=MISSENSE;SNPEFF_GENE_NAME=Seita.5G291800.1.CDS.1;SNPEFF_IMPACT=HIGH;SNPEFF_TRANSCRIPT_ID=Transcript_Seita.5G291800.1.CDS.1;SOR=1.981;ANN=C|start_lost|HIGH|Seita.5G291800|Seita.5G291800.v2.2|transcript|Seita…	GT:AD:DP:GQ:PL	1/1:0,11:11:33:442,33,0	Seita.5G291800
scaffold_5	35120185	.	T	C	229.84	PASS	AC=2;AF=1.00;AN=2;DP=6;FS=0.000;MLEAC=2;MLEAF=1.00;MQ=60.00;QD=29.85;SNPEFF_CODON_CHANGE=3489;SNPEFF_EFFECT=DOWNSTREAM;SNPEFF_FUNCTIONAL_CLASS=NONE;SNPEFF_GENE_NAME=Seita.5G294900.1.CDS.1;SNPEFF_IMPACT=MODIFIER;SNPEFF_TRANSCRIPT_ID=Transcript_Seita.5G294900.1.CDS.1;SOR=0.693;ANN=C|start_lost|HIGH|Seita.5G295000|Seita.5G295000.v2.2|transcript|Seita.5G295000.1.v2.2|Coding|1/6|c.2T>C|p.Met1?|2/1122|…	GT:AD:DP:GQ:PL	1/1:0,6:6:18:258,18,0	Seita.5G295000
scaffold_5	35451781	.	A	G	401.77	PASS	AC=2;AF=1.00;AN=2;DP=12;FS=0.000;MLEAC=2;MLEAF=1.00;MQ=60.00;QD=33.48;SNPEFF_EFFECT=INTERGENIC;SNPEFF_FUNCTIONAL_CLASS=NONE;SNPEFF_IMPACT=MODIFIER;SOR=3.611;ANN=G|splice_donor_variant&intron_variant|HIGH|Seita.5G299400|Seita.5G299400.v2.2|transcript|Seita.5G299400.1.v2.2|Coding|1/1|c.697+2T>C||||||,G|downstream_gene_variant|MODIFIER|Seita.5G299300|Seita.5G299300.v2.2|transcript|Seita.5G299300.1.v…	GT:AD:DP:GQ:PL	1/1:0,10:10:30:381,30,0	Seita.5G299400
scaffold_5	39241093	.	G	A	1541.77	PASS	AC=2;AF=1.00;AN=2;DP=43;FS=0.000;MLEAC=2;MLEAF=1.00;MQ=60.00;QD=28.99;SNPEFF_CODON_CHANGE=1365;SNPEFF_EFFECT=DOWNSTREAM;SNPEFF_FUNCTIONAL_CLASS=NONE;SNPEFF_GENE_NAME=Seita.5G349400.1.CDS.1;SNPEFF_IMPACT=MODIFIER;SNPEFF_TRANSCRIPT_ID=Transcript_Seita.5G349400.1.CDS.1;SOR=0.941;ANN=A|splice_donor_variant&intron_variant|HIGH|Seita.5G349300|Seita.5G349300.v2.2|transcript|Seita.5G349300.1.v2.2|Coding|…	GT:AD:DP:GQ:PL	1/1:0,43:43:99:1570,129,0	Seita.5G349300
scaffold_5	44332959	.	G	C	2929.77	PASS	AC=2;AF=1.00;AN=2;DP=74;FS=0.000;MLEAC=2;MLEAF=1.00;MQ=60.00;QD=26.03;SNPEFF_CODON_CHANGE=149;SNPEFF_EFFECT=UPSTREAM;SNPEFF_FUNCTIONAL_CLASS=NONE;SNPEFF_GENE_NAME=Seita.5G421500.7.CDS.1;SNPEFF_IMPACT=MODIFIER;SNPEFF_TRANSCRIPT_ID=Transcript_Seita.5G421500.7.CDS.1;SOR=0.747;ANN=C|splice_donor_variant&intron_variant|HIGH|Seita.5G421500|Seita.5G421500.v2.2|transcript|Seita.5G421500.2.v2.2|Coding|1/5…	GT:AD:DP:GQ:PL	1/1:0,74:74:99:2958,222,0	Seita.5G421500
scaffold_5	45275933	.	T	C	2576.77	PASS	AC=2;AF=1.00;AN=2;DP=65;FS=0.000;MLEAC=2;MLEAF=1.00;MQ=60.00;QD=29.28;SNPEFF_CODON_CHANGE=725;SNPEFF_EFFECT=UPSTREAM;SNPEFF_FUNCTIONAL_CLASS=NONE;SNPEFF_GENE_NAME=Seita.5G435300.1.CDS.1;SNPEFF_IMPACT=MODIFIER;SNPEFF_TRANSCRIPT_ID=Transcript_Seita.5G435300.1.CDS.1;SOR=0.925;ANN=C|splice_acceptor_variant&intron_variant|HIGH|Seita.5G435300|Seita.5G435300.v2.2|transcript|Seita.5G435300.1.v2.2|Coding|…	GT:AD:DP:GQ:PL	1/1:0,65:65:99:2605,196,0	Seita.5G435300
scaffold_6	356065	.	C	T	1524.77	PASS	AC=2;AF=1.00;AN=2;DP=40;FS=0.000;MLEAC=2;MLEAF=1.00;MQ=60.00;QD=29.94;SNPEFF_AMINO_ACID_CHANGE=R154*;SNPEFF_CODON_CHANGE=Cga/Tga;SNPEFF_EFFECT=STOP_GAINED;SNPEFF_EXON_ID=1;SNPEFF_FUNCTIONAL_CLASS=NONSENSE;SNPEFF_GENE_NAME=Seita.6G004900.1.CDS.1;SNPEFF_IMPACT=HIGH;SNPEFF_TRANSCRIPT_ID=Transcript_Seita.6G004900.1.CDS.1;SOR=1.788;ANN=T|stop_gained|HIGH|Seita.6G004900|Seita.6G004900.v2.2|transcript|S…	GT:AD:DP:GQ:PL	1/1:0,40:40:99:1553,120,0	Seita.6G004900
scaffold_6	889477	.	G	A	2356.77	PASS	AC=2;AF=1.00;AN=2;DP=53;FS=0.000;MLEAC=2;MLEAF=1.00;MQ=46.71;QD=30.86;SNPEFF_AMINO_ACID_CHANGE=R68*;SNPEFF_CODON_CHANGE=Cga/Tga;SNPEFF_EFFECT=STOP_GAINED;SNPEFF_EXON_ID=1;SNPEFF_FUNCTIONAL_CLASS=NONSENSE;SNPEFF_GENE_NAME=Seita.6G013500.1.CDS.1;SNPEFF_IMPACT=HIGH;SNPEFF_TRANSCRIPT_ID=Transcript_Seita.6G013500.1.CDS.1;SOR=1.179;ANN=A|stop_gained|HIGH|Seita.6G013500|Seita.6G013500.v2.2|transcript|Se…	GT:AD:DP:GQ:PL	1/1:0,50:50:99:2250,151,0	Seita.6G013500
scaffold_6	910902	.	T	C	1337.77	PASS	AC=2;AF=1.00;AN=2;DP=36;FS=0.000;MLEAC=2;MLEAF=1.00;MQ=57.98;QD=28.46;SNPEFF_CODON_CHANGE=2831;SNPEFF_EFFECT=DOWNSTREAM;SNPEFF_FUNCTIONAL_CLASS=NONE;SNPEFF_GENE_NAME=Seita.6G013900.1.CDS.3;SNPEFF_IMPACT=MODIFIER;SNPEFF_TRANSCRIPT_ID=Transcript_Seita.6G013900.1.CDS.3;SOR=1.061;ANN=C|start_lost|HIGH|Seita.6G014000|Seita.6G014000.v2.2|transcript|Seita.6G014000.1.v2.2|Coding|1/2|c.2T>C|p.Met1?|476/62…	GT:AD:DP:GQ:PL	1/1:0,36:36:99:1366,108,0	Seita.6G014000
scaffold_6	1015804	.	C	A	2116.77	PASS	AC=2;AF=1.00;AN=2;DP=53;FS=0.000;MLEAC=2;MLEAF=1.00;MQ=60.20;QD=27.97;SNPEFF_AMINO_ACID_CHANGE=*22Y;SNPEFF_CODON_CHANGE=taG/taT;SNPEFF_EFFECT=STOP_LOST;SNPEFF_EXON_ID=1;SNPEFF_FUNCTIONAL_CLASS=MISSENSE;SNPEFF_GENE_NAME=Seita.6G015000.1.CDS.2;SNPEFF_IMPACT=HIGH;SNPEFF_TRANSCRIPT_ID=Transcript_Seita.6G015000.1.CDS.2;SOR=0.892;ANN=A|stop_lost|HIGH|Seita.6G015000|Seita.6G015000.v2.2|transcript|Seita.…	GT:AD:DP:GQ:PL	1/1:0,53:53:99:2145,159,0	Seita.6G015000
scaffold_6	1215605	.	G	A	2400.77	PASS	AC=2;AF=1.00;AN=2;DP=61;FS=0.000;MLEAC=2;MLEAF=1.00;MQ=60.00;QD=29.03;SNPEFF_CODON_CHANGE=4537;SNPEFF_EFFECT=DOWNSTREAM;SNPEFF_FUNCTIONAL_CLASS=NONE;SNPEFF_GENE_NAME=Seita.6G017200.1.CDS.1;SNPEFF_IMPACT=MODIFIER;SNPEFF_TRANSCRIPT_ID=Transcript_Seita.6G017200.1.CDS.1;SOR=1.107;ANN=A|stop_gained|HIGH|Seita.6G017100|Seita.6G017100.v2.2|transcript|Seita.6G017100.1.v2.2|Coding|1/5|c.79C>T|p.Gln27*|79/…	GT:AD:DP:GQ:PL	1/1:0,61:61:99:2429,184,0	Seita.6G017100
scaffold_6	1346718	.	G	T	1148.77	PASS	AC=2;AF=1.00;AN=2;DP=29;FS=0.000;MLEAC=2;MLEAF=1.00;MQ=60.00;QD=27.71;SNPEFF_CODON_CHANGE=888;SNPEFF_EFFECT=DOWNSTREAM;SNPEFF_FUNCTIONAL_CLASS=NONE;SNPEFF_GENE_NAME=Seita.6G018700.1.CDS.1;SNPEFF_IMPACT=MODIFIER;SNPEFF_TRANSCRIPT_ID=Transcript_Seita.6G018700.1.CDS.1;SOR=1.942;ANN=T|splice_acceptor_variant&intron_variant|HIGH|Seita.6G018700|Seita.6G018700.v2.2|transcript|Seita.6G018700.1.v2.2|Codin…	GT:AD:DP:GQ:PL	1/1:0,29:29:87:1177,87,0	Seita.6G018700
scaffold_6	1466106	.	T	C	1780.77	PASS	AC=2;AF=1.00;AN=2;DP=46;FS=0.000;MLEAC=2;MLEAF=1.00;MQ=60.70;QD=28.96;SNPEFF_CODON_CHANGE=3284;SNPEFF_EFFECT=UPSTREAM;SNPEFF_FUNCTIONAL_CLASS=NONE;SNPEFF_GENE_NAME=Seita.6G020300.1.CDS.1;SNPEFF_IMPACT=MODIFIER;SNPEFF_TRANSCRIPT_ID=Transcript_Seita.6G020300.1.CDS.1;SOR=0.780;ANN=C|stop_lost&splice_region_variant|HIGH|Seita.6G020200|Seita.6G020200.v2.2|transcript|Seita.6G020200.1.v2.2|Coding|2/2|c.…	GT:AD:DP:GQ:PL	1/1:0,44:44:99:1752,132,0	Seita.6G020200
scaffold_6	1583815	.	A	T	1948.77	PASS	AC=2;AF=1.00;AN=2;DP=52;FS=0.000;MLEAC=2;MLEAF=1.00;MQ=60.00;QD=31.45;SNPEFF_CODON_CHANGE=2375;SNPEFF_EFFECT=DOWNSTREAM;SNPEFF_FUNCTIONAL_CLASS=NONE;SNPEFF_GENE_NAME=Seita.6G022100.1.CDS.1;SNPEFF_IMPACT=MODIFIER;SNPEFF_TRANSCRIPT_ID=Transcript_Seita.6G022100.1.CDS.1;SOR=0.770;ANN=T|stop_lost|HIGH|Seita.6G022100|Seita.6G022100.v2.2|transcript|Seita.6G022100.4.v2.2|Coding|7/9|c.1093T>A|p.Ter365Arge…	GT:AD:DP:GQ:PL	1/1:0,51:51:99:1967,153,0	Seita.6G022100
scaffold_6	1627648	.	G	A	1849.77	PASS	AC=2;AF=1.00;AN=2;DP=58;FS=0.000;MLEAC=2;MLEAF=1.00;MQ=60.00;QD=31.89;SNPEFF_AMINO_ACID_CHANGE=M1I;SNPEFF_CODON_CHANGE=atG/atA;SNPEFF_EFFECT=START_LOST;SNPEFF_EXON_ID=1;SNPEFF_FUNCTIONAL_CLASS=MISSENSE;SNPEFF_GENE_NAME=Seita.6G022700.1.CDS.1;SNPEFF_IMPACT=HIGH;SNPEFF_TRANSCRIPT_ID=Transcript_Seita.6G022700.1.CDS.1;SOR=1.061;ANN=A|start_lost|HIGH|Seita.6G022700|Seita.6G022700.v2.2|transcript|Seita…	GT:AD:DP:GQ:PL	1/1:0,55:55:99:1878,165,0	Seita.6G022700
scaffold_6	1627844	.	C	T	364.78	PASS	AC=2;AF=1.00;AN=2;DP=39;FS=0.000;MLEAC=2;MLEAF=1.00;MQ=60.00;QD=9.35;SNPEFF_AMINO_ACID_CHANGE=Q67*;SNPEFF_CODON_CHANGE=Caa/Taa;SNPEFF_EFFECT=STOP_GAINED;SNPEFF_EXON_ID=1;SNPEFF_FUNCTIONAL_CLASS=NONSENSE;SNPEFF_GENE_NAME=Seita.6G022700.1.CDS.1;SNPEFF_IMPACT=HIGH;SNPEFF_TRANSCRIPT_ID=Transcript_Seita.6G022700.1.CDS.1;SOR=4.615;ANN=T|stop_gained|HIGH|Seita.6G022700|Seita.6G022700.v2.2|transcript|Sei…	GT:AD:DP:GQ:PL	1/1:0,9:9:27:393,27,0	Seita.6G022700
scaffold_6	1641782	.	G	A	1870.77	PASS	AC=2;AF=1.00;AN=2;DP=52;FS=0.000;MLEAC=2;MLEAF=1.00;MQ=60.00;QD=33.08;SNPEFF_CODON_CHANGE=1390;SNPEFF_EFFECT=DOWNSTREAM;SNPEFF_FUNCTIONAL_CLASS=NONE;SNPEFF_GENE_NAME=Seita.6G023000.1.CDS.1;SNPEFF_IMPACT=MODIFIER;SNPEFF_TRANSCRIPT_ID=Transcript_Seita.6G023000.1.CDS.1;SOR=0.853;ANN=A|stop_gained|HIGH|Seita.6G023000|Seita.6G023000.v2.2|transcript|Seita.6G023000.1.v2.2|Coding|3/4|c.1006C>T|p.Gln336*|…	GT:AD:DP:GQ:PL	1/1:0,51:51:99:1863,153,0	Seita.6G023000
scaffold_6	1686972	.	G	T	175.84	PASS	AC=2;AF=1.00;AN=2;DP=6;FS=0.000;MLEAC=2;MLEAF=1.00;MQ=60.00;QD=29.31;SNPEFF_AMINO_ACID_CHANGE=C39*;SNPEFF_CODON_CHANGE=tgC/tgA;SNPEFF_EFFECT=STOP_GAINED;SNPEFF_EXON_ID=1;SNPEFF_FUNCTIONAL_CLASS=NONSENSE;SNPEFF_GENE_NAME=Seita.6G023400.1.CDS.1;SNPEFF_IMPACT=HIGH;SNPEFF_TRANSCRIPT_ID=Transcript_Seita.6G023400.1.CDS.1;SOR=0.693;ANN=T|stop_gained|HIGH|Seita.6G023400|Seita.6G023400.v2.2|transcript|Sei…	GT:AD:DP:GQ:PL	1/1:0,6:6:18:204,18,0	Seita.6G023400
scaffold_6	2113689	.	G	T	4280.77	PASS	AC=2;AF=1.00;AN=2;DP=97;FS=0.000;MLEAC=2;MLEAF=1.00;MQ=57.61;QD=33.89;SNPEFF_CODON_CHANGE=374;SNPEFF_EFFECT=DOWNSTREAM;SNPEFF_FUNCTIONAL_CLASS=NONE;SNPEFF_GENE_NAME=Seita.6G029100.1.CDS.1;SNPEFF_IMPACT=MODIFIER;SNPEFF_TRANSCRIPT_ID=Transcript_Seita.6G029100.1.CDS.1;SOR=1.099;ANN=T|stop_gained|HIGH|Seita.6G029100|Seita.6G029100.v2.2|transcript|Seita.6G029100.1.v2.2|Coding|2/2|c.301G>T|p.Gly101*|49…	GT:AD:DP:GQ:PL	1/1:0,97:97:99:4309,292,0	Seita.6G029100
scaffold_6	2203113	.	A	G	1244.77	PASS	AC=2;AF=1.00;AN=2;DP=34;FS=0.000;MLEAC=2;MLEAF=1.00;MQ=60.00;QD=30.96;SNPEFF_AMINO_ACID_CHANGE=*126Q;SNPEFF_CODON_CHANGE=Tag/Cag;SNPEFF_EFFECT=STOP_LOST;SNPEFF_EXON_ID=1;SNPEFF_FUNCTIONAL_CLASS=MISSENSE;SNPEFF_GENE_NAME=Seita.6G030300.1.CDS.1;SNPEFF_IMPACT=HIGH;SNPEFF_TRANSCRIPT_ID=Transcript_Seita.6G030300.1.CDS.1;SOR=1.179;ANN=G|stop_lost|HIGH|Seita.6G030300|Seita.6G030300.v2.2|transcript|Seita…	GT:AD:DP:GQ:PL	1/1:0,34:34:99:1313,102,0	Seita.6G030300
scaffold_6	2318042	.	T	G	2462.77	PASS	AC=2;AF=1.00;AN=2;DP=62;FS=0.000;MLEAC=2;MLEAF=1.00;MQ=60.00;QD=33.55;SNPEFF_AMINO_ACID_CHANGE=Y195*;SNPEFF_CODON_CHANGE=taT/taG;SNPEFF_EFFECT=STOP_GAINED;SNPEFF_EXON_ID=1;SNPEFF_FUNCTIONAL_CLASS=NONSENSE;SNPEFF_GENE_NAME=Seita.6G031400.1.CDS.1;SNPEFF_IMPACT=HIGH;SNPEFF_TRANSCRIPT_ID=Transcript_Seita.6G031400.1.CDS.1;SOR=0.899;ANN=G|stop_gained|HIGH|Seita.6G031400|Seita.6G031400.v2.2|transcript|S…	GT:AD:DP:GQ:PL	1/1:0,62:62:99:2491,187,0	Seita.6G031400
scaffold_6	2473689	.	A	G	686.77	PASS	AC=2;AF=1.00;AN=2;DP=16;FS=0.000;MLEAC=2;MLEAF=1.00;MQ=60.67;QD=25.46;SNPEFF_CODON_CHANGE=1556;SNPEFF_EFFECT=DOWNSTREAM;SNPEFF_FUNCTIONAL_CLASS=NONE;SNPEFF_GENE_NAME=Seita.6G033100.1.CDS.1;SNPEFF_IMPACT=MODIFIER;SNPEFF_TRANSCRIPT_ID=Transcript_Seita.6G033100.1.CDS.1;SOR=3.258;ANN=G|stop_lost&splice_region_variant|HIGH|Seita.6G033100|Seita.6G033100.v2.2|transcript|Seita.6G033100.1.v2.2|Coding|2/2|…	GT:AD:DP:GQ:PL	1/1:0,16:16:48:715,48,0	Seita.6G033100
scaffold_6	2527899	.	G	A	1239.77	PASS	AC=2;AF=1.00;AN=2;DP=32;FS=0.000;MLEAC=2;MLEAF=1.00;MQ=60.00;QD=32.64;SNPEFF_AMINO_ACID_CHANGE=Q25*;SNPEFF_CODON_CHANGE=Cag/Tag;SNPEFF_EFFECT=STOP_GAINED;SNPEFF_EXON_ID=1;SNPEFF_FUNCTIONAL_CLASS=NONSENSE;SNPEFF_GENE_NAME=Seita.6G033600.1.CDS.1;SNPEFF_IMPACT=HIGH;SNPEFF_TRANSCRIPT_ID=Transcript_Seita.6G033600.1.CDS.1;SOR=1.911;ANN=A|stop_gained|HIGH|Seita.6G033600|Seita.6G033600.v2.2|transcript|Se…	GT:AD:DP:GQ:PL	1/1:0,31:31:93:1244,93,0	Seita.6G033600
scaffold_6	2728271	.	C	G	1393.77	PASS	AC=2;AF=1.00;AN=2;DP=36;FS=0.000;MLEAC=2;MLEAF=1.00;MQ=60.00;QD=27.14;SNPEFF_EFFECT=INTERGENIC;SNPEFF_FUNCTIONAL_CLASS=NONE;SNPEFF_IMPACT=MODIFIER;SOR=1.061;ANN=G|splice_donor_variant&intron_variant|HIGH|Seita.6G036200|Seita.6G036200.v2.2|transcript|Seita.6G036200.1.v2.2|Coding|2/2|c.*50+1G>C||||||,G|downstream_gene_variant|MODIFIER|Seita.6G036100|Seita.6G036100.v2.2|transcript|Seita.6G036100.1.v…	GT:AD:DP:GQ:PL	1/1:0,35:35:99:1383,105,0	Seita.6G036200
scaffold_6	2782960	.	G	T	1794.77	PASS	AC=2;AF=1.00;AN=2;DP=47;FS=0.000;MLEAC=2;MLEAF=1.00;MQ=60.00;QD=24.81;SNPEFF_CODON_CHANGE=2816;SNPEFF_EFFECT=DOWNSTREAM;SNPEFF_FUNCTIONAL_CLASS=NONE;SNPEFF_GENE_NAME=Seita.6G036700.1.CDS.1;SNPEFF_IMPACT=MODIFIER;SNPEFF_TRANSCRIPT_ID=Transcript_Seita.6G036700.1.CDS.1;SOR=0.823;ANN=T|stop_gained|HIGH|Seita.6G036700|Seita.6G036700.v2.2|transcript|Seita.6G036700.1.v2.2|Coding|2/15|c.2136C>A|p.Tyr712*…	GT:AD:DP:GQ:PL	1/1:0,47:47:99:1823,141,0	Seita.6G036700
scaffold_6	2849343	.	C	T	1624.77	PASS	AC=2;AF=1.00;AN=2;DP=46;FS=0.000;MLEAC=2;MLEAF=1.00;MQ=60.00;QD=31.98;SNPEFF_CODON_CHANGE=158;SNPEFF_EFFECT=DOWNSTREAM;SNPEFF_FUNCTIONAL_CLASS=NONE;SNPEFF_GENE_NAME=Seita.6G037300.1.CDS.1;SNPEFF_IMPACT=MODIFIER;SNPEFF_TRANSCRIPT_ID=Transcript_Seita.6G037300.1.CDS.1;SOR=0.693;ANN=T|stop_gained|HIGH|Seita.6G037300|Seita.6G037300.v2.2|transcript|Seita.6G037300.1.v2.2|Coding|7/7|c.247C>T|p.Gln83*|424…	GT:AD:DP:GQ:PL	1/1:0,46:46:99:1653,138,0	Seita.6G037300
scaffold_6	3060919	.	A	C	3012.77	PASS	AC=2;AF=1.00;AN=2;DP=69;FS=0.000;MLEAC=2;MLEAF=1.00;MQ=60.00;QD=32.03;SNPEFF_EFFECT=INTERGENIC;SNPEFF_FUNCTIONAL_CLASS=NONE;SNPEFF_IMPACT=MODIFIER;SOR=1.131;ANN=C|splice_donor_variant&intron_variant|HIGH|Seita.6G040300|Seita.6G040300.v2.2|transcript|Seita.6G040300.1.v2.2|Coding|4/6|c.*208+2T>G||||||,C|downstream_gene_variant|MODIFIER|Seita.6G040400|Seita.6G040400.v2.2|transcript|Seita.6G040400.1.…	GT:AD:DP:GQ:PL	1/1:0,68:68:99:3010,214,0	Seita.6G040300
scaffold_6	3061356	.	T	C	1582.77	PASS	AC=2;AF=1.00;AN=2;DP=35;FS=0.000;MLEAC=2;MLEAF=1.00;MQ=47.46;QD=29.61;SNPEFF_AMINO_ACID_CHANGE=*60W;SNPEFF_CODON_CHANGE=tAg/tGg;SNPEFF_EFFECT=STOP_LOST;SNPEFF_EXON_ID=1;SNPEFF_FUNCTIONAL_CLASS=MISSENSE;SNPEFF_GENE_NAME=Seita.6G040300.1.CDS.2;SNPEFF_IMPACT=HIGH;SNPEFF_TRANSCRIPT_ID=Transcript_Seita.6G040300.1.CDS.2;SOR=0.869;ANN=C|stop_lost|HIGH|Seita.6G040300|Seita.6G040300.v2.2|transcript|Seita.…	GT:AD:DP:GQ:PL	1/1:0,35:35:99:1611,108,0	Seita.6G040300
scaffold_6	3061853	.	A	G	151.9	PASS	AC=2;AF=1.00;AN=2;DP=15;FS=0.000;MLEAC=2;MLEAF=1.00;MQ=51.66;QD=10.13;SNPEFF_AMINO_ACID_CHANGE=M1T;SNPEFF_CODON_CHANGE=aTg/aCg;SNPEFF_EFFECT=START_LOST;SNPEFF_EXON_ID=1;SNPEFF_FUNCTIONAL_CLASS=MISSENSE;SNPEFF_GENE_NAME=Seita.6G040300.1.CDS.1;SNPEFF_IMPACT=HIGH;SNPEFF_TRANSCRIPT_ID=Transcript_Seita.6G040300.1.CDS.1;SOR=3.611;ANN=G|start_lost|HIGH|Seita.6G040300|Seita.6G040300.v2.2|transcript|Seita…	GT:AD:DP:GQ:PL	1/1:0,5:5:15:180,15,0	Seita.6G040300
scaffold_6	3207927	.	T	C	670.77	PASS	AC=2;AF=1.00;AN=2;DP=19;FS=0.000;MLEAC=2;MLEAF=1.00;MQ=49.88;QD=28.33;SNPEFF_CODON_CHANGE=311;SNPEFF_EFFECT=DOWNSTREAM;SNPEFF_FUNCTIONAL_CLASS=NONE;SNPEFF_GENE_NAME=Seita.6G041500.1.CDS.1;SNPEFF_IMPACT=MODIFIER;SNPEFF_TRANSCRIPT_ID=Transcript_Seita.6G041500.1.CDS.1;SOR=1.981;ANN=C|splice_acceptor_variant&intron_variant|HIGH|Seita.6G041500|Seita.6G041500.v2.2|transcript|Seita.6G041500.1.v2.2|Codin…	GT:AD:DP:GQ:PL	1/1:0,19:19:57:677,57,0	Seita.6G041500
scaffold_6	3428110	.	T	C	2126.77	PASS	AC=2;AF=1.00;AN=2;DP=48;FS=0.000;MLEAC=2;MLEAF=1.00;MQ=60.00;QD=37.34;SNPEFF_CODON_CHANGE=139;SNPEFF_EFFECT=DOWNSTREAM;SNPEFF_FUNCTIONAL_CLASS=NONE;SNPEFF_GENE_NAME=Seita.6G044400.1.CDS.1;SNPEFF_IMPACT=MODIFIER;SNPEFF_TRANSCRIPT_ID=Transcript_Seita.6G044400.1.CDS.1;SOR=1.179;ANN=C|splice_donor_variant&intron_variant|HIGH|Seita.6G044400|Seita.6G044400.v2.2|transcript|Seita.6G044400.1.v2.2|Coding|2…	GT:AD:DP:GQ:PL	1/1:0,48:48:99:2155,144,0	Seita.6G044400
scaffold_6	3514253	.	G	A	331.78	PASS	AC=2;AF=1.00;AN=2;DP=9;FS=0.000;MLEAC=2;MLEAF=1.00;MQ=60.00;QD=32.28;SNPEFF_AMINO_ACID_CHANGE=Q63*;SNPEFF_CODON_CHANGE=Cag/Tag;SNPEFF_EFFECT=STOP_GAINED;SNPEFF_EXON_ID=1;SNPEFF_FUNCTIONAL_CLASS=NONSENSE;SNPEFF_GENE_NAME=Seita.6G045400.1.CDS.1;SNPEFF_IMPACT=HIGH;SNPEFF_TRANSCRIPT_ID=Transcript_Seita.6G045400.1.CDS.1;SOR=0.892;ANN=A|stop_gained|HIGH|Seita.6G045400|Seita.6G045400.v2.2|transcript|Sei…	GT:AD:DP:GQ:PL	1/1:0,9:9:27:360,27,0	Seita.6G045400
scaffold_6	3623903	.	C	G	532.77	PASS	AC=2;AF=1.00;AN=2;DP=13;FS=0.000;MLEAC=2;MLEAF=1.00;MQ=60.00;QD=29.11;SNPEFF_CODON_CHANGE=1;SNPEFF_EFFECT=DOWNSTREAM;SNPEFF_FUNCTIONAL_CLASS=NONE;SNPEFF_GENE_NAME=Seita.6G046400.1.CDS.1;SNPEFF_IMPACT=MODIFIER;SNPEFF_TRANSCRIPT_ID=Transcript_Seita.6G046400.1.CDS.1;SOR=2.833;ANN=G|splice_donor_variant&intron_variant|HIGH|Seita.6G046400|Seita.6G046400.v2.2|transcript|Seita.6G046400.1.v2.2|Coding|1/1…	GT:AD:DP:GQ:PL	1/1:0,13:13:39:561,39,0	Seita.6G046400
scaffold_6	4403742	.	T	C	228.78	PASS	AC=2;AF=1.00;AN=2;DP=29;FS=0.000;MLEAC=2;MLEAF=1.00;MQ=60.00;QD=7.89;SNPEFF_CODON_CHANGE=1191;SNPEFF_EFFECT=UPSTREAM;SNPEFF_FUNCTIONAL_CLASS=NONE;SNPEFF_GENE_NAME=Seita.6G055300.1.CDS.1;SNPEFF_IMPACT=MODIFIER;SNPEFF_TRANSCRIPT_ID=Transcript_Seita.6G055300.1.CDS.1;SOR=1.179;ANN=C|stop_lost&splice_region_variant|HIGH|Seita.6G055200|Seita.6G055200.v2.2|transcript|Seita.6G055200.1.v2.2|Coding|2/2|c.1…	GT:AD:DP:GQ:PL	1/1:0,8:8:24:257,24,0	Seita.6G055200
scaffold_6	5676943	.	G	C	981.77	PASS	AC=2;AF=1.00;AN=2;DP=26;FS=0.000;MLEAC=2;MLEAF=1.00;MQ=60.00;QD=24.68;SNPEFF_EFFECT=INTERGENIC;SNPEFF_FUNCTIONAL_CLASS=NONE;SNPEFF_IMPACT=MODIFIER;SOR=1.022;ANN=C|splice_donor_variant&intron_variant|HIGH|Seita.6G066400|Seita.6G066400.v2.2|transcript|Seita.6G066400.1.v2.2|Coding|5/6|c.1340+1G>C||||||,C|splice_donor_variant&intron_variant|HIGH|Seita.6G066400|Seita.6G066400.v2.2|transcript|Seita.6G0…	GT:AD:DP:GQ:PL	1/1:0,26:26:78:1010,78,0	Seita.6G066400
scaffold_6	6239348	.	A	C	2045.77	PASS	AC=2;AF=1.00;AN=2;DP=53;FS=0.000;MLEAC=2;MLEAF=1.00;MQ=49.14;QD=28.23;SNPEFF_CODON_CHANGE=726;SNPEFF_EFFECT=DOWNSTREAM;SNPEFF_FUNCTIONAL_CLASS=NONE;SNPEFF_GENE_NAME=Seita.6G071600.1.CDS.1;SNPEFF_IMPACT=MODIFIER;SNPEFF_TRANSCRIPT_ID=Transcript_Seita.6G071600.1.CDS.1;SOR=0.892;ANN=C|splice_donor_variant&intron_variant|HIGH|Seita.6G071600|Seita.6G071600.v2.2|transcript|Seita.6G071600.1.v2.2|Coding|3…	GT:AD:DP:GQ:PL	1/1:0,52:52:99:2031,156,0	Seita.6G071600
scaffold_6	6339730	.	C	A	880.77	PASS	AC=2;AF=1.00;AN=2;DP=25;FS=0.000;MLEAC=2;MLEAF=1.00;MQ=51.51;QD=24.40;SNPEFF_AMINO_ACID_CHANGE=E5*;SNPEFF_CODON_CHANGE=Gag/Tag;SNPEFF_EFFECT=STOP_GAINED;SNPEFF_EXON_ID=1;SNPEFF_FUNCTIONAL_CLASS=NONSENSE;SNPEFF_GENE_NAME=Seita.6G072000.1.CDS.6;SNPEFF_IMPACT=HIGH;SNPEFF_TRANSCRIPT_ID=Transcript_Seita.6G072000.1.CDS.6;SOR=1.136;ANN=A|stop_gained|HIGH|Seita.6G072000|Seita.6G072000.v2.2|transcript|Sei…	GT:AD:DP:GQ:PL	1/1:0,25:25:75:909,75,0	Seita.6G072000
scaffold_6	6340849	.	A	T	1411.77	PASS	AC=2;AF=1.00;AN=2;DP=32;FS=0.000;MLEAC=2;MLEAF=1.00;MQ=48.47;QD=30.19;SNPEFF_AMINO_ACID_CHANGE=C36*;SNPEFF_CODON_CHANGE=tgT/tgA;SNPEFF_EFFECT=STOP_GAINED;SNPEFF_EXON_ID=1;SNPEFF_FUNCTIONAL_CLASS=NONSENSE;SNPEFF_GENE_NAME=Seita.6G072000.1.CDS.4;SNPEFF_IMPACT=HIGH;SNPEFF_TRANSCRIPT_ID=Transcript_Seita.6G072000.1.CDS.4;SOR=1.112;ANN=T|stop_gained|HIGH|Seita.6G072000|Seita.6G072000.v2.2|transcript|Se…	GT:AD:DP:GQ:PL	1/1:0,32:32:96:1440,96,0	Seita.6G072000
scaffold_6	6589066	.	T	G	2066.77	PASS	AC=2;AF=1.00;AN=2;DP=46;FS=0.000;MLEAC=2;MLEAF=1.00;MQ=60.00;QD=30.92;SNPEFF_EFFECT=INTRAGENIC;SNPEFF_FUNCTIONAL_CLASS=NONE;SNPEFF_GENE_NAME=Gene_Seita.6G074800.1;SNPEFF_IMPACT=MODIFIER;SOR=0.976;ANN=G|stop_lost&splice_region_variant|HIGH|Seita.6G074800|Seita.6G074800.v2.2|transcript|Seita.6G074800.1.v2.2|Coding|4/4|c.1953A>C|p.Ter651Cysext*?|1953/1953|1953/1953|651/650||,G|upstream_gene_variant|…	GT:AD:DP:GQ:PL	1/1:0,45:45:99:2050,138,0	Seita.6G074800
scaffold_6	7073450	.	C	T	1096.77	PASS	AC=2;AF=1.00;AN=2;DP=25;FS=0.000;MLEAC=2;MLEAF=1.00;MQ=60.43;QD=30.79;SNPEFF_EFFECT=INTERGENIC;SNPEFF_FUNCTIONAL_CLASS=NONE;SNPEFF_IMPACT=MODIFIER;SOR=0.770;ANN=T|splice_donor_variant&intron_variant|HIGH|Seita.6G078600|Seita.6G078600.v2.2|transcript|Seita.6G078600.1.v2.2|Coding|1/1|c.139+1G>A||||||,T|downstream_gene_variant|MODIFIER|Seita.6G078500|Seita.6G078500.v2.2|transcript|Seita.6G078500.1.v…	GT:AD:DP:GQ:PL	1/1:0,24:24:75:1125,75,0	Seita.6G078600
scaffold_6	7137105	.	C	A	2112.77	PASS	AC=2;AF=1.00;AN=2;DP=53;FS=0.000;MLEAC=2;MLEAF=1.00;MQ=60.00;QD=28.82;SNPEFF_AMINO_ACID_CHANGE=C218*;SNPEFF_CODON_CHANGE=tgC/tgA;SNPEFF_EFFECT=STOP_GAINED;SNPEFF_EXON_ID=1;SNPEFF_FUNCTIONAL_CLASS=NONSENSE;SNPEFF_GENE_NAME=Seita.6G079400.1.CDS.1;SNPEFF_IMPACT=HIGH;SNPEFF_TRANSCRIPT_ID=Transcript_Seita.6G079400.1.CDS.1;SOR=0.730;ANN=A|stop_gained|HIGH|Seita.6G079400|Seita.6G079400.v2.2|transcript|S…	GT:AD:DP:GQ:PL	1/1:0,53:53:99:2141,159,0	Seita.6G079400
scaffold_6	7211914	.	G	A	935.77	PASS	AC=2;AF=1.00;AN=2;DP=27;FS=0.000;MLEAC=2;MLEAF=1.00;MQ=60.00;QD=34.66;SNPEFF_CODON_CHANGE=1033;SNPEFF_EFFECT=UPSTREAM;SNPEFF_FUNCTIONAL_CLASS=NONE;SNPEFF_GENE_NAME=Seita.6G080100.1.CDS.1;SNPEFF_IMPACT=MODIFIER;SNPEFF_TRANSCRIPT_ID=Transcript_Seita.6G080100.1.CDS.1;SOR=0.922;ANN=A|stop_gained|HIGH|Seita.6G080000|Seita.6G080000.v2.2|transcript|Seita.6G080000.1.v2.2|Coding|1/5|c.220C>T|p.Gln74*|247/…	GT:AD:DP:GQ:PL	1/1:0,26:26:78:941,78,0	Seita.6G080000
scaffold_6	7244550	.	C	A	2131.77	PASS	AC=2;AF=1.00;AN=2;DP=46;FS=0.000;MLEAC=2;MLEAF=1.00;MQ=60.00;QD=31.43;SNPEFF_CODON_CHANGE=287;SNPEFF_EFFECT=DOWNSTREAM;SNPEFF_FUNCTIONAL_CLASS=NONE;SNPEFF_GENE_NAME=Seita.6G080300.1.CDS.1;SNPEFF_IMPACT=MODIFIER;SNPEFF_TRANSCRIPT_ID=Transcript_Seita.6G080300.1.CDS.1;SOR=1.203;ANN=A|stop_gained|HIGH|Seita.6G080300|Seita.6G080300.v2.2|transcript|Seita.6G080300.1.v2.2|Coding|2/2|c.241G>T|p.Gly81*|555…	GT:AD:DP:GQ:PL	1/1:0,47:47:99:2205,148,0	Seita.6G080300
scaffold_6	7289894	.	C	A	916.77	PASS	AC=2;AF=1.00;AN=2;DP=21;FS=0.000;MLEAC=2;MLEAF=1.00;MQ=60.00;QD=31.88;SNPEFF_AMINO_ACID_CHANGE=E45*;SNPEFF_CODON_CHANGE=Gag/Tag;SNPEFF_EFFECT=STOP_GAINED;SNPEFF_EXON_ID=1;SNPEFF_FUNCTIONAL_CLASS=NONSENSE;SNPEFF_GENE_NAME=Seita.6G081200.1.CDS.1;SNPEFF_IMPACT=HIGH;SNPEFF_TRANSCRIPT_ID=Transcript_Seita.6G081200.1.CDS.1;SOR=0.990;ANN=A|stop_gained|HIGH|Seita.6G081200|Seita.6G081200.v2.2|transcript|Se…	GT:AD:DP:GQ:PL	1/1:0,21:21:63:945,63,0	Seita.6G081200
scaffold_6	7416897	.	T	C	1805.77	PASS	AC=2;AF=1.00;AN=2;DP=45;FS=0.000;MLEAC=2;MLEAF=1.00;MQ=60.00;QD=32.60;SNPEFF_CODON_CHANGE=163;SNPEFF_EFFECT=DOWNSTREAM;SNPEFF_FUNCTIONAL_CLASS=NONE;SNPEFF_GENE_NAME=Seita.6G083000.1.CDS.1;SNPEFF_IMPACT=MODIFIER;SNPEFF_TRANSCRIPT_ID=Transcript_Seita.6G083000.1.CDS.1;SOR=1.154;ANN=C|splice_donor_variant&intron_variant|HIGH|Seita.6G083000|Seita.6G083000.v2.2|transcript|Seita.6G083000.1.v2.2|Coding|2…	GT:AD:DP:GQ:PL	1/1:0,45:45:99:1834,135,0	Seita.6G083000
scaffold_6	7417263	.	T	C	1095.77	PASS	AC=2;AF=1.00;AN=2;DP=30;FS=0.000;MLEAC=2;MLEAF=1.00;MQ=59.10;QD=30.97;SNPEFF_CODON_CHANGE=529;SNPEFF_EFFECT=DOWNSTREAM;SNPEFF_FUNCTIONAL_CLASS=NONE;SNPEFF_GENE_NAME=Seita.6G083000.1.CDS.1;SNPEFF_IMPACT=MODIFIER;SNPEFF_TRANSCRIPT_ID=Transcript_Seita.6G083000.1.CDS.1;SOR=0.976;ANN=C|stop_lost&splice_region_variant|HIGH|Seita.6G083000|Seita.6G083000.v2.2|transcript|Seita.6G083000.1.v2.2|Coding|3/3|c…	GT:AD:DP:GQ:PL	1/1:0,29:29:87:1101,87,0	Seita.6G083000
scaffold_6	7586752	.	C	A	2763.77	PASS	AC=2;AF=1.00;AN=2;DP=64;FS=0.000;MLEAC=2;MLEAF=1.00;MQ=60.00;QD=30.59;SNPEFF_EFFECT=INTERGENIC;SNPEFF_FUNCTIONAL_CLASS=NONE;SNPEFF_IMPACT=MODIFIER;SOR=1.127;ANN=A|splice_acceptor_variant&intron_variant|HIGH|Seita.6G085900|Seita.6G085900.v2.2|transcript|Seita.6G085900.1.v2.2|Coding|7/7|c.1878-1G>T||||||;LOF=(Seita.6G085900|Seita.6G085900.v2.2|1|1.00)	GT:AD:DP:GQ:PL	1/1:0,64:64:99:2792,194,0	Seita.6G085900
scaffold_6	7588163	.	C	T	2390.77	PASS	AC=2;AF=1.00;AN=2;DP=61;FS=0.000;MLEAC=2;MLEAF=1.00;MQ=60.00;QD=28.81;SNPEFF_CODON_CHANGE=4219;SNPEFF_EFFECT=UPSTREAM;SNPEFF_FUNCTIONAL_CLASS=NONE;SNPEFF_GENE_NAME=Seita.6G086000.1.CDS.1;SNPEFF_IMPACT=MODIFIER;SNPEFF_TRANSCRIPT_ID=Transcript_Seita.6G086000.1.CDS.1;SOR=0.865;ANN=T|splice_acceptor_variant&intron_variant|HIGH|Seita.6G085900|Seita.6G085900.v2.2|transcript|Seita.6G085900.1.v2.2|Coding…	GT:AD:DP:GQ:PL	1/1:0,60:60:99:2395,180,0	Seita.6G085900
scaffold_6	7963553	.	A	G	511.77	PASS	AC=2;AF=1.00;AN=2;DP=11;FS=0.000;MLEAC=2;MLEAF=1.00;MQ=59.91;QD=29.65;SNPEFF_AMINO_ACID_CHANGE=*226Q;SNPEFF_CODON_CHANGE=Tag/Cag;SNPEFF_EFFECT=STOP_LOST;SNPEFF_EXON_ID=1;SNPEFF_FUNCTIONAL_CLASS=MISSENSE;SNPEFF_GENE_NAME=Seita.6G088900.1.CDS.1;SNPEFF_IMPACT=HIGH;SNPEFF_TRANSCRIPT_ID=Transcript_Seita.6G088900.1.CDS.1;SOR=1.802;ANN=G|stop_lost|HIGH|Seita.6G088900|Seita.6G088900.v2.2|transcript|Seita…	GT:AD:DP:GQ:PL	1/1:0,12:12:39:585,39,0	Seita.6G088900
scaffold_6	8590561	.	C	T	1433.77	PASS	AC=2;AF=1.00;AN=2;DP=37;FS=0.000;MLEAC=2;MLEAF=1.00;MQ=60.00;QD=30.63;SNPEFF_AMINO_ACID_CHANGE=Q15*;SNPEFF_CODON_CHANGE=Cag/Tag;SNPEFF_EFFECT=STOP_GAINED;SNPEFF_EXON_ID=1;SNPEFF_FUNCTIONAL_CLASS=NONSENSE;SNPEFF_GENE_NAME=Seita.6G091700.1.CDS.1;SNPEFF_IMPACT=HIGH;SNPEFF_TRANSCRIPT_ID=Transcript_Seita.6G091700.1.CDS.1;SOR=0.859;ANN=T|stop_gained|HIGH|Seita.6G091700|Seita.6G091700.v2.2|transcript|Se…	GT:AD:DP:GQ:PL	1/1:0,37:37:99:1462,111,0	Seita.6G091700
scaffold_6	9574956	.	C	T	2306.77	PASS	AC=2;AF=1.00;AN=2;DP=61;FS=0.000;MLEAC=2;MLEAF=1.00;MQ=60.00;QD=36.72;SNPEFF_AMINO_ACID_CHANGE=R68*;SNPEFF_CODON_CHANGE=Cga/Tga;SNPEFF_EFFECT=STOP_GAINED;SNPEFF_EXON_ID=1;SNPEFF_FUNCTIONAL_CLASS=NONSENSE;SNPEFF_GENE_NAME=Seita.6G094600.1.CDS.2;SNPEFF_IMPACT=HIGH;SNPEFF_TRANSCRIPT_ID=Transcript_Seita.6G094600.1.CDS.2;SOR=1.107;ANN=T|stop_gained|HIGH|Seita.6G094600|Seita.6G094600.v2.2|transcript|Se…	GT:AD:DP:GQ:PL	1/1:0,61:61:99:2335,183,0	Seita.6G094600
scaffold_6	9844458	.	A	T	988.77	PASS	AC=2;AF=1.00;AN=2;DP=26;FS=0.000;MLEAC=2;MLEAF=1.00;MQ=60.00;QD=26.81;SNPEFF_AMINO_ACID_CHANGE=L54*;SNPEFF_CODON_CHANGE=tTg/tAg;SNPEFF_EFFECT=STOP_GAINED;SNPEFF_EXON_ID=1;SNPEFF_FUNCTIONAL_CLASS=NONSENSE;SNPEFF_GENE_NAME=Seita.6G095300.1.CDS.1;SNPEFF_IMPACT=HIGH;SNPEFF_TRANSCRIPT_ID=Transcript_Seita.6G095300.1.CDS.1;SOR=1.022;ANN=T|stop_gained|HIGH|Seita.6G095300|Seita.6G095300.v2.2|transcript|Se…	GT:AD:DP:GQ:PL	1/1:0,26:26:78:1017,78,0	Seita.6G095300
scaffold_6	10200852	.	C	T	1915.77	PASS	AC=2;AF=1.00;AN=2;DP=43;FS=0.000;MLEAC=2;MLEAF=1.00;MQ=60.00;QD=28.83;SNPEFF_AMINO_ACID_CHANGE=Q4*;SNPEFF_CODON_CHANGE=Cag/Tag;SNPEFF_EFFECT=STOP_GAINED;SNPEFF_EXON_ID=1;SNPEFF_FUNCTIONAL_CLASS=NONSENSE;SNPEFF_GENE_NAME=Seita.6G096600.1.CDS.1;SNPEFF_IMPACT=HIGH;SNPEFF_TRANSCRIPT_ID=Transcript_Seita.6G096600.1.CDS.1;SOR=1.055;ANN=T|stop_gained|HIGH|Seita.6G096600|Seita.6G096600.v2.2|transcript|Sei…	GT:AD:DP:GQ:PL	1/1:0,40:40:99:1764,120,0	Seita.6G096600
scaffold_6	10204441	.	G	T	3119.77	PASS	AC=2;AF=1.00;AN=2;DP=72;FS=0.000;MLEAC=2;MLEAF=1.00;MQ=60.00;QD=30.12;SNPEFF_AMINO_ACID_CHANGE=E3*;SNPEFF_CODON_CHANGE=Gaa/Taa;SNPEFF_EFFECT=STOP_GAINED;SNPEFF_EXON_ID=1;SNPEFF_FUNCTIONAL_CLASS=NONSENSE;SNPEFF_GENE_NAME=Seita.6G096600.1.CDS.6;SNPEFF_IMPACT=HIGH;SNPEFF_TRANSCRIPT_ID=Transcript_Seita.6G096600.1.CDS.6;SOR=0.934;ANN=T|stop_gained|HIGH|Seita.6G096600|Seita.6G096600.v2.2|transcript|Sei…	GT:AD:DP:GQ:PL	1/1:0,72:72:99:3148,220,0	Seita.6G096600
scaffold_6	17786434	.	G	A	2666.77	PASS	AC=2;AF=1.00;AN=2;DP=67;FS=0.000;MLEAC=2;MLEAF=1.00;MQ=59.83;QD=31.70;SNPEFF_AMINO_ACID_CHANGE=M1I;SNPEFF_CODON_CHANGE=atG/atA;SNPEFF_EFFECT=START_LOST;SNPEFF_EXON_ID=1;SNPEFF_FUNCTIONAL_CLASS=MISSENSE;SNPEFF_GENE_NAME=Seita.6G112500.1.CDS.1;SNPEFF_IMPACT=HIGH;SNPEFF_TRANSCRIPT_ID=Transcript_Seita.6G112500.1.CDS.1;SOR=0.784;ANN=A|start_lost|HIGH|Seita.6G112500|Seita.6G112500.v2.2|transcript|Seita…	GT:AD:DP:GQ:PL	1/1:0,67:67:99:2695,202,0	Seita.6G112500
scaffold_6	18819861	.	G	T	1801.77	PASS	AC=2;AF=1.00;AN=2;DP=46;FS=0.000;MLEAC=2;MLEAF=1.00;MQ=52.93;QD=24.94;SNPEFF_CODON_CHANGE=327;SNPEFF_EFFECT=DOWNSTREAM;SNPEFF_FUNCTIONAL_CLASS=NONE;SNPEFF_GENE_NAME=Seita.6G115000.1.CDS.7;SNPEFF_IMPACT=MODIFIER;SNPEFF_TRANSCRIPT_ID=Transcript_Seita.6G115000.1.CDS.7;SOR=1.203;ANN=T|stop_gained|HIGH|Seita.6G115000|Seita.6G115000.v2.2|transcript|Seita.6G115000.1.v2.2|Coding|8/9|c.4077C>A|p.Cys1359*|…	GT:AD:DP:GQ:PL	1/1:0,46:46:99:1830,138,0	Seita.6G115000
scaffold_6	18820155	.	C	G	1461.77	PASS	AC=2;AF=1.00;AN=2;DP=39;FS=0.000;MLEAC=2;MLEAF=1.00;MQ=49.50;QD=27.36;SNPEFF_CODON_CHANGE=33;SNPEFF_EFFECT=DOWNSTREAM;SNPEFF_FUNCTIONAL_CLASS=NONE;SNPEFF_GENE_NAME=Seita.6G115000.1.CDS.7;SNPEFF_IMPACT=MODIFIER;SNPEFF_TRANSCRIPT_ID=Transcript_Seita.6G115000.1.CDS.7;SOR=0.743;ANN=G|splice_acceptor_variant&intron_variant|HIGH|Seita.6G115000|Seita.6G115000.v2.2|transcript|Seita.6G115000.1.v2.2|Coding…	GT:AD:DP:GQ:PL	1/1:0,38:38:99:1458,114,0	Seita.6G115000
scaffold_6	18824941	.	A	G	2978.77	PASS	AC=2;AF=1.00;AN=2;DP=66;FS=0.000;MLEAC=2;MLEAF=1.00;MQ=59.82;QD=32.45;SNPEFF_CODON_CHANGE=2;SNPEFF_EFFECT=DOWNSTREAM;SNPEFF_FUNCTIONAL_CLASS=NONE;SNPEFF_GENE_NAME=Seita.6G115000.1.CDS.1;SNPEFF_IMPACT=MODIFIER;SNPEFF_TRANSCRIPT_ID=Transcript_Seita.6G115000.1.CDS.1;SOR=0.886;ANN=G|splice_donor_variant&intron_variant|HIGH|Seita.6G115000|Seita.6G115000.v2.2|transcript|Seita.6G115000.1.v2.2|Coding|1/8…	GT:AD:DP:GQ:PL	1/1:0,66:66:99:3007,208,0	Seita.6G115000
scaffold_6	19832441	.	T	C	2164.77	PASS	AC=2;AF=1.00;AN=2;DP=58;FS=0.000;MLEAC=2;MLEAF=1.00;MQ=60.00;QD=28.04;SNPEFF_CODON_CHANGE=4326;SNPEFF_EFFECT=UPSTREAM;SNPEFF_FUNCTIONAL_CLASS=NONE;SNPEFF_GENE_NAME=Seita.6G118400.1.CDS.1;SNPEFF_IMPACT=MODIFIER;SNPEFF_TRANSCRIPT_ID=Transcript_Seita.6G118400.1.CDS.1;SOR=1.278;ANN=C|splice_acceptor_variant&intron_variant|HIGH|Seita.6G118500|Seita.6G118500.v2.2|transcript|Seita.6G118500.1.v2.2|Coding…	GT:AD:DP:GQ:PL	1/1:0,58:58:99:2191,174,0	Seita.6G118500
scaffold_6	19833828	.	G	A	1077.77	PASS	AC=2;AF=1.00;AN=2;DP=31;FS=0.000;MLEAC=2;MLEAF=1.00;MQ=60.00;QD=34.77;SNPEFF_AMINO_ACID_CHANGE=Q54*;SNPEFF_CODON_CHANGE=Cag/Tag;SNPEFF_EFFECT=STOP_GAINED;SNPEFF_EXON_ID=1;SNPEFF_FUNCTIONAL_CLASS=NONSENSE;SNPEFF_GENE_NAME=Seita.6G118500.1.CDS.3;SNPEFF_IMPACT=HIGH;SNPEFF_TRANSCRIPT_ID=Transcript_Seita.6G118500.1.CDS.3;SOR=0.892;ANN=A|stop_gained|HIGH|Seita.6G118500|Seita.6G118500.v2.2|transcript|Se…	GT:AD:DP:GQ:PL	1/1:0,30:30:90:1070,90,0	Seita.6G118500
scaffold_6	19834043	.	G	A	1335.77	PASS	AC=2;AF=1.00;AN=2;DP=37;FS=0.000;MLEAC=2;MLEAF=1.00;MQ=60.00;QD=29.68;SNPEFF_AMINO_ACID_CHANGE=R277*;SNPEFF_CODON_CHANGE=Cga/Tga;SNPEFF_EFFECT=STOP_GAINED;SNPEFF_EXON_ID=1;SNPEFF_FUNCTIONAL_CLASS=NONSENSE;SNPEFF_GENE_NAME=Seita.6G118500.1.CDS.2;SNPEFF_IMPACT=HIGH;SNPEFF_TRANSCRIPT_ID=Transcript_Seita.6G118500.1.CDS.2;SOR=0.859;ANN=A|stop_gained|HIGH|Seita.6G118500|Seita.6G118500.v2.2|transcript|S…	GT:AD:DP:GQ:PL	1/1:0,37:37:99:1364,111,0	Seita.6G118500
scaffold_6	19834097	.	G	A	1612.77	PASS	AC=2;AF=1.00;AN=2;DP=42;FS=0.000;MLEAC=2;MLEAF=1.00;MQ=60.00;QD=28.89;SNPEFF_AMINO_ACID_CHANGE=R259*;SNPEFF_CODON_CHANGE=Cga/Tga;SNPEFF_EFFECT=STOP_GAINED;SNPEFF_EXON_ID=1;SNPEFF_FUNCTIONAL_CLASS=NONSENSE;SNPEFF_GENE_NAME=Seita.6G118500.1.CDS.2;SNPEFF_IMPACT=HIGH;SNPEFF_TRANSCRIPT_ID=Transcript_Seita.6G118500.1.CDS.2;SOR=1.206;ANN=A|stop_gained|HIGH|Seita.6G118500|Seita.6G118500.v2.2|transcript|S…	GT:AD:DP:GQ:PL	1/1:0,41:41:99:1641,123,0	Seita.6G118500
scaffold_6	19834836	.	G	C	1811.77	PASS	AC=2;AF=1.00;AN=2;DP=47;FS=0.000;MLEAC=2;MLEAF=1.00;MQ=60.00;QD=31.74;SNPEFF_AMINO_ACID_CHANGE=Y12*;SNPEFF_CODON_CHANGE=taC/taG;SNPEFF_EFFECT=STOP_GAINED;SNPEFF_EXON_ID=1;SNPEFF_FUNCTIONAL_CLASS=NONSENSE;SNPEFF_GENE_NAME=Seita.6G118500.1.CDS.2;SNPEFF_IMPACT=HIGH;SNPEFF_TRANSCRIPT_ID=Transcript_Seita.6G118500.1.CDS.2;SOR=0.823;ANN=C|stop_gained|HIGH|Seita.6G118500|Seita.6G118500.v2.2|transcript|Se…	GT:AD:DP:GQ:PL	1/1:0,47:47:99:1840,141,0	Seita.6G118500
scaffold_6	19866117	.	G	A	1070.77	PASS	AC=2;AF=1.00;AN=2;DP=56;FS=0.000;MLEAC=2;MLEAF=1.00;MQ=60.00;QD=19.12;SNPEFF_CODON_CHANGE=3030;SNPEFF_EFFECT=DOWNSTREAM;SNPEFF_FUNCTIONAL_CLASS=NONE;SNPEFF_GENE_NAME=Seita.6G118600.1.CDS.1;SNPEFF_IMPACT=MODIFIER;SNPEFF_TRANSCRIPT_ID=Transcript_Seita.6G118600.1.CDS.1;SOR=1.911;ANN=A|stop_gained|HIGH|Seita.6G118600|Seita.6G118600.v2.2|transcript|Seita.6G118600.1.v2.2|Coding|2/5|c.446G>A|p.Trp149*|4…	GT:AD:DP:GQ:PL	1/1:0,32:32:96:1111,96,0	Seita.6G118600
scaffold_6	20269948	.	G	A	1035.77	PASS	AC=2;AF=1.00;AN=2;DP=28;FS=0.000;MLEAC=2;MLEAF=1.00;MQ=60.39;QD=29.78;SNPEFF_AMINO_ACID_CHANGE=Q119*;SNPEFF_CODON_CHANGE=Cag/Tag;SNPEFF_EFFECT=STOP_GAINED;SNPEFF_EXON_ID=1;SNPEFF_FUNCTIONAL_CLASS=NONSENSE;SNPEFF_GENE_NAME=Seita.6G119900.1.CDS.1;SNPEFF_IMPACT=HIGH;SNPEFF_TRANSCRIPT_ID=Transcript_Seita.6G119900.1.CDS.1;SOR=0.997;ANN=A|stop_gained|HIGH|Seita.6G119900|Seita.6G119900.v2.2|transcript|S…	GT:AD:DP:GQ:PL	1/1:0,27:27:81:1028,81,0	Seita.6G119900
scaffold_6	20649894	.	A	G	893.77	PASS	AC=2;AF=1.00;AN=2;DP=25;FS=0.000;MLEAC=2;MLEAF=1.00;MQ=60.00;QD=31.82;SNPEFF_CODON_CHANGE=3619;SNPEFF_EFFECT=DOWNSTREAM;SNPEFF_FUNCTIONAL_CLASS=NONE;SNPEFF_GENE_NAME=Seita.6G121700.1.CDS.1;SNPEFF_IMPACT=MODIFIER;SNPEFF_TRANSCRIPT_ID=Transcript_Seita.6G121700.1.CDS.1;SOR=1.136;ANN=G|stop_lost&splice_region_variant|HIGH|Seita.6G121600|Seita.6G121600.v2.2|transcript|Seita.6G121600.1.v2.2|Coding|2/2|…	GT:AD:DP:GQ:PL	1/1:0,23:23:69:849,69,0	Seita.6G121600
scaffold_6	20721484	.	T	A	2938.77	PASS	AC=2;AF=1.00;AN=2;DP=76;FS=0.000;MLEAC=2;MLEAF=1.00;MQ=60.00;QD=28.56;SNPEFF_AMINO_ACID_CHANGE=R229*;SNPEFF_CODON_CHANGE=Aga/Tga;SNPEFF_EFFECT=STOP_GAINED;SNPEFF_EXON_ID=1;SNPEFF_FUNCTIONAL_CLASS=NONSENSE;SNPEFF_GENE_NAME=Seita.6G121900.1.CDS.1;SNPEFF_IMPACT=HIGH;SNPEFF_TRANSCRIPT_ID=Transcript_Seita.6G121900.1.CDS.1;SOR=0.774;ANN=A|stop_gained|HIGH|Seita.6G121900|Seita.6G121900.v2.2|transcript|S…	GT:AD:DP:GQ:PL	1/1:0,75:75:99:2967,226,0	Seita.6G121900
scaffold_6	21407671	.	G	A	2979.77	PASS	AC=2;AF=1.00;AN=2;BaseQRankSum=0.990;ClippingRankSum=1.435;DP=70;FS=3.010;MLEAC=2;MLEAF=1.00;MQ=60.00;MQRankSum=-1.039;QD=28.15;ReadPosRankSum=-0.940;SNPEFF_AMINO_ACID_CHANGE=Q52*;SNPEFF_CODON_CHANGE=Caa/Taa;SNPEFF_EFFECT=STOP_GAINED;SNPEFF_EXON_ID=1;SNPEFF_FUNCTIONAL_CLASS=NONSENSE;SNPEFF_GENE_NAME=Seita.6G124700.1.CDS.1;SNPEFF_IMPACT=HIGH;SNPEFF_TRANSCRIPT_ID=Transcript_Seita.6G124700.1.CDS.1;S…	GT:AD:DP:GQ:PL	1/1:1,69:70:99:3008,134,0	Seita.6G124700
scaffold_6	21485796	.	T	G	1566.77	PASS	AC=2;AF=1.00;AN=2;DP=39;FS=0.000;MLEAC=2;MLEAF=1.00;MQ=60.00;QD=29.59;SNPEFF_CODON_CHANGE=1593;SNPEFF_EFFECT=UPSTREAM;SNPEFF_FUNCTIONAL_CLASS=NONE;SNPEFF_GENE_NAME=Seita.6G125400.1.CDS.1;SNPEFF_IMPACT=MODIFIER;SNPEFF_TRANSCRIPT_ID=Transcript_Seita.6G125400.1.CDS.1;SOR=1.096;ANN=G|splice_donor_variant&intron_variant|HIGH|Seita.6G125300|Seita.6G125300.v2.2|transcript|Seita.6G125300.2.v2.2|Coding|2/…	GT:AD:DP:GQ:PL	1/1:0,38:38:99:1561,114,0	Seita.6G125300
scaffold_6	21801352	.	G	A	2083.77	PASS	AC=2;AF=1.00;AN=2;DP=53;FS=0.000;MLEAC=2;MLEAF=1.00;MQ=60.00;QD=29.89;SNPEFF_CODON_CHANGE=211;SNPEFF_EFFECT=DOWNSTREAM;SNPEFF_FUNCTIONAL_CLASS=NONE;SNPEFF_GENE_NAME=Seita.6G126900.1.CDS.8;SNPEFF_IMPACT=MODIFIER;SNPEFF_TRANSCRIPT_ID=Transcript_Seita.6G126900.1.CDS.8;SOR=0.981;ANN=A|stop_gained|HIGH|Seita.6G126800|Seita.6G126800.v2.2|transcript|Seita.6G126800.1.v2.2|Coding|1/1|c.100C>T|p.Arg34*|100…	GT:AD:DP:GQ:PL	1/1:0,53:53:99:2112,159,0	Seita.6G126800
scaffold_6	21804525	.	G	A	2691.77	PASS	AC=2;AF=1.00;AN=2;DP=69;FS=0.000;MLEAC=2;MLEAF=1.00;MQ=60.00;QD=28.75;SNPEFF_CODON_CHANGE=2256;SNPEFF_EFFECT=UPSTREAM;SNPEFF_FUNCTIONAL_CLASS=NONE;SNPEFF_GENE_NAME=Seita.6G126900.1.CDS.8;SNPEFF_IMPACT=MODIFIER;SNPEFF_TRANSCRIPT_ID=Transcript_Seita.6G126900.1.CDS.8;SOR=0.844;ANN=A|stop_gained|HIGH|Seita.6G126900|Seita.6G126900.v2.2|transcript|Seita.6G126900.1.v2.2|Coding|3/8|c.493C>T|p.Gln165*|493…	GT:AD:DP:GQ:PL	1/1:0,69:69:99:2720,208,0	Seita.6G126900
scaffold_6	22710016	.	T	C	1275.77	PASS	AC=2;AF=1.00;AN=2;DP=32;FS=0.000;MLEAC=2;MLEAF=1.00;MQ=60.00;QD=33.92;SNPEFF_AMINO_ACID_CHANGE=M1T;SNPEFF_CODON_CHANGE=aTg/aCg;SNPEFF_EFFECT=START_LOST;SNPEFF_EXON_ID=1;SNPEFF_FUNCTIONAL_CLASS=MISSENSE;SNPEFF_GENE_NAME=Seita.6G130700.1.CDS.1;SNPEFF_IMPACT=HIGH;SNPEFF_TRANSCRIPT_ID=Transcript_Seita.6G130700.1.CDS.1;SOR=0.957;ANN=C|start_lost|HIGH|Seita.6G130700|Seita.6G130700.v2.2|transcript|Seita…	GT:AD:DP:GQ:PL	1/1:0,32:32:96:1304,96,0	Seita.6G130700
scaffold_6	24452750	.	C	A	863.77	PASS	AC=2;AF=1.00;AN=2;DP=25;FS=0.000;MLEAC=2;MLEAF=1.00;MQ=47.52;QD=34.55;SNPEFF_CODON_CHANGE=707;SNPEFF_EFFECT=DOWNSTREAM;SNPEFF_FUNCTIONAL_CLASS=NONE;SNPEFF_GENE_NAME=Seita.6G136100.1.CDS.1;SNPEFF_IMPACT=MODIFIER;SNPEFF_TRANSCRIPT_ID=Transcript_Seita.6G136100.1.CDS.1;SOR=3.258;ANN=A|stop_lost&splice_region_variant|HIGH|Seita.6G136100|Seita.6G136100.v2.2|transcript|Seita.6G136100.1.v2.2|Coding|2/2|c…	GT:AD:DP:GQ:PL	1/1:0,22:22:66:892,66,0	Seita.6G136100
scaffold_6	25022575	.	T	C	1322.77	PASS	AC=2;AF=1.00;AN=2;DP=36;FS=0.000;MLEAC=2;MLEAF=1.00;MQ=60.00;QD=26.33;SNPEFF_AMINO_ACID_CHANGE=*110R;SNPEFF_CODON_CHANGE=Tga/Cga;SNPEFF_EFFECT=STOP_LOST;SNPEFF_EXON_ID=1;SNPEFF_FUNCTIONAL_CLASS=MISSENSE;SNPEFF_GENE_NAME=Seita.6G139700.1.CDS.1;SNPEFF_IMPACT=HIGH;SNPEFF_TRANSCRIPT_ID=Transcript_Seita.6G139700.1.CDS.1;SOR=0.804;ANN=C|stop_lost|HIGH|Seita.6G139700|Seita.6G139700.v2.2|transcript|Seita…	GT:AD:DP:GQ:PL	1/1:0,36:36:99:1351,108,0	Seita.6G139700
scaffold_6	25539171	.	C	A	2327.77	PASS	AC=2;AF=1.00;AN=2;DP=60;FS=0.000;MLEAC=2;MLEAF=1.00;MQ=60.00;QD=33.14;SNPEFF_CODON_CHANGE=2080;SNPEFF_EFFECT=DOWNSTREAM;SNPEFF_FUNCTIONAL_CLASS=NONE;SNPEFF_GENE_NAME=Seita.6G143100.1.CDS.1;SNPEFF_IMPACT=MODIFIER;SNPEFF_TRANSCRIPT_ID=Transcript_Seita.6G143100.1.CDS.1;SOR=0.693;ANN=A|stop_gained|HIGH|Seita.6G143100|Seita.6G143100.v2.2|transcript|Seita.6G143100.1.v2.2|Coding|5/6|c.292G>T|p.Glu98*|29…	GT:AD:DP:GQ:PL	1/1:0,60:60:99:2356,180,0	Seita.6G143100
scaffold_6	26039381	.	G	T	2742.77	PASS	AC=2;AF=1.00;AN=2;DP=72;FS=0.000;MLEAC=2;MLEAF=1.00;MQ=60.00;QD=29.51;SNPEFF_AMINO_ACID_CHANGE=G15*;SNPEFF_CODON_CHANGE=Gga/Tga;SNPEFF_EFFECT=STOP_GAINED;SNPEFF_EXON_ID=1;SNPEFF_FUNCTIONAL_CLASS=NONSENSE;SNPEFF_GENE_NAME=Seita.6G145900.1.CDS.1;SNPEFF_IMPACT=HIGH;SNPEFF_TRANSCRIPT_ID=Transcript_Seita.6G145900.1.CDS.1;SOR=0.807;ANN=T|stop_gained|HIGH|Seita.6G145900|Seita.6G145900.v2.2|transcript|Se…	GT:AD:DP:GQ:PL	1/1:0,72:72:99:2771,216,0	Seita.6G145900
scaffold_6	26039756	.	T	C	1652.77	PASS	AC=2;AF=1.00;AN=2;DP=35;FS=0.000;MLEAC=2;MLEAF=1.00;MQ=60.00;QD=29.41;SNPEFF_CODON_CHANGE=301;SNPEFF_EFFECT=DOWNSTREAM;SNPEFF_FUNCTIONAL_CLASS=NONE;SNPEFF_GENE_NAME=Seita.6G145900.1.CDS.1;SNPEFF_IMPACT=MODIFIER;SNPEFF_TRANSCRIPT_ID=Transcript_Seita.6G145900.1.CDS.1;SOR=1.308;ANN=C|splice_donor_variant&intron_variant|HIGH|Seita.6G145900|Seita.6G145900.v2.2|transcript|Seita.6G145900.1.v2.2|Coding|2…	GT:AD:DP:GQ:PL	1/1:0,35:35:99:1681,114,0	Seita.6G145900
scaffold_6	26040034	.	C	T	1770.77	PASS	AC=2;AF=1.00;AN=2;DP=41;FS=0.000;MLEAC=2;MLEAF=1.00;MQ=60.00;QD=25.82;SNPEFF_CODON_CHANGE=579;SNPEFF_EFFECT=DOWNSTREAM;SNPEFF_FUNCTIONAL_CLASS=NONE;SNPEFF_GENE_NAME=Seita.6G145900.1.CDS.1;SNPEFF_IMPACT=MODIFIER;SNPEFF_TRANSCRIPT_ID=Transcript_Seita.6G145900.1.CDS.1;SOR=0.954;ANN=T|stop_gained|HIGH|Seita.6G145900|Seita.6G145900.v2.2|transcript|Seita.6G145900.1.v2.2|Coding|3/3|c.412C>T|p.Gln138*|41…	GT:AD:DP:GQ:PL	1/1:0,42:42:99:1844,126,0	Seita.6G145900
scaffold_6	26040061	.	C	T	1336.77	PASS	AC=2;AF=1.00;AN=2;DP=38;FS=0.000;MLEAC=2;MLEAF=1.00;MQ=60.00;QD=31.05;SNPEFF_CODON_CHANGE=606;SNPEFF_EFFECT=DOWNSTREAM;SNPEFF_FUNCTIONAL_CLASS=NONE;SNPEFF_GENE_NAME=Seita.6G145900.1.CDS.1;SNPEFF_IMPACT=MODIFIER;SNPEFF_TRANSCRIPT_ID=Transcript_Seita.6G145900.1.CDS.1;SOR=0.798;ANN=T|stop_gained|HIGH|Seita.6G145900|Seita.6G145900.v2.2|transcript|Seita.6G145900.1.v2.2|Coding|3/3|c.439C>T|p.Gln147*|43…	GT:AD:DP:GQ:PL	1/1:0,39:39:99:1394,117,0	Seita.6G145900
scaffold_6	26040178	.	C	T	1635.77	PASS	AC=2;AF=1.00;AN=2;DP=41;FS=0.000;MLEAC=2;MLEAF=1.00;MQ=60.00;QD=33.84;SNPEFF_CODON_CHANGE=723;SNPEFF_EFFECT=DOWNSTREAM;SNPEFF_FUNCTIONAL_CLASS=NONE;SNPEFF_GENE_NAME=Seita.6G145900.1.CDS.1;SNPEFF_IMPACT=MODIFIER;SNPEFF_TRANSCRIPT_ID=Transcript_Seita.6G145900.1.CDS.1;SOR=0.954;ANN=T|stop_gained|HIGH|Seita.6G145900|Seita.6G145900.v2.2|transcript|Seita.6G145900.1.v2.2|Coding|3/3|c.556C>T|p.Gln186*|55…	GT:AD:DP:GQ:PL	1/1:0,41:41:99:1664,123,0	Seita.6G145900
scaffold_6	26258162	.	T	C	418.77	PASS	AC=2;AF=1.00;AN=2;DP=14;FS=0.000;MLEAC=2;MLEAF=1.00;MQ=60.00;QD=29.91;SNPEFF_CODON_CHANGE=782;SNPEFF_EFFECT=DOWNSTREAM;SNPEFF_FUNCTIONAL_CLASS=NONE;SNPEFF_GENE_NAME=Seita.6G147300.1.CDS.1;SNPEFF_IMPACT=MODIFIER;SNPEFF_TRANSCRIPT_ID=Transcript_Seita.6G147300.1.CDS.1;SOR=1.765;ANN=C|splice_acceptor_variant&intron_variant|HIGH|Seita.6G147300|Seita.6G147300.v2.2|transcript|Seita.6G147300.1.v2.2|Codin…	GT:AD:DP:GQ:PL	1/1:0,11:11:33:384,33,0	Seita.6G147300
scaffold_6	26259290	.	C	T	646.77	PASS	AC=2;AF=1.00;AN=2;DP=30;FS=0.000;MLEAC=2;MLEAF=1.00;MQ=60.36;QD=21.56;SNPEFF_AMINO_ACID_CHANGE=W55*;SNPEFF_CODON_CHANGE=tGg/tAg;SNPEFF_EFFECT=STOP_GAINED;SNPEFF_EXON_ID=1;SNPEFF_FUNCTIONAL_CLASS=NONSENSE;SNPEFF_GENE_NAME=Seita.6G147300.1.CDS.1;SNPEFF_IMPACT=HIGH;SNPEFF_TRANSCRIPT_ID=Transcript_Seita.6G147300.1.CDS.1;SOR=1.473;ANN=T|stop_gained|HIGH|Seita.6G147300|Seita.6G147300.v2.2|transcript|Se…	GT:AD:DP:GQ:PL	1/1:0,14:14:42:630,42,0	Seita.6G147300
scaffold_6	27046979	.	G	A	2091.77	PASS	AC=2;AF=1.00;AN=2;DP=60;FS=0.000;MLEAC=2;MLEAF=1.00;MQ=60.00;QD=34.86;SNPEFF_CODON_CHANGE=183;SNPEFF_EFFECT=DOWNSTREAM;SNPEFF_FUNCTIONAL_CLASS=NONE;SNPEFF_GENE_NAME=Seita.6G151400.1.CDS.1;SNPEFF_IMPACT=MODIFIER;SNPEFF_TRANSCRIPT_ID=Transcript_Seita.6G151400.1.CDS.1;SOR=0.906;ANN=A|stop_gained|HIGH|Seita.6G151400|Seita.6G151400.v2.2|transcript|Seita.6G151400.1.v2.2|Coding|2/8|c.204G>A|p.Trp68*|204…	GT:AD:DP:GQ:PL	1/1:0,60:60:99:2120,180,0	Seita.6G151400
scaffold_6	27086445	.	G	A	2370.77	PASS	AC=2;AF=1.00;AN=2;DP=53;FS=0.000;MLEAC=2;MLEAF=1.00;MQ=60.41;QD=34.00;SNPEFF_CODON_CHANGE=1141;SNPEFF_EFFECT=DOWNSTREAM;SNPEFF_FUNCTIONAL_CLASS=NONE;SNPEFF_GENE_NAME=Seita.6G152000.1.CDS.1;SNPEFF_IMPACT=MODIFIER;SNPEFF_TRANSCRIPT_ID=Transcript_Seita.6G152000.1.CDS.1;SOR=0.981;ANN=A|stop_gained|HIGH|Seita.6G152000|Seita.6G152000.v2.2|transcript|Seita.6G152000.1.v2.2|Coding|2/10|c.85C>T|p.Gln29*|85…	GT:AD:DP:GQ:PL	1/1:0,53:53:99:2399,163,0	Seita.6G152000
scaffold_6	27090169	.	C	T	2311.77	PASS	AC=2;AF=1.00;AN=2;DP=52;FS=0.000;MLEAC=2;MLEAF=1.00;MQ=60.00;QD=28.51;SNPEFF_CODON_CHANGE=1162;SNPEFF_EFFECT=UPSTREAM;SNPEFF_FUNCTIONAL_CLASS=NONE;SNPEFF_GENE_NAME=Seita.6G152200.1.CDS.1;SNPEFF_IMPACT=MODIFIER;SNPEFF_TRANSCRIPT_ID=Transcript_Seita.6G152200.1.CDS.1;SOR=0.941;ANN=T|stop_gained&splice_region_variant|HIGH|Seita.6G152100|Seita.6G152100.v2.2|transcript|Seita.6G152100.1.v2.2|Coding|2/3|…	GT:AD:DP:GQ:PL	1/1:0,52:52:99:2340,157,0	Seita.6G152100
scaffold_6	27312206	.	C	T	1404.77	PASS	AC=2;AF=1.00;AN=2;DP=42;FS=0.000;MLEAC=2;MLEAF=1.00;MQ=60.00;QD=33.45;SNPEFF_AMINO_ACID_CHANGE=R80*;SNPEFF_CODON_CHANGE=Cga/Tga;SNPEFF_EFFECT=STOP_GAINED;SNPEFF_EXON_ID=1;SNPEFF_FUNCTIONAL_CLASS=NONSENSE;SNPEFF_GENE_NAME=Seita.6G153500.1.CDS.1;SNPEFF_IMPACT=HIGH;SNPEFF_TRANSCRIPT_ID=Transcript_Seita.6G153500.1.CDS.1;SOR=1.127;ANN=T|stop_gained|HIGH|Seita.6G153500|Seita.6G153500.v2.2|transcript|Se…	GT:AD:DP:GQ:PL	1/1:0,42:42:99:1433,126,0	Seita.6G153500
scaffold_6	27387876	.	G	T	2275.77	PASS	AC=2;AF=1.00;AN=2;DP=51;FS=0.000;MLEAC=2;MLEAF=1.00;MQ=60.00;QD=32.90;SNPEFF_CODON_CHANGE=704;SNPEFF_EFFECT=DOWNSTREAM;SNPEFF_FUNCTIONAL_CLASS=NONE;SNPEFF_GENE_NAME=Seita.6G154300.1.CDS.1;SNPEFF_IMPACT=MODIFIER;SNPEFF_TRANSCRIPT_ID=Transcript_Seita.6G154300.1.CDS.1;SOR=0.813;ANN=T|stop_gained|HIGH|Seita.6G154300|Seita.6G154300.v2.2|transcript|Seita.6G154300.1.v2.2|Coding|3/3|c.453C>A|p.Tyr151*|45…	GT:AD:DP:GQ:PL	1/1:0,51:51:99:2304,157,0	Seita.6G154300
scaffold_6	27453697	.	A	T	819.77	PASS	AC=2;AF=1.00;AN=2;DP=22;FS=0.000;MLEAC=2;MLEAF=1.00;MQ=60.00;QD=30.99;SNPEFF_AMINO_ACID_CHANGE=R169*;SNPEFF_CODON_CHANGE=Aga/Tga;SNPEFF_EFFECT=STOP_GAINED;SNPEFF_EXON_ID=1;SNPEFF_FUNCTIONAL_CLASS=NONSENSE;SNPEFF_GENE_NAME=Seita.6G154700.1.CDS.2;SNPEFF_IMPACT=HIGH;SNPEFF_TRANSCRIPT_ID=Transcript_Seita.6G154700.1.CDS.2;SOR=1.931;ANN=T|stop_gained|HIGH|Seita.6G154700|Seita.6G154700.v2.2|transcript|S…	GT:AD:DP:GQ:PL	1/1:0,21:21:63:838,63,0	Seita.6G154700
scaffold_6	27475498	.	G	A	3132.77	PASS	AC=2;AF=1.00;AN=2;DP=80;FS=0.000;MLEAC=2;MLEAF=1.00;MQ=60.27;QD=22.61;SNPEFF_CODON_CHANGE=663;SNPEFF_EFFECT=DOWNSTREAM;SNPEFF_FUNCTIONAL_CLASS=NONE;SNPEFF_GENE_NAME=Seita.6G154900.1.CDS.1;SNPEFF_IMPACT=MODIFIER;SNPEFF_TRANSCRIPT_ID=Transcript_Seita.6G154900.1.CDS.1;SOR=0.693;ANN=A|stop_gained|HIGH|Seita.6G154900|Seita.6G154900.v2.2|transcript|Seita.6G154900.1.v2.2|Coding|3/3|c.700C>T|p.Gln234*|70…	GT:AD:DP:GQ:PL	1/1:0,80:80:99:3161,240,0	Seita.6G154900
scaffold_6	27484512	.	C	T	2150.77	PASS	AC=2;AF=1.00;AN=2;DP=49;FS=0.000;MLEAC=2;MLEAF=1.00;MQ=60.00;QD=33.90;SNPEFF_CODON_CHANGE=1032;SNPEFF_EFFECT=DOWNSTREAM;SNPEFF_FUNCTIONAL_CLASS=NONE;SNPEFF_GENE_NAME=Seita.6G155000.1.CDS.1;SNPEFF_IMPACT=MODIFIER;SNPEFF_TRANSCRIPT_ID=Transcript_Seita.6G155000.1.CDS.1;SOR=0.733;ANN=T|stop_gained|HIGH|Seita.6G155000|Seita.6G155000.v2.2|transcript|Seita.6G155000.1.v2.2|Coding|2/4|c.1129C>T|p.Gln377*|…	GT:AD:DP:GQ:PL	1/1:0,47:47:99:2089,141,0	Seita.6G155000
scaffold_6	27559673	.	G	A	785.77	PASS	AC=2;AF=1.00;AN=2;DP=23;FS=0.000;MLEAC=2;MLEAF=1.00;MQ=60.00;QD=34.16;SNPEFF_CODON_CHANGE=773;SNPEFF_EFFECT=DOWNSTREAM;SNPEFF_FUNCTIONAL_CLASS=NONE;SNPEFF_GENE_NAME=Seita.6G155600.1.CDS.1;SNPEFF_IMPACT=MODIFIER;SNPEFF_TRANSCRIPT_ID=Transcript_Seita.6G155600.1.CDS.1;SOR=1.426;ANN=A|stop_gained|HIGH|Seita.6G155600|Seita.6G155600.v2.2|transcript|Seita.6G155600.1.v2.2|Coding|2/3|c.862C>T|p.Gln288*|86…	GT:AD:DP:GQ:PL	1/1:0,23:23:69:814,69,0	Seita.6G155600
scaffold_6	28097208	.	T	A	1985.77	PASS	AC=2;AF=1.00;AN=2;DP=51;FS=0.000;MLEAC=2;MLEAF=1.00;MQ=60.00;QD=28.57;SNPEFF_AMINO_ACID_CHANGE=Y43*;SNPEFF_CODON_CHANGE=taT/taA;SNPEFF_EFFECT=STOP_GAINED;SNPEFF_EXON_ID=1;SNPEFF_FUNCTIONAL_CLASS=NONSENSE;SNPEFF_GENE_NAME=Seita.6G158600.1.CDS.2;SNPEFF_IMPACT=HIGH;SNPEFF_TRANSCRIPT_ID=Transcript_Seita.6G158600.1.CDS.2;SOR=1.094;ANN=A|stop_gained|HIGH|Seita.6G158600|Seita.6G158600.v2.2|transcript|Se…	GT:AD:DP:GQ:PL	1/1:0,51:51:99:2014,153,0	Seita.6G158600
scaffold_6	28272647	.	C	A	1498.77	PASS	AC=2;AF=1.00;AN=2;DP=34;FS=0.000;MLEAC=2;MLEAF=1.00;MQ=59.70;QD=26.69;SNPEFF_AMINO_ACID_CHANGE=S134*;SNPEFF_CODON_CHANGE=tCa/tAa;SNPEFF_EFFECT=STOP_GAINED;SNPEFF_EXON_ID=1;SNPEFF_FUNCTIONAL_CLASS=NONSENSE;SNPEFF_GENE_NAME=Seita.6G160300.1.CDS.1;SNPEFF_IMPACT=HIGH;SNPEFF_TRANSCRIPT_ID=Transcript_Seita.6G160300.1.CDS.1;SOR=0.941;ANN=A|stop_gained|HIGH|Seita.6G160300|Seita.6G160300.v2.2|transcript|S…	GT:AD:DP:GQ:PL	1/1:0,34:34:99:1527,102,0	Seita.6G160300
scaffold_6	28356360	.	C	T	2075.77	PASS	AC=2;AF=1.00;AN=2;DP=53;FS=0.000;MLEAC=2;MLEAF=1.00;MQ=60.00;QD=30.29;SNPEFF_AMINO_ACID_CHANGE=W32*;SNPEFF_CODON_CHANGE=tgG/tgA;SNPEFF_EFFECT=STOP_GAINED;SNPEFF_EXON_ID=1;SNPEFF_FUNCTIONAL_CLASS=NONSENSE;SNPEFF_GENE_NAME=Seita.6G160700.1.CDS.7;SNPEFF_IMPACT=HIGH;SNPEFF_TRANSCRIPT_ID=Transcript_Seita.6G160700.1.CDS.7;SOR=0.892;ANN=T|stop_gained|HIGH|Seita.6G160700|Seita.6G160700.v2.2|transcript|Se…	GT:AD:DP:GQ:PL	1/1:0,52:52:99:2068,156,0	Seita.6G160700
scaffold_6	28357750	.	G	A	2204.77	PASS	AC=2;AF=1.00;AN=2;DP=58;FS=0.000;MLEAC=2;MLEAF=1.00;MQ=60.00;QD=26.85;SNPEFF_CODON_CHANGE=4493;SNPEFF_EFFECT=DOWNSTREAM;SNPEFF_FUNCTIONAL_CLASS=NONE;SNPEFF_GENE_NAME=Seita.6G160700.1.CDS.1;SNPEFF_IMPACT=MODIFIER;SNPEFF_TRANSCRIPT_ID=Transcript_Seita.6G160700.1.CDS.1;SOR=1.278;ANN=A|splice_donor_variant&intron_variant|HIGH|Seita.6G160700|Seita.6G160700.v2.2|transcript|Seita.6G160700.1.v2.2|Coding|…	GT:AD:DP:GQ:PL	1/1:0,58:58:99:2233,174,0	Seita.6G160700
scaffold_6	28508478	.	A	G	1383.77	PASS	AC=2;AF=1.00;AN=2;DP=32;FS=0.000;MLEAC=2;MLEAF=1.00;MQ=60.00;QD=31.86;SNPEFF_CODON_CHANGE=3097;SNPEFF_EFFECT=DOWNSTREAM;SNPEFF_FUNCTIONAL_CLASS=NONE;SNPEFF_GENE_NAME=Seita.6G162300.1.CDS.1;SNPEFF_IMPACT=MODIFIER;SNPEFF_TRANSCRIPT_ID=Transcript_Seita.6G162300.1.CDS.1;SOR=1.284;ANN=G|stop_lost|HIGH|Seita.6G162400|Seita.6G162400.v2.2|transcript|Seita.6G162400.1.v2.2|Coding|2/2|c.306A>G|p.Ter102Trpex…	GT:AD:DP:GQ:PL	1/1:0,32:32:96:1412,96,0	Seita.6G162400
scaffold_6	28803176	.	T	A	391.77	PASS	AC=2;AF=1.00;AN=2;DP=12;FS=0.000;MLEAC=2;MLEAF=1.00;MQ=60.00;QD=32.65;SNPEFF_CODON_CHANGE=4091;SNPEFF_EFFECT=DOWNSTREAM;SNPEFF_FUNCTIONAL_CLASS=NONE;SNPEFF_GENE_NAME=Seita.6G165200.1.CDS.1;SNPEFF_IMPACT=MODIFIER;SNPEFF_TRANSCRIPT_ID=Transcript_Seita.6G165200.1.CDS.1;SOR=1.802;ANN=A|splice_acceptor_variant&splice_region_variant&intron_variant|HIGH|Seita.6G165100|Seita.6G165100.v2.2|transcript|Seit…	GT:AD:DP:GQ:PL	1/1:0,10:10:30:386,30,0	Seita.6G165100
scaffold_6	31771363	.	C	G	2760.77	PASS	AC=2;AF=1.00;AN=2;DP=68;FS=0.000;MLEAC=2;MLEAF=1.00;MQ=60.00;QD=29.94;SNPEFF_EFFECT=INTERGENIC;SNPEFF_FUNCTIONAL_CLASS=NONE;SNPEFF_IMPACT=MODIFIER;SOR=1.179;ANN=G|splice_donor_variant&intron_variant|HIGH|Seita.6G196000|Seita.6G196000.v2.2|transcript|Seita.6G196000.1.v2.2|Coding|12/14|c.1542+1G>C||||||,G|downstream_gene_variant|MODIFIER|Seita.6G195900|Seita.6G195900.v2.2|transcript|Seita.6G195900.…	GT:AD:DP:GQ:PL	1/1:0,68:68:99:2789,205,0	Seita.6G196000
scaffold_6	31823719	.	A	T	1619.77	PASS	AC=2;AF=1.00;AN=2;DP=36;FS=0.000;MLEAC=2;MLEAF=1.00;MQ=60.30;QD=34.88;SNPEFF_EFFECT=INTERGENIC;SNPEFF_FUNCTIONAL_CLASS=NONE;SNPEFF_IMPACT=MODIFIER;SOR=1.209;ANN=T|splice_donor_variant&intron_variant|HIGH|Seita.6G196400|Seita.6G196400.v2.2|transcript|Seita.6G196400.1.v2.2|Coding|5/7|c.648+2T>A||||||,T|downstream_gene_variant|MODIFIER|Seita.6G196500|Seita.6G196500.v2.2|transcript|Seita.6G196500.1.v…	GT:AD:DP:GQ:PL	1/1:0,36:36:99:1648,111,0	Seita.6G196400
scaffold_6	31824297	.	C	T	1826.77	PASS	AC=2;AF=1.00;AN=2;DP=44;FS=0.000;MLEAC=2;MLEAF=1.00;MQ=60.00;QD=31.74;SNPEFF_EFFECT=INTERGENIC;SNPEFF_FUNCTIONAL_CLASS=NONE;SNPEFF_IMPACT=MODIFIER;SOR=0.784;ANN=T|splice_donor_variant&splice_region_variant&intron_variant|HIGH|Seita.6G196400|Seita.6G196400.v2.2|transcript|Seita.6G196400.1.v2.2|Coding|2/7|c.161+1G>A||||||,T|downstream_gene_variant|MODIFIER|Seita.6G196500|Seita.6G196500.v2.2|transcr…	GT:AD:DP:GQ:PL	1/1:0,44:44:99:1855,132,0	Seita.6G196400
scaffold_6	31931749	.	T	G	1143.77	PASS	AC=2;AF=1.00;AN=2;DP=31;FS=0.000;MLEAC=2;MLEAF=1.00;MQ=60.00;QD=30.17;SNPEFF_CODON_CHANGE=1685;SNPEFF_EFFECT=UPSTREAM;SNPEFF_FUNCTIONAL_CLASS=NONE;SNPEFF_GENE_NAME=Seita.6G197700.1.CDS.1;SNPEFF_IMPACT=MODIFIER;SNPEFF_TRANSCRIPT_ID=Transcript_Seita.6G197700.1.CDS.1;SOR=1.609;ANN=G|stop_lost|HIGH|Seita.6G197800|Seita.6G197800.v2.2|transcript|Seita.6G197800.1.v2.2|Coding|2/2|c.268T>G|p.Ter90Glyext*?…	GT:AD:DP:GQ:PL	1/1:0,30:30:90:1138,90,0	Seita.6G197800
scaffold_6	32450826	.	T	C	848.77	PASS	AC=2;AF=1.00;AN=2;DP=23;FS=0.000;MLEAC=2;MLEAF=1.00;MQ=60.00;QD=36.31;SNPEFF_EFFECT=INTERGENIC;SNPEFF_FUNCTIONAL_CLASS=NONE;SNPEFF_IMPACT=MODIFIER;SOR=1.426;ANN=C|splice_acceptor_variant&intron_variant|HIGH|Seita.6G204900|Seita.6G204900.v2.2|transcript|Seita.6G204900.1.v2.2|Coding|3/5|c.471-2A>G||||||,C|splice_acceptor_variant&intron_variant|HIGH|Seita.6G204900|Seita.6G204900.v2.2|transcript|Seit…	GT:AD:DP:GQ:PL	1/1:0,23:23:69:877,69,0	Seita.6G204900
scaffold_6	32488950	.	T	C	2122.77	PASS	AC=2;AF=1.00;AN=2;DP=53;FS=0.000;MLEAC=2;MLEAF=1.00;MQ=60.00;QD=30.42;SNPEFF_CODON_CHANGE=617;SNPEFF_EFFECT=DOWNSTREAM;SNPEFF_FUNCTIONAL_CLASS=NONE;SNPEFF_GENE_NAME=Seita.6G205400.1.CDS.1;SNPEFF_IMPACT=MODIFIER;SNPEFF_TRANSCRIPT_ID=Transcript_Seita.6G205400.1.CDS.1;SOR=1.402;ANN=C|stop_lost|HIGH|Seita.6G205400|Seita.6G205400.v2.2|transcript|Seita.6G205400.4.v2.2|Coding|3/4|c.697T>C|p.Ter233Glnext…	GT:AD:DP:GQ:PL	1/1:0,53:53:99:2151,159,0	Seita.6G205400
scaffold_6	32807225	.	A	T	1839.77	PASS	AC=2;AF=1.00;AN=2;DP=46;FS=0.000;MLEAC=2;MLEAF=1.00;MQ=59.87;QD=24.78;SNPEFF_CODON_CHANGE=1807;SNPEFF_EFFECT=UPSTREAM;SNPEFF_FUNCTIONAL_CLASS=NONE;SNPEFF_GENE_NAME=Seita.6G209100.1.CDS.1;SNPEFF_IMPACT=MODIFIER;SNPEFF_TRANSCRIPT_ID=Transcript_Seita.6G209100.1.CDS.1;SOR=1.329;ANN=T|stop_gained|HIGH|Seita.6G209200|Seita.6G209200.v2.2|transcript|Seita.6G209200.1.v2.2|Coding|1/3|c.250A>T|p.Lys84*|250/…	GT:AD:DP:GQ:PL	1/1:0,46:46:99:1868,138,0	Seita.6G209200
scaffold_6	32869994	.	C	A	2109.77	PASS	AC=2;AF=1.00;AN=2;DP=48;FS=0.000;MLEAC=2;MLEAF=1.00;MQ=60.00;QD=25.86;SNPEFF_AMINO_ACID_CHANGE=E20*;SNPEFF_CODON_CHANGE=Gag/Tag;SNPEFF_EFFECT=STOP_GAINED;SNPEFF_EXON_ID=1;SNPEFF_FUNCTIONAL_CLASS=NONSENSE;SNPEFF_GENE_NAME=Seita.6G210600.1.CDS.1;SNPEFF_IMPACT=HIGH;SNPEFF_TRANSCRIPT_ID=Transcript_Seita.6G210600.1.CDS.1;SOR=1.708;ANN=A|stop_gained|HIGH|Seita.6G210600|Seita.6G210600.v2.2|transcript|Se…	GT:AD:DP:GQ:PL	1/1:0,46:46:99:2049,138,0	Seita.6G210600
scaffold_6	32993281	.	G	C	2117.77	PASS	AC=2;AF=1.00;AN=2;DP=53;FS=0.000;MLEAC=2;MLEAF=1.00;MQ=60.00;QD=29.71;SNPEFF_AMINO_ACID_CHANGE=Y130*;SNPEFF_CODON_CHANGE=taC/taG;SNPEFF_EFFECT=STOP_GAINED;SNPEFF_EXON_ID=1;SNPEFF_FUNCTIONAL_CLASS=NONSENSE;SNPEFF_GENE_NAME=Seita.6G212600.1.CDS.2;SNPEFF_IMPACT=HIGH;SNPEFF_TRANSCRIPT_ID=Transcript_Seita.6G212600.1.CDS.2;SOR=0.892;ANN=C|stop_gained|HIGH|Seita.6G212600|Seita.6G212600.v2.2|transcript|S…	GT:AD:DP:GQ:PL	1/1:0,53:53:99:2146,159,0	Seita.6G212600
scaffold_6	32993442	.	G	A	2386.77	PASS	AC=2;AF=1.00;AN=2;DP=63;FS=0.000;MLEAC=2;MLEAF=1.00;MQ=60.00;QD=27.88;SNPEFF_AMINO_ACID_CHANGE=Q77*;SNPEFF_CODON_CHANGE=Caa/Taa;SNPEFF_EFFECT=STOP_GAINED;SNPEFF_EXON_ID=1;SNPEFF_FUNCTIONAL_CLASS=NONSENSE;SNPEFF_GENE_NAME=Seita.6G212600.1.CDS.2;SNPEFF_IMPACT=HIGH;SNPEFF_TRANSCRIPT_ID=Transcript_Seita.6G212600.1.CDS.2;SOR=0.790;ANN=A|stop_gained|HIGH|Seita.6G212600|Seita.6G212600.v2.2|transcript|Se…	GT:AD:DP:GQ:PL	1/1:0,63:63:99:2415,189,0	Seita.6G212600
scaffold_6	33062079	.	A	G	1483.77	PASS	AC=2;AF=1.00;AN=2;DP=40;FS=0.000;MLEAC=2;MLEAF=1.00;MQ=60.00;QD=27.76;SNPEFF_CODON_CHANGE=1340;SNPEFF_EFFECT=UPSTREAM;SNPEFF_FUNCTIONAL_CLASS=NONE;SNPEFF_GENE_NAME=Seita.6G213400.1.CDS.5;SNPEFF_IMPACT=MODIFIER;SNPEFF_TRANSCRIPT_ID=Transcript_Seita.6G213400.1.CDS.5;SOR=1.151;ANN=G|splice_acceptor_variant&intron_variant|HIGH|Seita.6G213400|Seita.6G213400.v2.2|transcript|Seita.6G213400.1.v2.2|Coding…	GT:AD:DP:GQ:PL	1/1:0,39:39:99:1488,117,0	Seita.6G213400
scaffold_6	33074708	.	T	A	571.77	PASS	AC=2;AF=1.00;AN=2;DP=15;FS=0.000;MLEAC=2;MLEAF=1.00;MQ=60.00;QD=23.31;SNPEFF_AMINO_ACID_CHANGE=L69*;SNPEFF_CODON_CHANGE=tTg/tAg;SNPEFF_EFFECT=STOP_GAINED;SNPEFF_EXON_ID=1;SNPEFF_FUNCTIONAL_CLASS=NONSENSE;SNPEFF_GENE_NAME=Seita.6G213600.1.CDS.1;SNPEFF_IMPACT=HIGH;SNPEFF_TRANSCRIPT_ID=Transcript_Seita.6G213600.1.CDS.1;SOR=0.818;ANN=A|stop_gained|HIGH|Seita.6G213600|Seita.6G213600.v2.2|transcript|Se…	GT:AD:DP:GQ:PL	1/1:0,15:15:45:600,45,0	Seita.6G213600
scaffold_6	33146762	.	G	A	1857.77	PASS	AC=2;AF=1.00;AN=2;DP=43;FS=0.000;MLEAC=2;MLEAF=1.00;MQ=60.00;QD=32.03;SNPEFF_EFFECT=INTERGENIC;SNPEFF_FUNCTIONAL_CLASS=NONE;SNPEFF_IMPACT=MODIFIER;SOR=0.739;ANN=A|splice_acceptor_variant&intron_variant|HIGH|Seita.6G214800|Seita.6G214800.v2.2|transcript|Seita.6G214800.1.v2.2|Coding|7/7|c.*431-1G>A||||||,A|downstream_gene_variant|MODIFIER|Seita.6G214700|Seita.6G214700.v2.2|transcript|Seita.6G214700…	GT:AD:DP:GQ:PL	1/1:0,43:43:99:1886,129,0	Seita.6G214800
scaffold_6	33242942	.	T	A	1498.77	PASS	AC=2;AF=1.00;AN=2;DP=41;FS=0.000;MLEAC=2;MLEAF=1.00;MQ=61.05;QD=29.98;SNPEFF_CODON_CHANGE=2177;SNPEFF_EFFECT=DOWNSTREAM;SNPEFF_FUNCTIONAL_CLASS=NONE;SNPEFF_GENE_NAME=Seita.6G216100.1.CDS.1;SNPEFF_IMPACT=MODIFIER;SNPEFF_TRANSCRIPT_ID=Transcript_Seita.6G216100.1.CDS.1;SOR=0.954;ANN=A|stop_gained|HIGH|Seita.6G216100|Seita.6G216100.v2.2|transcript|Seita.6G216100.1.v2.2|Coding|3/4|c.481A>T|p.Arg161*|4…	GT:AD:DP:GQ:PL	1/1:0,41:41:99:1527,123,0	Seita.6G216100
scaffold_6	33267324	.	C	G	671.77	PASS	AC=2;AF=1.00;AN=2;DP=19;FS=0.000;MLEAC=2;MLEAF=1.00;MQ=60.00;QD=33.00;SNPEFF_CODON_CHANGE=60;SNPEFF_EFFECT=DOWNSTREAM;SNPEFF_FUNCTIONAL_CLASS=NONE;SNPEFF_GENE_NAME=Seita.6G216400.1.CDS.1;SNPEFF_IMPACT=MODIFIER;SNPEFF_TRANSCRIPT_ID=Transcript_Seita.6G216400.1.CDS.1;SOR=1.022;ANN=G|splice_acceptor_variant&intron_variant|HIGH|Seita.6G216400|Seita.6G216400.v2.2|transcript|Seita.6G216400.1.v2.2|Coding…	GT:AD:DP:GQ:PL	1/1:0,19:19:57:700,57,0	Seita.6G216400
scaffold_6	33663109	.	A	G	2587.77	PASS	AC=2;AF=1.00;AN=2;DP=66;FS=0.000;MLEAC=2;MLEAF=1.00;MQ=60.00;QD=36.69;SNPEFF_CODON_CHANGE=514;SNPEFF_EFFECT=DOWNSTREAM;SNPEFF_FUNCTIONAL_CLASS=NONE;SNPEFF_GENE_NAME=Seita.6G222400.1.CDS.2;SNPEFF_IMPACT=MODIFIER;SNPEFF_TRANSCRIPT_ID=Transcript_Seita.6G222400.1.CDS.2;SOR=1.284;ANN=G|splice_donor_variant&intron_variant|HIGH|Seita.6G222400|Seita.6G222400.v2.2|transcript|Seita.6G222400.2.v2.2|Coding|4…	GT:AD:DP:GQ:PL	1/1:0,66:66:99:2616,198,0	Seita.6G222400
scaffold_6	33793798	.	T	C	2576.77	PASS	AC=2;AF=1.00;AN=2;DP=65;FS=0.000;MLEAC=2;MLEAF=1.00;MQ=60.00;QD=30.65;SNPEFF_EFFECT=INTERGENIC;SNPEFF_FUNCTIONAL_CLASS=NONE;SNPEFF_IMPACT=MODIFIER;SOR=0.787;ANN=C|splice_acceptor_variant&intron_variant|HIGH|Seita.6G223500|Seita.6G223500.v2.2|transcript|Seita.6G223500.1.v2.2|Coding|14/15|c.*738-2A>G||||||,C|downstream_gene_variant|MODIFIER|Seita.6G223400|Seita.6G223400.v2.2|transcript|Seita.6G2234…	GT:AD:DP:GQ:PL	1/1:0,65:65:99:2605,196,0	Seita.6G223500
scaffold_6	34198132	.	G	A	1386.77	PASS	AC=2;AF=1.00;AN=2;DP=32;FS=0.000;MLEAC=2;MLEAF=1.00;MQ=61.01;QD=27.35;SNPEFF_EFFECT=INTERGENIC;SNPEFF_FUNCTIONAL_CLASS=NONE;SNPEFF_IMPACT=MODIFIER;SOR=1.681;ANN=A|splice_acceptor_variant&intron_variant|HIGH|Seita.6G228900|Seita.6G228900.v2.2|transcript|Seita.6G228900.1.v2.2|Coding|4/5|c.515-1G>A||||||,A|downstream_gene_variant|MODIFIER|Seita.6G228800|Seita.6G228800.v2.2|transcript|Seita.6G228800.…	GT:AD:DP:GQ:PL	1/1:0,32:32:96:1415,96,0	Seita.6G228900
scaffold_6	34205629	.	C	A	1715.77	PASS	AC=2;AF=1.00;AN=2;DP=47;FS=0.000;MLEAC=2;MLEAF=1.00;MQ=60.00;QD=28.13;SNPEFF_CODON_CHANGE=1941;SNPEFF_EFFECT=DOWNSTREAM;SNPEFF_FUNCTIONAL_CLASS=NONE;SNPEFF_GENE_NAME=Seita.6G229100.1.CDS.1;SNPEFF_IMPACT=MODIFIER;SNPEFF_TRANSCRIPT_ID=Transcript_Seita.6G229100.1.CDS.1;SOR=0.735;ANN=A|stop_gained|HIGH|Seita.6G229100|Seita.6G229100.v2.2|transcript|Seita.6G229100.1.v2.2|Coding|2/3|c.1036G>T|p.Glu346*|…	GT:AD:DP:GQ:PL	1/1:0,47:47:99:1744,141,0	Seita.6G229100
scaffold_6	34353429	.	C	T	797.77	PASS	AC=2;AF=1.00;AN=2;DP=23;FS=0.000;MLEAC=2;MLEAF=1.00;MQ=60.00;QD=34.69;SNPEFF_CODON_CHANGE=1671;SNPEFF_EFFECT=UPSTREAM;SNPEFF_FUNCTIONAL_CLASS=NONE;SNPEFF_GENE_NAME=Seita.6G230600.1.CDS.1;SNPEFF_IMPACT=MODIFIER;SNPEFF_TRANSCRIPT_ID=Transcript_Seita.6G230600.1.CDS.1;SOR=0.776;ANN=T|stop_gained|HIGH|Seita.6G230700|Seita.6G230700.v2.2|transcript|Seita.6G230700.1.v2.2|Coding|1/5|c.322C>T|p.Arg108*|322…	GT:AD:DP:GQ:PL	1/1:0,23:23:69:826,69,0	Seita.6G230700
scaffold_6	34461585	.	C	T	182.9	PASS	AC=2;AF=1.00;AN=2;DP=5;FS=0.000;MLEAC=2;MLEAF=1.00;MQ=40.62;QD=33.70;SNPEFF_CODON_CHANGE=1179;SNPEFF_EFFECT=DOWNSTREAM;SNPEFF_FUNCTIONAL_CLASS=NONE;SNPEFF_GENE_NAME=Seita.6G232300.1.CDS.1;SNPEFF_IMPACT=MODIFIER;SNPEFF_TRANSCRIPT_ID=Transcript_Seita.6G232300.1.CDS.1;SOR=3.611;ANN=T|splice_donor_variant&intron_variant|HIGH|Seita.6G232300|Seita.6G232300.v2.2|transcript|Seita.6G232300.2.v2.2|Coding|1…	GT:AD:DP:GQ:PL	.:.:.:.:.	Seita.6G232300
scaffold_6	34483000	.	T	A	2560.77	PASS	AC=2;AF=1.00;AN=2;DP=69;FS=0.000;MLEAC=2;MLEAF=1.00;MQ=59.82;QD=30.46;SNPEFF_AMINO_ACID_CHANGE=C32*;SNPEFF_CODON_CHANGE=tgT/tgA;SNPEFF_EFFECT=STOP_GAINED;SNPEFF_EXON_ID=1;SNPEFF_FUNCTIONAL_CLASS=NONSENSE;SNPEFF_GENE_NAME=Seita.6G232700.1.CDS.1;SNPEFF_IMPACT=HIGH;SNPEFF_TRANSCRIPT_ID=Transcript_Seita.6G232700.1.CDS.1;SOR=2.015;ANN=A|stop_gained|HIGH|Seita.6G232700|Seita.6G232700.v2.2|transcript|Se…	GT:AD:DP:GQ:PL	1/1:0,69:69:99:2589,207,0	Seita.6G232700
scaffold_6	35303006	.	G	A	2678.77	PASS	AC=2;AF=1.00;AN=2;DP=68;FS=0.000;MLEAC=2;MLEAF=1.00;MQ=60.00;QD=29.60;SNPEFF_CODON_CHANGE=2267;SNPEFF_EFFECT=UPSTREAM;SNPEFF_FUNCTIONAL_CLASS=NONE;SNPEFF_GENE_NAME=Seita.6G245000.1.CDS.12;SNPEFF_IMPACT=MODIFIER;SNPEFF_TRANSCRIPT_ID=Transcript_Seita.6G245000.1.CDS.12;SOR=1.352;ANN=A|splice_donor_variant&intron_variant|HIGH|Seita.6G245000|Seita.6G245000.v2.2|transcript|Seita.6G245000.1.v2.2|Coding|…	GT:AD:DP:GQ:PL	1/1:0,68:68:99:2707,205,0	Seita.6G245000
scaffold_6	35304180	.	G	A	2496.77	PASS	AC=2;AF=1.00;AN=2;DP=63;FS=0.000;MLEAC=2;MLEAF=1.00;MQ=60.17;QD=29.25;SNPEFF_CODON_CHANGE=1093;SNPEFF_EFFECT=UPSTREAM;SNPEFF_FUNCTIONAL_CLASS=NONE;SNPEFF_GENE_NAME=Seita.6G245000.1.CDS.12;SNPEFF_IMPACT=MODIFIER;SNPEFF_TRANSCRIPT_ID=Transcript_Seita.6G245000.1.CDS.12;SOR=1.010;ANN=A|stop_gained|HIGH|Seita.6G245000|Seita.6G245000.v2.2|transcript|Seita.6G245000.1.v2.2|Coding|10/12|c.1329G>A|p.Trp443…	GT:AD:DP:GQ:PL	1/1:0,61:61:99:2447,184,0	Seita.6G245000
scaffold_6	35304664	.	C	T	1851.77	PASS	AC=2;AF=1.00;AN=2;DP=41;FS=0.000;MLEAC=2;MLEAF=1.00;MQ=59.52;QD=31.02;SNPEFF_CODON_CHANGE=609;SNPEFF_EFFECT=UPSTREAM;SNPEFF_FUNCTIONAL_CLASS=NONE;SNPEFF_GENE_NAME=Seita.6G245000.1.CDS.12;SNPEFF_IMPACT=MODIFIER;SNPEFF_TRANSCRIPT_ID=Transcript_Seita.6G245000.1.CDS.12;SOR=1.666;ANN=T|stop_gained|HIGH|Seita.6G245000|Seita.6G245000.v2.2|transcript|Seita.6G245000.1.v2.2|Coding|10/12|c.1813C>T|p.Gln605*…	GT:AD:DP:GQ:PL	1/1:0,41:41:99:1880,126,0	Seita.6G245000
scaffold_6	35304824	.	G	A	2790.77	PASS	AC=2;AF=1.00;AN=2;DP=64;FS=0.000;MLEAC=2;MLEAF=1.00;MQ=59.36;QD=33.61;SNPEFF_CODON_CHANGE=449;SNPEFF_EFFECT=UPSTREAM;SNPEFF_FUNCTIONAL_CLASS=NONE;SNPEFF_GENE_NAME=Seita.6G245000.1.CDS.12;SNPEFF_IMPACT=MODIFIER;SNPEFF_TRANSCRIPT_ID=Transcript_Seita.6G245000.1.CDS.12;SOR=0.756;ANN=A|stop_gained|HIGH|Seita.6G245000|Seita.6G245000.v2.2|transcript|Seita.6G245000.1.v2.2|Coding|10/12|c.1973G>A|p.Trp658*…	GT:AD:DP:GQ:PL	1/1:0,64:64:99:2804,192,0	Seita.6G245000
scaffold_6	35523374	.	C	A	2427.77	PASS	AC=2;AF=1.00;AN=2;DP=65;FS=0.000;MLEAC=2;MLEAF=1.00;MQ=55.95;QD=27.50;SNPEFF_CODON_CHANGE=200;SNPEFF_EFFECT=DOWNSTREAM;SNPEFF_FUNCTIONAL_CLASS=NONE;SNPEFF_GENE_NAME=Seita.6G248200.1.CDS.1;SNPEFF_IMPACT=MODIFIER;SNPEFF_TRANSCRIPT_ID=Transcript_Seita.6G248200.1.CDS.1;SOR=0.723;ANN=A|splice_donor_variant&intron_variant|HIGH|Seita.6G248200|Seita.6G248200.v2.2|transcript|Seita.6G248200.1.v2.2|Coding|3…	GT:AD:DP:GQ:PL	1/1:0,65:65:99:2456,195,0	Seita.6G248200
scaffold_7	505468	.	A	G	2038.77	PASS	AC=2;AF=1.00;AN=2;DP=51;FS=0.000;MLEAC=2;MLEAF=1.00;MQ=60.00;QD=31.82;SNPEFF_AMINO_ACID_CHANGE=M1V;SNPEFF_CODON_CHANGE=Atg/Gtg;SNPEFF_EFFECT=START_LOST;SNPEFF_EXON_ID=1;SNPEFF_FUNCTIONAL_CLASS=MISSENSE;SNPEFF_GENE_NAME=Seita.7G002700.1.CDS.1;SNPEFF_IMPACT=HIGH;SNPEFF_TRANSCRIPT_ID=Transcript_Seita.7G002700.1.CDS.1;SOR=1.094;ANN=G|start_lost|HIGH|Seita.7G002700|Seita.7G002700.v2.2|transcript|Seita…	GT:AD:DP:GQ:PL	1/1:0,51:51:99:2067,153,0	Seita.7G002700
scaffold_7	1522865	.	C	G	1439.77	PASS	AC=2;AF=1.00;AN=2;DP=37;FS=0.000;MLEAC=2;MLEAF=1.00;MQ=60.00;QD=35.93;SNPEFF_CODON_CHANGE=9;SNPEFF_EFFECT=DOWNSTREAM;SNPEFF_FUNCTIONAL_CLASS=NONE;SNPEFF_GENE_NAME=Seita.7G009000.1.CDS.1;SNPEFF_IMPACT=MODIFIER;SNPEFF_TRANSCRIPT_ID=Transcript_Seita.7G009000.1.CDS.1;SOR=0.984;ANN=G|splice_acceptor_variant&intron_variant|HIGH|Seita.7G009000|Seita.7G009000.v2.2|transcript|Seita.7G009000.1.v2.2|Coding|…	GT:AD:DP:GQ:PL	1/1:0,37:37:99:1468,111,0	Seita.7G009000
scaffold_7	1675296	.	C	A	1012.77	PASS	AC=2;AF=1.00;AN=2;DP=28;FS=0.000;MLEAC=2;MLEAF=1.00;MQ=47.40;QD=32.24;SNPEFF_CODON_CHANGE=161;SNPEFF_EFFECT=DOWNSTREAM;SNPEFF_FUNCTIONAL_CLASS=NONE;SNPEFF_GENE_NAME=Seita.7G009500.1.CDS.1;SNPEFF_IMPACT=MODIFIER;SNPEFF_TRANSCRIPT_ID=Transcript_Seita.7G009500.1.CDS.1;SOR=3.258;ANN=A|stop_gained|HIGH|Seita.7G009500|Seita.7G009500.v2.2|transcript|Seita.7G009500.1.v2.2|Coding|2/3|c.165C>A|p.Cys55*|165…	GT:AD:DP:GQ:PL	1/1:0,28:28:84:1041,84,0	Seita.7G009500
scaffold_7	1730753	.	C	A	226.84	PASS	AC=2;AF=1.00;AN=2;DP=6;FS=0.000;MLEAC=2;MLEAF=1.00;MQ=40.00;QD=27.38;SNPEFF_AMINO_ACID_CHANGE=*157L;SNPEFF_CODON_CHANGE=tGa/tTa;SNPEFF_EFFECT=STOP_LOST;SNPEFF_EXON_ID=1;SNPEFF_FUNCTIONAL_CLASS=MISSENSE;SNPEFF_GENE_NAME=Seita.7G009900.1.CDS.1;SNPEFF_IMPACT=HIGH;SNPEFF_TRANSCRIPT_ID=Transcript_Seita.7G009900.1.CDS.1;SOR=3.912;ANN=A|stop_lost&splice_region_variant|HIGH|Seita.7G009900|Seita.7G009900.…	GT:AD:DP:GQ:PL	1/1:0,6:6:18:255,18,0	Seita.7G009900
scaffold_7	1979865	.	A	C	1829.77	PASS	AC=2;AF=1.00;AN=2;DP=50;FS=0.000;MLEAC=2;MLEAF=1.00;MQ=60.00;QD=29.56;SNPEFF_AMINO_ACID_CHANGE=*968G;SNPEFF_CODON_CHANGE=Tga/Gga;SNPEFF_EFFECT=STOP_LOST;SNPEFF_EXON_ID=1;SNPEFF_FUNCTIONAL_CLASS=MISSENSE;SNPEFF_GENE_NAME=Seita.7G011600.1.CDS.1;SNPEFF_IMPACT=HIGH;SNPEFF_TRANSCRIPT_ID=Transcript_Seita.7G011600.1.CDS.1;SOR=0.859;ANN=C|stop_lost&splice_region_variant|HIGH|Seita.7G011600|Seita.7G011600…	GT:AD:DP:GQ:PL	1/1:0,50:50:99:1858,150,0	Seita.7G011600
scaffold_7	2143370	.	C	T	1883.77	PASS	AC=2;AF=1.00;AN=2;DP=54;FS=0.000;MLEAC=2;MLEAF=1.00;MQ=60.20;QD=34.88;SNPEFF_CODON_CHANGE=2228;SNPEFF_EFFECT=DOWNSTREAM;SNPEFF_FUNCTIONAL_CLASS=NONE;SNPEFF_GENE_NAME=Seita.7G012300.1.CDS.1;SNPEFF_IMPACT=MODIFIER;SNPEFF_TRANSCRIPT_ID=Transcript_Seita.7G012300.1.CDS.1;SOR=0.931;ANN=T|splice_acceptor_variant&intron_variant|HIGH|Seita.7G012300|Seita.7G012300.v2.2|transcript|Seita.7G012300.1.v2.2|Codi…	GT:AD:DP:GQ:PL	1/1:0,54:54:99:1912,162,0	Seita.7G012300
scaffold_7	2429126	.	C	T	915.77	PASS	AC=2;AF=1.00;AN=2;DP=27;FS=0.000;MLEAC=2;MLEAF=1.00;MQ=43.07;QD=33.92;SNPEFF_EFFECT=INTERGENIC;SNPEFF_FUNCTIONAL_CLASS=NONE;SNPEFF_IMPACT=MODIFIER;SOR=1.302;ANN=T|splice_acceptor_variant&intron_variant|HIGH|Seita.7G013600|Seita.7G013600.v2.2|transcript|Seita.7G013600.1.v2.2|Coding|5/5|c.406-1G>A||||||;LOF=(Seita.7G013600|Seita.7G013600.v2.2|1|1.00)	GT:AD:DP:GQ:PL	1/1:0,27:27:81:941,81,0	Seita.7G013600
scaffold_7	2660391	.	C	T	1919.77	PASS	AC=2;AF=1.00;AN=2;DP=53;FS=0.000;MLEAC=2;MLEAF=1.00;MQ=57.39;QD=27.81;SNPEFF_EFFECT=INTERGENIC;SNPEFF_FUNCTIONAL_CLASS=NONE;SNPEFF_IMPACT=MODIFIER;SOR=0.892;ANN=T|splice_donor_variant&intron_variant|HIGH|Seita.7G014600|Seita.7G014600.v2.2|transcript|Seita.7G014600.1.v2.2|Coding|1/6|c.55+1G>A||||||WARNING_TRANSCRIPT_NO_STOP_CODON;LOF=(Seita.7G014600|Seita.7G014600.v2.2|1|1.00)	GT:AD:DP:GQ:PL	1/1:0,53:53:99:1948,159,0	Seita.7G014600
scaffold_7	2721434	.	C	A	1413.77	PASS	AC=2;AF=1.00;AN=2;DP=40;FS=0.000;MLEAC=2;MLEAF=1.00;MQ=60.00;QD=30.50;SNPEFF_AMINO_ACID_CHANGE=E168*;SNPEFF_CODON_CHANGE=Gag/Tag;SNPEFF_EFFECT=STOP_GAINED;SNPEFF_EXON_ID=1;SNPEFF_FUNCTIONAL_CLASS=NONSENSE;SNPEFF_GENE_NAME=Seita.7G014900.1.CDS.2;SNPEFF_IMPACT=HIGH;SNPEFF_TRANSCRIPT_ID=Transcript_Seita.7G014900.1.CDS.2;SOR=0.693;ANN=A|stop_gained|HIGH|Seita.7G014900|Seita.7G014900.v2.2|transcript|S…	GT:AD:DP:GQ:PL	1/1:0,39:39:99:1412,117,0	Seita.7G014900
scaffold_7	2875845	.	C	T	1496.77	PASS	AC=2;AF=1.00;AN=2;DP=40;FS=0.000;MLEAC=2;MLEAF=1.00;MQ=60.00;QD=28.28;SNPEFF_CODON_CHANGE=819;SNPEFF_EFFECT=UPSTREAM;SNPEFF_FUNCTIONAL_CLASS=NONE;SNPEFF_GENE_NAME=Seita.7G015700.2.CDS.1;SNPEFF_IMPACT=MODIFIER;SNPEFF_TRANSCRIPT_ID=Transcript_Seita.7G015700.2.CDS.1;SOR=1.151;ANN=T|stop_gained|HIGH|Seita.7G015700|Seita.7G015700.v2.2|transcript|Seita.7G015700.1.v2.2|Coding|1/13|c.13C>T|p.Gln5*|13/208…	GT:AD:DP:GQ:PL	1/1:0,40:40:99:1525,120,0	Seita.7G015700
scaffold_7	2875983	.	C	T	1831.77	PASS	AC=2;AF=1.00;AN=2;DP=42;FS=0.000;MLEAC=2;MLEAF=1.00;MQ=60.00;QD=32.30;SNPEFF_CODON_CHANGE=681;SNPEFF_EFFECT=UPSTREAM;SNPEFF_FUNCTIONAL_CLASS=NONE;SNPEFF_GENE_NAME=Seita.7G015700.2.CDS.1;SNPEFF_IMPACT=MODIFIER;SNPEFF_TRANSCRIPT_ID=Transcript_Seita.7G015700.2.CDS.1;SOR=1.005;ANN=T|stop_gained|HIGH|Seita.7G015700|Seita.7G015700.v2.2|transcript|Seita.7G015700.1.v2.2|Coding|1/13|c.151C>T|p.Arg51*|151/…	GT:AD:DP:GQ:PL	1/1:0,42:42:99:1860,126,0	Seita.7G015700
scaffold_7	2876456	.	G	A	2567.77	PASS	AC=2;AF=1.00;AN=2;DP=66;FS=0.000;MLEAC=2;MLEAF=1.00;MQ=60.00;QD=33.71;SNPEFF_CODON_CHANGE=208;SNPEFF_EFFECT=UPSTREAM;SNPEFF_FUNCTIONAL_CLASS=NONE;SNPEFF_GENE_NAME=Seita.7G015700.2.CDS.1;SNPEFF_IMPACT=MODIFIER;SNPEFF_TRANSCRIPT_ID=Transcript_Seita.7G015700.2.CDS.1;SOR=1.681;ANN=A|splice_acceptor_variant&intron_variant|HIGH|Seita.7G015700|Seita.7G015700.v2.2|transcript|Seita.7G015700.2.v2.2|Coding|…	GT:AD:DP:GQ:PL	1/1:0,66:66:99:2596,198,0	Seita.7G015700
scaffold_7	2876981	.	C	A	2216.77	PASS	AC=2;AF=1.00;AN=2;DP=49;FS=0.000;MLEAC=2;MLEAF=1.00;MQ=60.00;QD=30.99;SNPEFF_AMINO_ACID_CHANGE=C106*;SNPEFF_CODON_CHANGE=tgC/tgA;SNPEFF_EFFECT=STOP_GAINED;SNPEFF_EXON_ID=1;SNPEFF_FUNCTIONAL_CLASS=NONSENSE;SNPEFF_GENE_NAME=Seita.7G015700.2.CDS.1;SNPEFF_IMPACT=HIGH;SNPEFF_TRANSCRIPT_ID=Transcript_Seita.7G015700.2.CDS.1;SOR=0.909;ANN=A|stop_gained|HIGH|Seita.7G015700|Seita.7G015700.v2.2|transcript|S…	GT:AD:DP:GQ:PL	1/1:0,49:49:99:2245,151,0	Seita.7G015700
scaffold_7	2878528	.	G	T	2141.77	PASS	AC=2;AF=1.00;AN=2;DP=54;FS=0.000;MLEAC=2;MLEAF=1.00;MQ=60.00;QD=27.60;SNPEFF_CODON_CHANGE=1484;SNPEFF_EFFECT=DOWNSTREAM;SNPEFF_FUNCTIONAL_CLASS=NONE;SNPEFF_GENE_NAME=Seita.7G015700.2.CDS.1;SNPEFF_IMPACT=MODIFIER;SNPEFF_TRANSCRIPT_ID=Transcript_Seita.7G015700.2.CDS.1;SOR=0.846;ANN=T|stop_gained|HIGH|Seita.7G015700|Seita.7G015700.v2.2|transcript|Seita.7G015700.1.v2.2|Coding|7/13|c.1387G>T|p.Gly463*…	GT:AD:DP:GQ:PL	1/1:0,54:54:99:2170,162,0	Seita.7G015700
scaffold_7	2879609	.	C	T	1472.77	PASS	AC=2;AF=1.00;AN=2;DP=36;FS=0.000;MLEAC=2;MLEAF=1.00;MQ=60.00;QD=25.24;SNPEFF_CODON_CHANGE=2565;SNPEFF_EFFECT=DOWNSTREAM;SNPEFF_FUNCTIONAL_CLASS=NONE;SNPEFF_GENE_NAME=Seita.7G015700.2.CDS.1;SNPEFF_IMPACT=MODIFIER;SNPEFF_TRANSCRIPT_ID=Transcript_Seita.7G015700.2.CDS.1;SOR=0.804;ANN=T|stop_gained|HIGH|Seita.7G015700|Seita.7G015700.v2.2|transcript|Seita.7G015700.1.v2.2|Coding|9/13|c.1579C>T|p.Gln527*…	GT:AD:DP:GQ:PL	1/1:0,36:36:99:1501,108,0	Seita.7G015700
scaffold_7	3158327	.	A	C	2644.77	PASS	AC=2;AF=1.00;AN=2;DP=61;FS=0.000;MLEAC=2;MLEAF=1.00;MQ=60.00;QD=27.54;SNPEFF_AMINO_ACID_CHANGE=*50E;SNPEFF_CODON_CHANGE=Tag/Gag;SNPEFF_EFFECT=STOP_LOST;SNPEFF_EXON_ID=1;SNPEFF_FUNCTIONAL_CLASS=MISSENSE;SNPEFF_GENE_NAME=Seita.7G017300.1.CDS.5;SNPEFF_IMPACT=HIGH;SNPEFF_TRANSCRIPT_ID=Transcript_Seita.7G017300.1.CDS.5;SOR=1.392;ANN=C|stop_lost&splice_region_variant|HIGH|Seita.7G017300|Seita.7G017300.…	GT:AD:DP:GQ:PL	1/1:0,61:61:99:2647,184,0	Seita.7G017300
scaffold_7	3158659	.	C	T	830.77	PASS	AC=2;AF=1.00;AN=2;DP=23;FS=0.000;MLEAC=2;MLEAF=1.00;MQ=60.00;QD=30.24;SNPEFF_EFFECT=INTERGENIC;SNPEFF_FUNCTIONAL_CLASS=NONE;SNPEFF_IMPACT=MODIFIER;SOR=1.179;ANN=T|splice_acceptor_variant&intron_variant|HIGH|Seita.7G017300|Seita.7G017300.v2.2|transcript|Seita.7G017300.1.v2.2|Coding|3/4|c.831-1G>A||||||,T|intron_variant|MODIFIER|Seita.7G017200|Seita.7G017200.v2.2|transcript|Seita.7G017200.1.v2.2|Co…	GT:AD:DP:GQ:PL	1/1:0,23:23:69:859,69,0	Seita.7G017300
scaffold_7	3658765	.	C	G	1006.77	PASS	AC=2;AF=1.00;AN=2;DP=22;FS=0.000;MLEAC=2;MLEAF=1.00;MQ=60.00;QD=29.95;SNPEFF_CODON_CHANGE=153;SNPEFF_EFFECT=DOWNSTREAM;SNPEFF_FUNCTIONAL_CLASS=NONE;SNPEFF_GENE_NAME=Seita.7G019000.1.CDS.1;SNPEFF_IMPACT=MODIFIER;SNPEFF_TRANSCRIPT_ID=Transcript_Seita.7G019000.1.CDS.1;SOR=1.329;ANN=G|splice_donor_variant&intron_variant|HIGH|Seita.7G019000|Seita.7G019000.v2.2|transcript|Seita.7G019000.1.v2.2|Coding|2…	GT:AD:DP:GQ:PL	1/1:0,22:22:69:1035,69,0	Seita.7G019000
scaffold_7	16976181	.	T	A	2309.77	PASS	AC=2;AF=1.00;AN=2;DP=54;FS=0.000;MLEAC=2;MLEAF=1.00;MQ=60.20;QD=29.62;SNPEFF_AMINO_ACID_CHANGE=Y1278*;SNPEFF_CODON_CHANGE=taT/taA;SNPEFF_EFFECT=STOP_GAINED;SNPEFF_EXON_ID=1;SNPEFF_FUNCTIONAL_CLASS=NONSENSE;SNPEFF_GENE_NAME=Seita.7G066800.1.CDS.1;SNPEFF_IMPACT=HIGH;SNPEFF_TRANSCRIPT_ID=Transcript_Seita.7G066800.1.CDS.1;SOR=1.022;ANN=A|stop_gained|HIGH|Seita.7G066800|Seita.7G066800.v2.2|transcript|…	GT:AD:DP:GQ:PL	1/1:0,54:54:99:2338,162,0	Seita.7G066800
scaffold_7	16991863	.	T	G	2116.77	PASS	AC=2;AF=1.00;AN=2;DP=49;FS=0.000;MLEAC=2;MLEAF=1.00;MQ=56.45;QD=31.67;SNPEFF_CODON_CHANGE=39;SNPEFF_EFFECT=DOWNSTREAM;SNPEFF_FUNCTIONAL_CLASS=NONE;SNPEFF_GENE_NAME=Seita.7G066900.1.CDS.1;SNPEFF_IMPACT=MODIFIER;SNPEFF_TRANSCRIPT_ID=Transcript_Seita.7G066900.1.CDS.1;SOR=0.733;ANN=G|splice_acceptor_variant&intron_variant|HIGH|Seita.7G066900|Seita.7G066900.v2.2|transcript|Seita.7G066900.1.v2.2|Coding…	GT:AD:DP:GQ:PL	1/1:0,48:48:99:2100,144,0	Seita.7G066900
scaffold_7	17123631	.	C	T	2498.77	PASS	AC=2;AF=1.00;AN=2;DP=56;FS=0.000;MLEAC=2;MLEAF=1.00;MQ=60.00;QD=31.05;SNPEFF_CODON_CHANGE=808;SNPEFF_EFFECT=UPSTREAM;SNPEFF_FUNCTIONAL_CLASS=NONE;SNPEFF_GENE_NAME=Seita.7G068000.1.CDS.10;SNPEFF_IMPACT=MODIFIER;SNPEFF_TRANSCRIPT_ID=Transcript_Seita.7G068000.1.CDS.10;SOR=1.199;ANN=T|splice_donor_variant&intron_variant|HIGH|Seita.7G068000|Seita.7G068000.v2.2|transcript|Seita.7G068000.1.v2.2|Coding|8…	GT:AD:DP:GQ:PL	1/1:0,56:56:99:2527,172,0	Seita.7G068000
scaffold_7	17123698	.	C	G	2537.77	PASS	AC=2;AF=1.00;AN=2;DP=63;FS=0.000;MLEAC=2;MLEAF=1.00;MQ=60.00;QD=31.49;SNPEFF_CODON_CHANGE=875;SNPEFF_EFFECT=UPSTREAM;SNPEFF_FUNCTIONAL_CLASS=NONE;SNPEFF_GENE_NAME=Seita.7G068000.1.CDS.10;SNPEFF_IMPACT=MODIFIER;SNPEFF_TRANSCRIPT_ID=Transcript_Seita.7G068000.1.CDS.10;SOR=1.179;ANN=G|splice_acceptor_variant&intron_variant|HIGH|Seita.7G068000|Seita.7G068000.v2.2|transcript|Seita.7G068000.1.v2.2|Codin…	GT:AD:DP:GQ:PL	1/1:0,63:63:99:2566,189,0	Seita.7G068000
scaffold_7	17125134	.	G	A	2418.77	PASS	AC=2;AF=1.00;AN=2;DP=65;FS=0.000;MLEAC=2;MLEAF=1.00;MQ=60.00;QD=33.20;SNPEFF_CODON_CHANGE=2311;SNPEFF_EFFECT=UPSTREAM;SNPEFF_FUNCTIONAL_CLASS=NONE;SNPEFF_GENE_NAME=Seita.7G068000.1.CDS.10;SNPEFF_IMPACT=MODIFIER;SNPEFF_TRANSCRIPT_ID=Transcript_Seita.7G068000.1.CDS.10;SOR=0.854;ANN=A|stop_gained|HIGH|Seita.7G068000|Seita.7G068000.v2.2|transcript|Seita.7G068000.1.v2.2|Coding|2/11|c.334C>T|p.Gln112*|…	GT:AD:DP:GQ:PL	1/1:0,65:65:99:2447,195,0	Seita.7G068000
scaffold_7	17134483	.	C	T	1513.77	PASS	AC=2;AF=1.00;AN=2;DP=41;FS=0.000;MLEAC=2;MLEAF=1.00;MQ=60.00;QD=28.93;SNPEFF_AMINO_ACID_CHANGE=W90*;SNPEFF_CODON_CHANGE=tGg/tAg;SNPEFF_EFFECT=STOP_GAINED;SNPEFF_EXON_ID=1;SNPEFF_FUNCTIONAL_CLASS=NONSENSE;SNPEFF_GENE_NAME=Seita.7G068100.1.CDS.1;SNPEFF_IMPACT=HIGH;SNPEFF_TRANSCRIPT_ID=Transcript_Seita.7G068100.1.CDS.1;SOR=1.022;ANN=T|stop_gained|HIGH|Seita.7G068100|Seita.7G068100.v2.2|transcript|Se…	GT:AD:DP:GQ:PL	1/1:0,39:39:99:1532,117,0	Seita.7G068100
scaffold_7	17400449	.	T	G	1137.77	PASS	AC=2;AF=1.00;AN=2;DP=29;FS=0.000;MLEAC=2;MLEAF=1.00;MQ=61.11;QD=29.94;SNPEFF_AMINO_ACID_CHANGE=L1V;SNPEFF_CODON_CHANGE=Ttg/Gtg;SNPEFF_EFFECT=START_LOST;SNPEFF_EXON_ID=1;SNPEFF_FUNCTIONAL_CLASS=MISSENSE;SNPEFF_GENE_NAME=Seita.7G070000.1.CDS.2;SNPEFF_IMPACT=HIGH;SNPEFF_TRANSCRIPT_ID=Transcript_Seita.7G070000.1.CDS.2;SOR=0.760;ANN=G|missense_variant&splice_region_variant|MODERATE|Seita.7G070000|Seit…	GT:AD:DP:GQ:PL	1/1:0,29:29:87:1166,87,0	Seita.7G070000
scaffold_7	17588774	.	C	T	1733.77	PASS	AC=2;AF=1.00;AN=2;BaseQRankSum=-0.995;ClippingRankSum=1.216;DP=47;FS=0.000;MLEAC=2;MLEAF=1.00;MQ=60.00;MQRankSum=-1.659;QD=24.62;ReadPosRankSum=-1.438;SNPEFF_AMINO_ACID_CHANGE=Q34*;SNPEFF_CODON_CHANGE=Cag/Tag;SNPEFF_EFFECT=STOP_GAINED;SNPEFF_EXON_ID=1;SNPEFF_FUNCTIONAL_CLASS=NONSENSE;SNPEFF_GENE_NAME=Seita.7G072100.1.CDS.1;SNPEFF_IMPACT=HIGH;SNPEFF_TRANSCRIPT_ID=Transcript_Seita.7G072100.1.CDS.1;…	GT:AD:DP:GQ:PL	1/1:1,46:47:96:1762,96,0	Seita.7G072100
scaffold_7	19098751	.	C	G	2092.77	PASS	AC=2;AF=1.00;AN=2;DP=52;FS=0.000;MLEAC=2;MLEAF=1.00;MQ=58.97;QD=28.02;SNPEFF_AMINO_ACID_CHANGE=L1;SNPEFF_CODON_CHANGE=ctG/ctC;SNPEFF_EFFECT=START_LOST;SNPEFF_EXON_ID=1;SNPEFF_FUNCTIONAL_CLASS=SILENT;SNPEFF_GENE_NAME=Seita.7G086100.1.CDS.4;SNPEFF_IMPACT=HIGH;SNPEFF_TRANSCRIPT_ID=Transcript_Seita.7G086100.1.CDS.4;SOR=1.036;ANN=G|synonymous_variant|LOW|Seita.7G086100|Seita.7G086100.v2.2|transcript|S…	GT:AD:DP:GQ:PL	1/1:0,52:52:99:2121,156,0	Seita.7G086100
scaffold_7	19099331	.	G	T	2336.77	PASS	AC=2;AF=1.00;AN=2;DP=53;FS=0.000;MLEAC=2;MLEAF=1.00;MQ=58.64;QD=32.14;SNPEFF_AMINO_ACID_CHANGE=Y14*;SNPEFF_CODON_CHANGE=taC/taA;SNPEFF_EFFECT=STOP_GAINED;SNPEFF_EXON_ID=1;SNPEFF_FUNCTIONAL_CLASS=NONSENSE;SNPEFF_GENE_NAME=Seita.7G086100.1.CDS.3;SNPEFF_IMPACT=HIGH;SNPEFF_TRANSCRIPT_ID=Transcript_Seita.7G086100.1.CDS.3;SOR=1.654;ANN=T|stop_gained|HIGH|Seita.7G086100|Seita.7G086100.v2.2|transcript|Se…	GT:AD:DP:GQ:PL	1/1:0,53:53:99:2365,160,0	Seita.7G086100
scaffold_7	19242359	.	A	G	243.8	PASS	AC=2;AF=1.00;AN=2;DP=7;FS=0.000;MLEAC=2;MLEAF=1.00;MQ=61.53;QD=34.83;SNPEFF_AMINO_ACID_CHANGE=M1T;SNPEFF_CODON_CHANGE=aTg/aCg;SNPEFF_EFFECT=START_LOST;SNPEFF_EXON_ID=1;SNPEFF_FUNCTIONAL_CLASS=MISSENSE;SNPEFF_GENE_NAME=Seita.7G087600.1.CDS.1;SNPEFF_IMPACT=HIGH;SNPEFF_TRANSCRIPT_ID=Transcript_Seita.7G087600.1.CDS.1;SOR=2.584;ANN=G|start_lost|HIGH|Seita.7G087600|Seita.7G087600.v2.2|transcript|Seita.…	GT:AD:DP:GQ:PL	1/1:0,7:7:21:272,21,0	Seita.7G087600
scaffold_7	19282075	.	G	A	1840.77	PASS	AC=2;AF=1.00;AN=2;DP=47;FS=0.000;MLEAC=2;MLEAF=1.00;MQ=60.00;QD=32.20;SNPEFF_CODON_CHANGE=3469;SNPEFF_EFFECT=UPSTREAM;SNPEFF_FUNCTIONAL_CLASS=NONE;SNPEFF_GENE_NAME=Seita.7G088200.1.CDS.1;SNPEFF_IMPACT=MODIFIER;SNPEFF_TRANSCRIPT_ID=Transcript_Seita.7G088200.1.CDS.1;SOR=0.823;ANN=A|splice_acceptor_variant&intron_variant|HIGH|Seita.7G088300|Seita.7G088300.v2.2|transcript|Seita.7G088300.1.v2.2|Coding…	GT:AD:DP:GQ:PL	1/1:0,47:47:99:1869,141,0	Seita.7G088300
scaffold_7	19295807	.	A	C	2497.77	PASS	AC=2;AF=1.00;AN=2;DP=65;FS=0.000;MLEAC=2;MLEAF=1.00;MQ=42.91;QD=35.64;SNPEFF_CODON_CHANGE=102;SNPEFF_EFFECT=DOWNSTREAM;SNPEFF_FUNCTIONAL_CLASS=NONE;SNPEFF_GENE_NAME=Seita.7G088500.1.CDS.1;SNPEFF_IMPACT=MODIFIER;SNPEFF_TRANSCRIPT_ID=Transcript_Seita.7G088500.1.CDS.1;SOR=0.723;ANN=C|stop_gained|HIGH|Seita.7G088500|Seita.7G088500.v2.2|transcript|Seita.7G088500.1.v2.2|Coding|3/3|c.120T>G|p.Tyr40*|605…	GT:AD:DP:GQ:PL	1/1:0,65:65:99:2526,195,0	Seita.7G088500
scaffold_7	19455854	.	G	A	2601.77	PASS	AC=2;AF=1.00;AN=2;DP=73;FS=0.000;MLEAC=2;MLEAF=1.00;MQ=59.92;QD=23.67;SNPEFF_CODON_CHANGE=152;SNPEFF_EFFECT=DOWNSTREAM;SNPEFF_FUNCTIONAL_CLASS=NONE;SNPEFF_GENE_NAME=Seita.7G090900.2.CDS.1;SNPEFF_IMPACT=MODIFIER;SNPEFF_TRANSCRIPT_ID=Transcript_Seita.7G090900.2.CDS.1;SOR=0.836;ANN=A|splice_donor_variant&intron_variant|HIGH|Seita.7G090900|Seita.7G090900.v2.2|transcript|Seita.7G090900.4.v2.2|Coding|3…	GT:AD:DP:GQ:PL	1/1:0,73:73:99:2630,218,0	Seita.7G090900
scaffold_7	19468972	.	C	T	2066.77	PASS	AC=2;AF=1.00;AN=2;DP=47;FS=0.000;MLEAC=2;MLEAF=1.00;MQ=60.00;QD=33.41;SNPEFF_AMINO_ACID_CHANGE=M1I;SNPEFF_CODON_CHANGE=atG/atA;SNPEFF_EFFECT=START_LOST;SNPEFF_EXON_ID=1;SNPEFF_FUNCTIONAL_CLASS=MISSENSE;SNPEFF_GENE_NAME=Seita.7G091100.1.CDS.1;SNPEFF_IMPACT=HIGH;SNPEFF_TRANSCRIPT_ID=Transcript_Seita.7G091100.1.CDS.1;SOR=2.352;ANN=T|start_lost|HIGH|Seita.7G091100|Seita.7G091100.v2.2|transcript|Seita…	GT:AD:DP:GQ:PL	1/1:0,47:47:99:2074,141,0	Seita.7G091100
scaffold_7	19638001	.	G	C	912.77	PASS	AC=2;AF=1.00;AN=2;DP=25;FS=0.000;MLEAC=2;MLEAF=1.00;MQ=60.00;QD=20.79;SNPEFF_AMINO_ACID_CHANGE=M1I;SNPEFF_CODON_CHANGE=atG/atC;SNPEFF_EFFECT=START_LOST;SNPEFF_EXON_ID=1;SNPEFF_FUNCTIONAL_CLASS=MISSENSE;SNPEFF_GENE_NAME=Seita.7G093500.1.CDS.1;SNPEFF_IMPACT=HIGH;SNPEFF_TRANSCRIPT_ID=Transcript_Seita.7G093500.1.CDS.1;SOR=0.941;ANN=C|start_lost|HIGH|Seita.7G093500|Seita.7G093500.v2.2|transcript|Seita…	GT:AD:DP:GQ:PL	1/1:0,25:25:75:941,75,0	Seita.7G093500
scaffold_7	19948392	.	T	C	2485.77	PASS	AC=2;AF=1.00;AN=2;DP=64;FS=0.000;MLEAC=2;MLEAF=1.00;MQ=60.00;QD=28.05;SNPEFF_CODON_CHANGE=612;SNPEFF_EFFECT=DOWNSTREAM;SNPEFF_FUNCTIONAL_CLASS=NONE;SNPEFF_GENE_NAME=Seita.7G096300.1.CDS.1;SNPEFF_IMPACT=MODIFIER;SNPEFF_TRANSCRIPT_ID=Transcript_Seita.7G096300.1.CDS.1;SOR=0.693;ANN=C|stop_lost|HIGH|Seita.7G096300|Seita.7G096300.v2.2|transcript|Seita.7G096300.1.v2.2|Coding|9/21|c.238T>C|p.Ter80Glnext…	GT:AD:DP:GQ:PL	1/1:0,64:64:99:2514,192,0	Seita.7G096300
scaffold_7	19989872	.	A	T	2461.77	PASS	AC=2;AF=1.00;AN=2;DP=62;FS=0.000;MLEAC=2;MLEAF=1.00;MQ=60.00;QD=27.59;SNPEFF_CODON_CHANGE=2;SNPEFF_EFFECT=DOWNSTREAM;SNPEFF_FUNCTIONAL_CLASS=NONE;SNPEFF_GENE_NAME=Seita.7G097000.1.CDS.1;SNPEFF_IMPACT=MODIFIER;SNPEFF_TRANSCRIPT_ID=Transcript_Seita.7G097000.1.CDS.1;SOR=0.899;ANN=T|splice_donor_variant&intron_variant|HIGH|Seita.7G097000|Seita.7G097000.v2.2|transcript|Seita.7G097000.1.v2.2|Coding|1/1…	GT:AD:DP:GQ:PL	1/1:0,62:62:99:2490,187,0	Seita.7G097000
scaffold_7	20133001	.	G	T	1743.77	PASS	AC=2;AF=1.00;AN=2;DP=45;FS=0.000;MLEAC=2;MLEAF=1.00;MQ=60.00;QD=29.77;SNPEFF_CODON_CHANGE=2026;SNPEFF_EFFECT=DOWNSTREAM;SNPEFF_FUNCTIONAL_CLASS=NONE;SNPEFF_GENE_NAME=Seita.7G098300.1.CDS.3;SNPEFF_IMPACT=MODIFIER;SNPEFF_TRANSCRIPT_ID=Transcript_Seita.7G098300.1.CDS.3;SOR=1.154;ANN=T|splice_donor_variant&intron_variant|HIGH|Seita.7G098300|Seita.7G098300.v2.2|transcript|Seita.7G098300.1.v2.2|Coding|…	GT:AD:DP:GQ:PL	1/1:0,45:45:99:1772,135,0	Seita.7G098300
scaffold_7	20763963	.	G	T	2994.77	PASS	AC=2;AF=1.00;AN=2;DP=79;FS=0.000;MLEAC=2;MLEAF=1.00;MQ=60.00;QD=28.73;SNPEFF_CODON_CHANGE=441;SNPEFF_EFFECT=UPSTREAM;SNPEFF_FUNCTIONAL_CLASS=NONE;SNPEFF_GENE_NAME=Seita.7G106400.1.CDS.4;SNPEFF_IMPACT=MODIFIER;SNPEFF_TRANSCRIPT_ID=Transcript_Seita.7G106400.1.CDS.4;SOR=0.718;ANN=T|splice_donor_variant&intron_variant|HIGH|Seita.7G106400|Seita.7G106400.v2.2|transcript|Seita.7G106400.1.v2.2|Coding|2/3…	GT:AD:DP:GQ:PL	1/1:0,79:79:99:3023,238,0	Seita.7G106400
scaffold_7	20778987	.	C	A	1500.77	PASS	AC=2;AF=1.00;AN=2;DP=38;FS=0.000;MLEAC=2;MLEAF=1.00;MQ=60.00;QD=30.90;SNPEFF_CODON_CHANGE=1250;SNPEFF_EFFECT=DOWNSTREAM;SNPEFF_FUNCTIONAL_CLASS=NONE;SNPEFF_GENE_NAME=Seita.7G106800.1.CDS.1;SNPEFF_IMPACT=MODIFIER;SNPEFF_TRANSCRIPT_ID=Transcript_Seita.7G106800.1.CDS.1;SOR=0.914;ANN=A|stop_gained|HIGH|Seita.7G106800|Seita.7G106800.v2.2|transcript|Seita.7G106800.1.v2.2|Coding|3/6|c.616G>T|p.Glu206*|6…	GT:AD:DP:GQ:PL	1/1:0,38:38:99:1529,114,0	Seita.7G106800
scaffold_7	20812936	.	A	G	1661.77	PASS	AC=2;AF=1.00;AN=2;DP=46;FS=0.000;MLEAC=2;MLEAF=1.00;MQ=60.24;QD=31.38;SNPEFF_AMINO_ACID_CHANGE=M1T;SNPEFF_CODON_CHANGE=aTg/aCg;SNPEFF_EFFECT=START_LOST;SNPEFF_EXON_ID=1;SNPEFF_FUNCTIONAL_CLASS=MISSENSE;SNPEFF_GENE_NAME=Seita.7G107500.1.CDS.1;SNPEFF_IMPACT=HIGH;SNPEFF_TRANSCRIPT_ID=Transcript_Seita.7G107500.1.CDS.1;SOR=0.829;ANN=G|start_lost|HIGH|Seita.7G107500|Seita.7G107500.v2.2|transcript|Seita…	GT:AD:DP:GQ:PL	1/1:0,45:45:99:1690,135,0	Seita.7G107500
scaffold_7	20819774	.	G	A	2796.77	PASS	AC=2;AF=1.00;AN=2;DP=73;FS=0.000;MLEAC=2;MLEAF=1.00;MQ=60.00;QD=32.40;SNPEFF_CODON_CHANGE=273;SNPEFF_EFFECT=DOWNSTREAM;SNPEFF_FUNCTIONAL_CLASS=NONE;SNPEFF_GENE_NAME=Seita.7G107600.1.CDS.1;SNPEFF_IMPACT=MODIFIER;SNPEFF_TRANSCRIPT_ID=Transcript_Seita.7G107600.1.CDS.1;SOR=0.898;ANN=A|splice_donor_variant&intron_variant|HIGH|Seita.7G107600|Seita.7G107600.v2.2|transcript|Seita.7G107600.1.v2.2|Coding|2…	GT:AD:DP:GQ:PL	1/1:0,73:73:99:2825,220,0	Seita.7G107600
scaffold_7	21660059	.	T	C	2015.77	PASS	AC=2;AF=1.00;AN=2;DP=54;FS=0.000;MLEAC=2;MLEAF=1.00;MQ=60.00;QD=33.64;SNPEFF_AMINO_ACID_CHANGE=*147W;SNPEFF_CODON_CHANGE=tAg/tGg;SNPEFF_EFFECT=STOP_LOST;SNPEFF_EXON_ID=1;SNPEFF_FUNCTIONAL_CLASS=MISSENSE;SNPEFF_GENE_NAME=Seita.7G119900.1.CDS.1;SNPEFF_IMPACT=HIGH;SNPEFF_TRANSCRIPT_ID=Transcript_Seita.7G119900.1.CDS.1;SOR=0.846;ANN=C|stop_lost&splice_region_variant|HIGH|Seita.7G119900|Seita.7G119900…	GT:AD:DP:GQ:PL	1/1:0,54:54:99:2044,162,0	Seita.7G119900
scaffold_7	21660342	.	G	A	2245.77	PASS	AC=2;AF=1.00;AN=2;DP=57;FS=0.000;MLEAC=2;MLEAF=1.00;MQ=60.00;QD=35.16;SNPEFF_AMINO_ACID_CHANGE=Q53*;SNPEFF_CODON_CHANGE=Caa/Taa;SNPEFF_EFFECT=STOP_GAINED;SNPEFF_EXON_ID=1;SNPEFF_FUNCTIONAL_CLASS=NONSENSE;SNPEFF_GENE_NAME=Seita.7G119900.1.CDS.1;SNPEFF_IMPACT=HIGH;SNPEFF_TRANSCRIPT_ID=Transcript_Seita.7G119900.1.CDS.1;SOR=1.692;ANN=A|stop_gained|HIGH|Seita.7G119900|Seita.7G119900.v2.2|transcript|Se…	GT:AD:DP:GQ:PL	1/1:0,57:57:99:2274,171,0	Seita.7G119900
scaffold_7	21714605	.	T	C	2228.77	PASS	AC=2;AF=1.00;AN=2;DP=54;FS=0.000;MLEAC=2;MLEAF=1.00;MQ=40.00;QD=25.81;SNPEFF_CODON_CHANGE=119;SNPEFF_EFFECT=DOWNSTREAM;SNPEFF_FUNCTIONAL_CLASS=NONE;SNPEFF_GENE_NAME=Seita.7G120700.1.CDS.1;SNPEFF_IMPACT=MODIFIER;SNPEFF_TRANSCRIPT_ID=Transcript_Seita.7G120700.1.CDS.1;SOR=0.693;ANN=C|splice_acceptor_variant&intron_variant|HIGH|Seita.7G120700|Seita.7G120700.v2.2|transcript|Seita.7G120700.1.v2.2|Codin…	GT:AD:DP:GQ:PL	1/1:0,53:53:99:2227,160,0	Seita.7G120700
scaffold_7	22898626	.	G	A	1432.77	PASS	AC=2;AF=1.00;AN=2;DP=40;FS=0.000;MLEAC=2;MLEAF=1.00;MQ=60.27;QD=28.29;SNPEFF_AMINO_ACID_CHANGE=M1I;SNPEFF_CODON_CHANGE=atG/atA;SNPEFF_EFFECT=START_LOST;SNPEFF_EXON_ID=1;SNPEFF_FUNCTIONAL_CLASS=MISSENSE;SNPEFF_GENE_NAME=Seita.7G137800.1.CDS.1;SNPEFF_IMPACT=HIGH;SNPEFF_TRANSCRIPT_ID=Transcript_Seita.7G137800.1.CDS.1;SOR=0.902;ANN=A|start_lost|HIGH|Seita.7G137800|Seita.7G137800.v2.2|transcript|Seita…	GT:AD:DP:GQ:PL	1/1:0,40:40:99:1461,120,0	Seita.7G137800
scaffold_7	22992988	.	C	G	2213.77	PASS	AC=2;AF=1.00;AN=2;DP=52;FS=0.000;MLEAC=2;MLEAF=1.00;MQ=60.00;QD=28.59;SNPEFF_CODON_CHANGE=383;SNPEFF_EFFECT=DOWNSTREAM;SNPEFF_FUNCTIONAL_CLASS=NONE;SNPEFF_GENE_NAME=Seita.7G139000.1.CDS.1;SNPEFF_IMPACT=MODIFIER;SNPEFF_TRANSCRIPT_ID=Transcript_Seita.7G139000.1.CDS.1;SOR=0.853;ANN=G|stop_lost&splice_region_variant|HIGH|Seita.7G139000|Seita.7G139000.v2.2|transcript|Seita.7G139000.1.v2.2|Coding|2/2|c…	GT:AD:DP:GQ:PL	1/1:0,52:52:99:2242,156,0	Seita.7G139000
scaffold_7	22993421	.	G	A	2803.77	PASS	AC=2;AF=1.00;AN=2;DP=75;FS=0.000;MLEAC=2;MLEAF=1.00;MQ=60.00;QD=29.59;SNPEFF_AMINO_ACID_CHANGE=Q15*;SNPEFF_CODON_CHANGE=Cag/Tag;SNPEFF_EFFECT=STOP_GAINED;SNPEFF_EXON_ID=1;SNPEFF_FUNCTIONAL_CLASS=NONSENSE;SNPEFF_GENE_NAME=Seita.7G139000.1.CDS.1;SNPEFF_IMPACT=HIGH;SNPEFF_TRANSCRIPT_ID=Transcript_Seita.7G139000.1.CDS.1;SOR=0.774;ANN=A|stop_gained|HIGH|Seita.7G139000|Seita.7G139000.v2.2|transcript|Se…	GT:AD:DP:GQ:PL	1/1:0,75:75:99:2832,226,0	Seita.7G139000
scaffold_7	23073728	.	A	C	256.8	PASS	AC=2;AF=1.00;AN=2;DP=7;FS=0.000;MLEAC=2;MLEAF=1.00;MQ=60.00;QD=37.16;SNPEFF_AMINO_ACID_CHANGE=*462E;SNPEFF_CODON_CHANGE=Tag/Gag;SNPEFF_EFFECT=STOP_LOST;SNPEFF_EXON_ID=1;SNPEFF_FUNCTIONAL_CLASS=MISSENSE;SNPEFF_GENE_NAME=Seita.7G140200.1.CDS.1;SNPEFF_IMPACT=HIGH;SNPEFF_TRANSCRIPT_ID=Transcript_Seita.7G140200.1.CDS.1;SOR=2.584;ANN=C|stop_lost&splice_region_variant|HIGH|Seita.7G140200|Seita.7G140200.…	GT:AD:DP:GQ:PL	1/1:0,7:7:21:285,21,0	Seita.7G140200
scaffold_7	23127132	.	T	A	910.77	PASS	AC=2;AF=1.00;AN=2;DP=25;FS=0.000;MLEAC=2;MLEAF=1.00;MQ=54.77;QD=30.45;SNPEFF_AMINO_ACID_CHANGE=M1K;SNPEFF_CODON_CHANGE=aTg/aAg;SNPEFF_EFFECT=START_LOST;SNPEFF_EXON_ID=1;SNPEFF_FUNCTIONAL_CLASS=MISSENSE;SNPEFF_GENE_NAME=Seita.7G141100.1.CDS.1;SNPEFF_IMPACT=HIGH;SNPEFF_TRANSCRIPT_ID=Transcript_Seita.7G141100.1.CDS.1;SOR=1.609;ANN=A|start_lost|HIGH|Seita.7G141100|Seita.7G141100.v2.2|transcript|Seita…	GT:AD:DP:GQ:PL	1/1:0,24:24:72:915,72,0	Seita.7G141100
scaffold_7	25845324	.	A	C	546.77	PASS	AC=2;AF=1.00;AN=2;DP=16;FS=0.000;MLEAC=2;MLEAF=1.00;MQ=60.00;QD=34.17;SNPEFF_EFFECT=INTERGENIC;SNPEFF_FUNCTIONAL_CLASS=NONE;SNPEFF_IMPACT=MODIFIER;SOR=1.244;ANN=C|splice_acceptor_variant&splice_region_variant&intron_variant|HIGH|Seita.7G179800|Seita.7G179800.v2.2|transcript|Seita.7G179800.1.v2.2|Coding|3/3|c.778-2A>C||||||,C|downstream_gene_variant|MODIFIER|Seita.7G179700|Seita.7G179700.v2.2|tran…	GT:AD:DP:GQ:PL	1/1:0,14:14:42:524,42,0	Seita.7G179800
scaffold_7	26711329	.	C	G	1572.77	PASS	AC=2;AF=1.00;AN=2;DP=43;FS=0.000;MLEAC=2;MLEAF=1.00;MQ=60.00;QD=33.60;SNPEFF_CODON_CHANGE=945;SNPEFF_EFFECT=DOWNSTREAM;SNPEFF_FUNCTIONAL_CLASS=NONE;SNPEFF_GENE_NAME=Seita.7G192700.1.CDS.1;SNPEFF_IMPACT=MODIFIER;SNPEFF_TRANSCRIPT_ID=Transcript_Seita.7G192700.1.CDS.1;SOR=1.179;ANN=G|stop_gained|HIGH|Seita.7G192700|Seita.7G192700.v2.2|transcript|Seita.7G192700.1.v2.2|Coding|3/4|c.675C>G|p.Tyr225*|67…	GT:AD:DP:GQ:PL	1/1:0,42:42:99:1565,126,0	Seita.7G192700
scaffold_7	26757545	.	C	G	1495.77	PASS	AC=2;AF=1.00;AN=2;DP=40;FS=0.000;MLEAC=2;MLEAF=1.00;MQ=55.58;QD=27.73;SNPEFF_CODON_CHANGE=1494;SNPEFF_EFFECT=DOWNSTREAM;SNPEFF_FUNCTIONAL_CLASS=NONE;SNPEFF_GENE_NAME=Seita.7G193400.1.CDS.1;SNPEFF_IMPACT=MODIFIER;SNPEFF_TRANSCRIPT_ID=Transcript_Seita.7G193400.1.CDS.1;SOR=1.022;ANN=G|stop_gained|HIGH|Seita.7G193400|Seita.7G193400.v2.2|transcript|Seita.7G193400.1.v2.2|Coding|4/8|c.779C>G|p.Ser260*|7…	GT:AD:DP:GQ:PL	1/1:0,39:39:99:1494,117,0	Seita.7G193400
scaffold_7	26759260	.	G	A	1329.77	PASS	AC=2;AF=1.00;AN=2;DP=34;FS=0.000;MLEAC=2;MLEAF=1.00;MQ=48.10;QD=27.75;SNPEFF_CODON_CHANGE=1104;SNPEFF_EFFECT=DOWNSTREAM;SNPEFF_FUNCTIONAL_CLASS=NONE;SNPEFF_GENE_NAME=Seita.7G193500.1.CDS.31;SNPEFF_IMPACT=MODIFIER;SNPEFF_TRANSCRIPT_ID=Transcript_Seita.7G193500.1.CDS.31;SOR=2.584;ANN=A|stop_gained|HIGH|Seita.7G193400|Seita.7G193400.v2.2|transcript|Seita.7G193400.1.v2.2|Coding|8/8|c.1313G>A|p.Trp438…	GT:AD:DP:GQ:PL	1/1:0,34:34:99:1358,102,0	Seita.7G193400
scaffold_7	26775092	.	A	T	1487.77	PASS	AC=2;AF=1.00;AN=2;DP=36;FS=0.000;MLEAC=2;MLEAF=1.00;MQ=60.00;QD=31.99;SNPEFF_AMINO_ACID_CHANGE=M1K;SNPEFF_CODON_CHANGE=aTg/aAg;SNPEFF_EFFECT=START_LOST;SNPEFF_EXON_ID=1;SNPEFF_FUNCTIONAL_CLASS=MISSENSE;SNPEFF_GENE_NAME=Seita.7G193500.1.CDS.6;SNPEFF_IMPACT=HIGH;SNPEFF_TRANSCRIPT_ID=Transcript_Seita.7G193500.1.CDS.6;SOR=2.179;ANN=T|missense_variant&splice_region_variant|MODERATE|Seita.7G193500|Seit…	GT:AD:DP:GQ:PL	1/1:0,36:36:99:1516,108,0	Seita.7G193500
scaffold_7	27285143	.	A	G	503.77	PASS	AC=2;AF=1.00;AN=2;DP=17;FS=0.000;MLEAC=2;MLEAF=1.00;MQ=58.28;QD=29.63;SNPEFF_AMINO_ACID_CHANGE=M1T;SNPEFF_CODON_CHANGE=aTg/aCg;SNPEFF_EFFECT=START_LOST;SNPEFF_EXON_ID=1;SNPEFF_FUNCTIONAL_CLASS=MISSENSE;SNPEFF_GENE_NAME=Seita.7G200600.1.CDS.1;SNPEFF_IMPACT=HIGH;SNPEFF_TRANSCRIPT_ID=Transcript_Seita.7G200600.1.CDS.1;SOR=2.303;ANN=G|start_lost|HIGH|Seita.7G200600|Seita.7G200600.v2.2|transcript|Seita…	GT:AD:DP:GQ:PL	1/1:0,13:13:39:507,39,0	Seita.7G200600
scaffold_7	30001338	.	C	T	1608.77	PASS	AC=2;AF=1.00;AN=2;DP=49;FS=0.000;MLEAC=2;MLEAF=1.00;MQ=60.00;QD=32.83;SNPEFF_AMINO_ACID_CHANGE=M1I;SNPEFF_CODON_CHANGE=atG/atA;SNPEFF_EFFECT=START_LOST;SNPEFF_EXON_ID=1;SNPEFF_FUNCTIONAL_CLASS=MISSENSE;SNPEFF_GENE_NAME=Seita.7G237700.1.CDS.1;SNPEFF_IMPACT=HIGH;SNPEFF_TRANSCRIPT_ID=Transcript_Seita.7G237700.1.CDS.1;SOR=0.883;ANN=T|start_lost|HIGH|Seita.7G237700|Seita.7G237700.v2.2|transcript|Seita…	GT:AD:DP:GQ:PL	1/1:0,44:44:99:1637,132,0	Seita.7G237700
scaffold_7	30349912	.	A	G	934.77	PASS	AC=2;AF=1.00;AN=2;DP=30;FS=0.000;MLEAC=2;MLEAF=1.00;MQ=60.00;QD=31.16;SNPEFF_CODON_CHANGE=4688;SNPEFF_EFFECT=UPSTREAM;SNPEFF_FUNCTIONAL_CLASS=NONE;SNPEFF_GENE_NAME=Seita.7G242800.1.CDS.1;SNPEFF_IMPACT=MODIFIER;SNPEFF_TRANSCRIPT_ID=Transcript_Seita.7G242800.1.CDS.1;SOR=0.906;ANN=G|splice_donor_variant&intron_variant|HIGH|Seita.7G242700|Seita.7G242700.v2.2|transcript|Seita.7G242700.1.v2.2|Coding|1/…	GT:AD:DP:GQ:PL	1/1:0,26:26:78:949,78,0	Seita.7G242700
scaffold_7	30565875	.	G	T	2584.77	PASS	AC=2;AF=1.00;AN=2;DP=68;FS=0.000;MLEAC=2;MLEAF=1.00;MQ=42.60;QD=32.83;SNPEFF_CODON_CHANGE=1912;SNPEFF_EFFECT=DOWNSTREAM;SNPEFF_FUNCTIONAL_CLASS=NONE;SNPEFF_GENE_NAME=Seita.7G246600.1.CDS.10;SNPEFF_IMPACT=MODIFIER;SNPEFF_TRANSCRIPT_ID=Transcript_Seita.7G246600.1.CDS.10;SOR=0.880;ANN=T|stop_gained|HIGH|Seita.7G246600|Seita.7G246600.v2.2|transcript|Seita.7G246600.1.v2.2|Coding|16/16|c.1807G>T|p.Gly6…	GT:AD:DP:GQ:PL	1/1:0,68:68:99:2613,204,0	Seita.7G246600
scaffold_7	30690087	.	A	G	1006.77	PASS	AC=2;AF=1.00;AN=2;DP=24;FS=0.000;MLEAC=2;MLEAF=1.00;MQ=60.00;QD=30.82;SNPEFF_AMINO_ACID_CHANGE=M1V;SNPEFF_CODON_CHANGE=Atg/Gtg;SNPEFF_EFFECT=START_LOST;SNPEFF_EXON_ID=1;SNPEFF_FUNCTIONAL_CLASS=MISSENSE;SNPEFF_GENE_NAME=Seita.7G249200.1.CDS.1;SNPEFF_IMPACT=HIGH;SNPEFF_TRANSCRIPT_ID=Transcript_Seita.7G249200.1.CDS.1;SOR=1.708;ANN=G|start_lost|HIGH|Seita.7G249200|Seita.7G249200.v2.2|transcript|Seita…	GT:AD:DP:GQ:PL	1/1:0,23:23:69:1035,69,0	Seita.7G249200
scaffold_7	30772451	.	G	T	2052.73	PASS	AC=2;AF=1.00;AN=2;DP=55;FS=0.000;MLEAC=2;MLEAF=1.00;MQ=60.00;QD=29.28;SNPEFF_CODON_CHANGE=138;SNPEFF_EFFECT=DOWNSTREAM;SNPEFF_FUNCTIONAL_CLASS=NONE;SNPEFF_GENE_NAME=Seita.7G250300.1.CDS.1;SNPEFF_IMPACT=MODIFIER;SNPEFF_TRANSCRIPT_ID=Transcript_Seita.7G250300.1.CDS.1;SOR=0.818;ANN=T|stop_gained|HIGH|Seita.7G250300|Seita.7G250300.v2.2|transcript|Seita.7G250300.1.v2.2|Coding|2/3|c.820G>T|p.Glu274*|82…	GT:AD:DP:GQ:PL	1/1:0,53:53:99:2090,159,0	Seita.7G250300
scaffold_7	30772599	.	A	C	2485.77	PASS	AC=2;AF=1.00;AN=2;DP=63;FS=0.000;MLEAC=2;MLEAF=1.00;MQ=60.00;QD=31.06;SNPEFF_CODON_CHANGE=286;SNPEFF_EFFECT=DOWNSTREAM;SNPEFF_FUNCTIONAL_CLASS=NONE;SNPEFF_GENE_NAME=Seita.7G250300.1.CDS.1;SNPEFF_IMPACT=MODIFIER;SNPEFF_TRANSCRIPT_ID=Transcript_Seita.7G250300.1.CDS.1;SOR=0.933;ANN=C|stop_lost&splice_region_variant|HIGH|Seita.7G250300|Seita.7G250300.v2.2|transcript|Seita.7G250300.1.v2.2|Coding|3/3|c…	GT:AD:DP:GQ:PL	1/1:0,63:63:99:2514,189,0	Seita.7G250300
scaffold_7	30777055	.	A	G	2173.77	PASS	AC=2;AF=1.00;AN=2;DP=56;FS=0.000;MLEAC=2;MLEAF=1.00;MQ=60.00;QD=29.61;SNPEFF_CODON_CHANGE=1006;SNPEFF_EFFECT=DOWNSTREAM;SNPEFF_FUNCTIONAL_CLASS=NONE;SNPEFF_GENE_NAME=Seita.7G250400.2.CDS.1;SNPEFF_IMPACT=MODIFIER;SNPEFF_TRANSCRIPT_ID=Transcript_Seita.7G250400.2.CDS.1;SOR=0.693;ANN=G|stop_lost|HIGH|Seita.7G250400|Seita.7G250400.v2.2|transcript|Seita.7G250400.1.v2.2|Coding|3/3|c.1941A>G|p.Ter647Trpe…	GT:AD:DP:GQ:PL	1/1:0,56:56:99:2202,168,0	Seita.7G250400
scaffold_7	30810390	.	A	G	1444.77	PASS	AC=2;AF=1.00;AN=2;DP=41;FS=0.000;MLEAC=2;MLEAF=1.00;MQ=60.00;QD=32.23;SNPEFF_AMINO_ACID_CHANGE=V173A;SNPEFF_CODON_CHANGE=gTt/gCt;SNPEFF_EFFECT=NON_SYNONYMOUS_CODING;SNPEFF_EXON_ID=1;SNPEFF_FUNCTIONAL_CLASS=MISSENSE;SNPEFF_GENE_NAME=Seita.7G250900.3.CDS.1;SNPEFF_IMPACT=MODERATE;SNPEFF_TRANSCRIPT_ID=Transcript_Seita.7G250900.3.CDS.1;SOR=0.741;ANN=G|splice_donor_variant&intron_variant|HIGH|Seita.7G2…	GT:AD:DP:GQ:PL	1/1:0,41:41:99:1473,123,0	Seita.7G250900
scaffold_7	30815010	.	C	G	1577.77	PASS	AC=2;AF=1.00;AN=2;DP=37;FS=0.000;MLEAC=2;MLEAF=1.00;MQ=60.00;QD=27.34;SNPEFF_CODON_CHANGE=4103;SNPEFF_EFFECT=UPSTREAM;SNPEFF_FUNCTIONAL_CLASS=NONE;SNPEFF_GENE_NAME=Seita.7G250900.3.CDS.1;SNPEFF_IMPACT=MODIFIER;SNPEFF_TRANSCRIPT_ID=Transcript_Seita.7G250900.3.CDS.1;SOR=1.609;ANN=G|stop_gained|HIGH|Seita.7G251000|Seita.7G251000.v2.2|transcript|Seita.7G251000.1.v2.2|Coding|1/2|c.251C>G|p.Ser84*|277/…	GT:AD:DP:GQ:PL	1/1:0,37:37:99:1606,111,0	Seita.7G251000
scaffold_7	30858081	.	G	A	1050.77	PASS	AC=2;AF=1.00;AN=2;DP=29;FS=0.000;MLEAC=2;MLEAF=1.00;MQ=60.00;QD=29.60;SNPEFF_AMINO_ACID_CHANGE=W70*;SNPEFF_CODON_CHANGE=tGg/tAg;SNPEFF_EFFECT=STOP_GAINED;SNPEFF_EXON_ID=1;SNPEFF_FUNCTIONAL_CLASS=NONSENSE;SNPEFF_GENE_NAME=Seita.7G251900.1.CDS.1;SNPEFF_IMPACT=HIGH;SNPEFF_TRANSCRIPT_ID=Transcript_Seita.7G251900.1.CDS.1;SOR=0.906;ANN=A|stop_gained|HIGH|Seita.7G251900|Seita.7G251900.v2.2|transcript|Se…	GT:AD:DP:GQ:PL	1/1:0,28:28:84:1086,84,0	Seita.7G251900
scaffold_7	31713207	.	T	C	2761.77	PASS	AC=2;AF=1.00;AN=2;DP=74;FS=0.000;MLEAC=2;MLEAF=1.00;MQ=60.15;QD=26.59;SNPEFF_CODON_CHANGE=2196;SNPEFF_EFFECT=UPSTREAM;SNPEFF_FUNCTIONAL_CLASS=NONE;SNPEFF_GENE_NAME=Seita.7G264900.1.CDS.1;SNPEFF_IMPACT=MODIFIER;SNPEFF_TRANSCRIPT_ID=Transcript_Seita.7G264900.1.CDS.1;SOR=0.927;ANN=C|splice_acceptor_variant&intron_variant|HIGH|Seita.7G264900|Seita.7G264900.v2.2|transcript|Seita.7G264900.1.v2.2|Coding…	GT:AD:DP:GQ:PL	1/1:0,74:74:99:2790,223,0	Seita.7G264900
scaffold_7	35030411	.	C	A	920.77	PASS	AC=2;AF=1.00;AN=2;DP=24;FS=0.000;MLEAC=2;MLEAF=1.00;MQ=60.00;QD=26.42;SNPEFF_AMINO_ACID_CHANGE=C230*;SNPEFF_CODON_CHANGE=tgC/tgA;SNPEFF_EFFECT=STOP_GAINED;SNPEFF_EXON_ID=1;SNPEFF_FUNCTIONAL_CLASS=NONSENSE;SNPEFF_GENE_NAME=Seita.7G317600.1.CDS.1;SNPEFF_IMPACT=HIGH;SNPEFF_TRANSCRIPT_ID=Transcript_Seita.7G317600.1.CDS.1;SOR=1.270;ANN=A|stop_gained|HIGH|Seita.7G317600|Seita.7G317600.v2.2|transcript|S…	GT:AD:DP:GQ:PL	1/1:0,24:24:72:949,72,0	Seita.7G317600
scaffold_7	35467198	.	T	A	804.77	PASS	AC=2;AF=1.00;AN=2;DP=22;FS=0.000;MLEAC=2;MLEAF=1.00;MQ=60.00;QD=32.73;SNPEFF_AMINO_ACID_CHANGE=L2*;SNPEFF_CODON_CHANGE=tTa/tAa;SNPEFF_EFFECT=STOP_GAINED;SNPEFF_EXON_ID=1;SNPEFF_FUNCTIONAL_CLASS=NONSENSE;SNPEFF_GENE_NAME=Seita.7G325400.1.CDS.1;SNPEFF_IMPACT=HIGH;SNPEFF_TRANSCRIPT_ID=Transcript_Seita.7G325400.1.CDS.1;SOR=1.085;ANN=A|stop_gained|HIGH|Seita.7G325400|Seita.7G325400.v2.2|transcript|Sei…	GT:AD:DP:GQ:PL	1/1:0,22:22:66:833,66,0	Seita.7G325400
scaffold_7	35476318	.	A	T	2706.77	PASS	AC=2;AF=1.00;AN=2;DP=68;FS=0.000;MLEAC=2;MLEAF=1.00;MQ=59.86;QD=30.68;SNPEFF_CODON_CHANGE=3037;SNPEFF_EFFECT=DOWNSTREAM;SNPEFF_FUNCTIONAL_CLASS=NONE;SNPEFF_GENE_NAME=Seita.7G325700.1.CDS.1;SNPEFF_IMPACT=MODIFIER;SNPEFF_TRANSCRIPT_ID=Transcript_Seita.7G325700.1.CDS.1;SOR=0.752;ANN=T|stop_lost|HIGH|Seita.7G325700|Seita.7G325700.v2.2|transcript|Seita.7G325700.1.v2.2|Coding|5/5|c.922T>A|p.Ter308Lysex…	GT:AD:DP:GQ:PL	1/1:0,68:68:99:2735,205,0	Seita.7G325700
scaffold_7	35497473	.	T	C	544.77	PASS	AC=2;AF=1.00;AN=2;DP=16;FS=0.000;MLEAC=2;MLEAF=1.00;MQ=60.00;QD=34.05;SNPEFF_CODON_CHANGE=600;SNPEFF_EFFECT=UPSTREAM;SNPEFF_FUNCTIONAL_CLASS=NONE;SNPEFF_GENE_NAME=Seita.7G326000.1.CDS.1;SNPEFF_IMPACT=MODIFIER;SNPEFF_TRANSCRIPT_ID=Transcript_Seita.7G326000.1.CDS.1;SOR=0.941;ANN=C|splice_acceptor_variant&intron_variant|HIGH|Seita.7G326100|Seita.7G326100.v2.2|transcript|Seita.7G326100.1.v2.2|Coding|…	GT:AD:DP:GQ:PL	1/1:0,15:15:45:563,45,0	Seita.7G326100
scaffold_8	235594	.	A	C	993.77	PASS	AC=2;AF=1.00;AN=2;DP=26;FS=0.000;MLEAC=2;MLEAF=1.00;MQ=60.00;QD=31.52;SNPEFF_CODON_CHANGE=969;SNPEFF_EFFECT=UPSTREAM;SNPEFF_FUNCTIONAL_CLASS=NONE;SNPEFF_GENE_NAME=Seita.8G003600.1.CDS.6;SNPEFF_IMPACT=MODIFIER;SNPEFF_TRANSCRIPT_ID=Transcript_Seita.8G003600.1.CDS.6;SOR=1.022;ANN=C|splice_acceptor_variant&intron_variant|HIGH|Seita.8G003600|Seita.8G003600.v2.2|transcript|Seita.8G003600.1.v2.2|Coding|…	GT:AD:DP:GQ:PL	1/1:0,24:24:72:974,72,0	Seita.8G003600
scaffold_8	246349	.	A	G	2082.77	PASS	AC=2;AF=1.00;AN=2;DP=47;FS=0.000;MLEAC=2;MLEAF=1.00;MQ=52.79;QD=26.86;SNPEFF_CODON_CHANGE=2524;SNPEFF_EFFECT=DOWNSTREAM;SNPEFF_FUNCTIONAL_CLASS=NONE;SNPEFF_GENE_NAME=Seita.8G003700.1.CDS.11;SNPEFF_IMPACT=MODIFIER;SNPEFF_TRANSCRIPT_ID=Transcript_Seita.8G003700.1.CDS.11;SOR=1.132;ANN=G|splice_acceptor_variant&intron_variant|HIGH|Seita.8G003800|Seita.8G003800.v2.2|transcript|Seita.8G003800.1.v2.2|Co…	GT:AD:DP:GQ:PL	1/1:0,46:46:99:2066,138,0	Seita.8G003800
scaffold_8	251255	.	T	C	990.77	PASS	AC=2;AF=1.00;AN=2;DP=27;FS=0.000;MLEAC=2;MLEAF=1.00;MQ=56.89;QD=29.78;SNPEFF_EFFECT=INTERGENIC;SNPEFF_FUNCTIONAL_CLASS=NONE;SNPEFF_IMPACT=MODIFIER;SOR=2.387;ANN=C|splice_donor_variant&intron_variant|HIGH|Seita.8G003800|Seita.8G003800.v2.2|transcript|Seita.8G003800.1.v2.2|Coding|10/13|c.985+2T>C||||||,C|downstream_gene_variant|MODIFIER|Seita.8G003900|Seita.8G003900.v2.2|transcript|Seita.8G003900.1…	GT:AD:DP:GQ:PL	1/1:0,27:27:81:1033,81,0	Seita.8G003800
scaffold_8	1231660	.	G	T	827.77	PASS	AC=2;AF=1.00;AN=2;DP=20;FS=0.000;MLEAC=2;MLEAF=1.00;MQ=60.00;QD=31.18;SNPEFF_AMINO_ACID_CHANGE=E29*;SNPEFF_CODON_CHANGE=Gaa/Taa;SNPEFF_EFFECT=STOP_GAINED;SNPEFF_EXON_ID=1;SNPEFF_FUNCTIONAL_CLASS=NONSENSE;SNPEFF_GENE_NAME=Seita.8G021000.1.CDS.1;SNPEFF_IMPACT=HIGH;SNPEFF_TRANSCRIPT_ID=Transcript_Seita.8G021000.1.CDS.1;SOR=0.892;ANN=T|stop_gained|HIGH|Seita.8G021000|Seita.8G021000.v2.2|transcript|Se…	GT:AD:DP:GQ:PL	1/1:0,19:19:57:800,57,0	Seita.8G021000
scaffold_8	1394598	.	A	G	869.77	PASS	AC=2;AF=1.00;AN=2;DP=34;FS=0.000;MLEAC=2;MLEAF=1.00;MQ=60.00;QD=25.58;SNPEFF_AMINO_ACID_CHANGE=M1T;SNPEFF_CODON_CHANGE=aTg/aCg;SNPEFF_EFFECT=START_LOST;SNPEFF_EXON_ID=1;SNPEFF_FUNCTIONAL_CLASS=MISSENSE;SNPEFF_GENE_NAME=Seita.8G023000.1.CDS.1;SNPEFF_IMPACT=HIGH;SNPEFF_TRANSCRIPT_ID=Transcript_Seita.8G023000.1.CDS.1;SOR=1.179;ANN=G|start_lost|HIGH|Seita.8G023000|Seita.8G023000.v2.2|transcript|Seita…	GT:AD:DP:GQ:PL	1/1:0,23:23:69:912,69,0	Seita.8G023000
scaffold_8	1737776	.	G	A	849.77	PASS	AC=2;AF=1.00;AN=2;DP=27;FS=0.000;MLEAC=2;MLEAF=1.00;MQ=60.00;QD=31.47;SNPEFF_AMINO_ACID_CHANGE=Q17*;SNPEFF_CODON_CHANGE=Caa/Taa;SNPEFF_EFFECT=STOP_GAINED;SNPEFF_EXON_ID=1;SNPEFF_FUNCTIONAL_CLASS=NONSENSE;SNPEFF_GENE_NAME=Seita.8G028200.1.CDS.1;SNPEFF_IMPACT=HIGH;SNPEFF_TRANSCRIPT_ID=Transcript_Seita.8G028200.1.CDS.1;SOR=1.358;ANN=A|stop_gained|HIGH|Seita.8G028200|Seita.8G028200.v2.2|transcript|Se…	GT:AD:DP:GQ:PL	1/1:0,25:25:75:878,75,0	Seita.8G028200
scaffold_8	1765767	.	T	G	286.8	PASS	AC=2;AF=1.00;AN=2;DP=6;FS=0.000;MLEAC=2;MLEAF=1.00;MQ=44.90;QD=33.11;SNPEFF_AMINO_ACID_CHANGE=*116C;SNPEFF_CODON_CHANGE=tgA/tgC;SNPEFF_EFFECT=STOP_LOST;SNPEFF_EXON_ID=1;SNPEFF_FUNCTIONAL_CLASS=MISSENSE;SNPEFF_GENE_NAME=Seita.8G028500.1.CDS.1;SNPEFF_IMPACT=HIGH;SNPEFF_TRANSCRIPT_ID=Transcript_Seita.8G028500.1.CDS.1;SOR=2.303;ANN=G|stop_lost|HIGH|Seita.8G028500|Seita.8G028500.v2.2|transcript|Seita.…	GT:AD:DP:GQ:PL	1/1:0,6:6:21:315,21,0	Seita.8G028500
scaffold_8	1910229	.	C	T	1662.77	PASS	AC=2;AF=1.00;AN=2;DP=42;FS=0.000;MLEAC=2;MLEAF=1.00;MQ=60.00;QD=31.70;SNPEFF_CODON_CHANGE=769;SNPEFF_EFFECT=DOWNSTREAM;SNPEFF_FUNCTIONAL_CLASS=NONE;SNPEFF_GENE_NAME=Seita.8G030000.1.CDS.1;SNPEFF_IMPACT=MODIFIER;SNPEFF_TRANSCRIPT_ID=Transcript_Seita.8G030000.1.CDS.1;SOR=0.892;ANN=T|stop_gained|HIGH|Seita.8G030000|Seita.8G030000.v2.2|transcript|Seita.8G030000.1.v2.2|Coding|2/2|c.1242G>A|p.Trp414*|1…	GT:AD:DP:GQ:PL	1/1:0,42:42:99:1691,126,0	Seita.8G030000
scaffold_8	2153788	.	G	A	1827.77	PASS	AC=2;AF=1.00;AN=2;DP=42;FS=0.000;MLEAC=2;MLEAF=1.00;MQ=60.00;QD=26.61;SNPEFF_AMINO_ACID_CHANGE=Q44*;SNPEFF_CODON_CHANGE=Cag/Tag;SNPEFF_EFFECT=STOP_GAINED;SNPEFF_EXON_ID=1;SNPEFF_FUNCTIONAL_CLASS=NONSENSE;SNPEFF_GENE_NAME=Seita.8G033100.1.CDS.4;SNPEFF_IMPACT=HIGH;SNPEFF_TRANSCRIPT_ID=Transcript_Seita.8G033100.1.CDS.4;SOR=0.693;ANN=A|stop_gained|HIGH|Seita.8G033100|Seita.8G033100.v2.2|transcript|Se…	GT:AD:DP:GQ:PL	1/1:0,42:42:99:1856,126,0	Seita.8G033100
scaffold_8	2215890	.	T	C	1814.77	PASS	AC=2;AF=1.00;AN=2;DP=48;FS=0.000;MLEAC=2;MLEAF=1.00;MQ=60.00;QD=29.36;SNPEFF_AMINO_ACID_CHANGE=*215R;SNPEFF_CODON_CHANGE=Tga/Cga;SNPEFF_EFFECT=STOP_LOST;SNPEFF_EXON_ID=1;SNPEFF_FUNCTIONAL_CLASS=MISSENSE;SNPEFF_GENE_NAME=Seita.8G033900.1.CDS.1;SNPEFF_IMPACT=HIGH;SNPEFF_TRANSCRIPT_ID=Transcript_Seita.8G033900.1.CDS.1;SOR=1.298;ANN=C|stop_lost&splice_region_variant|HIGH|Seita.8G033900|Seita.8G033900…	GT:AD:DP:GQ:PL	1/1:0,47:47:99:1816,141,0	Seita.8G033900
scaffold_8	2832897	.	C	G	1631.77	PASS	AC=2;AF=1.00;AN=2;DP=41;FS=0.000;MLEAC=2;MLEAF=1.00;MQ=60.00;QD=31.13;SNPEFF_AMINO_ACID_CHANGE=*656S;SNPEFF_CODON_CHANGE=tGa/tCa;SNPEFF_EFFECT=STOP_LOST;SNPEFF_EXON_ID=1;SNPEFF_FUNCTIONAL_CLASS=MISSENSE;SNPEFF_GENE_NAME=Seita.8G039500.1.CDS.8;SNPEFF_IMPACT=HIGH;SNPEFF_TRANSCRIPT_ID=Transcript_Seita.8G039500.1.CDS.8;SOR=1.075;ANN=G|stop_lost|HIGH|Seita.8G039500|Seita.8G039500.v2.2|transcript|Seita…	GT:AD:DP:GQ:PL	1/1:0,41:41:99:1660,123,0	Seita.8G039500
scaffold_8	3368751	.	T	C	1138.77	PASS	AC=2;AF=1.00;AN=2;DP=28;FS=0.000;MLEAC=2;MLEAF=1.00;MQ=60.00;QD=22.76;SNPEFF_CODON_CHANGE=3368;SNPEFF_EFFECT=DOWNSTREAM;SNPEFF_FUNCTIONAL_CLASS=NONE;SNPEFF_GENE_NAME=Seita.8G043100.1.CDS.4;SNPEFF_IMPACT=MODIFIER;SNPEFF_TRANSCRIPT_ID=Transcript_Seita.8G043100.1.CDS.4;SOR=1.382;ANN=C|splice_donor_variant&intron_variant|HIGH|Seita.8G043200|Seita.8G043200.v2.2|transcript|Seita.8G043200.1.v2.2|Coding|…	GT:AD:DP:GQ:PL	1/1:0,28:28:84:1167,84,0	Seita.8G043200
scaffold_8	3729490	.	G	A	2081.77	PASS	AC=2;AF=1.00;AN=2;DP=47;FS=0.000;MLEAC=2;MLEAF=1.00;MQ=60.00;QD=30.19;SNPEFF_CODON_CHANGE=1196;SNPEFF_EFFECT=DOWNSTREAM;SNPEFF_FUNCTIONAL_CLASS=NONE;SNPEFF_GENE_NAME=Seita.8G046600.1.CDS.1;SNPEFF_IMPACT=MODIFIER;SNPEFF_TRANSCRIPT_ID=Transcript_Seita.8G046600.1.CDS.1;SOR=0.823;ANN=A|stop_gained|HIGH|Seita.8G046600|Seita.8G046600.v2.2|transcript|Seita.8G046600.1.v2.2|Coding|2/3|c.1813C>T|p.Arg605*|…	GT:AD:DP:GQ:PL	1/1:0,47:47:99:2110,144,0	Seita.8G046600
scaffold_8	3868851	.	A	T	673.77	PASS	AC=2;AF=1.00;AN=2;DP=17;FS=0.000;MLEAC=2;MLEAF=1.00;MQ=49.88;QD=26.95;SNPEFF_CODON_CHANGE=698;SNPEFF_EFFECT=DOWNSTREAM;SNPEFF_FUNCTIONAL_CLASS=NONE;SNPEFF_GENE_NAME=Seita.8G046900.1.CDS.1;SNPEFF_IMPACT=MODIFIER;SNPEFF_TRANSCRIPT_ID=Transcript_Seita.8G046900.1.CDS.1;SOR=4.294;ANN=T|stop_gained|HIGH|Seita.8G046900|Seita.8G046900.v2.2|transcript|Seita.8G046900.1.v2.2|Coding|2/2|c.130A>T|p.Arg44*|130…	GT:AD:DP:GQ:PL	1/1:0,17:17:51:702,51,0	Seita.8G046900
scaffold_8	3962667	.	T	C	871.77	PASS	AC=2;AF=1.00;AN=2;DP=23;FS=0.000;MLEAC=2;MLEAF=1.00;MQ=60.47;QD=28.63;SNPEFF_AMINO_ACID_CHANGE=M1V;SNPEFF_CODON_CHANGE=Atg/Gtg;SNPEFF_EFFECT=START_LOST;SNPEFF_EXON_ID=1;SNPEFF_FUNCTIONAL_CLASS=MISSENSE;SNPEFF_GENE_NAME=Seita.8G047600.1.CDS.1;SNPEFF_IMPACT=HIGH;SNPEFF_TRANSCRIPT_ID=Transcript_Seita.8G047600.1.CDS.1;SOR=4.514;ANN=C|start_lost|HIGH|Seita.8G047600|Seita.8G047600.v2.2|transcript|Seita…	GT:AD:DP:GQ:PL	1/1:0,18:18:57:855,57,0	Seita.8G047600
scaffold_8	4010800	.	G	A	1996.77	PASS	AC=2;AF=1.00;AN=2;DP=45;FS=0.000;MLEAC=2;MLEAF=1.00;MQ=57.27;QD=26.96;SNPEFF_CODON_CHANGE=1836;SNPEFF_EFFECT=DOWNSTREAM;SNPEFF_FUNCTIONAL_CLASS=NONE;SNPEFF_GENE_NAME=Seita.8G048000.1.CDS.1;SNPEFF_IMPACT=MODIFIER;SNPEFF_TRANSCRIPT_ID=Transcript_Seita.8G048000.1.CDS.1;SOR=1.154;ANN=A|splice_donor_variant&intron_variant|HIGH|Seita.8G048000|Seita.8G048000.v2.2|transcript|Seita.8G048000.1.v2.2|Coding|…	GT:AD:DP:GQ:PL	1/1:0,44:44:99:1980,132,0	Seita.8G048000
scaffold_8	4011782	.	G	C	1050.77	PASS	AC=2;AF=1.00;AN=2;DP=24;FS=0.000;MLEAC=2;MLEAF=1.00;MQ=55.56;QD=34.51;SNPEFF_CODON_CHANGE=2818;SNPEFF_EFFECT=DOWNSTREAM;SNPEFF_FUNCTIONAL_CLASS=NONE;SNPEFF_GENE_NAME=Seita.8G048000.1.CDS.1;SNPEFF_IMPACT=MODIFIER;SNPEFF_TRANSCRIPT_ID=Transcript_Seita.8G048000.1.CDS.1;SOR=1.931;ANN=C|splice_acceptor_variant&intron_variant|HIGH|Seita.8G048000|Seita.8G048000.v2.2|transcript|Seita.8G048000.1.v2.2|Codi…	GT:AD:DP:GQ:PL	1/1:0,22:22:75:1079,75,0	Seita.8G048000
scaffold_8	4017504	.	A	G	1931.77	PASS	AC=2;AF=1.00;AN=2;DP=44;FS=0.000;MLEAC=2;MLEAF=1.00;MQ=60.00;QD=29.31;SNPEFF_CODON_CHANGE=83;SNPEFF_EFFECT=DOWNSTREAM;SNPEFF_FUNCTIONAL_CLASS=NONE;SNPEFF_GENE_NAME=Seita.8G048200.1.CDS.1;SNPEFF_IMPACT=MODIFIER;SNPEFF_TRANSCRIPT_ID=Transcript_Seita.8G048200.1.CDS.1;SOR=0.990;ANN=G|splice_acceptor_variant&intron_variant|HIGH|Seita.8G048200|Seita.8G048200.v2.2|transcript|Seita.8G048200.1.v2.2|Coding…	GT:AD:DP:GQ:PL	1/1:0,44:44:99:1960,132,0	Seita.8G048200
scaffold_8	4289402	.	G	A	2803.77	PASS	AC=2;AF=1.00;AN=2;DP=63;FS=0.000;MLEAC=2;MLEAF=1.00;MQ=51.76;QD=26.19;SNPEFF_CODON_CHANGE=267;SNPEFF_EFFECT=UPSTREAM;SNPEFF_FUNCTIONAL_CLASS=NONE;SNPEFF_GENE_NAME=Seita.8G050100.1.CDS.1;SNPEFF_IMPACT=MODIFIER;SNPEFF_TRANSCRIPT_ID=Transcript_Seita.8G050100.1.CDS.1;SOR=0.933;ANN=A|splice_acceptor_variant&intron_variant|HIGH|Seita.8G050100|Seita.8G050100.v2.2|transcript|Seita.8G050100.3.v2.2|Coding|…	GT:AD:DP:GQ:PL	1/1:0,63:63:99:2832,190,0	Seita.8G050100
scaffold_8	4351807	.	A	T	1511.77	PASS	AC=2;AF=1.00;AN=2;DP=39;FS=0.000;MLEAC=2;MLEAF=1.00;MQ=60.00;QD=30.80;SNPEFF_CODON_CHANGE=4342;SNPEFF_EFFECT=DOWNSTREAM;SNPEFF_FUNCTIONAL_CLASS=NONE;SNPEFF_GENE_NAME=Seita.8G051300.1.CDS.1;SNPEFF_IMPACT=MODIFIER;SNPEFF_TRANSCRIPT_ID=Transcript_Seita.8G051300.1.CDS.1;SOR=1.730;ANN=T|stop_gained|HIGH|Seita.8G051200|Seita.8G051200.v2.2|transcript|Seita.8G051200.1.v2.2|Coding|3/11|c.273T>A|p.Cys91*|2…	GT:AD:DP:GQ:PL	1/1:0,39:39:99:1540,117,0	Seita.8G051200
scaffold_8	4614684	.	T	C	652.77	PASS	AC=2;AF=1.00;AN=2;DP=20;FS=0.000;MLEAC=2;MLEAF=1.00;MQ=52.55;QD=32.64;SNPEFF_EFFECT=INTERGENIC;SNPEFF_FUNCTIONAL_CLASS=NONE;SNPEFF_IMPACT=MODIFIER;SOR=1.721;ANN=C|splice_acceptor_variant&intron_variant|HIGH|Seita.8G053000|Seita.8G053000.v2.2|transcript|Seita.8G053000.1.v2.2|Coding|1/1|c.369-2A>G||||||;LOF=(Seita.8G053000|Seita.8G053000.v2.2|1|1.00)	GT:AD:DP:GQ:PL	1/1:0,20:20:60:681,60,0	Seita.8G053000
scaffold_8	4684839	.	T	A	1287.77	PASS	AC=2;AF=1.00;AN=2;DP=33;FS=0.000;MLEAC=2;MLEAF=1.00;MQ=60.00;QD=25.84;SNPEFF_EFFECT=INTERGENIC;SNPEFF_FUNCTIONAL_CLASS=NONE;SNPEFF_IMPACT=MODIFIER;SOR=0.752;ANN=A|splice_acceptor_variant&intron_variant|HIGH|Seita.8G053700|Seita.8G053700.v2.2|transcript|Seita.8G053700.1.v2.2|Coding|1/1|c.6-2A>T||||||,A|upstream_gene_variant|MODIFIER|Seita.8G053600|Seita.8G053600.v2.2|transcript|Seita.8G053600.1.v2…	GT:AD:DP:GQ:PL	1/1:0,33:33:99:1316,99,0	Seita.8G053700
scaffold_8	4695319	.	C	T	710.77	PASS	AC=2;AF=1.00;AN=2;DP=17;FS=0.000;MLEAC=2;MLEAF=1.00;MQ=44.10;QD=28.60;SNPEFF_CODON_CHANGE=149;SNPEFF_EFFECT=DOWNSTREAM;SNPEFF_FUNCTIONAL_CLASS=NONE;SNPEFF_GENE_NAME=Seita.8G053800.1.CDS.3;SNPEFF_IMPACT=MODIFIER;SNPEFF_TRANSCRIPT_ID=Transcript_Seita.8G053800.1.CDS.3;SOR=5.784;ANN=T|stop_gained|HIGH|Seita.8G053800|Seita.8G053800.v2.2|transcript|Seita.8G053800.1.v2.2|Coding|4/5|c.361C>T|p.Gln121*|36…	GT:AD:DP:GQ:PL	1/1:0,19:19:57:829,57,0	Seita.8G053800
scaffold_8	4803337	.	T	A	1454.77	PASS	AC=2;AF=1.00;AN=2;DP=36;FS=0.000;MLEAC=2;MLEAF=1.00;MQ=60.00;QD=31.16;SNPEFF_EFFECT=INTERGENIC;SNPEFF_FUNCTIONAL_CLASS=NONE;SNPEFF_IMPACT=MODIFIER;SOR=1.209;ANN=A|splice_acceptor_variant&intron_variant|HIGH|Seita.8G054800|Seita.8G054800.v2.2|transcript|Seita.8G054800.1.v2.2|Coding|3/3|c.105-2A>T||||||,A|splice_acceptor_variant&intron_variant|HIGH|Seita.8G054800|Seita.8G054800.v2.2|transcript|Seit…	GT:AD:DP:GQ:PL	1/1:0,35:35:99:1438,105,0	Seita.8G054800
scaffold_8	4838912	.	G	A	571.77	PASS	AC=2;AF=1.00;AN=2;DP=16;FS=0.000;MLEAC=2;MLEAF=1.00;MQ=60.00;QD=29.89;SNPEFF_AMINO_ACID_CHANGE=W119*;SNPEFF_CODON_CHANGE=tGg/tAg;SNPEFF_EFFECT=STOP_GAINED;SNPEFF_EXON_ID=1;SNPEFF_FUNCTIONAL_CLASS=NONSENSE;SNPEFF_GENE_NAME=Seita.8G055100.1.CDS.1;SNPEFF_IMPACT=HIGH;SNPEFF_TRANSCRIPT_ID=Transcript_Seita.8G055100.1.CDS.1;SOR=2.584;ANN=A|stop_gained|HIGH|Seita.8G055100|Seita.8G055100.v2.2|transcript|S…	GT:AD:DP:GQ:PL	1/1:0,14:14:42:527,42,0	Seita.8G055100
scaffold_8	4935622	.	A	G	887.77	PASS	AC=2;AF=1.00;AN=2;DP=25;FS=0.000;MLEAC=2;MLEAF=1.00;MQ=60.00;QD=28.37;SNPEFF_AMINO_ACID_CHANGE=M1T;SNPEFF_CODON_CHANGE=aTg/aCg;SNPEFF_EFFECT=START_LOST;SNPEFF_EXON_ID=1;SNPEFF_FUNCTIONAL_CLASS=MISSENSE;SNPEFF_GENE_NAME=Seita.8G055700.1.CDS.1;SNPEFF_IMPACT=HIGH;SNPEFF_TRANSCRIPT_ID=Transcript_Seita.8G055700.1.CDS.1;SOR=0.941;ANN=G|start_lost|HIGH|Seita.8G055700|Seita.8G055700.v2.2|transcript|Seita…	GT:AD:DP:GQ:PL	1/1:0,24:24:72:871,72,0	Seita.8G055700
scaffold_8	5260803	.	A	T	961.77	PASS	AC=2;AF=1.00;AN=2;DP=22;FS=0.000;MLEAC=2;MLEAF=1.00;MQ=56.64;QD=28.21;SNPEFF_CODON_CHANGE=287;SNPEFF_EFFECT=DOWNSTREAM;SNPEFF_FUNCTIONAL_CLASS=NONE;SNPEFF_GENE_NAME=Seita.8G058100.1.CDS.1;SNPEFF_IMPACT=MODIFIER;SNPEFF_TRANSCRIPT_ID=Transcript_Seita.8G058100.1.CDS.1;SOR=2.303;ANN=T|stop_gained|HIGH|Seita.8G058100|Seita.8G058100.v2.2|transcript|Seita.8G058100.1.v2.2|Coding|2/2|c.512T>A|p.Leu171*|72…	GT:AD:DP:GQ:PL	1/1:0,21:21:63:945,63,0	Seita.8G058100
scaffold_8	5346814	.	G	A	1546.77	PASS	AC=2;AF=1.00;AN=2;DP=33;FS=0.000;MLEAC=2;MLEAF=1.00;MQ=57.83;QD=25.12;SNPEFF_AMINO_ACID_CHANGE=M1I;SNPEFF_CODON_CHANGE=atG/atA;SNPEFF_EFFECT=START_LOST;SNPEFF_EXON_ID=1;SNPEFF_FUNCTIONAL_CLASS=MISSENSE;SNPEFF_GENE_NAME=Seita.8G058900.2.CDS.1;SNPEFF_IMPACT=HIGH;SNPEFF_TRANSCRIPT_ID=Transcript_Seita.8G058900.2.CDS.1;SOR=1.022;ANN=A|start_lost|HIGH|Seita.8G058900|Seita.8G058900.v2.2|transcript|Seita…	GT:AD:DP:GQ:PL	1/1:0,32:32:99:1530,102,0	Seita.8G058900
scaffold_8	5346832	.	G	A	1737.77	PASS	AC=2;AF=1.00;AN=2;DP=40;FS=0.000;MLEAC=2;MLEAF=1.00;MQ=58.21;QD=26.09;SNPEFF_AMINO_ACID_CHANGE=W7*;SNPEFF_CODON_CHANGE=tgG/tgA;SNPEFF_EFFECT=STOP_GAINED;SNPEFF_EXON_ID=1;SNPEFF_FUNCTIONAL_CLASS=NONSENSE;SNPEFF_GENE_NAME=Seita.8G058900.2.CDS.1;SNPEFF_IMPACT=HIGH;SNPEFF_TRANSCRIPT_ID=Transcript_Seita.8G058900.2.CDS.1;SOR=1.022;ANN=A|stop_gained|HIGH|Seita.8G058900|Seita.8G058900.v2.2|transcript|Sei…	GT:AD:DP:GQ:PL	1/1:0,39:39:99:1721,117,0	Seita.8G058900
scaffold_8	5453511	.	G	A	1015.77	PASS	AC=2;AF=1.00;AN=2;DP=27;FS=0.000;MLEAC=2;MLEAF=1.00;MQ=60.00;QD=29.99;SNPEFF_CODON_CHANGE=4638;SNPEFF_EFFECT=DOWNSTREAM;SNPEFF_FUNCTIONAL_CLASS=NONE;SNPEFF_GENE_NAME=Seita.8G059400.1.CDS.1;SNPEFF_IMPACT=MODIFIER;SNPEFF_TRANSCRIPT_ID=Transcript_Seita.8G059400.1.CDS.1;SOR=0.922;ANN=A|stop_gained|HIGH|Seita.8G059300|Seita.8G059300.v2.2|transcript|Seita.8G059300.1.v2.2|Coding|1/6|c.511C>T|p.Arg171*|5…	GT:AD:DP:GQ:PL	1/1:0,26:26:78:1021,78,0	Seita.8G059300
scaffold_8	5605526	.	C	T	1683.77	PASS	AC=2;AF=1.00;AN=2;DP=42;FS=0.000;MLEAC=2;MLEAF=1.00;MQ=60.00;QD=33.66;SNPEFF_AMINO_ACID_CHANGE=Q13*;SNPEFF_CODON_CHANGE=Caa/Taa;SNPEFF_EFFECT=STOP_GAINED;SNPEFF_EXON_ID=1;SNPEFF_FUNCTIONAL_CLASS=NONSENSE;SNPEFF_GENE_NAME=Seita.8G060300.1.CDS.1;SNPEFF_IMPACT=HIGH;SNPEFF_TRANSCRIPT_ID=Transcript_Seita.8G060300.1.CDS.1;SOR=2.093;ANN=T|stop_gained|HIGH|Seita.8G060300|Seita.8G060300.v2.2|transcript|Se…	GT:AD:DP:GQ:PL	1/1:0,42:42:99:1712,126,0	Seita.8G060300
scaffold_8	5715112	.	A	G	1168.77	PASS	AC=2;AF=1.00;AN=2;DP=31;FS=0.000;MLEAC=2;MLEAF=1.00;MQ=60.00;QD=31.44;SNPEFF_AMINO_ACID_CHANGE=H108R;SNPEFF_CODON_CHANGE=cAt/cGt;SNPEFF_EFFECT=NON_SYNONYMOUS_CODING;SNPEFF_EXON_ID=1;SNPEFF_FUNCTIONAL_CLASS=MISSENSE;SNPEFF_GENE_NAME=Seita.8G061000.1.CDS.1;SNPEFF_IMPACT=MODERATE;SNPEFF_TRANSCRIPT_ID=Transcript_Seita.8G061000.1.CDS.1;SOR=0.756;ANN=G|start_lost|HIGH|Seita.8G061000|Seita.8G061000.v2.2…	GT:AD:DP:GQ:PL	1/1:0,31:31:93:1197,93,0	Seita.8G061000
scaffold_8	6045188	.	T	C	1215.77	PASS	AC=2;AF=1.00;AN=2;DP=32;FS=0.000;MLEAC=2;MLEAF=1.00;MQ=60.00;QD=31.30;SNPEFF_AMINO_ACID_CHANGE=M1V;SNPEFF_CODON_CHANGE=Atg/Gtg;SNPEFF_EFFECT=START_LOST;SNPEFF_EXON_ID=1;SNPEFF_FUNCTIONAL_CLASS=MISSENSE;SNPEFF_GENE_NAME=Seita.8G063100.1.CDS.1;SNPEFF_IMPACT=HIGH;SNPEFF_TRANSCRIPT_ID=Transcript_Seita.8G063100.1.CDS.1;SOR=0.957;ANN=C|start_lost|HIGH|Seita.8G063100|Seita.8G063100.v2.2|transcript|Seita…	GT:AD:DP:GQ:PL	1/1:0,32:32:96:1244,96,0	Seita.8G063100
scaffold_8	6889114	.	G	A	1944.77	PASS	AC=2;AF=1.00;AN=2;DP=45;FS=0.000;MLEAC=2;MLEAF=1.00;MQ=49.80;QD=25.52;SNPEFF_CODON_CHANGE=2163;SNPEFF_EFFECT=DOWNSTREAM;SNPEFF_FUNCTIONAL_CLASS=NONE;SNPEFF_GENE_NAME=Seita.8G068400.1.CDS.4;SNPEFF_IMPACT=MODIFIER;SNPEFF_TRANSCRIPT_ID=Transcript_Seita.8G068400.1.CDS.4;SOR=0.929;ANN=A|stop_gained|HIGH|Seita.8G068500|Seita.8G068500.v2.2|transcript|Seita.8G068500.1.v2.2|Coding|2/2|c.132G>A|p.Trp44*|78…	GT:AD:DP:GQ:PL	1/1:0,45:45:99:1973,135,0	Seita.8G068500
scaffold_8	7134917	.	T	A	1277.77	PASS	AC=2;AF=1.00;AN=2;DP=32;FS=0.000;MLEAC=2;MLEAF=1.00;MQ=56.09;QD=26.33;SNPEFF_AMINO_ACID_CHANGE=L51*;SNPEFF_CODON_CHANGE=tTg/tAg;SNPEFF_EFFECT=STOP_GAINED;SNPEFF_EXON_ID=1;SNPEFF_FUNCTIONAL_CLASS=NONSENSE;SNPEFF_GENE_NAME=Seita.8G070300.1.CDS.3;SNPEFF_IMPACT=HIGH;SNPEFF_TRANSCRIPT_ID=Transcript_Seita.8G070300.1.CDS.3;SOR=1.112;ANN=A|stop_gained|HIGH|Seita.8G070300|Seita.8G070300.v2.2|transcript|Se…	GT:AD:DP:GQ:PL	1/1:0,32:32:96:1306,96,0	Seita.8G070300
scaffold_8	7156413	.	T	C	1700.77	PASS	AC=2;AF=1.00;AN=2;DP=43;FS=0.000;MLEAC=2;MLEAF=1.00;MQ=60.00;QD=33.67;SNPEFF_AMINO_ACID_CHANGE=*63W;SNPEFF_CODON_CHANGE=tAg/tGg;SNPEFF_EFFECT=STOP_LOST;SNPEFF_EXON_ID=1;SNPEFF_FUNCTIONAL_CLASS=MISSENSE;SNPEFF_GENE_NAME=Seita.8G070500.1.CDS.5;SNPEFF_IMPACT=HIGH;SNPEFF_TRANSCRIPT_ID=Transcript_Seita.8G070500.1.CDS.5;SOR=2.356;ANN=C|stop_lost&splice_region_variant|HIGH|Seita.8G070500|Seita.8G070500.…	GT:AD:DP:GQ:PL	1/1:0,43:43:99:1729,129,0	Seita.8G070500
scaffold_8	7156765	.	G	A	868.77	PASS	AC=2;AF=1.00;AN=2;DP=23;FS=0.000;MLEAC=2;MLEAF=1.00;MQ=60.00;QD=28.07;SNPEFF_AMINO_ACID_CHANGE=Q94*;SNPEFF_CODON_CHANGE=Caa/Taa;SNPEFF_EFFECT=STOP_GAINED;SNPEFF_EXON_ID=1;SNPEFF_FUNCTIONAL_CLASS=NONSENSE;SNPEFF_GENE_NAME=Seita.8G070500.1.CDS.4;SNPEFF_IMPACT=HIGH;SNPEFF_TRANSCRIPT_ID=Transcript_Seita.8G070500.1.CDS.4;SOR=2.400;ANN=A|stop_gained|HIGH|Seita.8G070500|Seita.8G070500.v2.2|transcript|Se…	GT:AD:DP:GQ:PL	1/1:0,23:23:69:897,69,0	Seita.8G070500
scaffold_8	7161329	.	G	T	2730.77	PASS	AC=2;AF=1.00;AN=2;DP=69;FS=0.000;MLEAC=2;MLEAF=1.00;MQ=60.00;QD=28.95;SNPEFF_CODON_CHANGE=1;SNPEFF_EFFECT=UTR_5_PRIME;SNPEFF_EXON_ID=1;SNPEFF_FUNCTIONAL_CLASS=NONE;SNPEFF_GENE_NAME=Seita.8G070500.1.CDS.2;SNPEFF_IMPACT=MODIFIER;SNPEFF_TRANSCRIPT_ID=Transcript_Seita.8G070500.1.CDS.2;SOR=1.131;ANN=T|stop_gained&splice_region_variant|HIGH|Seita.8G070500|Seita.8G070500.v2.2|transcript|Seita.8G070500.1…	GT:AD:DP:GQ:PL	1/1:0,68:68:99:2725,205,0	Seita.8G070500
scaffold_8	7345069	.	A	G	3320.77	PASS	AC=2;AF=1.00;AN=2;DP=89;FS=0.000;MLEAC=2;MLEAF=1.00;MQ=60.00;QD=27.38;SNPEFF_CODON_CHANGE=734;SNPEFF_EFFECT=DOWNSTREAM;SNPEFF_FUNCTIONAL_CLASS=NONE;SNPEFF_GENE_NAME=Seita.8G071000.1.CDS.1;SNPEFF_IMPACT=MODIFIER;SNPEFF_TRANSCRIPT_ID=Transcript_Seita.8G071000.1.CDS.1;SOR=1.141;ANN=G|stop_lost|HIGH|Seita.8G071000|Seita.8G071000.v2.2|transcript|Seita.8G071000.1.v2.2|Coding|3/5|c.942A>G|p.Ter314Trpext…	GT:AD:DP:GQ:PL	1/1:0,88:88:99:3319,265,0	Seita.8G071000
scaffold_8	7853081	.	G	C	2675.77	PASS	AC=2;AF=1.00;AN=2;DP=68;FS=0.000;MLEAC=2;MLEAF=1.00;MQ=60.16;QD=33.24;SNPEFF_AMINO_ACID_CHANGE=*8S;SNPEFF_CODON_CHANGE=tGa/tCa;SNPEFF_EFFECT=STOP_LOST;SNPEFF_EXON_ID=1;SNPEFF_FUNCTIONAL_CLASS=MISSENSE;SNPEFF_GENE_NAME=Seita.8G073500.1.CDS.2;SNPEFF_IMPACT=HIGH;SNPEFF_TRANSCRIPT_ID=Transcript_Seita.8G073500.1.CDS.2;SOR=0.814;ANN=C|stop_lost&splice_region_variant|HIGH|Seita.8G073500|Seita.8G073500.v…	GT:AD:DP:GQ:PL	1/1:0,67:67:99:2670,202,0	Seita.8G073500
scaffold_8	7928189	.	A	G	1636.77	PASS	AC=2;AF=1.00;AN=2;DP=37;FS=0.000;MLEAC=2;MLEAF=1.00;MQ=60.00;QD=28.15;SNPEFF_CODON_CHANGE=4493;SNPEFF_EFFECT=UPSTREAM;SNPEFF_FUNCTIONAL_CLASS=NONE;SNPEFF_GENE_NAME=Seita.8G073800.1.CDS.1;SNPEFF_IMPACT=MODIFIER;SNPEFF_TRANSCRIPT_ID=Transcript_Seita.8G073800.1.CDS.1;SOR=3.086;ANN=G|splice_donor_variant&intron_variant|HIGH|Seita.8G073900|Seita.8G073900.v2.2|transcript|Seita.8G073900.1.v2.2|Coding|3/…	GT:AD:DP:GQ:PL	1/1:0,35:35:99:1575,105,0	Seita.8G073900
scaffold_8	8090020	.	G	A	1455.77	PASS	AC=2;AF=1.00;AN=2;DP=41;FS=0.000;MLEAC=2;MLEAF=1.00;MQ=59.06;QD=29.70;SNPEFF_EFFECT=INTERGENIC;SNPEFF_FUNCTIONAL_CLASS=NONE;SNPEFF_IMPACT=MODIFIER;SOR=1.347;ANN=A|splice_donor_variant&intron_variant|HIGH|Seita.8G074600|Seita.8G074600.v2.2|transcript|Seita.8G074600.1.v2.2|Coding|1/3|c.92+1G>A||||||;LOF=(Seita.8G074600|Seita.8G074600.v2.2|1|1.00)	GT:AD:DP:GQ:PL	1/1:0,41:41:99:1484,123,0	Seita.8G074600
scaffold_8	8157642	.	C	T	2314.77	PASS	AC=2;AF=1.00;AN=2;DP=60;FS=0.000;MLEAC=2;MLEAF=1.00;MQ=60.00;QD=35.12;SNPEFF_AMINO_ACID_CHANGE=Q14*;SNPEFF_CODON_CHANGE=Cag/Tag;SNPEFF_EFFECT=STOP_GAINED;SNPEFF_EXON_ID=1;SNPEFF_FUNCTIONAL_CLASS=NONSENSE;SNPEFF_GENE_NAME=Seita.8G075100.1.CDS.1;SNPEFF_IMPACT=HIGH;SNPEFF_TRANSCRIPT_ID=Transcript_Seita.8G075100.1.CDS.1;SOR=0.906;ANN=T|stop_gained|HIGH|Seita.8G075100|Seita.8G075100.v2.2|transcript|Se…	GT:AD:DP:GQ:PL	1/1:0,60:60:99:2343,180,0	Seita.8G075100
scaffold_8	8172835	.	T	G	1306.77	PASS	AC=2;AF=1.00;AN=2;DP=34;FS=0.000;MLEAC=2;MLEAF=1.00;MQ=60.00;QD=27.69;SNPEFF_CODON_CHANGE=2;SNPEFF_EFFECT=DOWNSTREAM;SNPEFF_FUNCTIONAL_CLASS=NONE;SNPEFF_GENE_NAME=Seita.8G075300.1.CDS.1;SNPEFF_IMPACT=MODIFIER;SNPEFF_TRANSCRIPT_ID=Transcript_Seita.8G075300.1.CDS.1;SOR=1.085;ANN=G|splice_donor_variant&intron_variant|HIGH|Seita.8G075300|Seita.8G075300.v2.2|transcript|Seita.8G075300.1.v2.2|Coding|1/1…	GT:AD:DP:GQ:PL	1/1:0,34:34:99:1335,102,0	Seita.8G075300
scaffold_8	8551801	.	T	C	1759.77	PASS	AC=2;AF=1.00;AN=2;DP=51;FS=0.000;MLEAC=2;MLEAF=1.00;MQ=59.94;QD=34.51;SNPEFF_CODON_CHANGE=4314;SNPEFF_EFFECT=UPSTREAM;SNPEFF_FUNCTIONAL_CLASS=NONE;SNPEFF_GENE_NAME=Seita.8G079200.1.CDS.1;SNPEFF_IMPACT=MODIFIER;SNPEFF_TRANSCRIPT_ID=Transcript_Seita.8G079200.1.CDS.1;SOR=1.051;ANN=C|splice_acceptor_variant&intron_variant|HIGH|Seita.8G079100|Seita.8G079100.v2.2|transcript|Seita.8G079100.1.v2.2|Coding…	GT:AD:DP:GQ:PL	1/1:0,47:47:99:1669,141,0	Seita.8G079100
scaffold_8	8598398	.	G	C	1388.77	PASS	AC=2;AF=1.00;AN=2;DP=34;FS=0.000;MLEAC=2;MLEAF=1.00;MQ=60.00;QD=27.58;SNPEFF_CODON_CHANGE=380;SNPEFF_EFFECT=UPSTREAM;SNPEFF_FUNCTIONAL_CLASS=NONE;SNPEFF_GENE_NAME=Seita.8G079800.1.CDS.1;SNPEFF_IMPACT=MODIFIER;SNPEFF_TRANSCRIPT_ID=Transcript_Seita.8G079800.1.CDS.1;SOR=0.811;ANN=C|splice_acceptor_variant&intron_variant|HIGH|Seita.8G079700|Seita.8G079700.v2.2|transcript|Seita.8G079700.1.v2.2|Coding|…	GT:AD:DP:GQ:PL	1/1:0,34:34:99:1417,102,0	Seita.8G079700
scaffold_8	8605905	.	T	C	1158.77	PASS	AC=2;AF=1.00;AN=2;DP=31;FS=0.000;MLEAC=2;MLEAF=1.00;MQ=60.00;QD=32.08;SNPEFF_AMINO_ACID_CHANGE=M1T;SNPEFF_CODON_CHANGE=aTg/aCg;SNPEFF_EFFECT=START_LOST;SNPEFF_EXON_ID=1;SNPEFF_FUNCTIONAL_CLASS=MISSENSE;SNPEFF_GENE_NAME=Seita.8G079900.1.CDS.1;SNPEFF_IMPACT=HIGH;SNPEFF_TRANSCRIPT_ID=Transcript_Seita.8G079900.1.CDS.1;SOR=0.756;ANN=C|start_lost|HIGH|Seita.8G079900|Seita.8G079900.v2.2|transcript|Seita…	GT:AD:DP:GQ:PL	1/1:0,31:31:93:1187,93,0	Seita.8G079900
scaffold_8	9385644	.	A	G	1896.77	PASS	AC=2;AF=1.00;AN=2;DP=52;FS=0.000;MLEAC=2;MLEAF=1.00;MQ=60.00;QD=34.18;SNPEFF_EFFECT=INTERGENIC;SNPEFF_FUNCTIONAL_CLASS=NONE;SNPEFF_IMPACT=MODIFIER;SOR=0.941;ANN=G|splice_acceptor_variant&intron_variant|HIGH|Seita.8G083100|Seita.8G083100.v2.2|transcript|Seita.8G083100.1.v2.2|Coding|2/2|c.1059-2A>G||||||;LOF=(Seita.8G083100|Seita.8G083100.v2.2|1|1.00)	GT:AD:DP:GQ:PL	1/1:0,51:51:99:1891,153,0	Seita.8G083100
scaffold_8	9474022	.	G	A	2755.77	PASS	AC=2;AF=1.00;AN=2;DP=70;FS=0.000;MLEAC=2;MLEAF=1.00;MQ=60.00;QD=26.99;SNPEFF_EFFECT=INTERGENIC;SNPEFF_FUNCTIONAL_CLASS=NONE;SNPEFF_IMPACT=MODIFIER;SOR=1.085;ANN=A|splice_acceptor_variant&intron_variant|HIGH|Seita.8G083500|Seita.8G083500.v2.2|transcript|Seita.8G083500.1.v2.2|Coding|3/5|c.1018-1G>A||||||;LOF=(Seita.8G083500|Seita.8G083500.v2.2|1|1.00)	GT:AD:DP:GQ:PL	1/1:0,70:70:99:2784,211,0	Seita.8G083500
scaffold_8	10691695	.	T	C	2168.77	PASS	AC=2;AF=1.00;AN=2;DP=57;FS=0.000;MLEAC=2;MLEAF=1.00;MQ=57.80;QD=30.01;SNPEFF_AMINO_ACID_CHANGE=M1T;SNPEFF_CODON_CHANGE=aTg/aCg;SNPEFF_EFFECT=START_LOST;SNPEFF_EXON_ID=1;SNPEFF_FUNCTIONAL_CLASS=MISSENSE;SNPEFF_GENE_NAME=Seita.8G088500.1.CDS.1;SNPEFF_IMPACT=HIGH;SNPEFF_TRANSCRIPT_ID=Transcript_Seita.8G088500.1.CDS.1;SOR=1.692;ANN=C|start_lost|HIGH|Seita.8G088500|Seita.8G088500.v2.2|transcript|Seita…	GT:AD:DP:GQ:PL	1/1:0,56:56:99:2173,168,0	Seita.8G088500
scaffold_8	10784651	.	C	A	1400.77	PASS	AC=2;AF=1.00;AN=2;DP=38;FS=0.000;MLEAC=2;MLEAF=1.00;MQ=61.41;QD=30.47;SNPEFF_EFFECT=INTERGENIC;SNPEFF_FUNCTIONAL_CLASS=NONE;SNPEFF_IMPACT=MODIFIER;SOR=2.833;ANN=A|splice_donor_variant&intron_variant|HIGH|Seita.8G089000|Seita.8G089000.v2.2|transcript|Seita.8G089000.1.v2.2|Coding|4/4|c.*162+1G>T||||||,A|splice_donor_variant&intron_variant|HIGH|Seita.8G089000|Seita.8G089000.v2.2|transcript|Seita.8G0…	GT:AD:DP:GQ:PL	1/1:0,36:36:99:1363,108,0	Seita.8G089000
scaffold_8	10802805	.	G	A	1457.77	PASS	AC=2;AF=1.00;AN=2;DP=39;FS=0.000;MLEAC=2;MLEAF=1.00;MQ=60.00;QD=33.27;SNPEFF_CODON_CHANGE=1737;SNPEFF_EFFECT=UPSTREAM;SNPEFF_FUNCTIONAL_CLASS=NONE;SNPEFF_GENE_NAME=Seita.8G089200.1.CDS.1;SNPEFF_IMPACT=MODIFIER;SNPEFF_TRANSCRIPT_ID=Transcript_Seita.8G089200.1.CDS.1;SOR=1.730;ANN=A|splice_donor_variant&intron_variant|HIGH|Seita.8G089200|Seita.8G089200.v2.2|transcript|Seita.8G089200.4.v2.2|Coding|1/…	GT:AD:DP:GQ:PL	1/1:0,38:38:99:1450,114,0	Seita.8G089200
scaffold_8	10848049	.	C	T	2671.77	PASS	AC=2;AF=1.00;AN=2;DP=60;FS=0.000;MLEAC=2;MLEAF=1.00;MQ=60.00;QD=26.41;SNPEFF_CODON_CHANGE=3936;SNPEFF_EFFECT=DOWNSTREAM;SNPEFF_FUNCTIONAL_CLASS=NONE;SNPEFF_GENE_NAME=Seita.8G089700.1.CDS.1;SNPEFF_IMPACT=MODIFIER;SNPEFF_TRANSCRIPT_ID=Transcript_Seita.8G089700.1.CDS.1;SOR=0.906;ANN=T|stop_gained|HIGH|Seita.8G089600|Seita.8G089600.v2.2|transcript|Seita.8G089600.1.v2.2|Coding|2/2|c.199C>T|p.Gln67*|19…	GT:AD:DP:GQ:PL	1/1:0,60:60:99:2700,181,0	Seita.8G089600
scaffold_8	10848094	.	T	C	2806.77	PASS	AC=2;AF=1.00;AN=2;DP=59;FS=0.000;MLEAC=2;MLEAF=1.00;MQ=60.00;QD=25.29;SNPEFF_CODON_CHANGE=3891;SNPEFF_EFFECT=DOWNSTREAM;SNPEFF_FUNCTIONAL_CLASS=NONE;SNPEFF_GENE_NAME=Seita.8G089700.1.CDS.1;SNPEFF_IMPACT=MODIFIER;SNPEFF_TRANSCRIPT_ID=Transcript_Seita.8G089700.1.CDS.1;SOR=0.950;ANN=C|stop_lost&splice_region_variant|HIGH|Seita.8G089600|Seita.8G089600.v2.2|transcript|Seita.8G089600.1.v2.2|Coding|2/2|…	GT:AD:DP:GQ:PL	1/1:0,59:59:99:2835,190,0	Seita.8G089600
scaffold_8	11278083	.	T	A	2411.77	PASS	AC=2;AF=1.00;AN=2;DP=60;FS=0.000;MLEAC=2;MLEAF=1.00;MQ=60.00;QD=27.20;SNPEFF_AMINO_ACID_CHANGE=K5*;SNPEFF_CODON_CHANGE=Aaa/Taa;SNPEFF_EFFECT=STOP_GAINED;SNPEFF_EXON_ID=1;SNPEFF_FUNCTIONAL_CLASS=NONSENSE;SNPEFF_GENE_NAME=Seita.8G091100.1.CDS.1;SNPEFF_IMPACT=HIGH;SNPEFF_TRANSCRIPT_ID=Transcript_Seita.8G091100.1.CDS.1;SOR=0.760;ANN=A|stop_gained|HIGH|Seita.8G091100|Seita.8G091100.v2.2|transcript|Sei…	GT:AD:DP:GQ:PL	1/1:0,60:60:99:2440,180,0	Seita.8G091100
scaffold_8	11461394	.	G	A	511.77	PASS	AC=2;AF=1.00;AN=2;DP=12;FS=0.000;MLEAC=2;MLEAF=1.00;MQ=42.39;QD=30.33;SNPEFF_AMINO_ACID_CHANGE=Q91*;SNPEFF_CODON_CHANGE=Cag/Tag;SNPEFF_EFFECT=STOP_GAINED;SNPEFF_EXON_ID=1;SNPEFF_FUNCTIONAL_CLASS=NONSENSE;SNPEFF_GENE_NAME=Seita.8G091400.1.CDS.1;SNPEFF_IMPACT=HIGH;SNPEFF_TRANSCRIPT_ID=Transcript_Seita.8G091400.1.CDS.1;SOR=5.136;ANN=A|stop_gained|HIGH|Seita.8G091400|Seita.8G091400.v2.2|transcript|Se…	GT:AD:DP:GQ:PL	1/1:0,12:12:36:540,36,0	Seita.8G091400
scaffold_8	11525206	.	C	T	779.77	PASS	AC=2;AF=1.00;AN=2;DP=17;FS=0.000;MLEAC=2;MLEAF=1.00;MQ=60.00;QD=28.34;SNPEFF_CODON_CHANGE=4873;SNPEFF_EFFECT=UPSTREAM;SNPEFF_FUNCTIONAL_CLASS=NONE;SNPEFF_GENE_NAME=Seita.8G091700.1.CDS.1;SNPEFF_IMPACT=MODIFIER;SNPEFF_TRANSCRIPT_ID=Transcript_Seita.8G091700.1.CDS.1;SOR=1.061;ANN=T|start_lost|HIGH|Seita.8G091600|Seita.8G091600.v2.2|transcript|Seita.8G091600.1.v2.2|Coding|1/5|c.3G>A|p.Met1?|3/1011|3…	GT:AD:DP:GQ:PL	1/1:0,18:18:57:853,57,0	Seita.8G091600
scaffold_8	11933512	.	C	T	1113.77	PASS	AC=2;AF=1.00;AN=2;DP=25;FS=0.000;MLEAC=2;MLEAF=1.00;MQ=60.00;QD=28.42;SNPEFF_CODON_CHANGE=1709;SNPEFF_EFFECT=DOWNSTREAM;SNPEFF_FUNCTIONAL_CLASS=NONE;SNPEFF_GENE_NAME=Seita.8G093500.1.CDS.1;SNPEFF_IMPACT=MODIFIER;SNPEFF_TRANSCRIPT_ID=Transcript_Seita.8G093500.1.CDS.1;SOR=1.609;ANN=T|stop_gained|HIGH|Seita.8G093500|Seita.8G093500.v2.2|transcript|Seita.8G093500.1.v2.2|Coding|4/4|c.1134G>A|p.Trp378*|…	GT:AD:DP:GQ:PL	1/1:0,25:25:78:1142,78,0	Seita.8G093500
scaffold_8	12000541	.	G	A	1754.77	PASS	AC=2;AF=1.00;AN=2;DP=39;FS=0.000;MLEAC=2;MLEAF=1.00;MQ=60.00;QD=31.96;SNPEFF_AMINO_ACID_CHANGE=Q217*;SNPEFF_CODON_CHANGE=Caa/Taa;SNPEFF_EFFECT=STOP_GAINED;SNPEFF_EXON_ID=1;SNPEFF_FUNCTIONAL_CLASS=NONSENSE;SNPEFF_GENE_NAME=Seita.8G094200.1.CDS.1;SNPEFF_IMPACT=HIGH;SNPEFF_TRANSCRIPT_ID=Transcript_Seita.8G094200.1.CDS.1;SOR=0.743;ANN=A|stop_gained|HIGH|Seita.8G094200|Seita.8G094200.v2.2|transcript|S…	GT:AD:DP:GQ:PL	1/1:0,38:38:99:1749,117,0	Seita.8G094200
scaffold_8	12067402	.	A	G	277.78	PASS	AC=2;AF=1.00;AN=2;DP=8;FS=0.000;MLEAC=2;MLEAF=1.00;MQ=60.00;QD=34.72;SNPEFF_EFFECT=INTERGENIC;SNPEFF_FUNCTIONAL_CLASS=NONE;SNPEFF_IMPACT=MODIFIER;SOR=2.833;ANN=G|splice_acceptor_variant&intron_variant|HIGH|Seita.8G094500|Seita.8G094500.v2.2|transcript|Seita.8G094500.1.v2.2|Coding|1/3|c.105-2A>G||||||,G|upstream_gene_variant|MODIFIER|Seita.8G094600|Seita.8G094600.v2.2|transcript|Seita.8G094600.1.v…	GT:AD:DP:GQ:PL	1/1:0,8:8:24:306,24,0	Seita.8G094500
scaffold_8	12154430	.	G	T	2675.77	PASS	AC=2;AF=1.00;AN=2;DP=67;FS=0.000;MLEAC=2;MLEAF=1.00;MQ=58.91;QD=29.17;SNPEFF_CODON_CHANGE=1490;SNPEFF_EFFECT=DOWNSTREAM;SNPEFF_FUNCTIONAL_CLASS=NONE;SNPEFF_GENE_NAME=Seita.8G095300.1.CDS.1;SNPEFF_IMPACT=MODIFIER;SNPEFF_TRANSCRIPT_ID=Transcript_Seita.8G095300.1.CDS.1;SOR=1.066;ANN=T|splice_acceptor_variant&intron_variant|HIGH|Seita.8G095300|Seita.8G095300.v2.2|transcript|Seita.8G095300.1.v2.2|Codi…	GT:AD:DP:GQ:PL	1/1:0,67:67:99:2704,202,0	Seita.8G095300
scaffold_8	12707856	.	C	T	1160.77	PASS	AC=2;AF=1.00;AN=2;DP=32;FS=0.000;MLEAC=2;MLEAF=1.00;MQ=60.00;QD=25.65;SNPEFF_AMINO_ACID_CHANGE=W155*;SNPEFF_CODON_CHANGE=tgG/tgA;SNPEFF_EFFECT=STOP_GAINED;SNPEFF_EXON_ID=1;SNPEFF_FUNCTIONAL_CLASS=NONSENSE;SNPEFF_GENE_NAME=Seita.8G097400.1.CDS.2;SNPEFF_IMPACT=HIGH;SNPEFF_TRANSCRIPT_ID=Transcript_Seita.8G097400.1.CDS.2;SOR=1.284;ANN=T|stop_gained|HIGH|Seita.8G097400|Seita.8G097400.v2.2|transcript|S…	GT:AD:DP:GQ:PL	1/1:0,32:32:96:1189,96,0	Seita.8G097400
scaffold_8	13257352	.	C	G	1397.77	PASS	AC=2;AF=1.00;AN=2;DP=36;FS=0.000;MLEAC=2;MLEAF=1.00;MQ=56.05;QD=38.11;SNPEFF_CODON_CHANGE=275;SNPEFF_EFFECT=DOWNSTREAM;SNPEFF_FUNCTIONAL_CLASS=NONE;SNPEFF_GENE_NAME=Seita.8G100400.1.CDS.1;SNPEFF_IMPACT=MODIFIER;SNPEFF_TRANSCRIPT_ID=Transcript_Seita.8G100400.1.CDS.1;SOR=0.804;ANN=G|splice_donor_variant&intron_variant|HIGH|Seita.8G100400|Seita.8G100400.v2.2|transcript|Seita.8G100400.1.v2.2|Coding|2…	GT:AD:DP:GQ:PL	1/1:0,36:36:99:1426,108,0	Seita.8G100400
scaffold_8	13658009	.	C	G	1768.77	PASS	AC=2;AF=1.00;AN=2;DP=54;FS=0.000;MLEAC=2;MLEAF=1.00;MQ=60.00;QD=32.75;SNPEFF_AMINO_ACID_CHANGE=Y15*;SNPEFF_CODON_CHANGE=taC/taG;SNPEFF_EFFECT=STOP_GAINED;SNPEFF_EXON_ID=1;SNPEFF_FUNCTIONAL_CLASS=NONSENSE;SNPEFF_GENE_NAME=Seita.8G102200.1.CDS.3;SNPEFF_IMPACT=HIGH;SNPEFF_TRANSCRIPT_ID=Transcript_Seita.8G102200.1.CDS.3;SOR=1.112;ANN=G|stop_gained|HIGH|Seita.8G102200|Seita.8G102200.v2.2|transcript|Se…	GT:AD:DP:GQ:PL	1/1:0,49:49:99:1797,147,0	Seita.8G102200
scaffold_8	13779526	.	G	A	2285.77	PASS	AC=2;AF=1.00;AN=2;DP=49;FS=0.000;MLEAC=2;MLEAF=1.00;MQ=51.81;QD=29.68;SNPEFF_CODON_CHANGE=209;SNPEFF_EFFECT=DOWNSTREAM;SNPEFF_FUNCTIONAL_CLASS=NONE;SNPEFF_GENE_NAME=Seita.8G102600.1.CDS.1;SNPEFF_IMPACT=MODIFIER;SNPEFF_TRANSCRIPT_ID=Transcript_Seita.8G102600.1.CDS.1;SOR=0.733;ANN=A|stop_gained&splice_region_variant|HIGH|Seita.8G102600|Seita.8G102600.v2.2|transcript|Seita.8G102600.1.v2.2|Coding|2/1…	GT:AD:DP:GQ:PL	1/1:0,49:49:99:2314,157,0	Seita.8G102600
scaffold_8	13798117	.	C	A	2148.77	PASS	AC=2;AF=1.00;AN=2;DP=54;FS=0.000;MLEAC=2;MLEAF=1.00;MQ=59.46;QD=32.90;SNPEFF_CODON_CHANGE=3354;SNPEFF_EFFECT=DOWNSTREAM;SNPEFF_FUNCTIONAL_CLASS=NONE;SNPEFF_GENE_NAME=Seita.8G102700.1.CDS.1;SNPEFF_IMPACT=MODIFIER;SNPEFF_TRANSCRIPT_ID=Transcript_Seita.8G102700.1.CDS.1;SOR=0.767;ANN=A|stop_gained|HIGH|Seita.8G102700|Seita.8G102700.v2.2|transcript|Seita.8G102700.1.v2.2|Coding|7/12|c.1402G>T|p.Glu468*…	GT:AD:DP:GQ:PL	1/1:0,54:54:99:2177,162,0	Seita.8G102700
scaffold_8	13800878	.	G	A	2676.77	PASS	AC=2;AF=1.00;AN=2;DP=67;FS=0.000;MLEAC=2;MLEAF=1.00;MQ=59.75;QD=30.12;SNPEFF_CODON_CHANGE=593;SNPEFF_EFFECT=DOWNSTREAM;SNPEFF_FUNCTIONAL_CLASS=NONE;SNPEFF_GENE_NAME=Seita.8G102700.1.CDS.1;SNPEFF_IMPACT=MODIFIER;SNPEFF_TRANSCRIPT_ID=Transcript_Seita.8G102700.1.CDS.1;SOR=1.230;ANN=A|stop_gained|HIGH|Seita.8G102700|Seita.8G102700.v2.2|transcript|Seita.8G102700.1.v2.2|Coding|3/12|c.361C>T|p.Arg121*|3…	GT:AD:DP:GQ:PL	1/1:0,66:66:99:2695,199,0	Seita.8G102700
scaffold_8	13995983	.	G	T	2105.77	PASS	AC=2;AF=1.00;AN=2;DP=57;FS=0.000;MLEAC=2;MLEAF=1.00;MQ=59.87;QD=27.53;SNPEFF_CODON_CHANGE=576;SNPEFF_EFFECT=DOWNSTREAM;SNPEFF_FUNCTIONAL_CLASS=NONE;SNPEFF_GENE_NAME=Seita.8G104400.1.CDS.1;SNPEFF_IMPACT=MODIFIER;SNPEFF_TRANSCRIPT_ID=Transcript_Seita.8G104400.1.CDS.1;SOR=0.841;ANN=T|stop_gained|HIGH|Seita.8G104400|Seita.8G104400.v2.2|transcript|Seita.8G104400.1.v2.2|Coding|2/2|c.143C>A|p.Ser48*|143…	GT:AD:DP:GQ:PL	1/1:0,56:56:99:2134,168,0	Seita.8G104400
scaffold_8	14413200	.	G	C	3009.77	PASS	AC=2;AF=1.00;AN=2;DP=75;FS=0.000;MLEAC=2;MLEAF=1.00;MQ=60.00;QD=32.71;SNPEFF_CODON_CHANGE=413;SNPEFF_EFFECT=DOWNSTREAM;SNPEFF_FUNCTIONAL_CLASS=NONE;SNPEFF_GENE_NAME=Seita.8G105900.1.CDS.1;SNPEFF_IMPACT=MODIFIER;SNPEFF_TRANSCRIPT_ID=Transcript_Seita.8G105900.1.CDS.1;SOR=0.892;ANN=C|stop_gained|HIGH|Seita.8G105900|Seita.8G105900.v2.2|transcript|Seita.8G105900.1.v2.2|Coding|2/4|c.623C>G|p.Ser208*|62…	GT:AD:DP:GQ:PL	1/1:0,75:75:99:3038,226,0	Seita.8G105900
scaffold_8	21713437	.	A	G	1765.77	PASS	AC=2;AF=1.00;AN=2;DP=47;FS=0.000;MLEAC=2;MLEAF=1.00;MQ=60.00;QD=28.10;SNPEFF_EFFECT=INTERGENIC;SNPEFF_FUNCTIONAL_CLASS=NONE;SNPEFF_IMPACT=MODIFIER;SOR=0.735;ANN=G|splice_donor_variant&intron_variant|HIGH|Seita.8G116900|Seita.8G116900.v2.2|transcript|Seita.8G116900.1.v2.2|Coding|1/3|c.338+2T>C||||||;LOF=(Seita.8G116900|Seita.8G116900.v2.2|1|1.00)	GT:AD:DP:GQ:PL	1/1:0,47:47:99:1802,141,0	Seita.8G116900
scaffold_8	22530728	.	G	C	578.77	PASS	AC=2;AF=1.00;AN=2;DP=16;FS=0.000;MLEAC=2;MLEAF=1.00;MQ=60.00;QD=29.28;SNPEFF_CODON_CHANGE=449;SNPEFF_EFFECT=UPSTREAM;SNPEFF_FUNCTIONAL_CLASS=NONE;SNPEFF_GENE_NAME=Seita.8G119200.1.CDS.1;SNPEFF_IMPACT=MODIFIER;SNPEFF_TRANSCRIPT_ID=Transcript_Seita.8G119200.1.CDS.1;SOR=0.941;ANN=C|stop_gained|HIGH|Seita.8G119400|Seita.8G119400.v2.2|transcript|Seita.8G119400.1.v2.2|Coding|4/5|c.599C>G|p.Ser200*|599/…	GT:AD:DP:GQ:PL	1/1:0,14:14:42:538,42,0	Seita.8G119400
scaffold_8	22681895	.	G	A	2984.77	PASS	AC=2;AF=1.00;AN=2;DP=76;FS=0.000;MLEAC=2;MLEAF=1.00;MQ=60.28;QD=25.15;SNPEFF_AMINO_ACID_CHANGE=W33*;SNPEFF_CODON_CHANGE=tGg/tAg;SNPEFF_EFFECT=STOP_GAINED;SNPEFF_EXON_ID=1;SNPEFF_FUNCTIONAL_CLASS=NONSENSE;SNPEFF_GENE_NAME=Seita.8G120300.1.CDS.1;SNPEFF_IMPACT=HIGH;SNPEFF_TRANSCRIPT_ID=Transcript_Seita.8G120300.1.CDS.1;SOR=0.984;ANN=A|stop_gained|HIGH|Seita.8G120300|Seita.8G120300.v2.2|transcript|Se…	GT:AD:DP:GQ:PL	1/1:0,76:76:99:3013,229,0	Seita.8G120300
scaffold_8	23453755	.	A	G	1601.77	PASS	AC=2;AF=1.00;AN=2;DP=37;FS=0.000;MLEAC=2;MLEAF=1.00;MQ=60.00;QD=29.37;SNPEFF_CODON_CHANGE=3;SNPEFF_EFFECT=DOWNSTREAM;SNPEFF_FUNCTIONAL_CLASS=NONE;SNPEFF_GENE_NAME=Seita.8G122700.1.CDS.1;SNPEFF_IMPACT=MODIFIER;SNPEFF_TRANSCRIPT_ID=Transcript_Seita.8G122700.1.CDS.1;SOR=1.609;ANN=G|splice_acceptor_variant&splice_region_variant&intron_variant|HIGH|Seita.8G122700|Seita.8G122700.v2.2|transcript|Seita.8…	GT:AD:DP:GQ:PL	1/1:0,37:37:99:1630,111,0	Seita.8G122700
scaffold_8	23558705	.	G	A	1037.77	PASS	AC=2;AF=1.00;AN=2;DP=28;FS=0.000;MLEAC=2;MLEAF=1.00;MQ=60.00;QD=31.22;SNPEFF_AMINO_ACID_CHANGE=W2*;SNPEFF_CODON_CHANGE=tgG/tgA;SNPEFF_EFFECT=STOP_GAINED;SNPEFF_EXON_ID=1;SNPEFF_FUNCTIONAL_CLASS=NONSENSE;SNPEFF_GENE_NAME=Seita.8G123500.1.CDS.1;SNPEFF_IMPACT=HIGH;SNPEFF_TRANSCRIPT_ID=Transcript_Seita.8G123500.1.CDS.1;SOR=0.693;ANN=A|stop_gained|HIGH|Seita.8G123500|Seita.8G123500.v2.2|transcript|Sei…	GT:AD:DP:GQ:PL	1/1:0,28:28:84:1066,84,0	Seita.8G123500
scaffold_8	23630338	.	A	G	1740.77	PASS	AC=2;AF=1.00;AN=2;DP=46;FS=0.000;MLEAC=2;MLEAF=1.00;MQ=60.00;QD=33.95;SNPEFF_AMINO_ACID_CHANGE=M1V;SNPEFF_CODON_CHANGE=Atg/Gtg;SNPEFF_EFFECT=START_LOST;SNPEFF_EXON_ID=1;SNPEFF_FUNCTIONAL_CLASS=MISSENSE;SNPEFF_GENE_NAME=Seita.8G123800.3.CDS.1;SNPEFF_IMPACT=HIGH;SNPEFF_TRANSCRIPT_ID=Transcript_Seita.8G123800.3.CDS.1;SOR=1.329;ANN=G|start_lost|HIGH|Seita.8G123800|Seita.8G123800.v2.2|transcript|Seita…	GT:AD:DP:GQ:PL	1/1:0,46:46:99:1769,138,0	Seita.8G123800
scaffold_8	23907494	.	A	G	1526.77	PASS	AC=2;AF=1.00;AN=2;DP=33;FS=0.000;MLEAC=2;MLEAF=1.00;MQ=60.00;QD=26.33;SNPEFF_AMINO_ACID_CHANGE=M1V;SNPEFF_CODON_CHANGE=Atg/Gtg;SNPEFF_EFFECT=START_LOST;SNPEFF_EXON_ID=1;SNPEFF_FUNCTIONAL_CLASS=MISSENSE;SNPEFF_GENE_NAME=Seita.8G125400.1.CDS.1;SNPEFF_IMPACT=HIGH;SNPEFF_TRANSCRIPT_ID=Transcript_Seita.8G125400.1.CDS.1;SOR=1.751;ANN=G|start_lost|HIGH|Seita.8G125400|Seita.8G125400.v2.2|transcript|Seita…	GT:AD:DP:GQ:PL	1/1:0,36:36:99:1690,114,0	Seita.8G125400
scaffold_8	24046758	.	T	A	3538.77	PASS	AC=2;AF=1.00;AN=2;DP=80;FS=0.000;MLEAC=2;MLEAF=1.00;MQ=53.24;QD=31.99;SNPEFF_AMINO_ACID_CHANGE=L14*;SNPEFF_CODON_CHANGE=tTg/tAg;SNPEFF_EFFECT=STOP_GAINED;SNPEFF_EXON_ID=1;SNPEFF_FUNCTIONAL_CLASS=NONSENSE;SNPEFF_GENE_NAME=Seita.8G126400.1.CDS.1;SNPEFF_IMPACT=HIGH;SNPEFF_TRANSCRIPT_ID=Transcript_Seita.8G126400.1.CDS.1;SOR=1.310;ANN=A|stop_gained|HIGH|Seita.8G126400|Seita.8G126400.v2.2|transcript|Se…	GT:AD:DP:GQ:PL	1/1:0,79:79:99:3522,241,0	Seita.8G126400
scaffold_8	25014333	.	G	T	1229.77	PASS	AC=2;AF=1.00;AN=2;DP=32;FS=0.000;MLEAC=2;MLEAF=1.00;MQ=60.00;QD=30.11;SNPEFF_CODON_CHANGE=2825;SNPEFF_EFFECT=DOWNSTREAM;SNPEFF_FUNCTIONAL_CLASS=NONE;SNPEFF_GENE_NAME=Seita.8G129700.1.CDS.1;SNPEFF_IMPACT=MODIFIER;SNPEFF_TRANSCRIPT_ID=Transcript_Seita.8G129700.1.CDS.1;SOR=0.693;ANN=T|stop_gained|HIGH|Seita.8G129700|Seita.8G129700.v2.2|transcript|Seita.8G129700.2.v2.2|Coding|9/11|c.1556C>A|p.Ser519*…	GT:AD:DP:GQ:PL	1/1:0,31:31:93:1228,93,0	Seita.8G129700
scaffold_8	25249717	.	C	T	3453.77	PASS	AC=2;AF=1.00;AN=2;DP=85;FS=0.000;MLEAC=2;MLEAF=1.00;MQ=60.00;QD=33.88;SNPEFF_CODON_CHANGE=1817;SNPEFF_EFFECT=DOWNSTREAM;SNPEFF_FUNCTIONAL_CLASS=NONE;SNPEFF_GENE_NAME=Seita.8G130900.1.CDS.1;SNPEFF_IMPACT=MODIFIER;SNPEFF_TRANSCRIPT_ID=Transcript_Seita.8G130900.1.CDS.1;SOR=0.979;ANN=T|stop_gained|HIGH|Seita.8G130900|Seita.8G130900.v2.2|transcript|Seita.8G130900.1.v2.2|Coding|5/24|c.697C>T|p.Arg233*|…	GT:AD:DP:GQ:PL	1/1:0,85:85:99:3482,256,0	Seita.8G130900
scaffold_8	25778919	.	T	C	783.77	PASS	AC=2;AF=1.00;AN=2;DP=21;FS=0.000;MLEAC=2;MLEAF=1.00;MQ=60.00;QD=34.18;SNPEFF_CODON_CHANGE=3700;SNPEFF_EFFECT=UPSTREAM;SNPEFF_FUNCTIONAL_CLASS=NONE;SNPEFF_GENE_NAME=Seita.8G133700.1.CDS.4;SNPEFF_IMPACT=MODIFIER;SNPEFF_TRANSCRIPT_ID=Transcript_Seita.8G133700.1.CDS.4;SOR=1.230;ANN=C|splice_donor_variant&intron_variant|HIGH|Seita.8G133700|Seita.8G133700.v2.2|transcript|Seita.8G133700.1.v2.2|Coding|1/…	GT:AD:DP:GQ:PL	1/1:0,21:21:63:812,63,0	Seita.8G133700
scaffold_8	29019551	.	C	T	1767.77	PASS	AC=2;AF=1.00;AN=2;DP=38;FS=0.000;MLEAC=2;MLEAF=1.00;MQ=60.28;QD=33.18;SNPEFF_CODON_CHANGE=227;SNPEFF_EFFECT=DOWNSTREAM;SNPEFF_FUNCTIONAL_CLASS=NONE;SNPEFF_GENE_NAME=Seita.8G151800.1.CDS.1;SNPEFF_IMPACT=MODIFIER;SNPEFF_TRANSCRIPT_ID=Transcript_Seita.8G151800.1.CDS.1;SOR=1.493;ANN=T|splice_donor_variant&intron_variant|HIGH|Seita.8G151800|Seita.8G151800.v2.2|transcript|Seita.8G151800.1.v2.2|Coding|1…	GT:AD:DP:GQ:PL	1/1:0,38:38:99:1796,120,0	Seita.8G151800
scaffold_8	29020322	.	A	G	740.77	PASS	AC=2;AF=1.00;AN=2;DP=21;FS=0.000;MLEAC=2;MLEAF=1.00;MQ=60.00;QD=27.59;SNPEFF_AMINO_ACID_CHANGE=M1T;SNPEFF_CODON_CHANGE=aTg/aCg;SNPEFF_EFFECT=START_LOST;SNPEFF_EXON_ID=1;SNPEFF_FUNCTIONAL_CLASS=MISSENSE;SNPEFF_GENE_NAME=Seita.8G151800.1.CDS.1;SNPEFF_IMPACT=HIGH;SNPEFF_TRANSCRIPT_ID=Transcript_Seita.8G151800.1.CDS.1;SOR=0.784;ANN=G|start_lost|HIGH|Seita.8G151800|Seita.8G151800.v2.2|transcript|Seita…	GT:AD:DP:GQ:PL	1/1:0,21:21:63:769,63,0	Seita.8G151800
scaffold_8	29297660	.	C	G	1542.77	PASS	AC=2;AF=1.00;AN=2;DP=39;FS=0.000;MLEAC=2;MLEAF=1.00;MQ=60.00;QD=26.73;SNPEFF_AMINO_ACID_CHANGE=S574*;SNPEFF_CODON_CHANGE=tCa/tGa;SNPEFF_EFFECT=STOP_GAINED;SNPEFF_EXON_ID=1;SNPEFF_FUNCTIONAL_CLASS=NONSENSE;SNPEFF_GENE_NAME=Seita.8G154300.1.CDS.1;SNPEFF_IMPACT=HIGH;SNPEFF_TRANSCRIPT_ID=Transcript_Seita.8G154300.1.CDS.1;SOR=1.730;ANN=G|stop_gained|HIGH|Seita.8G154300|Seita.8G154300.v2.2|transcript|S…	GT:AD:DP:GQ:PL	1/1:0,39:39:99:1571,117,0	Seita.8G154300
scaffold_8	29367161	.	C	T	2613.77	PASS	AC=2;AF=1.00;AN=2;DP=69;FS=0.000;MLEAC=2;MLEAF=1.00;MQ=60.00;QD=28.03;SNPEFF_CODON_CHANGE=939;SNPEFF_EFFECT=DOWNSTREAM;SNPEFF_FUNCTIONAL_CLASS=NONE;SNPEFF_GENE_NAME=Seita.8G154800.1.CDS.1;SNPEFF_IMPACT=MODIFIER;SNPEFF_TRANSCRIPT_ID=Transcript_Seita.8G154800.1.CDS.1;SOR=1.478;ANN=T|stop_gained|HIGH|Seita.8G154800|Seita.8G154800.v2.2|transcript|Seita.8G154800.1.v2.2|Coding|4/7|c.541C>T|p.Gln181*|54…	GT:AD:DP:GQ:PL	1/1:0,69:69:99:2642,208,0	Seita.8G154800
scaffold_8	30048082	.	T	C	1810.77	PASS	AC=2;AF=1.00;AN=2;DP=45;FS=0.000;MLEAC=2;MLEAF=1.00;MQ=56.11;QD=28.33;SNPEFF_AMINO_ACID_CHANGE=M1T;SNPEFF_CODON_CHANGE=aTg/aCg;SNPEFF_EFFECT=START_LOST;SNPEFF_EXON_ID=1;SNPEFF_FUNCTIONAL_CLASS=MISSENSE;SNPEFF_GENE_NAME=Seita.8G159600.1.CDS.1;SNPEFF_IMPACT=HIGH;SNPEFF_TRANSCRIPT_ID=Transcript_Seita.8G159600.1.CDS.1;SOR=2.687;ANN=C|start_lost|HIGH|Seita.8G159600|Seita.8G159600.v2.2|transcript|Seita…	GT:AD:DP:GQ:PL	1/1:0,45:45:99:1839,135,0	Seita.8G159600
scaffold_8	30048487	.	A	G	3246.77	PASS	AC=2;AF=1.00;AN=2;DP=71;FS=0.000;MLEAC=2;MLEAF=1.00;MQ=46.90;QD=25.82;SNPEFF_AMINO_ACID_CHANGE=*60W;SNPEFF_CODON_CHANGE=tAg/tGg;SNPEFF_EFFECT=STOP_LOST;SNPEFF_EXON_ID=1;SNPEFF_FUNCTIONAL_CLASS=MISSENSE;SNPEFF_GENE_NAME=Seita.8G159600.1.CDS.2;SNPEFF_IMPACT=HIGH;SNPEFF_TRANSCRIPT_ID=Transcript_Seita.8G159600.1.CDS.2;SOR=1.643;ANN=G|stop_lost&splice_region_variant|HIGH|Seita.8G159600|Seita.8G159600.…	GT:AD:DP:GQ:PL	1/1:0,70:70:99:3230,223,0	Seita.8G159600
scaffold_8	30340247	.	C	T	381.77	PASS	AC=2;AF=1.00;AN=2;DP=12;FS=0.000;MLEAC=2;MLEAF=1.00;MQ=60.00;QD=31.81;SNPEFF_AMINO_ACID_CHANGE=W5*;SNPEFF_CODON_CHANGE=tgG/tgA;SNPEFF_EFFECT=STOP_GAINED;SNPEFF_EXON_ID=1;SNPEFF_FUNCTIONAL_CLASS=NONSENSE;SNPEFF_GENE_NAME=Seita.8G161500.1.CDS.1;SNPEFF_IMPACT=HIGH;SNPEFF_TRANSCRIPT_ID=Transcript_Seita.8G161500.1.CDS.1;SOR=1.445;ANN=T|stop_gained|HIGH|Seita.8G161500|Seita.8G161500.v2.2|transcript|Sei…	GT:AD:DP:GQ:PL	1/1:0,11:11:33:400,33,0	Seita.8G161500
scaffold_8	30590557	.	T	C	2066.77	PASS	AC=2;AF=1.00;AN=2;DP=46;FS=0.000;MLEAC=2;MLEAF=1.00;MQ=60.00;QD=31.29;SNPEFF_CODON_CHANGE=1844;SNPEFF_EFFECT=DOWNSTREAM;SNPEFF_FUNCTIONAL_CLASS=NONE;SNPEFF_GENE_NAME=Seita.8G163900.1.CDS.1;SNPEFF_IMPACT=MODIFIER;SNPEFF_TRANSCRIPT_ID=Transcript_Seita.8G163900.1.CDS.1;SOR=0.874;ANN=C|splice_donor_variant&intron_variant|HIGH|Seita.8G164000|Seita.8G164000.v2.2|transcript|Seita.8G164000.1.v2.2|Coding|…	GT:AD:DP:GQ:PL	1/1:0,44:44:99:2005,135,0	Seita.8G164000
scaffold_8	30948426	.	C	A	2536.77	PASS	AC=2;AF=1.00;AN=2;DP=66;FS=0.000;MLEAC=2;MLEAF=1.00;MQ=60.00;QD=31.40;SNPEFF_CODON_CHANGE=623;SNPEFF_EFFECT=UPSTREAM;SNPEFF_FUNCTIONAL_CLASS=NONE;SNPEFF_GENE_NAME=Seita.8G167000.1.CDS.1;SNPEFF_IMPACT=MODIFIER;SNPEFF_TRANSCRIPT_ID=Transcript_Seita.8G167000.1.CDS.1;SOR=1.681;ANN=A|stop_gained|HIGH|Seita.8G167100|Seita.8G167100.v2.2|transcript|Seita.8G167100.1.v2.2|Coding|5/5|c.3577G>T|p.Glu1193*|40…	GT:AD:DP:GQ:PL	1/1:0,66:66:99:2565,198,0	Seita.8G167100
scaffold_8	32357675	.	C	A	1913.77	PASS	AC=2;AF=1.00;AN=2;DP=50;FS=0.000;MLEAC=2;MLEAF=1.00;MQ=60.00;QD=31.16;SNPEFF_AMINO_ACID_CHANGE=G30*;SNPEFF_CODON_CHANGE=Gga/Tga;SNPEFF_EFFECT=STOP_GAINED;SNPEFF_EXON_ID=1;SNPEFF_FUNCTIONAL_CLASS=NONSENSE;SNPEFF_GENE_NAME=Seita.8G178600.1.CDS.2;SNPEFF_IMPACT=HIGH;SNPEFF_TRANSCRIPT_ID=Transcript_Seita.8G178600.1.CDS.2;SOR=0.693;ANN=A|stop_gained|HIGH|Seita.8G178600|Seita.8G178600.v2.2|transcript|Se…	GT:AD:DP:GQ:PL	1/1:0,49:49:99:1917,147,0	Seita.8G178600
scaffold_8	32498741	.	G	A	1538.77	PASS	AC=2;AF=1.00;AN=2;DP=40;FS=0.000;MLEAC=2;MLEAF=1.00;MQ=60.00;QD=30.85;SNPEFF_CODON_CHANGE=3742;SNPEFF_EFFECT=UPSTREAM;SNPEFF_FUNCTIONAL_CLASS=NONE;SNPEFF_GENE_NAME=Seita.8G179700.1.CDS.5;SNPEFF_IMPACT=MODIFIER;SNPEFF_TRANSCRIPT_ID=Transcript_Seita.8G179700.1.CDS.5;SOR=0.693;ANN=A|stop_gained|HIGH|Seita.8G179700|Seita.8G179700.v2.2|transcript|Seita.8G179700.1.v2.2|Coding|1/5|c.249G>A|p.Trp83*|249/…	GT:AD:DP:GQ:PL	1/1:0,40:40:99:1567,120,0	Seita.8G179700
scaffold_8	32797262	.	C	A	871.77	PASS	AC=2;AF=1.00;AN=2;DP=20;FS=0.000;MLEAC=2;MLEAF=1.00;MQ=44.77;QD=30.37;SNPEFF_AMINO_ACID_CHANGE=E244*;SNPEFF_CODON_CHANGE=Gaa/Taa;SNPEFF_EFFECT=STOP_GAINED;SNPEFF_EXON_ID=1;SNPEFF_FUNCTIONAL_CLASS=NONSENSE;SNPEFF_GENE_NAME=Seita.8G182400.1.CDS.4;SNPEFF_IMPACT=HIGH;SNPEFF_TRANSCRIPT_ID=Transcript_Seita.8G182400.1.CDS.4;SOR=3.716;ANN=A|stop_gained|HIGH|Seita.8G182400|Seita.8G182400.v2.2|transcript|S…	GT:AD:DP:GQ:PL	1/1:0,19:19:57:855,57,0	Seita.8G182400
scaffold_8	33160312	.	C	T	1411.77	PASS	AC=2;AF=1.00;AN=2;DP=33;FS=0.000;MLEAC=2;MLEAF=1.00;MQ=60.00;QD=32.86;SNPEFF_CODON_CHANGE=428;SNPEFF_EFFECT=UPSTREAM;SNPEFF_FUNCTIONAL_CLASS=NONE;SNPEFF_GENE_NAME=Seita.8G185900.1.CDS.1;SNPEFF_IMPACT=MODIFIER;SNPEFF_TRANSCRIPT_ID=Transcript_Seita.8G185900.1.CDS.1;SOR=0.818;ANN=T|start_lost|HIGH|Seita.8G185800|Seita.8G185800.v2.2|transcript|Seita.8G185800.1.v2.2|Coding|1/2|c.3G>A|p.Met1?|3/264|3/2…	GT:AD:DP:GQ:PL	1/1:0,32:32:96:1430,96,0	Seita.8G185800
scaffold_8	33725512	.	C	T	1283.77	PASS	AC=2;AF=1.00;AN=2;DP=35;FS=0.000;MLEAC=2;MLEAF=1.00;MQ=60.00;QD=31.84;SNPEFF_AMINO_ACID_CHANGE=L1;SNPEFF_CODON_CHANGE=ctG/ctA;SNPEFF_EFFECT=START_LOST;SNPEFF_EXON_ID=1;SNPEFF_FUNCTIONAL_CLASS=SILENT;SNPEFF_GENE_NAME=Seita.8G190100.1.CDS.3;SNPEFF_IMPACT=HIGH;SNPEFF_TRANSCRIPT_ID=Transcript_Seita.8G190100.1.CDS.3;SOR=1.002;ANN=T|splice_region_variant&synonymous_variant|LOW|Seita.8G190100|Seita.8G19…	GT:AD:DP:GQ:PL	1/1:0,34:34:99:1267,102,0	Seita.8G190100
scaffold_8	34228004	.	G	C	2745.77	PASS	AC=2;AF=1.00;AN=2;DP=62;FS=0.000;MLEAC=2;MLEAF=1.00;MQ=51.42;QD=25.89;SNPEFF_CODON_CHANGE=1221;SNPEFF_EFFECT=DOWNSTREAM;SNPEFF_FUNCTIONAL_CLASS=NONE;SNPEFF_GENE_NAME=Seita.8G195000.1.CDS.1;SNPEFF_IMPACT=MODIFIER;SNPEFF_TRANSCRIPT_ID=Transcript_Seita.8G195000.1.CDS.1;SOR=1.057;ANN=C|splice_acceptor_variant&intron_variant|HIGH|Seita.8G195000|Seita.8G195000.v2.2|transcript|Seita.8G195000.1.v2.2|Codi…	GT:AD:DP:GQ:PL	1/1:0,62:62:99:2774,193,0	Seita.8G195000
scaffold_8	34240713	.	T	A	1308.77	PASS	AC=2;AF=1.00;AN=2;DP=53;FS=0.000;MLEAC=2;MLEAF=1.00;MQ=58.29;QD=24.69;SNPEFF_AMINO_ACID_CHANGE=Y249*;SNPEFF_CODON_CHANGE=taT/taA;SNPEFF_EFFECT=STOP_GAINED;SNPEFF_EXON_ID=1;SNPEFF_FUNCTIONAL_CLASS=NONSENSE;SNPEFF_GENE_NAME=Seita.8G195200.1.CDS.1;SNPEFF_IMPACT=HIGH;SNPEFF_TRANSCRIPT_ID=Transcript_Seita.8G195200.1.CDS.1;SOR=2.303;ANN=A|stop_gained|HIGH|Seita.8G195200|Seita.8G195200.v2.2|transcript|S…	GT:AD:DP:GQ:PL	1/1:0,33:33:99:1311,99,0	Seita.8G195200
scaffold_8	34241133	.	G	A	152.03	PASS	AC=2;AF=1.00;AN=2;DP=4;FS=0.000;MLEAC=2;MLEAF=1.00;MQ=60.00;QD=31.73;SNPEFF_AMINO_ACID_CHANGE=W389*;SNPEFF_CODON_CHANGE=tgG/tgA;SNPEFF_EFFECT=STOP_GAINED;SNPEFF_EXON_ID=1;SNPEFF_FUNCTIONAL_CLASS=NONSENSE;SNPEFF_GENE_NAME=Seita.8G195200.1.CDS.1;SNPEFF_IMPACT=HIGH;SNPEFF_TRANSCRIPT_ID=Transcript_Seita.8G195200.1.CDS.1;SOR=3.258;ANN=A|stop_gained|HIGH|Seita.8G195200|Seita.8G195200.v2.2|transcript|Se…	GT:AD:DP:GQ:PL	.:.:.:.:.	Seita.8G195200
scaffold_8	35079424	.	G	A	1184.77	PASS	AC=2;AF=1.00;AN=2;DP=35;FS=0.000;MLEAC=2;MLEAF=1.00;MQ=60.00;QD=33.85;SNPEFF_EFFECT=INTERGENIC;SNPEFF_FUNCTIONAL_CLASS=NONE;SNPEFF_IMPACT=MODIFIER;SOR=2.115;ANN=A|splice_donor_variant&intron_variant|HIGH|Seita.8G202800|Seita.8G202800.v2.2|transcript|Seita.8G202800.1.v2.2|Coding|1/3|c.364+1G>A||||||,A|downstream_gene_variant|MODIFIER|Seita.8G202700|Seita.8G202700.v2.2|transcript|Seita.8G202700.1.v…	GT:AD:DP:GQ:PL	1/1:0,33:33:99:1208,99,0	Seita.8G202800
scaffold_8	35434091	.	A	C	1122.77	PASS	AC=2;AF=1.00;AN=2;DP=31;FS=0.000;MLEAC=2;MLEAF=1.00;MQ=60.00;QD=27.53;SNPEFF_CODON_CHANGE=2873;SNPEFF_EFFECT=DOWNSTREAM;SNPEFF_FUNCTIONAL_CLASS=NONE;SNPEFF_GENE_NAME=Seita.8G205800.1.CDS.2;SNPEFF_IMPACT=MODIFIER;SNPEFF_TRANSCRIPT_ID=Transcript_Seita.8G205800.1.CDS.2;SOR=0.892;ANN=C|stop_gained|HIGH|Seita.8G205700|Seita.8G205700.v2.2|transcript|Seita.8G205700.1.v2.2|Coding|5/6|c.1350T>G|p.Tyr450*|…	GT:AD:DP:GQ:PL	1/1:0,31:31:93:1151,93,0	Seita.8G205700
scaffold_8	35570196	.	G	T	1285.77	PASS	AC=2;AF=1.00;AN=2;DP=35;FS=0.000;MLEAC=2;MLEAF=1.00;MQ=60.00;QD=28.24;SNPEFF_CODON_CHANGE=4222;SNPEFF_EFFECT=UPSTREAM;SNPEFF_FUNCTIONAL_CLASS=NONE;SNPEFF_GENE_NAME=Seita.8G207800.1.CDS.1;SNPEFF_IMPACT=MODIFIER;SNPEFF_TRANSCRIPT_ID=Transcript_Seita.8G207800.1.CDS.1;SOR=1.308;ANN=T|splice_acceptor_variant&intron_variant|HIGH|Seita.8G207700|Seita.8G207700.v2.2|transcript|Seita.8G207700.1.v2.2|Coding…	GT:AD:DP:GQ:PL	1/1:0,35:35:99:1314,105,0	Seita.8G207700
scaffold_8	35571016	.	G	A	1266.77	PASS	AC=2;AF=1.00;AN=2;BaseQRankSum=1.174;ClippingRankSum=-1.062;DP=31;FS=0.000;MLEAC=2;MLEAF=1.00;MQ=60.00;MQRankSum=-0.280;QD=30.59;ReadPosRankSum=-1.509;SNPEFF_CODON_CHANGE=3402;SNPEFF_EFFECT=UPSTREAM;SNPEFF_FUNCTIONAL_CLASS=NONE;SNPEFF_GENE_NAME=Seita.8G207800.1.CDS.1;SNPEFF_IMPACT=MODIFIER;SNPEFF_TRANSCRIPT_ID=Transcript_Seita.8G207800.1.CDS.1;SOR=0.648;ANN=A|stop_gained|HIGH|Seita.8G207700|Seita…	GT:AD:DP:GQ:PL	1/1:0,29:29:87:1295,87,0	Seita.8G207700
scaffold_8	36794773	.	A	T	1513.77	PASS	AC=2;AF=1.00;AN=2;DP=37;FS=0.000;MLEAC=2;MLEAF=1.00;MQ=60.58;QD=30.31;SNPEFF_CODON_CHANGE=606;SNPEFF_EFFECT=DOWNSTREAM;SNPEFF_FUNCTIONAL_CLASS=NONE;SNPEFF_GENE_NAME=Seita.8G214600.1.CDS.1;SNPEFF_IMPACT=MODIFIER;SNPEFF_TRANSCRIPT_ID=Transcript_Seita.8G214600.1.CDS.1;SOR=1.121;ANN=T|stop_gained|HIGH|Seita.8G214500|Seita.8G214500.v2.2|transcript|Seita.8G214500.1.v2.2|Coding|1/2|c.44T>A|p.Leu15*|198/…	GT:AD:DP:GQ:PL	1/1:0,37:37:99:1542,111,0	Seita.8G214500
scaffold_8	36984173	.	C	T	1722.77	PASS	AC=2;AF=1.00;AN=2;DP=42;FS=0.000;MLEAC=2;MLEAF=1.00;MQ=60.00;QD=24.55;SNPEFF_CODON_CHANGE=441;SNPEFF_EFFECT=DOWNSTREAM;SNPEFF_FUNCTIONAL_CLASS=NONE;SNPEFF_GENE_NAME=Seita.8G216800.1.CDS.3;SNPEFF_IMPACT=MODIFIER;SNPEFF_TRANSCRIPT_ID=Transcript_Seita.8G216800.1.CDS.3;SOR=0.892;ANN=T|stop_gained|HIGH|Seita.8G216800|Seita.8G216800.v2.2|transcript|Seita.8G216800.1.v2.2|Coding|6/8|c.1009C>T|p.Gln337*|1…	GT:AD:DP:GQ:PL	1/1:0,42:42:99:1751,126,0	Seita.8G216800
scaffold_8	37488903	.	C	T	1245.77	PASS	AC=2;AF=1.00;AN=2;DP=36;FS=0.000;MLEAC=2;MLEAF=1.00;MQ=47.07;QD=34.60;SNPEFF_AMINO_ACID_CHANGE=Q10*;SNPEFF_CODON_CHANGE=Caa/Taa;SNPEFF_EFFECT=STOP_GAINED;SNPEFF_EXON_ID=1;SNPEFF_FUNCTIONAL_CLASS=NONSENSE;SNPEFF_GENE_NAME=Seita.8G221900.1.CDS.1;SNPEFF_IMPACT=HIGH;SNPEFF_TRANSCRIPT_ID=Transcript_Seita.8G221900.1.CDS.1;SOR=2.584;ANN=T|stop_gained|HIGH|Seita.8G221900|Seita.8G221900.v2.2|transcript|Se…	GT:AD:DP:GQ:PL	1/1:0,34:34:99:1274,102,0	Seita.8G221900
scaffold_8	37575737	.	C	T	1678.77	PASS	AC=2;AF=1.00;AN=2;DP=44;FS=0.000;MLEAC=2;MLEAF=1.00;MQ=60.00;QD=30.87;SNPEFF_CODON_CHANGE=312;SNPEFF_EFFECT=DOWNSTREAM;SNPEFF_FUNCTIONAL_CLASS=NONE;SNPEFF_GENE_NAME=Seita.8G222900.5.CDS.1;SNPEFF_IMPACT=MODIFIER;SNPEFF_TRANSCRIPT_ID=Transcript_Seita.8G222900.5.CDS.1;SOR=0.990;ANN=T|splice_donor_variant&intron_variant|HIGH|Seita.8G222900|Seita.8G222900.v2.2|transcript|Seita.8G222900.1.v2.2|Coding|4…	GT:AD:DP:GQ:PL	1/1:0,44:44:99:1707,132,0	Seita.8G222900
scaffold_8	37699299	.	A	C	2284.77	PASS	AC=2;AF=1.00;AN=2;DP=54;FS=0.000;MLEAC=2;MLEAF=1.00;MQ=60.00;QD=27.64;SNPEFF_CODON_CHANGE=904;SNPEFF_EFFECT=UPSTREAM;SNPEFF_FUNCTIONAL_CLASS=NONE;SNPEFF_GENE_NAME=Seita.8G224600.1.CDS.1;SNPEFF_IMPACT=MODIFIER;SNPEFF_TRANSCRIPT_ID=Transcript_Seita.8G224600.1.CDS.1;SOR=1.118;ANN=C|stop_lost&splice_region_variant|HIGH|Seita.8G224500|Seita.8G224500.v2.2|transcript|Seita.8G224500.1.v2.2|Coding|3/3|c.4…	GT:AD:DP:GQ:PL	1/1:0,54:54:99:2313,162,0	Seita.8G224500
scaffold_8	37732589	.	T	C	1039.77	PASS	AC=2;AF=1.00;AN=2;DP=24;FS=0.000;MLEAC=2;MLEAF=1.00;MQ=60.00;QD=29.45;SNPEFF_EFFECT=INTERGENIC;SNPEFF_FUNCTIONAL_CLASS=NONE;SNPEFF_IMPACT=MODIFIER;SOR=0.859;ANN=C|splice_donor_variant&intron_variant|HIGH|Seita.8G225200|Seita.8G225200.v2.2|transcript|Seita.8G225200.1.v2.2|Coding|1/8|c.-230+2T>C||||||,C|downstream_gene_variant|MODIFIER|Seita.8G225100|Seita.8G225100.v2.2|transcript|Seita.8G225100.1.…	GT:AD:DP:GQ:PL	1/1:0,24:24:72:1068,72,0	Seita.8G225200
scaffold_8	37891467	.	G	T	2520.77	PASS	AC=2;AF=1.00;AN=2;DP=66;FS=0.000;MLEAC=2;MLEAF=1.00;MQ=60.00;QD=31.20;SNPEFF_CODON_CHANGE=1649;SNPEFF_EFFECT=DOWNSTREAM;SNPEFF_FUNCTIONAL_CLASS=NONE;SNPEFF_GENE_NAME=Seita.8G226600.1.CDS.1;SNPEFF_IMPACT=MODIFIER;SNPEFF_TRANSCRIPT_ID=Transcript_Seita.8G226600.1.CDS.1;SOR=0.957;ANN=T|stop_gained|HIGH|Seita.8G226600|Seita.8G226600.v2.2|transcript|Seita.8G226600.1.v2.2|Coding|5/9|c.712G>T|p.Gly238*|1…	GT:AD:DP:GQ:PL	1/1:0,66:66:99:2549,198,0	Seita.8G226600
scaffold_8	37906324	.	A	T	2169.77	PASS	AC=2;AF=1.00;AN=2;DP=59;FS=0.000;MLEAC=2;MLEAF=1.00;MQ=60.00;QD=24.96;SNPEFF_CODON_CHANGE=1152;SNPEFF_EFFECT=DOWNSTREAM;SNPEFF_FUNCTIONAL_CLASS=NONE;SNPEFF_GENE_NAME=Seita.8G226900.1.CDS.1;SNPEFF_IMPACT=MODIFIER;SNPEFF_TRANSCRIPT_ID=Transcript_Seita.8G226900.1.CDS.1;SOR=1.034;ANN=T|stop_gained|HIGH|Seita.8G227000|Seita.8G227000.v2.2|transcript|Seita.8G227000.1.v2.2|Coding|2/2|c.121A>T|p.Arg41*|41…	GT:AD:DP:GQ:PL	1/1:0,58:58:99:2161,174,0	Seita.8G227000
scaffold_8	37924786	.	T	C	431.77	PASS	AC=2;AF=1.00;AN=2;DP=12;FS=0.000;MLEAC=2;MLEAF=1.00;MQ=60.00;QD=30.07;SNPEFF_CODON_CHANGE=4371;SNPEFF_EFFECT=DOWNSTREAM;SNPEFF_FUNCTIONAL_CLASS=NONE;SNPEFF_GENE_NAME=Seita.8G227300.1.CDS.1;SNPEFF_IMPACT=MODIFIER;SNPEFF_TRANSCRIPT_ID=Transcript_Seita.8G227300.1.CDS.1;SOR=1.022;ANN=C|splice_donor_variant&intron_variant|HIGH|Seita.8G227200|Seita.8G227200.v2.2|transcript|Seita.8G227200.1.v2.2|Coding|…	GT:AD:DP:GQ:PL	1/1:0,12:12:36:460,36,0	Seita.8G227200
scaffold_8	38224523	.	T	A	2221.77	PASS	AC=2;AF=1.00;AN=2;DP=50;FS=0.000;MLEAC=2;MLEAF=1.00;MQ=60.00;QD=24.21;SNPEFF_CODON_CHANGE=1274;SNPEFF_EFFECT=DOWNSTREAM;SNPEFF_FUNCTIONAL_CLASS=NONE;SNPEFF_GENE_NAME=Seita.8G230400.1.CDS.1;SNPEFF_IMPACT=MODIFIER;SNPEFF_TRANSCRIPT_ID=Transcript_Seita.8G230400.1.CDS.1;SOR=1.157;ANN=A|splice_acceptor_variant&intron_variant|HIGH|Seita.8G230400|Seita.8G230400.v2.2|transcript|Seita.8G230400.2.v2.2|Codi…	GT:AD:DP:GQ:PL	1/1:0,50:50:99:2250,151,0	Seita.8G230400
scaffold_8	38310852	.	A	G	1927.77	PASS	AC=2;AF=1.00;AN=2;DP=49;FS=0.000;MLEAC=2;MLEAF=1.00;MQ=60.00;QD=31.13;SNPEFF_CODON_CHANGE=3106;SNPEFF_EFFECT=UPSTREAM;SNPEFF_FUNCTIONAL_CLASS=NONE;SNPEFF_GENE_NAME=Seita.8G230800.1.CDS.1;SNPEFF_IMPACT=MODIFIER;SNPEFF_TRANSCRIPT_ID=Transcript_Seita.8G230800.1.CDS.1;SOR=1.345;ANN=G|splice_acceptor_variant&intron_variant|HIGH|Seita.8G230700|Seita.8G230700.v2.2|transcript|Seita.8G230700.1.v2.2|Coding…	GT:AD:DP:GQ:PL	1/1:0,49:49:99:1956,147,0	Seita.8G230700
scaffold_8	38469417	.	A	T	2462.77	PASS	AC=2;AF=1.00;AN=2;DP=64;FS=0.000;MLEAC=2;MLEAF=1.00;MQ=59.82;QD=28.04;SNPEFF_CODON_CHANGE=1303;SNPEFF_EFFECT=DOWNSTREAM;SNPEFF_FUNCTIONAL_CLASS=NONE;SNPEFF_GENE_NAME=Seita.8G232200.1.CDS.1;SNPEFF_IMPACT=MODIFIER;SNPEFF_TRANSCRIPT_ID=Transcript_Seita.8G232200.1.CDS.1;SOR=1.214;ANN=T|splice_acceptor_variant&intron_variant|HIGH|Seita.8G232200|Seita.8G232200.v2.2|transcript|Seita.8G232200.1.v2.2|Codi…	GT:AD:DP:GQ:PL	1/1:0,64:64:99:2491,192,0	Seita.8G232200
scaffold_8	38607074	.	A	C	1324.77	PASS	AC=2;AF=1.00;AN=2;DP=37;FS=0.000;MLEAC=2;MLEAF=1.00;MQ=60.00;QD=30.72;SNPEFF_CODON_CHANGE=942;SNPEFF_EFFECT=UPSTREAM;SNPEFF_FUNCTIONAL_CLASS=NONE;SNPEFF_GENE_NAME=Seita.8G233500.1.CDS.1;SNPEFF_IMPACT=MODIFIER;SNPEFF_TRANSCRIPT_ID=Transcript_Seita.8G233500.1.CDS.1;SOR=1.432;ANN=C|stop_gained|HIGH|Seita.8G233400|Seita.8G233400.v2.2|transcript|Seita.8G233400.1.v2.2|Coding|2/2|c.572T>G|p.Leu191*|721/…	GT:AD:DP:GQ:PL	1/1:0,37:37:99:1353,111,0	Seita.8G233400
scaffold_8	38865166	.	C	A	1221.77	PASS	AC=2;AF=1.00;AN=2;DP=34;FS=0.000;MLEAC=2;MLEAF=1.00;MQ=60.00;QD=37.30;SNPEFF_CODON_CHANGE=749;SNPEFF_EFFECT=DOWNSTREAM;SNPEFF_FUNCTIONAL_CLASS=NONE;SNPEFF_GENE_NAME=Seita.8G235500.1.CDS.1;SNPEFF_IMPACT=MODIFIER;SNPEFF_TRANSCRIPT_ID=Transcript_Seita.8G235500.1.CDS.1;SOR=0.811;ANN=A|stop_gained|HIGH|Seita.8G235500|Seita.8G235500.v2.2|transcript|Seita.8G235500.1.v2.2|Coding|2/2|c.1524C>A|p.Cys508*|1…	GT:AD:DP:GQ:PL	1/1:0,34:34:99:1250,102,0	Seita.8G235500
scaffold_8	38944019	.	T	C	1051.77	PASS	AC=2;AF=1.00;AN=2;DP=24;FS=0.000;MLEAC=2;MLEAF=1.00;MQ=60.00;QD=26.19;SNPEFF_AMINO_ACID_CHANGE=M1T;SNPEFF_CODON_CHANGE=aTg/aCg;SNPEFF_EFFECT=START_LOST;SNPEFF_EXON_ID=1;SNPEFF_FUNCTIONAL_CLASS=MISSENSE;SNPEFF_GENE_NAME=Seita.8G236300.1.CDS.1;SNPEFF_IMPACT=HIGH;SNPEFF_TRANSCRIPT_ID=Transcript_Seita.8G236300.1.CDS.1;SOR=1.270;ANN=C|start_lost|HIGH|Seita.8G236300|Seita.8G236300.v2.2|transcript|Seita…	GT:AD:DP:GQ:PL	1/1:0,24:24:72:1080,72,0	Seita.8G236300
scaffold_8	39112299	.	C	A	1049.77	PASS	AC=2;AF=1.00;AN=2;DP=27;FS=0.000;MLEAC=2;MLEAF=1.00;MQ=60.00;QD=29.58;SNPEFF_CODON_CHANGE=337;SNPEFF_EFFECT=UPSTREAM;SNPEFF_FUNCTIONAL_CLASS=NONE;SNPEFF_GENE_NAME=Seita.8G238100.2.CDS.1;SNPEFF_IMPACT=MODIFIER;SNPEFF_TRANSCRIPT_ID=Transcript_Seita.8G238100.2.CDS.1;SOR=0.765;ANN=A|stop_gained|HIGH|Seita.8G238100|Seita.8G238100.v2.2|transcript|Seita.8G238100.1.v2.2|Coding|1/2|c.9C>A|p.Tyr3*|9/495|9/…	GT:AD:DP:GQ:PL	1/1:0,27:27:81:1078,81,0	Seita.8G238100
scaffold_8	39115553	.	G	C	868.77	PASS	AC=2;AF=1.00;AN=2;DP=23;FS=0.000;MLEAC=2;MLEAF=1.00;MQ=48.07;QD=31.70;SNPEFF_AMINO_ACID_CHANGE=Y75*;SNPEFF_CODON_CHANGE=taC/taG;SNPEFF_EFFECT=STOP_GAINED;SNPEFF_EXON_ID=1;SNPEFF_FUNCTIONAL_CLASS=NONSENSE;SNPEFF_GENE_NAME=Seita.8G238200.1.CDS.1;SNPEFF_IMPACT=HIGH;SNPEFF_TRANSCRIPT_ID=Transcript_Seita.8G238200.1.CDS.1;SOR=3.352;ANN=C|stop_gained|HIGH|Seita.8G238200|Seita.8G238200.v2.2|transcript|Se…	GT:AD:DP:GQ:PL	1/1:0,23:23:69:897,69,0	Seita.8G238200
scaffold_8	39454122	.	A	G	691.77	PASS	AC=2;AF=1.00;AN=2;DP=16;FS=0.000;MLEAC=2;MLEAF=1.00;MQ=56.37;QD=31.40;SNPEFF_CODON_CHANGE=2;SNPEFF_EFFECT=DOWNSTREAM;SNPEFF_FUNCTIONAL_CLASS=NONE;SNPEFF_GENE_NAME=Seita.8G241000.1.CDS.1;SNPEFF_IMPACT=MODIFIER;SNPEFF_TRANSCRIPT_ID=Transcript_Seita.8G241000.1.CDS.1;SOR=0.941;ANN=G|splice_donor_variant&intron_variant|HIGH|Seita.8G241000|Seita.8G241000.v2.2|transcript|Seita.8G241000.1.v2.2|Coding|1/2…	GT:AD:DP:GQ:PL	1/1:0,15:15:45:675,45,0	Seita.8G241000
scaffold_8	39525873	.	C	T	1522.77	PASS	AC=2;AF=1.00;AN=2;DP=35;FS=0.000;MLEAC=2;MLEAF=1.00;MQ=60.00;QD=30.61;SNPEFF_CODON_CHANGE=2157;SNPEFF_EFFECT=UPSTREAM;SNPEFF_FUNCTIONAL_CLASS=NONE;SNPEFF_GENE_NAME=Seita.8G242100.1.CDS.1;SNPEFF_IMPACT=MODIFIER;SNPEFF_TRANSCRIPT_ID=Transcript_Seita.8G242100.1.CDS.1;SOR=1.308;ANN=T|stop_gained|HIGH|Seita.8G242000|Seita.8G242000.v2.2|transcript|Seita.8G242000.1.v2.2|Coding|2/3|c.1531C>T|p.Gln511*|15…	GT:AD:DP:GQ:PL	1/1:0,35:35:99:1551,105,0	Seita.8G242000
scaffold_8	39777964	.	G	C	534.77	PASS	AC=2;AF=1.00;AN=2;DP=16;FS=0.000;MLEAC=2;MLEAF=1.00;MQ=59.63;QD=33.42;SNPEFF_CODON_CHANGE=1017;SNPEFF_EFFECT=UPSTREAM;SNPEFF_FUNCTIONAL_CLASS=NONE;SNPEFF_GENE_NAME=Seita.8G244500.1.CDS.1;SNPEFF_IMPACT=MODIFIER;SNPEFF_TRANSCRIPT_ID=Transcript_Seita.8G244500.1.CDS.1;SOR=1.244;ANN=C|stop_gained|HIGH|Seita.8G244400|Seita.8G244400.v2.2|transcript|Seita.8G244400.1.v2.2|Coding|2/2|c.375C>G|p.Tyr125*|375…	GT:AD:DP:GQ:PL	1/1:0,15:15:45:523,45,0	Seita.8G244400
scaffold_8	39779466	.	G	T	1144.77	PASS	AC=2;AF=1.00;AN=2;DP=33;FS=0.000;MLEAC=2;MLEAF=1.00;MQ=60.33;QD=34.69;SNPEFF_CODON_CHANGE=372;SNPEFF_EFFECT=DOWNSTREAM;SNPEFF_FUNCTIONAL_CLASS=NONE;SNPEFF_GENE_NAME=Seita.8G244500.1.CDS.1;SNPEFF_IMPACT=MODIFIER;SNPEFF_TRANSCRIPT_ID=Transcript_Seita.8G244500.1.CDS.1;SOR=0.752;ANN=T|stop_gained|HIGH|Seita.8G244500|Seita.8G244500.v2.2|transcript|Seita.8G244500.1.v2.2|Coding|2/4|c.466G>T|p.Glu156*|46…	GT:AD:DP:GQ:PL	1/1:0,30:30:90:1116,90,0	Seita.8G244500
scaffold_8	39831459	.	G	A	1057.77	PASS	AC=2;AF=1.00;AN=2;DP=35;FS=0.000;MLEAC=2;MLEAF=1.00;MQ=44.26;QD=30.22;SNPEFF_CODON_CHANGE=454;SNPEFF_EFFECT=DOWNSTREAM;SNPEFF_FUNCTIONAL_CLASS=NONE;SNPEFF_GENE_NAME=Seita.8G245200.1.CDS.1;SNPEFF_IMPACT=MODIFIER;SNPEFF_TRANSCRIPT_ID=Transcript_Seita.8G245200.1.CDS.1;SOR=1.483;ANN=A|stop_gained|HIGH|Seita.8G245200|Seita.8G245200.v2.2|transcript|Seita.8G245200.1.v2.2|Coding|3/15|c.378G>A|p.Trp126*|7…	GT:AD:DP:GQ:PL	1/1:0,34:34:99:1059,102,0	Seita.8G245200
scaffold_8	39832730	.	C	T	2479.77	PASS	AC=2;AF=1.00;AN=2;DP=55;FS=0.000;MLEAC=2;MLEAF=1.00;MQ=53.13;QD=28.69;SNPEFF_CODON_CHANGE=1725;SNPEFF_EFFECT=DOWNSTREAM;SNPEFF_FUNCTIONAL_CLASS=NONE;SNPEFF_GENE_NAME=Seita.8G245200.1.CDS.1;SNPEFF_IMPACT=MODIFIER;SNPEFF_TRANSCRIPT_ID=Transcript_Seita.8G245200.1.CDS.1;SOR=0.884;ANN=T|stop_gained&splice_region_variant|HIGH|Seita.8G245200|Seita.8G245200.v2.2|transcript|Seita.8G245200.1.v2.2|Coding|6/…	GT:AD:DP:GQ:PL	1/1:0,53:53:99:2418,166,0	Seita.8G245200
scaffold_8	40207503	.	C	A	1340.77	PASS	AC=2;AF=1.00;AN=2;DP=31;FS=0.000;MLEAC=2;MLEAF=1.00;MQ=60.00;QD=27.46;SNPEFF_CODON_CHANGE=2133;SNPEFF_EFFECT=UPSTREAM;SNPEFF_FUNCTIONAL_CLASS=NONE;SNPEFF_GENE_NAME=Seita.8G247300.1.CDS.1;SNPEFF_IMPACT=MODIFIER;SNPEFF_TRANSCRIPT_ID=Transcript_Seita.8G247300.1.CDS.1;SOR=2.376;ANN=A|stop_gained|HIGH|Seita.8G247400|Seita.8G247400.v2.2|transcript|Seita.8G247400.1.v2.2|Coding|2/2|c.547G>T|p.Glu183*|547…	GT:AD:DP:GQ:PL	1/1:0,28:28:84:1237,84,0	Seita.8G247400
scaffold_8	40356279	.	G	A	1888.77	PASS	AC=2;AF=1.00;AN=2;BaseQRankSum=-0.523;ClippingRankSum=0.854;DP=53;FS=0.000;MLEAC=2;MLEAF=1.00;MQ=57.46;MQRankSum=2.341;QD=30.63;ReadPosRankSum=-0.248;SNPEFF_AMINO_ACID_CHANGE=Q26*;SNPEFF_CODON_CHANGE=Cag/Tag;SNPEFF_EFFECT=STOP_GAINED;SNPEFF_EXON_ID=1;SNPEFF_FUNCTIONAL_CLASS=NONSENSE;SNPEFF_GENE_NAME=Seita.8G249400.1.CDS.1;SNPEFF_IMPACT=HIGH;SNPEFF_TRANSCRIPT_ID=Transcript_Seita.8G249400.1.CDS.1;S…	GT:AD:DP:GQ:PL	1/1:2,42:44:51:1872,51,0	Seita.8G249400
scaffold_9	586630	.	A	G	1522.77	PASS	AC=2;AF=1.00;AN=2;DP=35;FS=0.000;MLEAC=2;MLEAF=1.00;MQ=60.00;QD=37.55;SNPEFF_CODON_CHANGE=344;SNPEFF_EFFECT=DOWNSTREAM;SNPEFF_FUNCTIONAL_CLASS=NONE;SNPEFF_GENE_NAME=Seita.9G010900.1.CDS.1;SNPEFF_IMPACT=MODIFIER;SNPEFF_TRANSCRIPT_ID=Transcript_Seita.9G010900.1.CDS.1;SOR=2.115;ANN=G|stop_lost&splice_region_variant|HIGH|Seita.9G010900|Seita.9G010900.v2.2|transcript|Seita.9G010900.1.v2.2|Coding|2/2|c…	GT:AD:DP:GQ:PL	1/1:0,35:35:99:1551,105,0	Seita.9G010900
scaffold_9	763424	.	T	C	1185.77	PASS	AC=2;AF=1.00;AN=2;DP=26;FS=0.000;MLEAC=2;MLEAF=1.00;MQ=60.00;QD=32.18;SNPEFF_CODON_CHANGE=2929;SNPEFF_EFFECT=UPSTREAM;SNPEFF_FUNCTIONAL_CLASS=NONE;SNPEFF_GENE_NAME=Seita.9G014800.1.CDS.1;SNPEFF_IMPACT=MODIFIER;SNPEFF_TRANSCRIPT_ID=Transcript_Seita.9G014800.1.CDS.1;SOR=1.697;ANN=C|splice_acceptor_variant&intron_variant|HIGH|Seita.9G014700|Seita.9G014700.v2.2|transcript|Seita.9G014700.1.v2.2|Coding…	GT:AD:DP:GQ:PL	1/1:0,25:25:78:1169,78,0	Seita.9G014700
scaffold_9	763436	.	A	G	1265.77	PASS	AC=2;AF=1.00;AN=2;DP=29;FS=0.000;MLEAC=2;MLEAF=1.00;MQ=60.00;QD=28.73;SNPEFF_CODON_CHANGE=2917;SNPEFF_EFFECT=UPSTREAM;SNPEFF_FUNCTIONAL_CLASS=NONE;SNPEFF_GENE_NAME=Seita.9G014800.1.CDS.1;SNPEFF_IMPACT=MODIFIER;SNPEFF_TRANSCRIPT_ID=Transcript_Seita.9G014800.1.CDS.1;SOR=1.255;ANN=G|splice_donor_variant&intron_variant|HIGH|Seita.9G014700|Seita.9G014700.v2.2|transcript|Seita.9G014700.1.v2.2|Coding|1/…	GT:AD:DP:GQ:PL	1/1:0,28:28:84:1249,84,0	Seita.9G014700
scaffold_9	1379885	.	C	G	1061.77	PASS	AC=2;AF=1.00;AN=2;DP=31;FS=0.000;MLEAC=2;MLEAF=1.00;MQ=60.00;QD=34.25;SNPEFF_CODON_CHANGE=1201;SNPEFF_EFFECT=DOWNSTREAM;SNPEFF_FUNCTIONAL_CLASS=NONE;SNPEFF_GENE_NAME=Seita.9G025700.1.CDS.1;SNPEFF_IMPACT=MODIFIER;SNPEFF_TRANSCRIPT_ID=Transcript_Seita.9G025700.1.CDS.1;SOR=1.214;ANN=G|stop_gained|HIGH|Seita.9G025700|Seita.9G025700.v2.2|transcript|Seita.9G025700.1.v2.2|Coding|2/2|c.1172C>G|p.Ser391*|…	GT:AD:DP:GQ:PL	1/1:0,30:30:90:1081,90,0	Seita.9G025700
scaffold_9	1452769	.	T	C	1404.77	PASS	AC=2;AF=1.00;AN=2;DP=34;FS=0.000;MLEAC=2;MLEAF=1.00;MQ=59.25;QD=33.48;SNPEFF_CODON_CHANGE=3345;SNPEFF_EFFECT=DOWNSTREAM;SNPEFF_FUNCTIONAL_CLASS=NONE;SNPEFF_GENE_NAME=Seita.9G026700.1.CDS.1;SNPEFF_IMPACT=MODIFIER;SNPEFF_TRANSCRIPT_ID=Transcript_Seita.9G026700.1.CDS.1;SOR=2.765;ANN=C|splice_acceptor_variant&splice_region_variant&intron_variant|HIGH|Seita.9G026700|Seita.9G026700.v2.2|transcript|Seit…	GT:AD:DP:GQ:PL	1/1:0,30:30:90:1350,90,0	Seita.9G026700
scaffold_9	2361841	.	A	G	2150.77	PASS	AC=2;AF=1.00;AN=2;DP=48;FS=0.000;MLEAC=2;MLEAF=1.00;MQ=60.00;QD=32.39;SNPEFF_CODON_CHANGE=460;SNPEFF_EFFECT=DOWNSTREAM;SNPEFF_FUNCTIONAL_CLASS=NONE;SNPEFF_GENE_NAME=Seita.9G042100.1.CDS.6;SNPEFF_IMPACT=MODIFIER;SNPEFF_TRANSCRIPT_ID=Transcript_Seita.9G042100.1.CDS.6;SOR=1.562;ANN=G|splice_donor_variant&intron_variant|HIGH|Seita.9G042100|Seita.9G042100.v2.2|transcript|Seita.9G042100.1.v2.2|Coding|1…	GT:AD:DP:GQ:PL	1/1:0,48:48:99:2179,147,0	Seita.9G042100
scaffold_9	2362045	.	A	T	2344.77	PASS	AC=2;AF=1.00;AN=2;DP=61;FS=0.000;MLEAC=2;MLEAF=1.00;MQ=60.00;QD=32.69;SNPEFF_CODON_CHANGE=256;SNPEFF_EFFECT=DOWNSTREAM;SNPEFF_FUNCTIONAL_CLASS=NONE;SNPEFF_GENE_NAME=Seita.9G042100.1.CDS.6;SNPEFF_IMPACT=MODIFIER;SNPEFF_TRANSCRIPT_ID=Transcript_Seita.9G042100.1.CDS.6;SOR=1.255;ANN=T|stop_lost|HIGH|Seita.9G042100|Seita.9G042100.v2.2|transcript|Seita.9G042100.1.v2.2|Coding|9/11|c.667T>A|p.Ter223Lysex…	GT:AD:DP:GQ:PL	1/1:0,59:59:99:2338,178,0	Seita.9G042100
scaffold_9	2391329	.	A	G	792.77	PASS	AC=2;AF=1.00;AN=2;DP=22;FS=0.000;MLEAC=2;MLEAF=1.00;MQ=60.00;QD=24.03;SNPEFF_CODON_CHANGE=434;SNPEFF_EFFECT=UPSTREAM;SNPEFF_FUNCTIONAL_CLASS=NONE;SNPEFF_GENE_NAME=Seita.9G042400.1.CDS.3;SNPEFF_IMPACT=MODIFIER;SNPEFF_TRANSCRIPT_ID=Transcript_Seita.9G042400.1.CDS.3;SOR=0.874;ANN=G|start_lost|HIGH|Seita.9G042400|Seita.9G042400.v2.2|transcript|Seita.9G042400.1.v2.2|Coding|2/4|c.2T>C|p.Met1?|673/1561|…	GT:AD:DP:GQ:PL	1/1:0,22:22:66:821,66,0	Seita.9G042400
scaffold_9	3117862	.	A	G	1075.77	PASS	AC=2;AF=1.00;AN=2;DP=28;FS=0.000;MLEAC=2;MLEAF=1.00;MQ=60.00;QD=27.06;SNPEFF_CODON_CHANGE=2;SNPEFF_EFFECT=DOWNSTREAM;SNPEFF_FUNCTIONAL_CLASS=NONE;SNPEFF_GENE_NAME=Seita.9G053800.1.CDS.1;SNPEFF_IMPACT=MODIFIER;SNPEFF_TRANSCRIPT_ID=Transcript_Seita.9G053800.1.CDS.1;SOR=0.997;ANN=G|splice_donor_variant&intron_variant|HIGH|Seita.9G053800|Seita.9G053800.v2.2|transcript|Seita.9G053800.1.v2.2|Coding|1/3…	GT:AD:DP:GQ:PL	1/1:0,28:28:84:1104,84,0	Seita.9G053800
scaffold_9	3340049	.	T	C	646.77	PASS	AC=2;AF=1.00;AN=2;DP=15;FS=0.000;MLEAC=2;MLEAF=1.00;MQ=60.00;QD=32.91;SNPEFF_CODON_CHANGE=2;SNPEFF_EFFECT=DOWNSTREAM;SNPEFF_FUNCTIONAL_CLASS=NONE;SNPEFF_GENE_NAME=Seita.9G057600.1.CDS.1;SNPEFF_IMPACT=MODIFIER;SNPEFF_TRANSCRIPT_ID=Transcript_Seita.9G057600.1.CDS.1;SOR=1.112;ANN=C|splice_donor_variant&intron_variant|HIGH|Seita.9G057600|Seita.9G057600.v2.2|transcript|Seita.9G057600.1.v2.2|Coding|1/2…	GT:AD:DP:GQ:PL	1/1:0,15:15:45:675,45,0	Seita.9G057600
scaffold_9	3555849	.	T	G	1942.77	PASS	AC=2;AF=1.00;AN=2;DP=49;FS=0.000;MLEAC=2;MLEAF=1.00;MQ=60.00;QD=31.00;SNPEFF_CODON_CHANGE=2699;SNPEFF_EFFECT=DOWNSTREAM;SNPEFF_FUNCTIONAL_CLASS=NONE;SNPEFF_GENE_NAME=Seita.9G061700.1.CDS.1;SNPEFF_IMPACT=MODIFIER;SNPEFF_TRANSCRIPT_ID=Transcript_Seita.9G061700.1.CDS.1;SOR=0.818;ANN=G|stop_lost|HIGH|Seita.9G061600|Seita.9G061600.v2.2|transcript|Seita.9G061600.1.v2.2|Coding|10/10|c.4066T>G|p.Ter1356G…	GT:AD:DP:GQ:PL	1/1:0,49:49:99:1971,147,0	Seita.9G061600
scaffold_9	3572107	.	C	T	905.77	PASS	AC=2;AF=1.00;AN=2;DP=22;FS=0.000;MLEAC=2;MLEAF=1.00;MQ=58.88;QD=28.99;SNPEFF_CODON_CHANGE=735;SNPEFF_EFFECT=DOWNSTREAM;SNPEFF_FUNCTIONAL_CLASS=NONE;SNPEFF_GENE_NAME=Seita.9G061900.1.CDS.1;SNPEFF_IMPACT=MODIFIER;SNPEFF_TRANSCRIPT_ID=Transcript_Seita.9G061900.1.CDS.1;SOR=1.508;ANN=T|stop_gained|HIGH|Seita.9G061900|Seita.9G061900.v2.2|transcript|Seita.9G061900.1.v2.2|Coding|2/2|c.466C>T|p.Gln156*|46…	GT:AD:DP:GQ:PL	1/1:0,21:21:63:934,63,0	Seita.9G061900
scaffold_9	8305597	.	G	T	1224.77	PASS	AC=2;AF=1.00;AN=2;DP=29;FS=0.000;MLEAC=2;MLEAF=1.00;MQ=60.00;QD=31.51;SNPEFF_AMINO_ACID_CHANGE=S77*;SNPEFF_CODON_CHANGE=tCg/tAg;SNPEFF_EFFECT=STOP_GAINED;SNPEFF_EXON_ID=1;SNPEFF_FUNCTIONAL_CLASS=NONSENSE;SNPEFF_GENE_NAME=Seita.9G132000.1.CDS.1;SNPEFF_IMPACT=HIGH;SNPEFF_TRANSCRIPT_ID=Transcript_Seita.9G132000.1.CDS.1;SOR=1.071;ANN=T|stop_gained|HIGH|Seita.9G132000|Seita.9G132000.v2.2|transcript|Se…	GT:AD:DP:GQ:PL	1/1:0,29:29:87:1253,87,0	Seita.9G132000
scaffold_9	11351759	.	G	A	1971.77	PASS	AC=2;AF=1.00;AN=2;DP=52;FS=0.000;MLEAC=2;MLEAF=1.00;MQ=60.00;QD=24.73;SNPEFF_CODON_CHANGE=163;SNPEFF_EFFECT=DOWNSTREAM;SNPEFF_FUNCTIONAL_CLASS=NONE;SNPEFF_GENE_NAME=Seita.9G167700.1.CDS.1;SNPEFF_IMPACT=MODIFIER;SNPEFF_TRANSCRIPT_ID=Transcript_Seita.9G167700.1.CDS.1;SOR=0.941;ANN=A|splice_donor_variant&intron_variant|HIGH|Seita.9G167700|Seita.9G167700.v2.2|transcript|Seita.9G167700.1.v2.2|Coding|2…	GT:AD:DP:GQ:PL	1/1:0,52:52:99:2000,156,0	Seita.9G167700
scaffold_9	12147508	.	G	A	1775.77	PASS	AC=2;AF=1.00;AN=2;DP=49;FS=0.000;MLEAC=2;MLEAF=1.00;MQ=60.44;QD=30.12;SNPEFF_CODON_CHANGE=4820;SNPEFF_EFFECT=UPSTREAM;SNPEFF_FUNCTIONAL_CLASS=NONE;SNPEFF_GENE_NAME=Seita.9G176600.1.CDS.1;SNPEFF_IMPACT=MODIFIER;SNPEFF_TRANSCRIPT_ID=Transcript_Seita.9G176600.1.CDS.1;SOR=0.693;ANN=A|stop_gained|HIGH|Seita.9G176700|Seita.9G176700.v2.2|transcript|Seita.9G176700.1.v2.2|Coding|2/2|c.193C>T|p.Gln65*|193/…	GT:AD:DP:GQ:PL	1/1:0,40:40:99:1804,123,0	Seita.9G176700
scaffold_9	12294772	.	C	G	3192.79	PASS	AC=2;AF=1.00;AN=2;DP=83;FS=0.000;MLEAC=2;MLEAF=1.00;MQ=60.00;QD=36.12;SNPEFF_EFFECT=INTERGENIC;SNPEFF_FUNCTIONAL_CLASS=NONE;SNPEFF_IMPACT=MODIFIER;SOR=0.961;ANN=G|splice_donor_variant&intron_variant|HIGH|Seita.9G178600|Seita.9G178600.v2.2|transcript|Seita.9G178600.1.v2.2|Coding|1/1|c.46+1G>C||||||,G|upstream_gene_variant|MODIFIER|Seita.9G178500|Seita.9G178500.v2.2|transcript|Seita.9G178500.1.v2.2…	GT:AD:DP:GQ:PL	1/1:0,80:80:99:3178,241,0	Seita.9G178600
scaffold_9	12319210	.	C	A	3736.77	PASS	AC=2;AF=1.00;AN=2;DP=85;FS=0.000;MLEAC=2;MLEAF=1.00;MQ=60.00;QD=30.01;SNPEFF_CODON_CHANGE=3846;SNPEFF_EFFECT=DOWNSTREAM;SNPEFF_FUNCTIONAL_CLASS=NONE;SNPEFF_GENE_NAME=Seita.9G178900.1.CDS.1;SNPEFF_IMPACT=MODIFIER;SNPEFF_TRANSCRIPT_ID=Transcript_Seita.9G178900.1.CDS.1;SOR=0.716;ANN=A|splice_acceptor_variant&intron_variant|HIGH|Seita.9G179000|Seita.9G179000.v2.2|transcript|Seita.9G179000.1.v2.2|Codi…	GT:AD:DP:GQ:PL	1/1:0,85:85:99:3765,256,0	Seita.9G179000
scaffold_9	12427261	.	G	A	1211.77	PASS	AC=2;AF=1.00;AN=2;DP=35;FS=0.000;MLEAC=2;MLEAF=1.00;MQ=60.00;QD=34.62;SNPEFF_CODON_CHANGE=113;SNPEFF_EFFECT=UPSTREAM;SNPEFF_FUNCTIONAL_CLASS=NONE;SNPEFF_GENE_NAME=Seita.9G180600.1.CDS.1;SNPEFF_IMPACT=MODIFIER;SNPEFF_TRANSCRIPT_ID=Transcript_Seita.9G180600.1.CDS.1;SOR=1.308;ANN=A|start_lost|HIGH|Seita.9G180700|Seita.9G180700.v2.2|transcript|Seita.9G180700.1.v2.2|Coding|1/4|c.3G>A|p.Met1?|3/1074|3/…	GT:AD:DP:GQ:PL	1/1:0,34:34:99:1231,102,0	Seita.9G180700
scaffold_9	12427479	.	A	T	941.77	PASS	AC=2;AF=1.00;AN=2;DP=21;FS=0.000;MLEAC=2;MLEAF=1.00;MQ=60.00;QD=35.09;SNPEFF_CODON_CHANGE=331;SNPEFF_EFFECT=UPSTREAM;SNPEFF_FUNCTIONAL_CLASS=NONE;SNPEFF_GENE_NAME=Seita.9G180600.1.CDS.1;SNPEFF_IMPACT=MODIFIER;SNPEFF_TRANSCRIPT_ID=Transcript_Seita.9G180600.1.CDS.1;SOR=0.990;ANN=T|stop_gained|HIGH|Seita.9G180700|Seita.9G180700.v2.2|transcript|Seita.9G180700.1.v2.2|Coding|2/4|c.100A>T|p.Arg34*|100/1…	GT:AD:DP:GQ:PL	1/1:0,19:19:57:855,57,0	Seita.9G180700
scaffold_9	12532852	.	T	C	911.77	PASS	AC=2;AF=1.00;AN=2;DP=25;FS=0.000;MLEAC=2;MLEAF=1.00;MQ=60.00;QD=31.97;SNPEFF_AMINO_ACID_CHANGE=M1T;SNPEFF_CODON_CHANGE=aTg/aCg;SNPEFF_EFFECT=START_LOST;SNPEFF_EXON_ID=1;SNPEFF_FUNCTIONAL_CLASS=MISSENSE;SNPEFF_GENE_NAME=Seita.9G182100.1.CDS.1;SNPEFF_IMPACT=HIGH;SNPEFF_TRANSCRIPT_ID=Transcript_Seita.9G182100.1.CDS.1;SOR=1.136;ANN=C|start_lost|HIGH|Seita.9G182100|Seita.9G182100.v2.2|transcript|Seita…	GT:AD:DP:GQ:PL	1/1:0,25:25:75:940,75,0	Seita.9G182100
scaffold_9	15577338	.	T	C	1721.77	PASS	AC=2;AF=1.00;AN=2;DP=45;FS=0.000;MLEAC=2;MLEAF=1.00;MQ=60.24;QD=32.36;SNPEFF_AMINO_ACID_CHANGE=M1T;SNPEFF_CODON_CHANGE=aTg/aCg;SNPEFF_EFFECT=START_LOST;SNPEFF_EXON_ID=1;SNPEFF_FUNCTIONAL_CLASS=MISSENSE;SNPEFF_GENE_NAME=Seita.9G214400.1.CDS.1;SNPEFF_IMPACT=HIGH;SNPEFF_TRANSCRIPT_ID=Transcript_Seita.9G214400.1.CDS.1;SOR=0.737;ANN=C|start_lost|HIGH|Seita.9G214400|Seita.9G214400.v2.2|transcript|Seita…	GT:AD:DP:GQ:PL	1/1:0,43:43:99:1715,129,0	Seita.9G214400
scaffold_9	18125923	.	T	C	580.77	PASS	AC=2;AF=1.00;AN=2;DP=15;FS=0.000;MLEAC=2;MLEAF=1.00;MQ=60.00;QD=28.19;SNPEFF_AMINO_ACID_CHANGE=*255R;SNPEFF_CODON_CHANGE=Tga/Cga;SNPEFF_EFFECT=STOP_LOST;SNPEFF_EXON_ID=1;SNPEFF_FUNCTIONAL_CLASS=MISSENSE;SNPEFF_GENE_NAME=Seita.9G236400.1.CDS.1;SNPEFF_IMPACT=HIGH;SNPEFF_TRANSCRIPT_ID=Transcript_Seita.9G236400.1.CDS.1;SOR=1.473;ANN=C|stop_lost|HIGH|Seita.9G236400|Seita.9G236400.v2.2|transcript|Seita…	GT:AD:DP:GQ:PL	1/1:0,15:15:45:609,45,0	Seita.9G236400
scaffold_9	18499119	.	T	C	2273.77	PASS	AC=2;AF=1.00;AN=2;DP=61;FS=0.000;MLEAC=2;MLEAF=1.00;MQ=60.00;QD=22.74;SNPEFF_AMINO_ACID_CHANGE=L8;SNPEFF_CODON_CHANGE=ttA/ttG;SNPEFF_EFFECT=SYNONYMOUS_CODING;SNPEFF_EXON_ID=1;SNPEFF_FUNCTIONAL_CLASS=SILENT;SNPEFF_GENE_NAME=Seita.9G238900.1.CDS.7;SNPEFF_IMPACT=LOW;SNPEFF_TRANSCRIPT_ID=Transcript_Seita.9G238900.1.CDS.7;SOR=1.255;ANN=C|stop_lost|HIGH|Seita.9G238900|Seita.9G238900.v2.2|transcript|Sei…	GT:AD:DP:GQ:PL	1/1:0,60:60:99:2302,180,0	Seita.9G238900
scaffold_9	36907817	.	T	G	360.78	PASS	AC=2;AF=1.00;AN=2;DP=9;FS=0.000;MLEAC=2;MLEAF=1.00;MQ=52.25;QD=28.12;SNPEFF_CODON_CHANGE=47;SNPEFF_EFFECT=DOWNSTREAM;SNPEFF_FUNCTIONAL_CLASS=NONE;SNPEFF_GENE_NAME=Seita.9G320400.1.CDS.1;SNPEFF_IMPACT=MODIFIER;SNPEFF_TRANSCRIPT_ID=Transcript_Seita.9G320400.1.CDS.1;SOR=2.093;ANN=G|splice_acceptor_variant&intron_variant|HIGH|Seita.9G320400|Seita.9G320400.v2.2|transcript|Seita.9G320400.1.v2.2|Coding|…	GT:AD:DP:GQ:PL	1/1:0,5:5:15:220,15,0	Seita.9G320400
scaffold_9	38672809	.	A	C	2104.77	PASS	AC=2;AF=1.00;AN=2;DP=50;FS=0.000;MLEAC=2;MLEAF=1.00;MQ=60.00;QD=29.83;SNPEFF_AMINO_ACID_CHANGE=*323E;SNPEFF_CODON_CHANGE=Taa/Gaa;SNPEFF_EFFECT=STOP_LOST;SNPEFF_EXON_ID=1;SNPEFF_FUNCTIONAL_CLASS=MISSENSE;SNPEFF_GENE_NAME=Seita.9G331500.1.CDS.1;SNPEFF_IMPACT=HIGH;SNPEFF_TRANSCRIPT_ID=Transcript_Seita.9G331500.1.CDS.1;SOR=1.270;ANN=C|stop_lost&splice_region_variant|HIGH|Seita.9G331500|Seita.9G331500…	GT:AD:DP:GQ:PL	1/1:0,50:50:99:2133,150,0	Seita.9G331500
scaffold_9	40670573	.	T	A	2239.77	PASS	AC=2;AF=1.00;AN=2;DP=58;FS=0.000;MLEAC=2;MLEAF=1.00;MQ=60.00;QD=30.46;SNPEFF_AMINO_ACID_CHANGE=R33*;SNPEFF_CODON_CHANGE=Aga/Tga;SNPEFF_EFFECT=STOP_GAINED;SNPEFF_EXON_ID=1;SNPEFF_FUNCTIONAL_CLASS=NONSENSE;SNPEFF_GENE_NAME=Seita.9G347300.1.CDS.1;SNPEFF_IMPACT=HIGH;SNPEFF_TRANSCRIPT_ID=Transcript_Seita.9G347300.1.CDS.1;SOR=1.179;ANN=A|stop_gained|HIGH|Seita.9G347300|Seita.9G347300.v2.2|transcript|Se…	GT:AD:DP:GQ:PL	1/1:0,57:57:99:2240,171,0	Seita.9G347300
scaffold_9	40904846	.	C	A	2351.77	PASS	AC=2;AF=1.00;AN=2;DP=66;FS=0.000;MLEAC=2;MLEAF=1.00;MQ=60.00;QD=31.72;SNPEFF_AMINO_ACID_CHANGE=C51*;SNPEFF_CODON_CHANGE=tgC/tgA;SNPEFF_EFFECT=STOP_GAINED;SNPEFF_EXON_ID=1;SNPEFF_FUNCTIONAL_CLASS=NONSENSE;SNPEFF_GENE_NAME=Seita.9G349100.1.CDS.1;SNPEFF_IMPACT=HIGH;SNPEFF_TRANSCRIPT_ID=Transcript_Seita.9G349100.1.CDS.1;SOR=1.646;ANN=A|stop_gained|HIGH|Seita.9G349100|Seita.9G349100.v2.2|transcript|Se…	GT:AD:DP:GQ:PL	1/1:0,61:61:99:2293,183,0	Seita.9G349100
scaffold_9	40904940	.	C	T	1557.77	PASS	AC=2;AF=1.00;AN=2;DP=45;FS=0.000;MLEAC=2;MLEAF=1.00;MQ=60.00;QD=34.62;SNPEFF_AMINO_ACID_CHANGE=R83*;SNPEFF_CODON_CHANGE=Cga/Tga;SNPEFF_EFFECT=STOP_GAINED;SNPEFF_EXON_ID=1;SNPEFF_FUNCTIONAL_CLASS=NONSENSE;SNPEFF_GENE_NAME=Seita.9G349100.1.CDS.1;SNPEFF_IMPACT=HIGH;SNPEFF_TRANSCRIPT_ID=Transcript_Seita.9G349100.1.CDS.1;SOR=1.559;ANN=T|stop_gained|HIGH|Seita.9G349100|Seita.9G349100.v2.2|transcript|Se…	GT:AD:DP:GQ:PL	1/1:0,44:44:99:1548,132,0	Seita.9G349100
scaffold_9	41225651	.	C	A	1240.77	PASS	AC=2;AF=1.00;AN=2;DP=32;FS=0.000;MLEAC=2;MLEAF=1.00;MQ=60.00;QD=29.37;SNPEFF_CODON_CHANGE=330;SNPEFF_EFFECT=DOWNSTREAM;SNPEFF_FUNCTIONAL_CLASS=NONE;SNPEFF_GENE_NAME=Seita.9G352300.1.CDS.1;SNPEFF_IMPACT=MODIFIER;SNPEFF_TRANSCRIPT_ID=Transcript_Seita.9G352300.1.CDS.1;SOR=2.765;ANN=A|splice_donor_variant&intron_variant|HIGH|Seita.9G352300|Seita.9G352300.v2.2|transcript|Seita.9G352300.1.v2.2|Coding|2…	GT:AD:DP:GQ:PL	1/1:0,32:32:96:1269,96,0	Seita.9G352300
scaffold_9	41259826	.	G	A	2013.77	PASS	AC=2;AF=1.00;AN=2;DP=50;FS=0.000;MLEAC=2;MLEAF=1.00;MQ=60.00;QD=33.24;SNPEFF_CODON_CHANGE=3011;SNPEFF_EFFECT=DOWNSTREAM;SNPEFF_FUNCTIONAL_CLASS=NONE;SNPEFF_GENE_NAME=Seita.9G352900.1.CDS.1;SNPEFF_IMPACT=MODIFIER;SNPEFF_TRANSCRIPT_ID=Transcript_Seita.9G352900.1.CDS.1;SOR=1.656;ANN=A|start_lost|HIGH|Seita.9G353000|Seita.9G353000.v2.2|transcript|Seita.9G353000.1.v2.2|Coding|1/3|c.3G>A|p.Met1?|3/291|…	GT:AD:DP:GQ:PL	1/1:0,49:49:99:2010,147,0	Seita.9G353000
scaffold_9	41375597	.	T	C	2350.77	PASS	AC=2;AF=1.00;AN=2;DP=65;FS=0.000;MLEAC=2;MLEAF=1.00;MQ=56.78;QD=32.00;SNPEFF_CODON_CHANGE=3778;SNPEFF_EFFECT=DOWNSTREAM;SNPEFF_FUNCTIONAL_CLASS=NONE;SNPEFF_GENE_NAME=Seita.9G354000.1.CDS.1;SNPEFF_IMPACT=MODIFIER;SNPEFF_TRANSCRIPT_ID=Transcript_Seita.9G354000.1.CDS.1;SOR=1.875;ANN=C|start_lost|HIGH|Seita.9G354100|Seita.9G354100.v2.2|transcript|Seita.9G354100.1.v2.2|Coding|1/3|c.1A>G|p.Met1?|1/900|…	GT:AD:DP:GQ:PL	1/1:0,65:65:99:2379,195,0	Seita.9G354100
scaffold_9	42741585	.	C	G	1914.77	PASS	AC=2;AF=1.00;AN=2;DP=49;FS=0.000;MLEAC=2;MLEAF=1.00;MQ=60.00;QD=32.89;SNPEFF_AMINO_ACID_CHANGE=S1T;SNPEFF_CODON_CHANGE=aGt/aCt;SNPEFF_EFFECT=NON_SYNONYMOUS_CODING;SNPEFF_EXON_ID=1;SNPEFF_FUNCTIONAL_CLASS=MISSENSE;SNPEFF_GENE_NAME=Seita.9G367300.1.CDS.7;SNPEFF_IMPACT=MODERATE;SNPEFF_TRANSCRIPT_ID=Transcript_Seita.9G367300.1.CDS.7;SOR=0.733;ANN=G|splice_acceptor_variant&intron_variant|HIGH|Seita.9G…	GT:AD:DP:GQ:PL	1/1:0,49:49:99:1943,147,0	Seita.9G367300
scaffold_9	43282832	.	A	T	1071.77	PASS	AC=2;AF=1.00;AN=2;DP=29;FS=0.000;MLEAC=2;MLEAF=1.00;MQ=60.00;QD=32.22;SNPEFF_CODON_CHANGE=4050;SNPEFF_EFFECT=DOWNSTREAM;SNPEFF_FUNCTIONAL_CLASS=NONE;SNPEFF_GENE_NAME=Seita.9G372500.1.CDS.1;SNPEFF_IMPACT=MODIFIER;SNPEFF_TRANSCRIPT_ID=Transcript_Seita.9G372500.1.CDS.1;SOR=1.071;ANN=T|stop_gained|HIGH|Seita.9G372600|Seita.9G372600.v2.2|transcript|Seita.9G372600.1.v2.2|Coding|2/3|c.175A>T|p.Lys59*|17…	GT:AD:DP:GQ:PL	1/1:0,28:28:84:1062,84,0	Seita.9G372600
scaffold_9	43283139	.	G	T	1822.77	PASS	AC=2;AF=1.00;AN=2;DP=41;FS=0.000;MLEAC=2;MLEAF=1.00;MQ=56.11;QD=28.16;SNPEFF_CODON_CHANGE=4357;SNPEFF_EFFECT=DOWNSTREAM;SNPEFF_FUNCTIONAL_CLASS=NONE;SNPEFF_GENE_NAME=Seita.9G372500.1.CDS.1;SNPEFF_IMPACT=MODIFIER;SNPEFF_TRANSCRIPT_ID=Transcript_Seita.9G372500.1.CDS.1;SOR=0.843;ANN=T|splice_donor_variant&intron_variant|HIGH|Seita.9G372600|Seita.9G372600.v2.2|transcript|Seita.9G372600.1.v2.2|Coding|…	GT:AD:DP:GQ:PL	1/1:0,41:41:99:1851,129,0	Seita.9G372600
scaffold_9	43407554	.	C	T	1132.77	PASS	AC=2;AF=1.00;AN=2;DP=27;FS=0.000;MLEAC=2;MLEAF=1.00;MQ=60.00;QD=37.15;SNPEFF_CODON_CHANGE=4118;SNPEFF_EFFECT=DOWNSTREAM;SNPEFF_FUNCTIONAL_CLASS=NONE;SNPEFF_GENE_NAME=Seita.9G373900.1.CDS.1;SNPEFF_IMPACT=MODIFIER;SNPEFF_TRANSCRIPT_ID=Transcript_Seita.9G373900.1.CDS.1;SOR=1.302;ANN=T|stop_gained|HIGH|Seita.9G373700|Seita.9G373700.v2.2|transcript|Seita.9G373700.1.v2.2|Coding|2/2|c.760C>T|p.Gln254*|8…	GT:AD:DP:GQ:PL	1/1:0,26:26:78:1151,78,0	Seita.9G373700
scaffold_9	43516661	.	A	G	980.77	PASS	AC=2;AF=1.00;AN=2;DP=29;FS=0.000;MLEAC=2;MLEAF=1.00;MQ=60.00;QD=33.82;SNPEFF_CODON_CHANGE=2535;SNPEFF_EFFECT=UPSTREAM;SNPEFF_FUNCTIONAL_CLASS=NONE;SNPEFF_GENE_NAME=Seita.9G375400.1.CDS.1;SNPEFF_IMPACT=MODIFIER;SNPEFF_TRANSCRIPT_ID=Transcript_Seita.9G375400.1.CDS.1;SOR=2.546;ANN=G|splice_donor_variant&intron_variant|HIGH|Seita.9G375300|Seita.9G375300.v2.2|transcript|Seita.9G375300.1.v2.2|Coding|1/…	GT:AD:DP:GQ:PL	1/1:0,28:28:84:1012,84,0	Seita.9G375300
scaffold_9	43581190	.	A	T	2697.77	PASS	AC=2;AF=1.00;AN=2;DP=68;FS=0.000;MLEAC=2;MLEAF=1.00;MQ=60.00;QD=27.57;SNPEFF_CODON_CHANGE=3959;SNPEFF_EFFECT=DOWNSTREAM;SNPEFF_FUNCTIONAL_CLASS=NONE;SNPEFF_GENE_NAME=Seita.9G376200.1.CDS.1;SNPEFF_IMPACT=MODIFIER;SNPEFF_TRANSCRIPT_ID=Transcript_Seita.9G376200.1.CDS.1;SOR=1.542;ANN=T|splice_acceptor_variant&intron_variant|HIGH|Seita.9G376200|Seita.9G376200.v2.2|transcript|Seita.9G376200.1.v2.2|Codi…	GT:AD:DP:GQ:PL	1/1:0,68:68:99:2726,205,0	Seita.9G376200
scaffold_9	43581201	.	G	T	2579.77	PASS	AC=2;AF=1.00;AN=2;DP=67;FS=0.000;MLEAC=2;MLEAF=1.00;MQ=60.00;QD=32.20;SNPEFF_CODON_CHANGE=3970;SNPEFF_EFFECT=DOWNSTREAM;SNPEFF_FUNCTIONAL_CLASS=NONE;SNPEFF_GENE_NAME=Seita.9G376200.1.CDS.1;SNPEFF_IMPACT=MODIFIER;SNPEFF_TRANSCRIPT_ID=Transcript_Seita.9G376200.1.CDS.1;SOR=1.230;ANN=T|stop_gained|HIGH|Seita.9G376200|Seita.9G376200.v2.2|transcript|Seita.9G376200.1.v2.2|Coding|2/2|c.148G>T|p.Glu50*|14…	GT:AD:DP:GQ:PL	1/1:0,67:67:99:2608,201,0	Seita.9G376200
scaffold_9	44417298	.	C	T	1410.77	PASS	AC=2;AF=1.00;AN=2;DP=33;FS=0.000;MLEAC=2;MLEAF=1.00;MQ=60.00;QD=28.14;SNPEFF_AMINO_ACID_CHANGE=W302*;SNPEFF_CODON_CHANGE=tgG/tgA;SNPEFF_EFFECT=STOP_GAINED;SNPEFF_EXON_ID=1;SNPEFF_FUNCTIONAL_CLASS=NONSENSE;SNPEFF_GENE_NAME=Seita.9G385900.1.CDS.1;SNPEFF_IMPACT=HIGH;SNPEFF_TRANSCRIPT_ID=Transcript_Seita.9G385900.1.CDS.1;SOR=0.880;ANN=T|stop_gained|HIGH|Seita.9G385900|Seita.9G385900.v2.2|transcript|S…	GT:AD:DP:GQ:PL	1/1:0,33:33:99:1439,99,0	Seita.9G385900
scaffold_9	44779991	.	C	T	1700.77	PASS	AC=2;AF=1.00;AN=2;DP=39;FS=0.000;MLEAC=2;MLEAF=1.00;MQ=46.34;QD=30.87;SNPEFF_CODON_CHANGE=1153;SNPEFF_EFFECT=DOWNSTREAM;SNPEFF_FUNCTIONAL_CLASS=NONE;SNPEFF_GENE_NAME=Seita.9G387200.1.CDS.1;SNPEFF_IMPACT=MODIFIER;SNPEFF_TRANSCRIPT_ID=Transcript_Seita.9G387200.1.CDS.1;SOR=1.923;ANN=T|stop_gained|HIGH|Seita.9G387200|Seita.9G387200.v2.2|transcript|Seita.9G387200.1.v2.2|Coding|5/5|c.799C>T|p.Gln267*|7…	GT:AD:DP:GQ:PL	1/1:0,39:39:99:1729,117,0	Seita.9G387200
scaffold_9	47357726	.	T	A	1647.77	PASS	AC=2;AF=1.00;AN=2;DP=45;FS=0.000;MLEAC=2;MLEAF=1.00;MQ=60.24;QD=31.17;SNPEFF_CODON_CHANGE=936;SNPEFF_EFFECT=UPSTREAM;SNPEFF_FUNCTIONAL_CLASS=NONE;SNPEFF_GENE_NAME=Seita.9G416800.1.CDS.6;SNPEFF_IMPACT=MODIFIER;SNPEFF_TRANSCRIPT_ID=Transcript_Seita.9G416800.1.CDS.6;SOR=0.929;ANN=A|stop_gained|HIGH|Seita.9G416800|Seita.9G416800.v2.2|transcript|Seita.9G416800.1.v2.2|Coding|4/8|c.527T>A|p.Leu176*|527/…	GT:AD:DP:GQ:PL	1/1:0,45:45:99:1676,135,0	Seita.9G416800
scaffold_9	50344854	.	C	T	1492.77	PASS	AC=2;AF=1.00;AN=2;DP=39;FS=0.000;MLEAC=2;MLEAF=1.00;MQ=60.00;QD=27.82;SNPEFF_CODON_CHANGE=1;SNPEFF_EFFECT=DOWNSTREAM;SNPEFF_FUNCTIONAL_CLASS=NONE;SNPEFF_GENE_NAME=Seita.9G456300.1.CDS.1;SNPEFF_IMPACT=MODIFIER;SNPEFF_TRANSCRIPT_ID=Transcript_Seita.9G456300.1.CDS.1;SOR=1.730;ANN=T|splice_donor_variant&intron_variant|HIGH|Seita.9G456300|Seita.9G456300.v2.2|transcript|Seita.9G456300.1.v2.2|Coding|3/5…	GT:AD:DP:GQ:PL	1/1:0,39:39:99:1521,117,0	Seita.9G456300
scaffold_9	51767857	.	C	A	2517.77	PASS	AC=2;AF=1.00;AN=2;DP=64;FS=0.000;MLEAC=2;MLEAF=1.00;MQ=60.00;QD=27.12;SNPEFF_AMINO_ACID_CHANGE=S28*;SNPEFF_CODON_CHANGE=tCa/tAa;SNPEFF_EFFECT=STOP_GAINED;SNPEFF_EXON_ID=1;SNPEFF_FUNCTIONAL_CLASS=NONSENSE;SNPEFF_GENE_NAME=Seita.9G476800.1.CDS.1;SNPEFF_IMPACT=HIGH;SNPEFF_TRANSCRIPT_ID=Transcript_Seita.9G476800.1.CDS.1;SOR=1.214;ANN=A|stop_gained|HIGH|Seita.9G476800|Seita.9G476800.v2.2|transcript|Se…	GT:AD:DP:GQ:PL	1/1:0,64:64:99:2546,193,0	Seita.9G476800
scaffold_9	51793011	.	A	G	2707.77	PASS	AC=2;AF=1.00;AN=2;DP=74;FS=0.000;MLEAC=2;MLEAF=1.00;MQ=60.29;QD=25.53;SNPEFF_AMINO_ACID_CHANGE=M1T;SNPEFF_CODON_CHANGE=aTg/aCg;SNPEFF_EFFECT=START_LOST;SNPEFF_EXON_ID=1;SNPEFF_FUNCTIONAL_CLASS=MISSENSE;SNPEFF_GENE_NAME=Seita.9G477100.1.CDS.1;SNPEFF_IMPACT=HIGH;SNPEFF_TRANSCRIPT_ID=Transcript_Seita.9G477100.1.CDS.1;SOR=0.747;ANN=G|start_lost|HIGH|Seita.9G477100|Seita.9G477100.v2.2|transcript|Seita…	GT:AD:DP:GQ:PL	1/1:0,74:74:99:2736,222,0	Seita.9G477100
scaffold_9	51918710	.	C	T	3230.05	PASS	AC=2;AF=1.00;AN=2;DP=81;FS=0.000;MLEAC=2;MLEAF=1.00;MQ=60.00;QD=30.14;SNPEFF_CODON_CHANGE=1718;SNPEFF_EFFECT=DOWNSTREAM;SNPEFF_FUNCTIONAL_CLASS=NONE;SNPEFF_GENE_NAME=Seita.9G479200.1.CDS.1;SNPEFF_IMPACT=MODIFIER;SNPEFF_TRANSCRIPT_ID=Transcript_Seita.9G479200.1.CDS.1;SOR=0.768;ANN=T|stop_gained|HIGH|Seita.9G479200|Seita.9G479200.v2.2|transcript|Seita.9G479200.1.v2.2|Coding|4/21|c.862C>T|p.Gln288*|…	GT:AD:DP:GQ:PL	1/1:0,80:80:99:3228,241,0	Seita.9G479200
scaffold_9	52117454	.	T	G	1510.77	PASS	AC=2;AF=1.00;AN=2;DP=38;FS=0.000;MLEAC=2;MLEAF=1.00;MQ=60.00;QD=25.92;SNPEFF_AMINO_ACID_CHANGE=*61G;SNPEFF_CODON_CHANGE=Tga/Gga;SNPEFF_EFFECT=STOP_LOST;SNPEFF_EXON_ID=1;SNPEFF_FUNCTIONAL_CLASS=MISSENSE;SNPEFF_GENE_NAME=Seita.9G481200.1.CDS.2;SNPEFF_IMPACT=HIGH;SNPEFF_TRANSCRIPT_ID=Transcript_Seita.9G481200.1.CDS.2;SOR=1.863;ANN=G|stop_lost&splice_region_variant|HIGH|Seita.9G481200|Seita.9G481200.…	GT:AD:DP:GQ:PL	1/1:0,38:38:99:1539,114,0	Seita.9G481200
scaffold_9	52150670	.	C	T	1419.77	PASS	AC=2;AF=1.00;AN=2;DP=38;FS=0.000;MLEAC=2;MLEAF=1.00;MQ=60.00;QD=23.93;SNPEFF_CODON_CHANGE=1;SNPEFF_EFFECT=DOWNSTREAM;SNPEFF_FUNCTIONAL_CLASS=NONE;SNPEFF_GENE_NAME=Seita.9G481500.1.CDS.1;SNPEFF_IMPACT=MODIFIER;SNPEFF_TRANSCRIPT_ID=Transcript_Seita.9G481500.1.CDS.1;SOR=1.179;ANN=T|splice_donor_variant&intron_variant|HIGH|Seita.9G481500|Seita.9G481500.v2.2|transcript|Seita.9G481500.1.v2.2|Coding|1/1…	GT:AD:DP:GQ:PL	1/1:0,38:38:99:1448,114,0	Seita.9G481500
scaffold_9	56881313	.	C	A	709.77	PASS	AC=2;AF=1.00;AN=2;DP=20;FS=0.000;MLEAC=2;MLEAF=1.00;MQ=60.00;QD=28.67;SNPEFF_CODON_CHANGE=1643;SNPEFF_EFFECT=UPSTREAM;SNPEFF_FUNCTIONAL_CLASS=NONE;SNPEFF_GENE_NAME=Seita.9G550600.1.CDS.1;SNPEFF_IMPACT=MODIFIER;SNPEFF_TRANSCRIPT_ID=Transcript_Seita.9G550600.1.CDS.1;SOR=2.093;ANN=A|stop_gained|HIGH|Seita.9G550500|Seita.9G550500.v2.2|transcript|Seita.9G550500.1.v2.2|Coding|2/6|c.270C>A|p.Tyr90*|270/…	GT:AD:DP:GQ:PL	1/1:0,18:18:54:673,54,0	Seita.9G550500
scaffold_9	57419858	.	A	G	1621.77	PASS	AC=2;AF=1.00;AN=2;DP=37;FS=0.000;MLEAC=2;MLEAF=1.00;MQ=60.00;QD=27.05;SNPEFF_AMINO_ACID_CHANGE=M1T;SNPEFF_CODON_CHANGE=aTg/aCg;SNPEFF_EFFECT=START_LOST;SNPEFF_EXON_ID=1;SNPEFF_FUNCTIONAL_CLASS=MISSENSE;SNPEFF_GENE_NAME=Seita.9G558800.1.CDS.1;SNPEFF_IMPACT=HIGH;SNPEFF_TRANSCRIPT_ID=Transcript_Seita.9G558800.1.CDS.1;SOR=1.270;ANN=G|start_lost|HIGH|Seita.9G558800|Seita.9G558800.v2.2|transcript|Seita…	GT:AD:DP:GQ:PL	1/1:0,37:37:99:1650,111,0	Seita.9G558800
scaffold_9	57638580	.	A	G	1331.77	PASS	AC=2;AF=1.00;AN=2;DP=40;FS=0.000;MLEAC=2;MLEAF=1.00;MQ=60.00;QD=33.29;SNPEFF_AMINO_ACID_CHANGE=C5;SNPEFF_CODON_CHANGE=tgT/tgC;SNPEFF_EFFECT=SYNONYMOUS_CODING;SNPEFF_EXON_ID=1;SNPEFF_FUNCTIONAL_CLASS=SILENT;SNPEFF_GENE_NAME=Seita.9G562000.3.CDS.4;SNPEFF_IMPACT=LOW;SNPEFF_TRANSCRIPT_ID=Transcript_Seita.9G562000.3.CDS.4;SOR=1.022;ANN=G|stop_lost|HIGH|Seita.9G562000|Seita.9G562000.v2.2|transcript|Sei…	GT:AD:DP:GQ:PL	1/1:0,38:38:99:1301,114,0	Seita.9G562000
scaffold_11	112362	.	T	A	1415.77	PASS	AC=2;AF=1.00;AN=2;DP=33;FS=0.000;MLEAC=2;MLEAF=1.00;MQ=60.00;QD=27.63;SNPEFF_CODON_CHANGE=2742;SNPEFF_EFFECT=UPSTREAM;SNPEFF_FUNCTIONAL_CLASS=NONE;SNPEFF_GENE_NAME=Seita.J003300.1.CDS.1;SNPEFF_IMPACT=MODIFIER;SNPEFF_TRANSCRIPT_ID=Transcript_Seita.J003300.1.CDS.1;SOR=3.193;ANN=A|stop_gained|HIGH|Seita.J003400|Seita.J003400.v2.2|transcript|Seita.J003400.1.v2.2|Coding|3/3|c.346A>T|p.Lys116*|346/621|…	GT:AD:DP:GQ:PL	1/1:0,29:29:87:1258,87,0	Seita.J003400
scaffold_24	10016	.	C	T	1298.77	PASS	AC=2;AF=1.00;AN=2;DP=38;FS=0.000;MLEAC=2;MLEAF=1.00;MQ=45.76;QD=34.18;SNPEFF_AMINO_ACID_CHANGE=Q16*;SNPEFF_CODON_CHANGE=Cag/Tag;SNPEFF_EFFECT=STOP_GAINED;SNPEFF_EXON_ID=1;SNPEFF_FUNCTIONAL_CLASS=NONSENSE;SNPEFF_GENE_NAME=Seita.J022700.1.CDS.1;SNPEFF_IMPACT=HIGH;SNPEFF_TRANSCRIPT_ID=Transcript_Seita.J022700.1.CDS.1;SOR=1.329;ANN=T|stop_gained|HIGH|Seita.J022700|Seita.J022700.v2.2|transcript|Seita.…	GT:AD:DP:GQ:PL	1/1:0,38:38:99:1327,114,0	Seita.J022700
scaffold_24	34660	.	C	T	2787.77	PASS	AC=2;AF=1.00;AN=2;DP=72;FS=0.000;MLEAC=2;MLEAF=1.00;MQ=60.00;QD=32.28;SNPEFF_AMINO_ACID_CHANGE=Q713*;SNPEFF_CODON_CHANGE=Caa/Taa;SNPEFF_EFFECT=STOP_GAINED;SNPEFF_EXON_ID=1;SNPEFF_FUNCTIONAL_CLASS=NONSENSE;SNPEFF_GENE_NAME=Seita.J023000.1.CDS.1;SNPEFF_IMPACT=HIGH;SNPEFF_TRANSCRIPT_ID=Transcript_Seita.J023000.1.CDS.1;SOR=0.807;ANN=T|stop_gained|HIGH|Seita.J023000|Seita.J023000.v2.2|transcript|Seita…	GT:AD:DP:GQ:PL	1/1:0,72:72:99:2816,217,0	Seita.J023000
scaffold_44	15445	.	C	T	766.77	PASS	AC=2;AF=1.00;AN=2;DP=37;FS=0.000;MLEAC=2;MLEAF=1.00;MQ=40.64;QD=20.72;SNPEFF_AMINO_ACID_CHANGE=M1I;SNPEFF_CODON_CHANGE=atG/atA;SNPEFF_EFFECT=START_LOST;SNPEFF_EXON_ID=1;SNPEFF_FUNCTIONAL_CLASS=MISSENSE;SNPEFF_GENE_NAME=Seita.J025100.1.CDS.1;SNPEFF_IMPACT=HIGH;SNPEFF_TRANSCRIPT_ID=Transcript_Seita.J025100.1.CDS.1;SOR=0.914;ANN=T|start_lost|HIGH|Seita.J025100|Seita.J025100.v2.2|transcript|Seita.J02…	GT:AD:DP:GQ:PL	1/1:0,18:18:54:795,54,0	Seita.J025100
scaffold_52	8597	.	C	T	2629.77	PASS	AC=2;AF=1.00;AN=2;DP=74;FS=0.000;MLEAC=2;MLEAF=1.00;MQ=60.00;QD=28.38;SNPEFF_CODON_CHANGE=3529;SNPEFF_EFFECT=DOWNSTREAM;SNPEFF_FUNCTIONAL_CLASS=NONE;SNPEFF_GENE_NAME=Seita.J025600.1.CDS.1;SNPEFF_IMPACT=MODIFIER;SNPEFF_TRANSCRIPT_ID=Transcript_Seita.J025600.1.CDS.1;SOR=0.693;ANN=T|splice_donor_variant&intron_variant|HIGH|Seita.J025700|Seita.J025700.v2.2|transcript|Seita.J025700.2.v2.2|Coding|3/3|c…	GT:AD:DP:GQ:PL	1/1:0,73:73:99:2649,219,0	Seita.J025700

## Sheet: High-effect Indel
##INFO=<ID=SNPEFF_IMPACT,Number=1,Type=String,Description="Impact of the highest-impact effect resulting from the current variant [MODIFIER, LOW, MODERATE, HIGH]">
scaffold_1	311244	.	CT	C	1032.73	.	INDEL;IS=4,0.666667;DP=6;VDB=5.960000e-02;AF1=1;AC1=2;DP4=0,0,0,2;MQ=60;FQ=-40.5;ANN=C|frameshift_variant|HIGH|Seita.1G004600|Seita.1G004600.v2.2|transcript|Seita.1G004600.1.v2.2|Coding|2/4|c.909delT|p.Phe303fs|909/2001|909/2001|303/666||INFO_REALIGN_3_PRIME,C|frameshift_variant|HIGH|Seita.1G004600|Seita.1G004600.v2.2|transcript|Seita.1G004600.2.v2.2|Coding|2/3|c.488delT|p.Phe163fs|1075/2509|488/…	GT:PL:DP:GQ	1/1:63,6,0:2:10		Seita.1G004600
scaffold_1	443176	.	C	CAG	772.73	.	INDEL;IS=2,0.100000;DP=20;VDB=1.817637e-01;AF1=0.5;AC1=1;DP4=7,7,3,0;MQ=60;FQ=37.5;PV4=0.23,1,1,1;ANN=CAG|frameshift_variant|HIGH|Seita.1G006400|Seita.1G006400.v2.2|transcript|Seita.1G006400.1.v2.2|Coding|2/7|c.631_632insAG|p.Arg211fs|632/2451|632/2451|211/816||,CAG|5_prime_UTR_variant|MODIFIER|Seita.1G006400|Seita.1G006400.v2.2|transcript|Seita.1G006400.2.v2.2|Coding|2/3|c.-43_-42insAG|||||42|,C…	GT:PL:DP:GQ	0/1:72,0,255:17:75		Seita.1G006400
scaffold_1	469686	.	GAAGT	G	1668.73	.	INDEL;IS=40,1.000000;DP=40;VDB=4.865266e-04;AF1=1;AC1=2;DP4=0,0,11,2;MQ=29;FQ=-73.5;ANN=G|frameshift_variant|HIGH|Seita.1G006800|Seita.1G006800.v2.2|transcript|Seita.1G006800.1.v2.2|Coding|4/4|c.1535_1538delACTT|p.Tyr512fs|1538/2004|1535/1812|512/603||,G|upstream_gene_variant|MODIFIER|Seita.1G006700|Seita.1G006700.v2.2|transcript|Seita.1G006700.1.v2.2|Coding||c.-1_-1delACTT|||||1887|;LOF=(Seita.1…	GT:PL:DP:GQ	1/1:185,39,0:13:75		Seita.1G006800
scaffold_1	628092	.	A	AGAAG	3419.73	.	INDEL;IS=13,0.866667;DP=15;VDB=2.433126e-02;AF1=1;AC1=2;DP4=0,0,1,4;MQ=29;FQ=-49.5;ANN=AGAAG|splice_acceptor_variant&intron_variant|HIGH|Seita.1G008400|Seita.1G008400.v2.2|transcript|Seita.1G008400.1.v2.2|Coding|5/5|c.*66-2_*66-1insGAAG||||||;LOF=(Seita.1G008400|Seita.1G008400.v2.2|1|1.00)	GT:PL:DP:GQ	1/1:119,15,0:5:27		Seita.1G008400
scaffold_1	680561	.	CT	C	1895.73	.	INDEL;IS=15,0.882353;DP=17;VDB=1.569873e-01;AF1=1;AC1=2;DP4=0,0,6,9;MQ=48;FQ=-79.5;ANN=C|splice_acceptor_variant&intron_variant|HIGH|Seita.1G008900|Seita.1G008900.v2.2|transcript|Seita.1G008900.2.v2.2|Coding|3/3|c.*278-2delA||||||,C|splice_acceptor_variant&intron_variant|HIGH|Seita.1G008900|Seita.1G008900.v2.2|transcript|Seita.1G008900.5.v2.2|Coding|2/2|c.*283-2delA||||||,C|splice_acceptor_varian…	GT:PL:DP:GQ	1/1:255,45,0:15:87		Seita.1G008900
scaffold_1	738903	.	G	GA	2002.73	.	INDEL;IS=27,0.818182;DP=33;VDB=2.143477e-01;AF1=1;AC1=2;DP4=0,0,25,3;MQ=26;FQ=-119;ANN=GA|frameshift_variant|HIGH|Seita.1G009700|Seita.1G009700.v2.2|transcript|Seita.1G009700.1.v2.2|Coding|1/3|c.118dupA|p.Ile40fs|119/843|119/843|40/280||INFO_REALIGN_3_PRIME,GA|downstream_gene_variant|MODIFIER|Seita.1G009600|Seita.1G009600.v2.2|transcript|Seita.1G009600.1.v2.2|Coding||c.*802_*802insA|||||3685|;LOF…	GT:PL:DP:GQ	1/1:199,84,0:28:99		Seita.1G009700
scaffold_1	779156	.	ACACT	A	1476.73	.	INDEL;IS=20,1.000000;DP=20;VDB=1.396974e-01;AF1=1;AC1=2;DP4=0,0,11,9;MQ=60;FQ=-94.5;ANN=A|frameshift_variant|HIGH|Seita.1G010200|Seita.1G010200.v2.2|transcript|Seita.1G010200.1.v2.2|Coding|3/3|c.748_751delACTC|p.Thr250fs|748/858|748/858|250/285||INFO_REALIGN_3_PRIME,A|downstream_gene_variant|MODIFIER|Seita.1G010100|Seita.1G010100.v2.2|transcript|Seita.1G010100.1.v2.2|Coding||c.*842_*842delCACT|||…	GT:PL:DP:GQ	1/1:255,60,0:20:99		Seita.1G010200
scaffold_1	779223	.	TAA	T	1852.73	.	INDEL;IS=4,0.500000;DP=8;VDB=4.831234e-02;AF1=1;AC1=2;DP4=0,0,4,0;MQ=29;FQ=-46.5;ANN=T|frameshift_variant|HIGH|Seita.1G010200|Seita.1G010200.v2.2|transcript|Seita.1G010200.1.v2.2|Coding|3/3|c.814_815delAA|p.Lys272fs|814/858|814/858|272/285||,T|downstream_gene_variant|MODIFIER|Seita.1G010100|Seita.1G010100.v2.2|transcript|Seita.1G010100.1.v2.2|Coding||c.*842_*842delAA|||||4063|,T|downstream_gene_v…	GT:PL:DP:GQ	1/1:88,12,0:4:21		Seita.1G010200
scaffold_1	809527	.	A	ATG	952.73	.	INDEL;IS=36,0.878049;DP=41;VDB=2.508206e-01;AF1=1;AC1=2;DP4=0,0,19,21;MQ=60;FQ=-155;ANN=ATG|frameshift_variant|HIGH|Seita.1G010400|Seita.1G010400.v2.2|transcript|Seita.1G010400.1.v2.2|Coding|1/4|c.3426_3427insTG|p.Gln1143fs|3511/5024|3427/4161|1143/1386||,ATG|upstream_gene_variant|MODIFIER|Seita.1G010600|Seita.1G010600.v2.2|transcript|Seita.1G010600.1.v2.2|Coding||c.-1_-1insTG|||||3338|WARNING_TR…	GT:PL:DP:GQ	1/1:255,120,0:40:99		Seita.1G010400
scaffold_1	809560	.	C	CATGCT	772.73	.	INDEL;IS=20,1.000000;DP=20;VDB=4.237677e-02;AF1=1;AC1=2;DP4=0,0,9,0;MQ=19;FQ=-61.5;ANN=CATGCT|frameshift_variant|HIGH|Seita.1G010400|Seita.1G010400.v2.2|transcript|Seita.1G010400.1.v2.2|Coding|1/4|c.3460_3461insTGCTA|p.Thr1154fs|3545/5024|3461/4161|1154/1386||INFO_REALIGN_3_PRIME,CATGCT|upstream_gene_variant|MODIFIER|Seita.1G010600|Seita.1G010600.v2.2|transcript|Seita.1G010600.1.v2.2|Coding||c.-1…	GT:PL:DP:GQ	1/1:81,27,0:9:51		Seita.1G010400
scaffold_1	837380	.	G	GC	127.87	.	INDEL;IS=4,0.800000;DP=5;VDB=7.791483e-02;AF1=1;AC1=2;DP4=0,0,4,0;MQ=39;FQ=-46.5;ANN=GC|frameshift_variant|HIGH|Seita.1G010700|Seita.1G010700.v2.2|transcript|Seita.1G010700.1.v2.2|Coding|2/2|c.169dupG|p.Ala57fs|169/783|169/783|57/260||,GC|5_prime_UTR_variant|MODIFIER|Seita.1G010700|Seita.1G010700.v2.2|transcript|Seita.1G010700.2.v2.2|Coding|2/3|c.-54dupG|||||54|,GC|5_prime_UTR_variant|MODIFIER|Se…	GT:PL:DP:GQ	1/1:78,12,0:4:21		Seita.1G010700
scaffold_1	840107	.	AC	A	2012.73	.	INDEL;IS=4,1.000000;DP=4;VDB=3.317223e-02;AF1=1;AC1=2;DP4=0,0,4,0;MQ=60;FQ=-46.5;ANN=A|frameshift_variant|HIGH|Seita.1G010800|Seita.1G010800.v2.2|transcript|Seita.1G010800.1.v2.2|Coding|3/6|c.569delC|p.Thr190fs|569/864|569/864|190/287||,A|upstream_gene_variant|MODIFIER|Seita.1G010700|Seita.1G010700.v2.2|transcript|Seita.1G010700.1.v2.2|Coding||c.-1delG|||||2534|,A|upstream_gene_variant|MODIFIER|S…	GT:PL:DP:GQ	1/1:106,12,0:4:21		Seita.1G010800
scaffold_1	1046558	.	A	AAATTTGAACAACCAGCGGTAGGCACTACCATAAGCCGCTCGAGAACGGTGAAGAT	1131.73	.	INDEL;IS=39,0.928571;DP=42;VDB=1.591045e-01;AF1=1;AC1=2;DP4=0,0,22,19;MQ=60;FQ=-158;ANN=AAATTTGAACAACCAGCGGTAGGCACTACCATAAGCCGCTCGAGAACGGTGAAGAT|frameshift_variant|HIGH|Seita.1G013000|Seita.1G013000.v2.2|transcript|Seita.1G013000.1.v2.2|Coding|1/2|c.49_50insATCTTCACCGTTCTCGAGCGGCTTATGGTAGTGCCTACCGCTGGTTGTTCAAATT|p.Leu17fs|49/306|49/306|17/101||,AAATTTGAACAACCAGCGGTAGGCACTACCATAAGCCGCTCGAGAACGGTGA…	GT:PL:DP:GQ	1/1:255,123,0:41:99		Seita.1G013000
scaffold_1	1385136	.	G	GC	836.73	.	INDEL;IS=7,0.777778;DP=9;VDB=2.884933e-02;AF1=1;AC1=2;DP4=0,0,7,0;MQ=27;FQ=-55.5;ANN=GC|frameshift_variant&splice_region_variant|HIGH|Seita.1G016000|Seita.1G016000.v2.2|transcript|Seita.1G016000.1.v2.2|Coding|3/6|c.354dupG|p.Leu119fs|354/1104|354/1104|118/367||;LOF=(Seita.1G016000|Seita.1G016000.v2.2|1|1.00)	GT:PL:DP:GQ	1/1:109,21,0:7:39		Seita.1G016000
scaffold_1	1460282	.	C	CT	347.73	.	INDEL;IS=26,0.928571;DP=28;VDB=2.660197e-01;AF1=1;AC1=2;DP4=0,0,8,20;MQ=60;FQ=-119;ANN=CT|frameshift_variant|HIGH|Seita.1G017000|Seita.1G017000.v2.2|transcript|Seita.1G017000.1.v2.2|Coding|3/3|c.509_510insA|p.Cys171fs|509/561|509/561|170/186||,CT|downstream_gene_variant|MODIFIER|Seita.1G016900|Seita.1G016900.v2.2|transcript|Seita.1G016900.1.v2.2|Coding||c.*623_*623insT|||||2006|;LOF=(Seita.1G0170…	GT:PL:DP:GQ	1/1:255,84,0:28:99		Seita.1G017000
scaffold_1	1534747	.	GGCGGC	G	687.73	.	INDEL;IS=3,1.000000;DP=3;VDB=5.628053e-02;AF1=1;AC1=2;DP4=0,0,3,0;MQ=60;FQ=-43.5;ANN=G|splice_donor_variant&inframe_deletion&splice_region_variant&intron_variant|HIGH|Seita.1G018100|Seita.1G018100.v2.2|transcript|Seita.1G018100.1.v2.2|Coding|1/2|c.97_99+2delGCGGC|p.Ala33del|97/621|97/621|33/206||	GT:PL:DP:GQ	1/1:90,9,0:3:16		Seita.1G018100
scaffold_1	1535246	.	G	GGT	1174.73	.	INDEL;IS=3,0.130435;DP=22;VDB=1.389132e-01;AF1=0.5;AC1=1;DP4=3,3,2,2;MQ=50;FQ=70.5;PV4=1,1,1,1;ANN=GGT|frameshift_variant|HIGH|Seita.1G018100|Seita.1G018100.v2.2|transcript|Seita.1G018100.1.v2.2|Coding|2/2|c.511_512dupTG|p.Leu172fs|513/621|513/621|171/206||INFO_REALIGN_3_PRIME;LOF=(Seita.1G018100|Seita.1G018100.v2.2|1|1.00)	GT:PL:DP:GQ	0/1:105,0,193:10:99		Seita.1G018100
scaffold_1	1545212	.	AG	A	1627.73	.	INDEL;IS=2,0.080000;DP=25;VDB=1.769136e-01;AF1=0.5;AC1=1;DP4=12,6,2,2;MQ=60;FQ=86.5;PV4=0.6,5.3e-05,1,1;ANN=A|splice_acceptor_variant&intron_variant|HIGH|Seita.1G018200|Seita.1G018200.v2.2|transcript|Seita.1G018200.1.v2.2|Coding|1/1|c.3150-1delG||||||;LOF=(Seita.1G018200|Seita.1G018200.v2.2|1|1.00)	GT:PL:DP:GQ	0/1:121,0,255:22:99		Seita.1G018200
scaffold_1	1545249	.	G	GACAAT	1582.73	.	INDEL;IS=18,0.857143;DP=21;VDB=9.646135e-02;AF1=1;AC1=2;DP4=0,0,18,0;MQ=20;FQ=-88.5;ANN=GACAAT|frameshift_variant&stop_gained|HIGH|Seita.1G018200|Seita.1G018200.v2.2|transcript|Seita.1G018200.1.v2.2|Coding|2/2|c.3186_3187insCAATA|p.Gly1063fs|3187/3225|3187/3225|1063/1074||INFO_REALIGN_3_PRIME	GT:PL:DP:GQ	1/1:100,54,0:18:99		Seita.1G018200
scaffold_1	1628950	.	TGGAG	T	1672.73	.	INDEL;IS=4,0.571429;DP=7;VDB=2.267672e-02;AF1=1;AC1=2;DP4=0,0,4,2;MQ=52;FQ=-52.5;ANN=T|frameshift_variant|HIGH|Seita.1G019000|Seita.1G019000.v2.2|transcript|Seita.1G019000.1.v2.2|Coding|1/1|c.97_100delCTCC|p.Leu33fs|408/734|97/339|33/112||,T|downstream_gene_variant|MODIFIER|Seita.1G019100|Seita.1G019100.v2.2|transcript|Seita.1G019100.1.v2.2|Coding||c.*1976_*1976delCTCC|||||2942|;LOF=(Seita.1G0190…	GT:PL:DP:GQ	1/1:171,18,0:6:33		Seita.1G019000
scaffold_1	1632600	.	C	CA	772.73	.	INDEL;IS=51,0.822581;DP=62;VDB=3.275385e-01;AF1=1;AC1=2;DP4=0,0,25,15;MQ=31;FQ=-155;ANN=CA|frameshift_variant|HIGH|Seita.1G019100|Seita.1G019100.v2.2|transcript|Seita.1G019100.1.v2.2|Coding|3/3|c.1289_1290insT|p.Gln430fs|1744/2452|1289/1521|430/506||,CA|upstream_gene_variant|MODIFIER|Seita.1G019000|Seita.1G019000.v2.2|transcript|Seita.1G019000.1.v2.2|Coding||c.-309_-309insT|||||3243|,CA|upstream_…	GT:PL:DP:GQ	1/1:255,120,0:40:99		Seita.1G019100
scaffold_1	1829824	.	GA	G	676.73	.	INDEL;IS=8,1.000000;DP=8;VDB=8.335691e-02;AF1=1;AC1=2;DP4=0,0,0,8;MQ=51;FQ=-58.5;ANN=G|frameshift_variant|HIGH|Seita.1G021100|Seita.1G021100.v2.2|transcript|Seita.1G021100.1.v2.2|Coding|1/2|c.861delT|p.Phe287fs|861/1476|861/1476|287/491||,G|upstream_gene_variant|MODIFIER|Seita.1G021200|Seita.1G021200.v2.2|transcript|Seita.1G021200.1.v2.2|Coding||c.-135delA|||||1187|;LOF=(Seita.1G021100|Seita.1G02…	GT:PL:DP:GQ	1/1:137,24,0:8:45		Seita.1G021100
scaffold_1	2687709	.	G	GA	1196.73	.	INDEL;IS=17,0.894737;DP=19;VDB=1.455214e-01;AF1=1;AC1=2;DP4=0,0,19,0;MQ=60;FQ=-91.5;ANN=GA|frameshift_variant|HIGH|Seita.1G029200|Seita.1G029200.v2.2|transcript|Seita.1G029200.1.v2.2|Coding|1/2|c.190dupA|p.Arg64fs|191/1182|191/1182|64/393||WARNING_TRANSCRIPT_NO_STOP_CODON&INFO_REALIGN_3_PRIME;LOF=(Seita.1G029200|Seita.1G029200.v2.2|1|1.00)	GT:PL:DP:GQ	1/1:213,57,0:19:99		Seita.1G029200
scaffold_1	3199856	.	A	AT	1334.73	.	INDEL;IS=15,0.600000;DP=25;VDB=2.409959e-01;AF1=0.5;AC1=1;DP4=7,2,14,1;MQ=56;FQ=103;PV4=0.53,1,0.049,0.088;ANN=AT|frameshift_variant|HIGH|Seita.1G033600|Seita.1G033600.v2.2|transcript|Seita.1G033600.1.v2.2|Coding|5/15|c.584dupA|p.Asn195fs|584/2151|584/2151|195/716||;LOF=(Seita.1G033600|Seita.1G033600.v2.2|1|1.00)	GT:PL:DP:GQ	0/1:160,0,138:24:99		Seita.1G033600
scaffold_1	3535356	.	G	GA	1833.73	.	INDEL;IS=4,0.666667;DP=6;VDB=3.447057e-02;AF1=1;AC1=2;DP4=0,0,2,3;MQ=37;FQ=-49.5;ANN=GA|frameshift_variant|HIGH|Seita.1G036300|Seita.1G036300.v2.2|transcript|Seita.1G036300.1.v2.2|Coding|1/3|c.211dupT|p.Ser71fs|211/1734|211/1734|71/577||,GA|5_prime_UTR_variant|MODIFIER|Seita.1G036300|Seita.1G036300.v2.2|transcript|Seita.1G036300.2.v2.2|Coding|1/2|c.-143dupT|||||143|;LOF=(Seita.1G036300|Seita.1G03…	GT:PL:DP:GQ	1/1:156,15,0:5:27		Seita.1G036300
scaffold_1	3710868	.	G	GC	1969.73	.	INDEL;IS=3,0.085714;DP=35;VDB=6.104501e-02;AF1=0.5;AC1=1;DP4=14,4,4,1;MQ=52;FQ=87.5;PV4=1,0.032,0.21,0.27;ANN=GC|frameshift_variant|HIGH|Seita.1G037700|Seita.1G037700.v2.2|transcript|Seita.1G037700.1.v2.2|Coding|7/7|c.1510_1511insG|p.Thr504fs|1609/1954|1510/1569|504/522||,GC|frameshift_variant|HIGH|Seita.1G037700|Seita.1G037700.v2.2|transcript|Seita.1G037700.2.v2.2|Coding|7/7|c.1507_1508insG|p.Th…	GT:PL:DP:GQ	0/1:122,0,255:23:99		Seita.1G037700
scaffold_1	3888348	.	A	AG	673.73	.	INDEL;IS=10,0.322581;DP=31;VDB=1.255301e-01;AF1=0.5;AC1=1;DP4=18,0,11,0;MQ=58;FQ=81.5;PV4=1,1,1,0.14;ANN=AG|frameshift_variant|HIGH|Seita.1G039700|Seita.1G039700.v2.2|transcript|Seita.1G039700.1.v2.2|Coding|2/3|c.651dupG|p.Ser218fs|963/1235|652/924|218/307||INFO_REALIGN_3_PRIME,AG|upstream_gene_variant|MODIFIER|Seita.1G039600|Seita.1G039600.v2.2|transcript|Seita.1G039600.1.v2.2|Coding||c.-19dupC|…	GT:PL:DP:GQ	0/1:116,0,139:29:99		Seita.1G039700
scaffold_1	4352970	.	G	GA	2369.73	.	INDEL;IS=47,0.979167;DP=48;VDB=1.201871e-01;AF1=1;AC1=2;DP4=0,0,26,21;MQ=60;FQ=-176;ANN=GA|frameshift_variant|HIGH|Seita.1G044300|Seita.1G044300.v2.2|transcript|Seita.1G044300.1.v2.2|Coding|14/44|c.1674dupA|p.Trp559fs|1675/5571|1675/5571|559/1856||INFO_REALIGN_3_PRIME;LOF=(Seita.1G044300|Seita.1G044300.v2.2|1|1.00)	GT:PL:DP:GQ	1/1:255,141,0:47:99		Seita.1G044300
scaffold_1	6032581	.	T	TCGACTTCCTCGGG	547.73	.	INDEL;IS=26,0.896552;DP=29;VDB=1.228995e-01;AF1=1;AC1=2;DP4=0,0,12,16;MQ=26;FQ=-119;ANN=TCGACTTCCTCGGG|frameshift_variant|HIGH|Seita.1G063900|Seita.1G063900.v2.2|transcript|Seita.1G063900.1.v2.2|Coding|1/3|c.467_468insCGACTTCCTCGGG|p.Leu156fs|468/813|468/813|156/270||,TCGACTTCCTCGGG|upstream_gene_variant|MODIFIER|Seita.1G063800|Seita.1G063800.v2.2|transcript|Seita.1G063800.1.v2.2|Coding||c.-172_-…	GT:PL:DP:GQ	1/1:255,84,0:28:99		Seita.1G063900
scaffold_1	6495135	.	A	AC	822.73	.	INDEL;IS=9,0.750000;DP=12;VDB=4.493050e-02;AF1=1;AC1=2;DP4=0,0,3,0;MQ=31;FQ=-43.5;ANN=AC|frameshift_variant|HIGH|Seita.1G070700|Seita.1G070700.v2.2|transcript|Seita.1G070700.1.v2.2|Coding|2/8|c.246dupC|p.Tyr83fs|247/993|247/993|83/330||INFO_REALIGN_3_PRIME,AC|upstream_gene_variant|MODIFIER|Seita.1G070600|Seita.1G070600.v2.2|transcript|Seita.1G070600.1.v2.2|Coding||c.-1dupG|||||4762|;LOF=(Seita.1G…	GT:PL:DP:GQ	1/1:74,9,0:3:16		Seita.1G070700
scaffold_1	7167833	.	G	GT	1385.73	.	INDEL;IS=23,0.766667;DP=30;VDB=1.462101e-01;AF1=1;AC1=2;DP4=2,0,15,12;MQ=60;FQ=-94.5;PV4=0.5,1,1,0.11;ANN=GT|frameshift_variant|HIGH|Seita.1G079600|Seita.1G079600.v2.2|transcript|Seita.1G079600.1.v2.2|Coding|5/5|c.778dupA|p.Thr260fs|778/993|778/993|260/330||,GT|upstream_gene_variant|MODIFIER|Seita.1G079500|Seita.1G079500.v2.2|transcript|Seita.1G079500.1.v2.2|Coding||c.-1dupA|||||642|,GT|upstream_…	GT:PL:DP:GQ	1/1:88,60,0:29:99		Seita.1G079600
scaffold_1	7341077	.	TACATGCAGGC	T	907.75	.	INDEL;IS=40,0.833333;DP=48;VDB=2.470533e-01;AF1=1;AC1=2;DP4=0,0,26,20;MQ=60;FQ=-173;ANN=T|frameshift_variant|HIGH|Seita.1G081900|Seita.1G081900.v2.2|transcript|Seita.1G081900.1.v2.2|Coding|2/3|c.973_982delGCCTGCATGT|p.Ala325fs|982/1332|973/1332|325/443||,T|downstream_gene_variant|MODIFIER|Seita.1G081800|Seita.1G081800.v2.2|transcript|Seita.1G081800.1.v2.2|Coding||c.*969_*969delACATGCAGGC|||||1331…	GT:PL:DP:GQ	1/1:255,138,0:46:99		Seita.1G081900
scaffold_1	7341361	.	CG	C	892.73	.	INDEL;IS=42,0.913043;DP=46;VDB=1.699230e-01;AF1=1;AC1=2;DP4=0,0,23,22;MQ=60;FQ=-170;ANN=C|frameshift_variant|HIGH|Seita.1G081900|Seita.1G081900.v2.2|transcript|Seita.1G081900.1.v2.2|Coding|2/3|c.698delC|p.Thr233fs|698/1332|698/1332|233/443||,C|downstream_gene_variant|MODIFIER|Seita.1G081800|Seita.1G081800.v2.2|transcript|Seita.1G081800.1.v2.2|Coding||c.*969delG|||||1615|;LOF=(Seita.1G081900|Seita…	GT:PL:DP:GQ	1/1:255,135,0:45:99		Seita.1G081900
scaffold_1	7341620	.	A	AT	448.73	.	INDEL;IS=20,1.000000;DP=20;VDB=6.541082e-02;AF1=1;AC1=2;DP4=0,0,2,3;MQ=55;FQ=-49.5;ANN=AT|frameshift_variant|HIGH|Seita.1G081900|Seita.1G081900.v2.2|transcript|Seita.1G081900.1.v2.2|Coding|2/3|c.439dupA|p.Ile147fs|439/1332|439/1332|147/443||,AT|downstream_gene_variant|MODIFIER|Seita.1G081800|Seita.1G081800.v2.2|transcript|Seita.1G081800.1.v2.2|Coding||c.*969_*969insT|||||1874|;LOF=(Seita.1G081900…	GT:PL:DP:GQ	1/1:158,15,0:5:27		Seita.1G081900
scaffold_1	7341978	.	CG	C	849.73	.	INDEL;IS=2,0.117647;DP=17;VDB=1.385411e-01;AF1=0.5;AC1=1;DP4=5,5,0,3;MQ=60;FQ=6.56;PV4=0.23,0.047,1,0.27;ANN=C|frameshift_variant|HIGH|Seita.1G081900|Seita.1G081900.v2.2|transcript|Seita.1G081900.1.v2.2|Coding|1/3|c.136delC|p.Arg46fs|136/1332|136/1332|46/443||,C|downstream_gene_variant|MODIFIER|Seita.1G081800|Seita.1G081800.v2.2|transcript|Seita.1G081800.1.v2.2|Coding||c.*969delG|||||2232|;LOF=(S…	GT:PL:DP:GQ	0/1:40,0,192:13:40		Seita.1G081900
scaffold_1	7368767	.	GC	G	1535.73	.	INDEL;IS=11,0.846154;DP=13;VDB=1.306277e-01;AF1=1;AC1=2;DP4=0,0,4,7;MQ=60;FQ=-67.5;ANN=G|frameshift_variant|HIGH|Seita.1G082300|Seita.1G082300.v2.2|transcript|Seita.1G082300.1.v2.2|Coding|1/4|c.127delC|p.Leu43fs|127/1689|127/1689|43/562||WARNING_TRANSCRIPT_NO_STOP_CODON&INFO_REALIGN_3_PRIME,G|upstream_gene_variant|MODIFIER|Seita.1G082100|Seita.1G082100.v2.2|transcript|Seita.1G082100.1.v2.2|Coding…	GT:PL:DP:GQ	1/1:230,33,0:11:63		Seita.1G082300
scaffold_1	7368911	.	C	CGGTAGGTGAGGCAATGCCAGAAGATGAAACAGTTGATGGATTTCAGAATCTTCAGTTTCTCTCCCTGT	940.73	.	INDEL;IS=13,0.928571;DP=14;VDB=1.563338e-01;AF1=1;AC1=2;DP4=0,0,13,0;MQ=46;FQ=-73.5;ANN=CGGTAGGTGAGGCAATGCCAGAAGATGAAACAGTTGATGGATTTCAGAATCTTCAGTTTCTCTCCCTGT|frameshift_variant|HIGH|Seita.1G082300|Seita.1G082300.v2.2|transcript|Seita.1G082300.1.v2.2|Coding|1/4|c.269_270insGGTAGGTGAGGCAATGCCAGAAGATGAAACAGTTGATGGATTTCAGAATCTTCAGTTTCTCTCCCTGT|p.Gly91fs|270/1689|270/1689|90/562||WARNING_TRANSCRIPT_NO…	GT:PL:DP:GQ	1/1:164,39,0:13:75		Seita.1G082300
scaffold_1	7382454	.	G	GC	1537.73	.	INDEL;IS=10,0.909091;DP=11;VDB=7.792673e-02;AF1=1;AC1=2;DP4=0,0,2,2;MQ=29;FQ=-46.5;ANN=GC|frameshift_variant|HIGH|Seita.1G082500|Seita.1G082500.v2.2|transcript|Seita.1G082500.1.v2.2|Coding|1/1|c.1410_1411insC|p.Ser471fs|1411/2124|1411/2124|471/707||;LOF=(Seita.1G082500|Seita.1G082500.v2.2|1|1.00)	GT:PL:DP:GQ	1/1:88,12,0:4:21		Seita.1G082500
scaffold_1	7446184	.	TGGGGTC	T	457.73	.	INDEL;IS=4,0.129032;DP=31;VDB=1.917419e-02;AF1=0.5;AC1=1;DP4=19,3,2,2;MQ=60;FQ=49.5;PV4=0.15,0.061,1,0.4;ANN=T|start_lost&disruptive_inframe_deletion|HIGH|Seita.1G083600|Seita.1G083600.v2.2|transcript|Seita.1G083600.1.v2.2|Coding|1/7|c.3_8delGGGGTC|p.Met1_Ser3delinsIle|3/648|3/648|1/215||,T|downstream_gene_variant|MODIFIER|Seita.1G083500|Seita.1G083500.v2.2|transcript|Seita.1G083500.1.v2.2|Coding…	GT:PL:DP:GQ	0/1:84,0,255:26:87		Seita.1G083600
scaffold_1	7452279	.	G	GGC	907.73	.	INDEL;IS=4,1.000000;DP=4;VDB=2.063409e-02;AF1=1;AC1=2;DP4=0,0,3,1;MQ=54;FQ=-46.5;ANN=GGC|frameshift_variant|HIGH|Seita.1G083600|Seita.1G083600.v2.2|transcript|Seita.1G083600.1.v2.2|Coding|7/7|c.642_643insGC|p.Lys215fs|643/648|643/648|215/215||,GGC|downstream_gene_variant|MODIFIER|Seita.1G083700|Seita.1G083700.v2.2|transcript|Seita.1G083700.1.v2.2|Coding||c.*516_*516insGC|||||2442|	GT:PL:DP:GQ	1/1:111,12,0:4:21		Seita.1G083600
scaffold_1	7473652	.	T	TCC	2706.73	.	INDEL;IS=14,1.000000;DP=14;VDB=1.002113e-01;AF1=1;AC1=2;DP4=0,0,0,14;MQ=28;FQ=-76.5;ANN=TCC|frameshift_variant|HIGH|Seita.1G083900|Seita.1G083900.v2.2|transcript|Seita.1G083900.1.v2.2|Coding|1/1|c.1412_1413insCC|p.Ter472fs|1413/1463|1413/1416|471/471||INFO_REALIGN_3_PRIME,TCC|upstream_gene_variant|MODIFIER|Seita.1G084000|Seita.1G084000.v2.2|transcript|Seita.1G084000.1.v2.2|Coding||c.-1_-1insCC|||…	GT:PL:DP:GQ	1/1:141,42,0:14:81		Seita.1G083900
scaffold_1	7478899	.	T	TG	2063.73	.	INDEL;IS=43,0.955556;DP=45;VDB=3.375104e-01;AF1=1;AC1=2;DP4=0,0,24,20;MQ=60;FQ=-167;ANN=TG|frameshift_variant|HIGH|Seita.1G084100|Seita.1G084100.v2.2|transcript|Seita.1G084100.1.v2.2|Coding|1/4|c.536_537insG|p.Ile179fs|537/1725|537/1725|179/574||,TG|downstream_gene_variant|MODIFIER|Seita.1G084000|Seita.1G084000.v2.2|transcript|Seita.1G084000.1.v2.2|Coding||c.*486_*486insG|||||2626|;LOF=(Seita.1G0…	GT:PL:DP:GQ	1/1:255,132,0:44:99		Seita.1G084100
scaffold_1	7492668	.	A	AC	1571.73	.	INDEL;IS=2,0.080000;DP=25;VDB=1.561799e-01;AF1=0.5;AC1=1;DP4=9,10,2,1;MQ=59;FQ=29.5;PV4=1,0.3,0.0041,0.33;ANN=AC|frameshift_variant&stop_lost&splice_region_variant|HIGH|Seita.1G084300|Seita.1G084300.v2.2|transcript|Seita.1G084300.1.v2.2|Coding|5/5|c.1380dupC|p.Ter461fs|1381/1383|1381/1383|461/460||INFO_REALIGN_3_PRIME,AC|upstream_gene_variant|MODIFIER|Seita.1G084400|Seita.1G084400.v2.2|transcript…	GT:PL:DP:GQ	0/1:64,0,255:22:67		Seita.1G084300
scaffold_1	7511900	.	G	GTA	2832.73	.	INDEL;IS=15,1.000000;DP=15;VDB=8.242693e-02;AF1=1;AC1=2;DP4=0,0,0,15;MQ=37;FQ=-79.5;ANN=GTA|frameshift_variant|HIGH|Seita.1G084600|Seita.1G084600.v2.2|transcript|Seita.1G084600.1.v2.2|Coding|1/1|c.2073_2074dupTA|p.Thr692fs|2075/2127|2075/2127|692/708||INFO_REALIGN_3_PRIME,GTA|upstream_gene_variant|MODIFIER|Seita.1G084700|Seita.1G084700.v2.2|transcript|Seita.1G084700.1.v2.2|Coding||c.-1_-1insTA|||…	GT:PL:DP:GQ	1/1:93,45,0:15:86		Seita.1G084600
scaffold_1	7515856	.	G	GAC	1655.73	.	INDEL;IS=7,0.875000;DP=8;VDB=3.317223e-02;AF1=1;AC1=2;DP4=0,0,0,4;MQ=47;FQ=-46.5;ANN=GAC|frameshift_variant|HIGH|Seita.1G084700|Seita.1G084700.v2.2|transcript|Seita.1G084700.1.v2.2|Coding|1/3|c.5_6dupCA|p.Asn3fs|7/1392|7/1392|3/463||INFO_REALIGN_3_PRIME,GAC|upstream_gene_variant|MODIFIER|Seita.1G084800|Seita.1G084800.v2.2|transcript|Seita.1G084800.1.v2.2|Coding||c.-1_-1insAC|||||3793|,GAC|downstr…	GT:PL:DP:GQ	1/1:93,12,0:4:21		Seita.1G084700
scaffold_1	7520773	.	C	CTA	2481.73	.	INDEL;IS=5,0.833333;DP=6;VDB=8.318607e-02;AF1=1;AC1=2;DP4=0,0,4,0;MQ=39;FQ=-46.5;ANN=CTA|frameshift_variant|HIGH|Seita.1G084800|Seita.1G084800.v2.2|transcript|Seita.1G084800.1.v2.2|Coding|2/4|c.642_643dupAT|p.Ser215fs|644/1002|644/1002|215/333||INFO_REALIGN_3_PRIME,CTA|downstream_gene_variant|MODIFIER|Seita.1G084700|Seita.1G084700.v2.2|transcript|Seita.1G084700.1.v2.2|Coding||c.*1392_*1392insTA||…	GT:PL:DP:GQ	1/1:84,12,0:4:21		Seita.1G084800
scaffold_1	7603277	.	T	TATGTGTATTAGGGCCCAATAGGCCCATGTAAGACATCTACATAGCTACCCTCTAGGGTTAGCCCATAATCTATCTATTACCTTATA	2516.73	.	INDEL;IS=33,0.916667;DP=36;VDB=2.807348e-01;AF1=1;AC1=2;DP4=0,0,24,12;MQ=60;FQ=-143;ANN=TATGTGTATTAGGGCCCAATAGGCCCATGTAAGACATCTACATAGCTACCCTCTAGGGTTAGCCCATAATCTATCTATTACCTTATA|frameshift_variant&stop_gained|HIGH|Seita.1G085600|Seita.1G085600.v2.2|transcript|Seita.1G085600.1.v2.2|Coding|1/1|c.1273_1274insATGTGTATTAGGGCCCAATAGGCCCATGTAAGACATCTACATAGCTACCCTCTAGGGTTAGCCCATAATCTATCTATTACCTTATA|p.Cys42…	GT:PL:DP:GQ	1/1:255,108,0:36:99		Seita.1G085600
scaffold_1	7894395	.	G	GT	1207.73	.	INDEL;IS=44,0.435644;DP=101;VDB=3.591389e-01;AF1=0.5;AC1=1;DP4=26,28,5,18;MQ=51;FQ=62.5;PV4=0.042,1.6e-11,0.48,1;ANN=GT|frameshift_variant|HIGH|Seita.1G089500|Seita.1G089500.v2.2|transcript|Seita.1G089500.1.v2.2|Coding|1/1|c.6_7insT|p.Val3fs|12/919|7/627|3/208||,GT|downstream_gene_variant|MODIFIER|Seita.1G089400|Seita.1G089400.v2.2|transcript|Seita.1G089400.1.v2.2|Coding||c.*1574_*1574insT|||||41…	GT:PL:DP:GQ	0/1:97,0,255:77:99		Seita.1G089500
scaffold_1	8179348	.	GT	G	456.73	.	INDEL;IS=4,0.210526;DP=19;VDB=1.722862e-01;AF1=0.5;AC1=1;DP4=5,6,0,4;MQ=46;FQ=16.6;PV4=0.23,1,0.014,1;ANN=G|frameshift_variant|HIGH|Seita.1G092900|Seita.1G092900.v2.2|transcript|Seita.1G092900.1.v2.2|Coding|1/1|c.2174delT|p.Val725fs|2371/3299|2174/2361|725/786||;LOF=(Seita.1G092900|Seita.1G092900.v2.2|1|1.00)	GT:PL:DP:GQ	0/1:51,0,255:15:54		Seita.1G092900
scaffold_1	8536955	.	GA	G	1202.73	.	INDEL;IS=4,1.000000;DP=4;VDB=6.129732e-02;AF1=1;AC1=2;DP4=0,0,0,4;MQ=60;FQ=-46.5;ANN=G|frameshift_variant|HIGH|Seita.1G097800|Seita.1G097800.v2.2|transcript|Seita.1G097800.1.v2.2|Coding|2/8|c.106delA|p.Thr36fs|1672/8543|106/6669|36/2222||INFO_REALIGN_3_PRIME,G|upstream_gene_variant|MODIFIER|Seita.1G097700|Seita.1G097700.v2.2|transcript|Seita.1G097700.1.v2.2|Coding||c.-1delT|||||3371|	GT:PL:DP:GQ	1/1:99,12,0:4:21		Seita.1G097800
scaffold_1	8654287	.	G	GC	2356.73	.	INDEL;IS=2,0.068966;DP=29;VDB=3.107667e-02;AF1=0.5;AC1=1;DP4=13,9,3,0;MQ=59;FQ=19.5;PV4=0.28,1,1,1;ANN=GC|frameshift_variant|HIGH|Seita.1G099200|Seita.1G099200.v2.2|transcript|Seita.1G099200.1.v2.2|Coding|7/7|c.742dupC|p.Arg248fs|923/1313|743/813|248/270||INFO_REALIGN_3_PRIME,GC|upstream_gene_variant|MODIFIER|Seita.1G099300|Seita.1G099300.v2.2|transcript|Seita.1G099300.1.v2.2|Coding||c.-119_-119i…	GT:PL:DP:GQ	0/1:54,0,255:25:57		Seita.1G099200
scaffold_1	9572006	.	CA	C	807.74	.	INDEL;IS=7,1.000000;DP=7;VDB=6.164088e-02;AF1=1;AC1=2;DP4=0,0,0,6;MQ=36;FQ=-52.5;ANN=C|frameshift_variant|HIGH|Seita.1G109000|Seita.1G109000.v2.2|transcript|Seita.1G109000.1.v2.2|Coding|1/13|c.102delA|p.Lys34fs|108/2773|102/2535|34/844||INFO_REALIGN_3_PRIME,C|upstream_gene_variant|MODIFIER|Seita.1G108900|Seita.1G108900.v2.2|transcript|Seita.1G108900.1.v2.2|Coding||c.-182delT|||||2023|,C|upstream_…	GT:PL:DP:GQ	1/1:104,18,0:6:33		Seita.1G109000
scaffold_1	9572167	.	T	TAG	982.73	.	INDEL;IS=14,0.636364;DP=22;VDB=2.986822e-02;AF1=1;AC1=2;DP4=0,0,3,0;MQ=52;FQ=-43.5;ANN=TAG|frameshift_variant|HIGH|Seita.1G109000|Seita.1G109000.v2.2|transcript|Seita.1G109000.1.v2.2|Coding|1/13|c.265_266dupAG|p.Gln90fs|273/2773|267/2535|89/844||INFO_REALIGN_3_PRIME,TAG|upstream_gene_variant|MODIFIER|Seita.1G108900|Seita.1G108900.v2.2|transcript|Seita.1G108900.1.v2.2|Coding||c.-182_-182dupCT|||||…	GT:PL:DP:GQ	1/1:45,9,0:3:10		Seita.1G109000
scaffold_1	9694265	.	A	ATCTCCCTCTCCC	1095.73	.	INDEL;IS=13,0.722222;DP=18;VDB=1.313753e-01;AF1=1;AC1=2;DP4=0,0,3,9;MQ=19;FQ=-70.5;ANN=ATCTCCCTCTCCC|start_lost&inframe_insertion|HIGH|Seita.1G110800|Seita.1G110800.v2.2|transcript|Seita.1G110800.1.v2.2|Coding|1/18|c.1_2insGGGAGAGGGAGA||182/1909|1/1170|1/389||,ATCTCCCTCTCCC|upstream_gene_variant|MODIFIER|Seita.1G110900|Seita.1G110900.v2.2|transcript|Seita.1G110900.1.v2.2|Coding||c.-1_-1insTCTCCCT…	GT:PL:DP:GQ	1/1:118,36,0:12:69		Seita.1G110800
scaffold_1	9739500	.	G	GTT	1762.73	.	INDEL;IS=95,0.641892;DP=148;VDB=7.965557e-02;AF1=1;AC1=2;DP4=14,17,39,46;MQ=48;FQ=-64.5;PV4=1,1,2.6e-11,0.26;ANN=GTT|frameshift_variant|HIGH|Seita.1G111300|Seita.1G111300.v2.2|transcript|Seita.1G111300.1.v2.2|Coding|2/3|c.157_158insTT|p.Ala53fs|298/811|158/279|53/92||,GTT|upstream_gene_variant|MODIFIER|Seita.1G111200|Seita.1G111200.v2.2|transcript|Seita.1G111200.1.v2.2|Coding||c.-234_-234insAA|||…	GT:PL:DP:GQ	1/1:53,30,0:116:39		Seita.1G111300
scaffold_1	9938093	.	AC	A	646.73	.	INDEL;IS=12,0.923077;DP=13;VDB=4.480656e-02;AF1=1;AC1=2;DP4=0,0,0,13;MQ=38;FQ=-73.5;ANN=A|frameshift_variant|HIGH|Seita.1G114100|Seita.1G114100.v2.2|transcript|Seita.1G114100.1.v2.2|Coding|3/3|c.305delC|p.Thr102fs|1398/1612|305/519|102/172||,A|upstream_gene_variant|MODIFIER|Seita.1G114200|Seita.1G114200.v2.2|transcript|Seita.1G114200.1.v2.2|Coding||c.-98delC|||||1132|;LOF=(Seita.1G114100|Seita.1G…	GT:PL:DP:GQ	1/1:92,39,0:13:75		Seita.1G114100
scaffold_1	10037839	.	T	TGGCGTAGTTGAACTCG	187.87	.	INDEL;IS=9,0.900000;DP=10;VDB=9.806728e-02;AF1=1;AC1=2;DP4=0,0,0,9;MQ=34;FQ=-61.5;ANN=TGGCGTAGTTGAACTCG|frameshift_variant|HIGH|Seita.1G115200|Seita.1G115200.v2.2|transcript|Seita.1G115200.1.v2.2|Coding|1/7|c.174_175insCGAGTTCAACTACGCC|p.Ile59fs|174/1005|174/1005|58/334||,TGGCGTAGTTGAACTCG|downstream_gene_variant|MODIFIER|Seita.1G115000|Seita.1G115000.v2.2|transcript|Seita.1G115000.1.v2.2|Coding|…	GT:PL:DP:GQ	1/1:140,27,0:9:51		Seita.1G115200
scaffold_1	10066044	.	C	CTCTAGTGAGT	1536.73	.	INDEL;IS=14,1.000000;DP=14;VDB=6.778395e-02;AF1=1;AC1=2;DP4=0,0,8,6;MQ=60;FQ=-76.5;ANN=CTCTAGTGAGT|frameshift_variant|HIGH|Seita.1G115500|Seita.1G115500.v2.2|transcript|Seita.1G115500.1.v2.2|Coding|5/9|c.545_546insAGTGAGTTCT|p.Ser183fs|668/1286|546/984|182/327||INFO_REALIGN_3_PRIME,CTCTAGTGAGT|downstream_gene_variant|MODIFIER|Seita.1G115600|Seita.1G115600.v2.2|transcript|Seita.1G115600.1.v2.2|Cod…	GT:PL:DP:GQ	1/1:159,42,0:14:81		Seita.1G115500
scaffold_1	10141154	.	GAT	G	2646.73	.	INDEL;IS=27,0.900000;DP=30;VDB=2.045807e-01;AF1=1;AC1=2;DP4=0,0,10,19;MQ=60;FQ=-122;ANN=G|frameshift_variant&stop_lost&splice_region_variant|HIGH|Seita.1G116200|Seita.1G116200.v2.2|transcript|Seita.1G116200.1.v2.2|Coding|6/6|c.675_*675delAT|p.Ter225fs||675/675|225/224||,G|downstream_gene_variant|MODIFIER|Seita.1G116200|Seita.1G116200.v2.2|transcript|Seita.1G116200.1.v2.2|Coding||c.675_*675delAT||…	GT:PL:DP:GQ	1/1:142,87,0:29:99		Seita.1G116200
scaffold_1	10141255	.	CT	C	1844.73	.	INDEL;IS=22,0.785714;DP=28;VDB=9.155516e-02;AF1=1;AC1=2;DP4=0,0,10,17;MQ=60;FQ=-116;ANN=C|splice_acceptor_variant&intron_variant|HIGH|Seita.1G116200|Seita.1G116200.v2.2|transcript|Seita.1G116200.1.v2.2|Coding|5/5|c.577-2delA||||||,C|downstream_gene_variant|MODIFIER|Seita.1G116200|Seita.1G116200.v2.2|transcript|Seita.1G116200.2.v2.2|Coding||c.*483delA|||||7|;LOF=(Seita.1G116200|Seita.1G116200.v2.2…	GT:PL:DP:GQ	1/1:205,81,0:27:99		Seita.1G116200
scaffold_1	10143527	.	GTGGTGTGCATCCCT	G	1585.73	.	INDEL;IS=21,0.954545;DP=22;VDB=6.858123e-02;AF1=1;AC1=2;DP4=0,0,9,13;MQ=60;FQ=-101;ANN=G|frameshift_variant&splice_region_variant|HIGH|Seita.1G116200|Seita.1G116200.v2.2|transcript|Seita.1G116200.1.v2.2|Coding|1/6|c.66_79delAGGGATGCACACCA|p.Gln22fs|79/675|66/675|22/224||,G|frameshift_variant&splice_region_variant|HIGH|Seita.1G116200|Seita.1G116200.v2.2|transcript|Seita.1G116200.2.v2.2|Coding|1/5|…	GT:PL:DP:GQ	1/1:255,66,0:22:99		Seita.1G116200
scaffold_1	10148535	.	GA	G	412.74	.	INDEL;IS=16,0.888889;DP=18;VDB=1.871097e-01;AF1=1;AC1=2;DP4=0,0,6,12;MQ=60;FQ=-88.5;ANN=G|frameshift_variant|HIGH|Seita.1G116300|Seita.1G116300.v2.2|transcript|Seita.1G116300.1.v2.2|Coding|1/1|c.329delT|p.Val110fs|502/904|329/414|110/137||,G|upstream_gene_variant|MODIFIER|Seita.1G116200|Seita.1G116200.v2.2|transcript|Seita.1G116200.1.v2.2|Coding||c.-1delT|||||4930|,G|upstream_gene_variant|MODIFIE…	GT:PL:DP:GQ	1/1:255,54,0:18:99		Seita.1G116300
scaffold_1	10148805	.	G	GA	1052.73	.	INDEL;IS=3,1.000000;DP=3;VDB=7.680000e-02;AF1=1;AC1=2;DP4=0,0,2,0;MQ=47;FQ=-40.5;ANN=GA|frameshift_variant|HIGH|Seita.1G116300|Seita.1G116300.v2.2|transcript|Seita.1G116300.1.v2.2|Coding|1/1|c.59dupT|p.Ile21fs|232/904|59/414|20/137||,GA|upstream_gene_variant|MODIFIER|Seita.1G116400|Seita.1G116400.v2.2|transcript|Seita.1G116400.1.v2.2|Coding||c.-138_-138insA|||||1139|,GA|upstream_gene_variant|MODI…	GT:PL:DP:GQ	1/1:56,6,0:2:10		Seita.1G116300
scaffold_1	17296780	.	G	GA	1370.73	.	INDEL;IS=3,0.750000;DP=4;VDB=7.840000e-02;AF1=1;AC1=2;DP4=0,0,0,2;MQ=29;FQ=-40.5;ANN=GA|frameshift_variant&splice_region_variant|HIGH|Seita.1G147300|Seita.1G147300.v2.2|transcript|Seita.1G147300.1.v2.2|Coding|15/19|c.1604dupA|p.Asp535fs|1605/2163|1605/2163|535/720||INFO_REALIGN_3_PRIME;LOF=(Seita.1G147300|Seita.1G147300.v2.2|1|1.00)	GT:PL:DP:GQ	1/1:40,6,0:2:4		Seita.1G147300
scaffold_1	17297099	.	T	TG	1359.73	.	INDEL;IS=6,1.000000;DP=6;VDB=5.699120e-02;AF1=1;AC1=2;DP4=0,0,0,6;MQ=29;FQ=-52.5;ANN=TG|frameshift_variant|HIGH|Seita.1G147300|Seita.1G147300.v2.2|transcript|Seita.1G147300.1.v2.2|Coding|16/19|c.1797dupG|p.Arg600fs|1798/2163|1798/2163|600/720||INFO_REALIGN_3_PRIME;LOF=(Seita.1G147300|Seita.1G147300.v2.2|1|1.00)	GT:PL:DP:GQ	1/1:92,18,0:6:33		Seita.1G147300
scaffold_1	18293771	.	AG	A	1332.73	.	INDEL;IS=14,0.700000;DP=20;VDB=2.309944e-02;AF1=1;AC1=2;DP4=0,0,3,0;MQ=60;FQ=-43.5;ANN=A|frameshift_variant|HIGH|Seita.1G148800|Seita.1G148800.v2.2|transcript|Seita.1G148800.1.v2.2|Coding|1/4|c.37delG|p.Glu13fs|37/786|37/786|13/261||INFO_REALIGN_3_PRIME,A|5_prime_UTR_variant|MODIFIER|Seita.1G148700|Seita.1G148700.v2.2|transcript|Seita.1G148700.1.v2.2|Coding|1/1|c.-11delC|||||11|,A|5_prime_UTR_var…	GT:PL:DP:GQ	1/1:92,9,0:3:16		Seita.1G148800
scaffold_1	20763498	.	A	AG	432.73	.	INDEL;IS=30,0.909091;DP=33;VDB=1.750764e-01;AF1=1;AC1=2;DP4=0,0,15,14;MQ=51;FQ=-122;ANN=AG|frameshift_variant|HIGH|Seita.1G152300|Seita.1G152300.v2.2|transcript|Seita.1G152300.1.v2.2|Coding|1/2|c.168dupC|p.Ser57fs|227/692|168/633|56/210||;LOF=(Seita.1G152300|Seita.1G152300.v2.2|1|1.00)	GT:PL:DP:GQ	1/1:255,87,0:29:99		Seita.1G152300
scaffold_1	20824447	.	TG	T	754.73	.	INDEL;IS=8,0.666667;DP=12;VDB=1.524507e-01;AF1=0.8294;AC1=1;DP4=1,2,2,7;MQ=22;FQ=-33.5;PV4=1,1,1,0.44;ANN=T|frameshift_variant|HIGH|Seita.1G152400|Seita.1G152400.v2.2|transcript|Seita.1G152400.1.v2.2|Coding|1/2|c.626delG|p.Gly209fs|626/1929|626/1929|209/642||INFO_REALIGN_3_PRIME,T|downstream_gene_variant|MODIFIER|Seita.1G152500|Seita.1G152500.v2.2|transcript|Seita.1G152500.1.v2.2|Coding||c.*792de…	GT:PL:DP:GQ	0/1:94,0,1:12:4		Seita.1G152400
scaffold_1	21903045	.	A	AG	217.77	.	INDEL;IS=3,1.000000;DP=3;VDB=5.870764e-02;AF1=1;AC1=2;DP4=0,0,3,0;MQ=52;FQ=-43.5;ANN=AG|splice_acceptor_variant&intron_variant|HIGH|Seita.1G157500|Seita.1G157500.v2.2|transcript|Seita.1G157500.1.v2.2|Coding|1/2|c.108-2_108-1insG||||||;LOF=(Seita.1G157500|Seita.1G157500.v2.2|1|1.00)	GT:PL:DP:GQ	1/1:56,9,0:3:15		Seita.1G157500
scaffold_1	21992501	.	TA	T	997.73	.	INDEL;IS=4,0.083333;DP=48;VDB=2.671608e-01;AF1=0.5;AC1=1;DP4=20,15,3,3;MQ=59;FQ=58.5;PV4=1,1,0.0069,0.22;ANN=T|frameshift_variant|HIGH|Seita.1G157600|Seita.1G157600.v2.2|transcript|Seita.1G157600.1.v2.2|Coding|1/2|c.662delA|p.Tyr221fs|753/1822|662/1590|221/529||,T|upstream_gene_variant|MODIFIER|Seita.1G157700|Seita.1G157700.v2.2|transcript|Seita.1G157700.1.v2.2|Coding||c.-305delA|||||3705|,T|upst…	GT:PL:DP:GQ	0/1:93,0,255:41:96		Seita.1G157600
scaffold_1	21992525	.	G	GT	1239.73	.	INDEL;IS=15,0.384615;DP=39;VDB=3.233693e-01;AF1=0.5;AC1=1;DP4=13,11,10,5;MQ=39;FQ=203;PV4=0.52,0.47,1,1;ANN=GT|frameshift_variant|HIGH|Seita.1G157600|Seita.1G157600.v2.2|transcript|Seita.1G157600.1.v2.2|Coding|1/2|c.686dupT|p.Val230fs|778/1822|687/1590|229/529||INFO_REALIGN_3_PRIME,GT|upstream_gene_variant|MODIFIER|Seita.1G157700|Seita.1G157700.v2.2|transcript|Seita.1G157700.1.v2.2|Coding||c.-305…	GT:PL:DP:GQ	0/1:238,0,255:39:99		Seita.1G157600
scaffold_1	21992541	.	G	GT	1222.73	.	INDEL;IS=44,0.411215;DP=107;VDB=5.136014e-01;AF1=0.5;AC1=1;DP4=25,20,19,32;MQ=50;FQ=9.82;PV4=0.1,1,0.023,0.081;ANN=GT|frameshift_variant&splice_region_variant|HIGH|Seita.1G157600|Seita.1G157600.v2.2|transcript|Seita.1G157600.1.v2.2|Coding|2/2|c.701dupT|p.Thr235fs|793/1822|702/1590|234/529||INFO_REALIGN_3_PRIME,GT|upstream_gene_variant|MODIFIER|Seita.1G157700|Seita.1G157700.v2.2|transcript|Seita.1…	GT:PL:DP:GQ	0/1:59,0,44:96:47		Seita.1G157600
scaffold_1	21992558	.	G	GC	929.73	.	INDEL;IS=23,0.433962;DP=53;VDB=2.537354e-02;AF1=0.5;AC1=1;DP4=7,18,13,12;MQ=41;FQ=31.9;PV4=0.15,1,0.077,1;ANN=GC|frameshift_variant|HIGH|Seita.1G157600|Seita.1G157600.v2.2|transcript|Seita.1G157600.1.v2.2|Coding|2/2|c.718dupC|p.Leu240fs|810/1822|719/1590|240/529||INFO_REALIGN_3_PRIME,GC|upstream_gene_variant|MODIFIER|Seita.1G157700|Seita.1G157700.v2.2|transcript|Seita.1G157700.1.v2.2|Coding||c.-3…	GT:PL:DP:GQ	0/1:70,0,69:50:69		Seita.1G157600
scaffold_1	21992613	.	T	TC	1143.73	.	INDEL;IS=5,0.185185;DP=27;VDB=7.843874e-02;AF1=0.5;AC1=1;DP4=7,9,6,0;MQ=42;FQ=14.6;PV4=0.046,0.21,0.001,0.31;ANN=TC|frameshift_variant|HIGH|Seita.1G157600|Seita.1G157600.v2.2|transcript|Seita.1G157600.1.v2.2|Coding|2/2|c.773dupC|p.Thr259fs|865/1822|774/1590|258/529||INFO_REALIGN_3_PRIME,TC|upstream_gene_variant|MODIFIER|Seita.1G157700|Seita.1G157700.v2.2|transcript|Seita.1G157700.1.v2.2|Coding||c…	GT:PL:DP:GQ	0/1:49,0,255:22:51		Seita.1G157600
scaffold_1	21992642	.	A	AC	1175.73	.	INDEL;IS=18,0.400000;DP=45;VDB=3.093329e-01;AF1=0.5;AC1=1;DP4=8,16,7,12;MQ=21;FQ=69.5;PV4=1,1,1,0.01;ANN=AC|frameshift_variant|HIGH|Seita.1G157600|Seita.1G157600.v2.2|transcript|Seita.1G157600.1.v2.2|Coding|2/2|c.802dupC|p.Leu268fs|894/1822|803/1590|268/529||INFO_REALIGN_3_PRIME,AC|upstream_gene_variant|MODIFIER|Seita.1G157700|Seita.1G157700.v2.2|transcript|Seita.1G157700.1.v2.2|Coding||c.-305_-3…	GT:PL:DP:GQ	0/1:104,0,131:43:99		Seita.1G157600
scaffold_1	22959392	.	A	AT	857.73	.	INDEL;IS=35,0.921053;DP=38;VDB=1.107420e-01;AF1=1;AC1=2;DP4=0,0,14,8;MQ=44;FQ=-101;ANN=AT|frameshift_variant|HIGH|Seita.1G161900|Seita.1G161900.v2.2|transcript|Seita.1G161900.1.v2.2|Coding|1/1|c.197dupT|p.Leu67fs|198/219|198/219|66/72||INFO_REALIGN_3_PRIME;LOF=(Seita.1G161900|Seita.1G161900.v2.2|1|1.00)	GT:PL:DP:GQ	1/1:255,66,0:22:99		Seita.1G161900
scaffold_1	23394426	.	T	TC	1569.73	.	INDEL;IS=53,0.883333;DP=60;VDB=2.848833e-01;AF1=1;AC1=2;DP4=0,0,37,22;MQ=60;FQ=-213;ANN=TC|frameshift_variant|HIGH|Seita.1G163000|Seita.1G163000.v2.2|transcript|Seita.1G163000.1.v2.2|Coding|8/12|c.829dupG|p.Glu277fs|829/1233|829/1233|277/410||;LOF=(Seita.1G163000|Seita.1G163000.v2.2|1|1.00)	GT:PL:DP:GQ	1/1:255,178,0:59:99		Seita.1G163000
scaffold_1	23876397	.	T	TG	2036.73	.	INDEL;IS=29,0.906250;DP=32;VDB=2.840872e-01;AF1=1;AC1=2;DP4=0,0,18,14;MQ=60;FQ=-131;ANN=TG|frameshift_variant|HIGH|Seita.1G166000|Seita.1G166000.v2.2|transcript|Seita.1G166000.1.v2.2|Coding|3/3|c.1679dupC|p.Asp561fs|1679/2799|1679/2799|560/932||,TG|upstream_gene_variant|MODIFIER|Seita.1G165900|Seita.1G165900.v2.2|transcript|Seita.1G165900.1.v2.2|Coding||c.-1dupC|||||3499|;LOF=(Seita.1G166000|Seit…	GT:PL:DP:GQ	1/1:255,96,0:32:99		Seita.1G166000
scaffold_1	23876408	.	T	TA	2026.73	.	INDEL;IS=4,0.266667;DP=15;VDB=1.412580e-01;AF1=0.5;AC1=1;DP4=5,1,2,3;MQ=40;FQ=60.4;PV4=0.24,0.36,0.037,0.48;ANN=TA|frameshift_variant|HIGH|Seita.1G166000|Seita.1G166000.v2.2|transcript|Seita.1G166000.1.v2.2|Coding|3/3|c.1668dupT|p.Lys557fs|1668/2799|1668/2799|556/932||,TA|upstream_gene_variant|MODIFIER|Seita.1G165900|Seita.1G165900.v2.2|transcript|Seita.1G165900.1.v2.2|Coding||c.-1dupT|||||3510|;…	GT:PL:DP:GQ	0/1:95,0,117:11:98		Seita.1G166000
scaffold_1	23883816	.	CG	C	1095.73	.	INDEL;IS=25,0.892857;DP=28;VDB=3.899395e-02;AF1=1;AC1=2;DP4=0,0,20,5;MQ=39;FQ=-110;ANN=C|frameshift_variant|HIGH|Seita.1G166100|Seita.1G166100.v2.2|transcript|Seita.1G166100.1.v2.2|Coding|1/4|c.377delG|p.Arg126fs|377/1611|377/1611|126/536||,C|upstream_gene_variant|MODIFIER|Seita.1G166000|Seita.1G166000.v2.2|transcript|Seita.1G166000.1.v2.2|Coding||c.-1delC|||||4172|;LOF=(Seita.1G166100|Seita.1G16…	GT:PL:DP:GQ	1/1:255,75,0:25:99		Seita.1G166100
scaffold_1	24209239	.	ACTATGGCGGAGAGGGAAAGCCGTGCAACGGCCACAG	A	322.75	.	INDEL;IS=11,0.916667;DP=12;VDB=1.240270e-01;AF1=1;AC1=2;DP4=0,0,9,2;MQ=60;FQ=-67.5;ANN=A|frameshift_variant&start_lost|HIGH|Seita.1G169200|Seita.1G169200.v2.2|transcript|Seita.1G169200.1.v2.2|Coding|1/4|c.-1_34delCTATGGCGGAGAGGGAAAGCCGTGCAACGGCCACAG|p.Met1fs||1/585|1/194||,A|upstream_gene_variant|MODIFIER|Seita.1G169200|Seita.1G169200.v2.2|transcript|Seita.1G169200.1.v2.2|Coding||c.-1_34delCTATGG…	GT:PL:DP:GQ	1/1:251,33,0:11:63		Seita.1G169200
scaffold_1	24319828	.	T	TCCAGAGCCTGTTCGGCTGGACTTATAAGTCGGTCGAAAAGCTGAAATGATTGATTTGTTGTGAGAGAAAACACTGTTCGGTGGCTGATAAGCTGAAGCGAACAGGCTG	858.73	.	INDEL;IS=11,0.916667;DP=12;VDB=1.282139e-01;AF1=1;AC1=2;DP4=0,0,0,12;MQ=52;FQ=-70.5;ANN=TCCAGAGCCTGTTCGGCTGGACTTATAAGTCGGTCGAAAAGCTGAAATGATTGATTTGTTGTGAGAGAAAACACTGTTCGGTGGCTGATAAGCTGAAGCGAACAGGCTG|stop_gained&disruptive_inframe_insertion|HIGH|Seita.1G170000|Seita.1G170000.v2.2|transcript|Seita.1G170000.1.v2.2|Coding|6/8|c.746_747insCCTGTTCGGCTGGACTTATAAGTCGGTCGAAAAGCTGAAATGATTGATTTGTTGTGAGAGAAAA…	GT:PL:DP:GQ	1/1:157,36,0:12:69		Seita.1G170000
scaffold_1	24382116	.	GC	G	794.73	.	INDEL;IS=33,0.804878;DP=41;VDB=1.762536e-02;AF1=1;AC1=2;DP4=0,0,4,5;MQ=41;FQ=-61.5;ANN=G|frameshift_variant|HIGH|Seita.1G170600|Seita.1G170600.v2.2|transcript|Seita.1G170600.1.v2.2|Coding|1/1|c.774delC|p.Pro258fs|774/840|774/840|258/279||INFO_REALIGN_3_PRIME,G|downstream_gene_variant|MODIFIER|Seita.1G170500|Seita.1G170500.v2.2|transcript|Seita.1G170500.1.v2.2|Coding||c.*6832delC|||||4359|,G|downs…	GT:PL:DP:GQ	1/1:182,27,0:9:51		Seita.1G170600
scaffold_1	25029900	.	TGCTGGACAAGGCG	T	1627.73	.	INDEL;IS=22,0.846154;DP=26;VDB=2.571083e-01;AF1=1;AC1=2;DP4=0,0,16,10;MQ=60;FQ=-113;ANN=T|frameshift_variant|HIGH|Seita.1G173700|Seita.1G173700.v2.2|transcript|Seita.1G173700.1.v2.2|Coding|1/2|c.58_70delCTGGACAAGGCGG|p.Leu20fs|58/252|58/252|20/83||INFO_REALIGN_3_PRIME,T|upstream_gene_variant|MODIFIER|Seita.1G173600|Seita.1G173600.v2.2|transcript|Seita.1G173600.1.v2.2|Coding||c.-86_-86delCGCCTTGTC…	GT:PL:DP:GQ	1/1:255,78,0:26:99		Seita.1G173700
scaffold_1	25037294	.	AGGCGGCTCTGCCGCTGC	A	1764.73	.	INDEL;IS=21,0.875000;DP=24;VDB=1.305896e-01;AF1=1;AC1=2;DP4=0,0,9,14;MQ=60;FQ=-104;ANN=A|frameshift_variant|HIGH|Seita.1G173800|Seita.1G173800.v2.2|transcript|Seita.1G173800.1.v2.2|Coding|1/11|c.88_104delGCAGCGGCAGAGCCGCC|p.Ala30fs|104/1716|88/1716|30/571||;LOF=(Seita.1G173800|Seita.1G173800.v2.2|1|1.00)	GT:PL:DP:GQ	1/1:255,69,0:23:99		Seita.1G173800
scaffold_1	25298323	.	C	CA	1447.73	.	INDEL;IS=9,0.818182;DP=11;VDB=4.768328e-02;AF1=1;AC1=2;DP4=0,0,0,9;MQ=60;FQ=-61.5;ANN=CA|frameshift_variant|HIGH|Seita.1G175600|Seita.1G175600.v2.2|transcript|Seita.1G175600.1.v2.2|Coding|2/2|c.74dupA|p.Cys26fs|75/435|75/435|25/144||INFO_REALIGN_3_PRIME;LOF=(Seita.1G175600|Seita.1G175600.v2.2|1|1.00)	GT:PL:DP:GQ	1/1:139,27,0:9:51		Seita.1G175600
scaffold_1	25298346	.	G	GC	1337.73	.	INDEL;IS=6,0.857143;DP=7;VDB=8.453062e-02;AF1=1;AC1=2;DP4=0,0,4,3;MQ=25;FQ=-55.5;ANN=GC|frameshift_variant|HIGH|Seita.1G175600|Seita.1G175600.v2.2|transcript|Seita.1G175600.1.v2.2|Coding|2/2|c.96dupC|p.Ser33fs|97/435|97/435|33/144||INFO_REALIGN_3_PRIME;LOF=(Seita.1G175600|Seita.1G175600.v2.2|1|1.00)	GT:PL:DP:GQ	1/1:119,21,0:7:39		Seita.1G175600
scaffold_1	25298368	.	T	TG	1202.73	.	INDEL;IS=9,1.000000;DP=9;VDB=1.252741e-01;AF1=1;AC1=2;DP4=0,0,7,2;MQ=49;FQ=-61.5;ANN=TG|frameshift_variant|HIGH|Seita.1G175600|Seita.1G175600.v2.2|transcript|Seita.1G175600.1.v2.2|Coding|2/2|c.118dupG|p.Ala40fs|119/435|119/435|40/144||INFO_REALIGN_3_PRIME;LOF=(Seita.1G175600|Seita.1G175600.v2.2|1|1.00)	GT:PL:DP:GQ	1/1:178,27,0:9:51		Seita.1G175600
scaffold_1	25481192	.	A	AG	632.73	.	INDEL;IS=6,0.200000;DP=30;VDB=2.555058e-01;AF1=0.5;AC1=1;DP4=8,13,3,3;MQ=55;FQ=38.5;PV4=0.66,2.6e-15,0,1;ANN=AG|frameshift_variant|HIGH|Seita.1G177000|Seita.1G177000.v2.2|transcript|Seita.1G177000.1.v2.2|Coding|2/2|c.339dupC|p.Ser114fs|339/1239|339/1239|113/412||;LOF=(Seita.1G177000|Seita.1G177000.v2.2|1|1.00)	GT:PL:DP:GQ	0/1:73,0,255:27:76		Seita.1G177000
scaffold_1	25481334	.	A	AC	448.73	.	INDEL;IS=2,0.076923;DP=26;VDB=7.392280e-02;AF1=0.5;AC1=1;DP4=18,2,3,0;MQ=60;FQ=16.6;PV4=1,0.11,1,0.38;ANN=AC|frameshift_variant|HIGH|Seita.1G177000|Seita.1G177000.v2.2|transcript|Seita.1G177000.1.v2.2|Coding|1/2|c.198dupG|p.Ser67fs|198/1239|198/1239|66/412||;LOF=(Seita.1G177000|Seita.1G177000.v2.2|1|1.00)	GT:PL:DP:GQ	0/1:51,0,255:23:54		Seita.1G177000
scaffold_1	26161002	.	G	GC	483.73	.	INDEL;IS=14,0.933333;DP=15;VDB=1.218857e-01;AF1=1;AC1=2;DP4=0,0,10,4;MQ=60;FQ=-76.5;ANN=GC|frameshift_variant&splice_region_variant|HIGH|Seita.1G182000|Seita.1G182000.v2.2|transcript|Seita.1G182000.1.v2.2|Coding|3/3|c.249dupC|p.Ser84fs|250/651|250/651|84/216||INFO_REALIGN_3_PRIME,GC|downstream_gene_variant|MODIFIER|Seita.1G182100|Seita.1G182100.v2.2|transcript|Seita.1G182100.1.v2.2|Coding||c.*853…	GT:PL:DP:GQ	1/1:255,42,0:14:81		Seita.1G182000
scaffold_1	26505308	.	GA	G	1583.73	.	INDEL;IS=43,0.914894;DP=47;VDB=6.765249e-02;AF1=1;AC1=2;DP4=0,0,18,25;MQ=45;FQ=-164;ANN=G|frameshift_variant|HIGH|Seita.1G184200|Seita.1G184200.v2.2|transcript|Seita.1G184200.1.v2.2|Coding|4/4|c.236delT|p.Phe79fs|236/342|236/342|79/113||;LOF=(Seita.1G184200|Seita.1G184200.v2.2|1|1.00)	GT:PL:DP:GQ	1/1:255,129,0:43:99		Seita.1G184200
scaffold_1	27639333	.	GC	G	113	.	INDEL;IS=10,0.909091;DP=11;VDB=1.372981e-01;AF1=1;AC1=2;DP4=0,0,0,10;MQ=29;FQ=-64.5;ANN=G|frameshift_variant|HIGH|Seita.1G194700|Seita.1G194700.v2.2|transcript|Seita.1G194700.1.v2.2|Coding|1/1|c.200delG|p.Gly67fs|200/1107|200/1107|67/368||,G|upstream_gene_variant|MODIFIER|Seita.1G194800|Seita.1G194800.v2.2|transcript|Seita.1G194800.1.v2.2|Coding||c.-1delC|||||2494|,G|downstream_gene_variant|MODIF…	GT:PL:DP:GQ	1/1:134,30,0:10:57		Seita.1G194700
scaffold_1	27654319	.	G	GCCGTTGTCCA	1295.73	.	INDEL;IS=35,0.921053;DP=38;VDB=2.689138e-01;AF1=1;AC1=2;DP4=0,0,23,15;MQ=60;FQ=-149;ANN=GCCGTTGTCCA|frameshift_variant|HIGH|Seita.1G194900|Seita.1G194900.v2.2|transcript|Seita.1G194900.1.v2.2|Coding|1/2|c.222_223insTTGTCCACCG|p.Ile76fs|223/405|223/405|75/134||INFO_REALIGN_3_PRIME,GCCGTTGTCCA|upstream_gene_variant|MODIFIER|Seita.1G195000|Seita.1G195000.v2.2|transcript|Seita.1G195000.1.v2.2|Coding|…	GT:PL:DP:GQ	1/1:255,114,0:38:99		Seita.1G194900
scaffold_1	27655212	.	A	ATGAAAGAT	2560.73	.	INDEL;IS=34,0.918919;DP=37;VDB=3.144492e-01;AF1=1;AC1=2;DP4=0,0,19,18;MQ=60;FQ=-146;ANN=ATGAAAGAT|frameshift_variant|HIGH|Seita.1G194900|Seita.1G194900.v2.2|transcript|Seita.1G194900.1.v2.2|Coding|2/2|c.293_294insATTGAAAG|p.Ser98fs|294/405|294/405|98/134||INFO_REALIGN_3_PRIME,ATGAAAGAT|upstream_gene_variant|MODIFIER|Seita.1G195000|Seita.1G195000.v2.2|transcript|Seita.1G195000.1.v2.2|Coding||c.-30…	GT:PL:DP:GQ	1/1:255,111,0:37:99		Seita.1G194900
scaffold_1	27719987	.	CT	C	1832.73	.	INDEL;IS=3,0.272727;DP=11;VDB=1.226774e-01;AF1=0.5;AC1=1;DP4=3,2,3,0;MQ=60;FQ=19.5;PV4=0.46,0.34,1,0.017;ANN=C|frameshift_variant|HIGH|Seita.1G195800|Seita.1G195800.v2.2|transcript|Seita.1G195800.1.v2.2|Coding|7/9|c.986delA|p.Lys329fs|986/1431|986/1431|329/476||,C|frameshift_variant|HIGH|Seita.1G195800|Seita.1G195800.v2.2|transcript|Seita.1G195800.2.v2.2|Coding|8/9|c.986delA|p.Lys329fs|1196/1303|…	GT:PL:DP:GQ	0/1:54,0,162:8:57		Seita.1G195800
scaffold_1	27883398	.	TG	T	4282.73	.	INDEL;IS=31,0.430556;DP=72;VDB=2.664844e-02;AF1=0.5;AC1=1;DP4=6,25,9,23;MQ=47;FQ=202;PV4=0.56,1,6.1e-39,1;ANN=T|frameshift_variant|HIGH|Seita.1G198200|Seita.1G198200.v2.2|transcript|Seita.1G198200.1.v2.2|Coding|3/3|c.1251delC|p.Ser417fs|1251/1278|1251/1278|417/425||,T|downstream_gene_variant|MODIFIER|Seita.1G198000|Seita.1G198000.v2.2|transcript|Seita.1G198000.1.v2.2|Coding||c.*2538delG|||||3376|…	GT:PL:DP:GQ	0/1:237,0,255:63:99		Seita.1G198200
scaffold_1	27883417	.	GC	G	4147.73	.	INDEL;IS=129,0.772455;DP=167;VDB=2.768045e-01;AF1=0.5;AC1=1;DP4=20,13,42,92;MQ=39;FQ=126;PV4=0.0025,1.1e-36,3.3e-37,1;ANN=G|frameshift_variant&splice_region_variant|HIGH|Seita.1G198200|Seita.1G198200.v2.2|transcript|Seita.1G198200.1.v2.2|Coding|3/3|c.1232delG|p.Ser411fs|1232/1278|1232/1278|411/425||,G|downstream_gene_variant|MODIFIER|Seita.1G198000|Seita.1G198000.v2.2|transcript|Seita.1G198000.1.…	GT:PL:DP:GQ	0/1:215,0,161:167:99		Seita.1G198200
scaffold_1	27885393	.	TA	T	2031.73	.	INDEL;IS=44,0.916667;DP=48;VDB=1.142405e-02;AF1=1;AC1=2;DP4=0,0,11,22;MQ=33;FQ=-134;ANN=T|frameshift_variant|HIGH|Seita.1G198200|Seita.1G198200.v2.2|transcript|Seita.1G198200.1.v2.2|Coding|2/3|c.623delT|p.Leu208fs|623/1278|623/1278|208/425||,T|upstream_gene_variant|MODIFIER|Seita.1G198300|Seita.1G198300.v2.2|transcript|Seita.1G198300.1.v2.2|Coding||c.-2962delA|||||3326|,T|downstream_gene_variant|…	GT:PL:DP:GQ	1/1:255,99,0:33:99		Seita.1G198200
scaffold_1	27886143	.	A	ATCC	2426.73	.	INDEL;IS=52,0.962963;DP=54;VDB=1.322695e-01;AF1=1;AC1=2;DP4=0,0,22,22;MQ=36;FQ=-167;ANN=ATCC|start_lost&inframe_insertion|HIGH|Seita.1G198200|Seita.1G198200.v2.2|transcript|Seita.1G198200.1.v2.2|Coding|1/3|c.1_2insGGA||1/1278|1/1278|1/425||,ATCC|upstream_gene_variant|MODIFIER|Seita.1G198300|Seita.1G198300.v2.2|transcript|Seita.1G198300.1.v2.2|Coding||c.-2962_-2962insTCC|||||2576|,ATCC|downstream_…	GT:PL:DP:GQ	1/1:255,132,0:44:99		Seita.1G198200
scaffold_1	27986413	.	GGGATCAC	G	944.73	.	INDEL;IS=3,1.000000;DP=3;VDB=4.187638e-02;AF1=1;AC1=2;DP4=0,0,0,3;MQ=29;FQ=-43.5;ANN=G|frameshift_variant&stop_lost|HIGH|Seita.1G199600|Seita.1G199600.v2.2|transcript|Seita.1G199600.1.v2.2|Coding|5/5|c.975_*3delGTGATCC|p.Arg325fs|2302/2316|975/978|325/325||,G|3_prime_UTR_variant|MODIFIER|Seita.1G199600|Seita.1G199600.v2.2|transcript|Seita.1G199600.1.v2.2|Coding|5/5|c.975_*3delGTGATCC||||||,G|upst…	GT:PL:DP:GQ	1/1:72,9,0:3:16		Seita.1G199600
scaffold_1	27987002	.	T	TCCCGG	1762.73	.	INDEL;IS=14,0.823529;DP=17;VDB=2.367586e-03;AF1=1;AC1=2;DP4=0,0,0,15;MQ=37;FQ=-79.5;ANN=TCCCGG|frameshift_variant&splice_region_variant|HIGH|Seita.1G199600|Seita.1G199600.v2.2|transcript|Seita.1G199600.1.v2.2|Coding|5/5|c.392_393insCCGGG|p.Phe132fs|1713/2316|392/978|131/325||,TCCCGG|upstream_gene_variant|MODIFIER|Seita.1G199500|Seita.1G199500.v2.2|transcript|Seita.1G199500.1.v2.2|Coding||c.-1_-1i…	GT:PL:DP:GQ	1/1:153,45,0:15:87		Seita.1G199600
scaffold_1	28017489	.	C	CCG	1537.73	.	INDEL;IS=10,0.769231;DP=13;VDB=1.132629e-01;AF1=1;AC1=2;DP4=0,0,7,4;MQ=21;FQ=-67.5;ANN=CCG|frameshift_variant|HIGH|Seita.1G200000|Seita.1G200000.v2.2|transcript|Seita.1G200000.1.v2.2|Coding|4/4|c.478_479insCG|p.Ser160fs|478/492|478/492|160/163||,CCG|upstream_gene_variant|MODIFIER|Seita.1G199900|Seita.1G199900.v2.2|transcript|Seita.1G199900.1.v2.2|Coding||c.-1_-1insCG|||||1143|,CCG|downstream_gene…	GT:PL:DP:GQ	1/1:148,33,0:11:63		Seita.1G200000
scaffold_1	28356078	.	G	GTCGT	1473.73	.	INDEL;IS=33,0.942857;DP=35;VDB=1.588177e-02;AF1=1;AC1=2;DP4=0,0,16,17;MQ=56;FQ=-134;ANN=GTCGT|frameshift_variant|HIGH|Seita.1G204300|Seita.1G204300.v2.2|transcript|Seita.1G204300.1.v2.2|Coding|2/2|c.443_446dupACGA|p.Asp149fs|446/1101|446/1101|149/366||,GTCGT|downstream_gene_variant|MODIFIER|Seita.1G204200|Seita.1G204200.v2.2|transcript|Seita.1G204200.1.v2.2|Coding||c.*1706_*1706insTCGT|||||1570|,…	GT:PL:DP:GQ	1/1:204,99,0:33:99		Seita.1G204300
[truncated: 2,856 more rows]

## Sheet: High-effect SVs
#Sample	Chr1	Pos1	Orientation1	Chr2	Pos2	Orientation2	Type	Size	Score	num_Reads	num_Reads_lib	Allele_frequency	Version	Region	Gene
[truncated: 315 more rows]
