# Supplementary material for: Genome-Wide DNA Polymorphism Analysis and Molecular Marker Development for the Setaria italica Variety “SSR41” and Positional Cloning of the Setaria White Leaf Sheath Gene SiWLS1
Source: Front Plant Sci. 2021 Nov 11;12:743782. doi: 10.3389/fpls.2021.743782 (PMC8632227; doi:10.3389/fpls.2021.743782)
Supplement: Supplementary file 14 [file Table_9.XLSX]

## Sheet: Sheet1
Supplementary Table S9. Genome variation in candidate region related to SiWLS1 locus.
#CHROM	POS	ID	REF	ALT	QUAL	Annotation INFO	Mut (Ref, Alt)	WT	♀	♂	Mut (index)	WT (index)	♀ (index)	♂ (index)
Chr_5	46500359	scaffold_5__46500359	TG	T	170.87	AC=2;AF=0.250;AN=8;BaseQRankSum=-1.300e-01;ClippingRankSum=0.026;DP=136;ExcessHet=3.6798;FS=24.249;MLEAC=2;MLEAF=0.250;MQ=57.27;MQRankSum=-2.834e+00;QD=2.85;ReadPosRankSum=0.596;SOR=4.614;EFF=DOWNSTREAM(MODIFIER|||||Seita.5G456200|||Seita.5G456200.1.v2.2|),INTERGENIC(MODIFIER|||||||||),UPSTREAM(MODIFIER|||||Seita.5G456100|||Seita.5G456100.1.v2.2|)	39,0	27,3	36,0	24,6	0	0.1	0	0.2
Chr_5	46500454	scaffold_5__46500454	T	C	221.12	AC=2;AF=0.250;AN=8;BaseQRankSum=1.10;ClippingRankSum=0.410;DP=138;ExcessHet=3.6798;FS=8.300;MLEAC=2;MLEAF=0.250;MQ=56.63;MQRankSum=-2.849e+00;QD=3.40;ReadPosRankSum=0.547;SOR=2.252;EFF=DOWNSTREAM(MODIFIER|||||Seita.5G456200|||Seita.5G456200.1.v2.2|),INTERGENIC(MODIFIER|||||||||),UPSTREAM(MODIFIER|||||Seita.5G456100|||Seita.5G456100.1.v2.2|)	32,0	30,3	40,0	25,7	0	0.0909091	0	0.21875
Chr_5	46500476	scaffold_5__46500476	C	A	329.42	AC=2;AF=0.250;AN=8;BaseQRankSum=0.362;ClippingRankSum=-4.650e-01;DP=138;ExcessHet=3.6798;FS=4.360;MLEAC=2;MLEAF=0.250;MQ=56.87;MQRankSum=-2.816e+00;QD=5.49;ReadPosRankSum=-5.460e-01;SOR=1.393;EFF=DOWNSTREAM(MODIFIER|||||Seita.5G456200|||Seita.5G456200.1.v2.2|),INTERGENIC(MODIFIER|||||||||),UPSTREAM(MODIFIER|||||Seita.5G456100|||Seita.5G456100.1.v2.2|)	29,2	24,3	44,0	24,9	0.0645161	0.111111	0	0.272727
Chr_5	46500511	scaffold_5__46500511	G	T	484.9	AC=3;AF=0.375;AN=8;BaseQRankSum=-9.200e-02;ClippingRankSum=0.641;DP=133;ExcessHet=5.4407;FS=2.207;MLEAC=3;MLEAF=0.375;MQ=56.59;MQRankSum=-3.203e+00;QD=5.05;ReadPosRankSum=0.760;SOR=1.110;EFF=DOWNSTREAM(MODIFIER|||||Seita.5G456200|||Seita.5G456200.1.v2.2|),INTERGENIC(MODIFIER|||||||||),UPSTREAM(MODIFIER|||||Seita.5G456100|||Seita.5G456100.1.v2.2|)	26,4	27,3	35,0	25,11	0.133333	0.1	0	0.305556
Chr_5	46500601	scaffold_5__46500601	G	A	733.42	AC=3;AF=0.375;AN=8;BaseQRankSum=0.454;ClippingRankSum=-1.030e-01;DP=144;ExcessHet=5.4407;FS=13.922;MLEAC=3;MLEAF=0.375;MQ=56.21;MQRankSum=-3.234e+00;QD=6.38;ReadPosRankSum=0.241;SOR=2.062;EFF=DOWNSTREAM(MODIFIER|||||Seita.5G456200|||Seita.5G456200.1.v2.2|),INTERGENIC(MODIFIER|||||||||),UPSTREAM(MODIFIER|||||Seita.5G456100|||Seita.5G456100.1.v2.2|)	30,4	37,3	26,0	23,18	0.117647	0.075	0	0.439024
Chr_5	46500616	scaffold_5__46500616	G	C	679.69	AC=2;AF=0.250;AN=8;BaseQRankSum=-4.830e-01;ClippingRankSum=-2.960e-01;DP=146;ExcessHet=3.6798;FS=17.108;MLEAC=2;MLEAF=0.250;MQ=56.75;MQRankSum=-3.240e+00;QD=9.06;ReadPosRankSum=-3.450e-01;SOR=2.364;EFF=DOWNSTREAM(MODIFIER|||||Seita.5G456200|||Seita.5G456200.1.v2.2|),INTERGENIC(MODIFIER|||||||||),UPSTREAM(MODIFIER|||||Seita.5G456100|||Seita.5G456100.1.v2.2|)	31,4	42,3	24,0	24,16	0.114286	0.0666667	0	0.4
Chr_5	46500636	scaffold_5__46500636	C	T	556.9	AC=2;AF=0.250;AN=8;BaseQRankSum=-2.270e-01;ClippingRankSum=0.409;DP=146;ExcessHet=3.6798;FS=16.084;MLEAC=2;MLEAF=0.250;MQ=56.96;MQRankSum=-3.240e+00;QD=7.63;ReadPosRankSum=0.106;SOR=2.456;EFF=DOWNSTREAM(MODIFIER|||||Seita.5G456200|||Seita.5G456200.1.v2.2|),INTERGENIC(MODIFIER|||||||||),UPSTREAM(MODIFIER|||||Seita.5G456100|||Seita.5G456100.1.v2.2|)	31,4	41,2	28,0	24,14	0.114286	0.0465116	0	0.368421
Chr_5	46500648	scaffold_5__46500648	G	C	463.96	AC=2;AF=0.250;AN=8;BaseQRankSum=0.363;ClippingRankSum=-4.000e-02;DP=144;ExcessHet=3.6798;FS=25.204;MLEAC=2;MLEAF=0.250;MQ=57.27;MQRankSum=-2.869e+00;QD=6.27;ReadPosRankSum=0.428;SOR=3.380;EFF=DOWNSTREAM(MODIFIER|||||Seita.5G456200|||Seita.5G456200.1.v2.2|),INTERGENIC(MODIFIER|||||||||),UPSTREAM(MODIFIER|||||Seita.5G456100|||Seita.5G456100.1.v2.2|)	35,3	42,1	26,0	23,13	0.0789474	0.0232558	0	0.361111
Chr_5	46500659	scaffold_5__46500659	A	G	427.92	AC=2;AF=0.250;AN=8;BaseQRankSum=-5.200e-02;ClippingRankSum=-5.390e-01;DP=139;ExcessHet=3.6798;FS=26.074;MLEAC=2;MLEAF=0.250;MQ=57.41;MQRankSum=-2.862e+00;QD=6.03;ReadPosRankSum=0.00;SOR=3.249;EFF=DOWNSTREAM(MODIFIER|||||Seita.5G456200|||Seita.5G456200.1.v2.2|),INTERGENIC(MODIFIER|||||||||),UPSTREAM(MODIFIER|||||Seita.5G456100|||Seita.5G456100.1.v2.2|)	33,3	41,1	25,0	23,12	0.0833333	0.0238095	0	0.342857
Chr_5	46500716	scaffold_5__46500716	A	G	114.34	AC=1;AF=0.125;AN=8;BaseQRankSum=0.541;ClippingRankSum=0.923;DP=128;ExcessHet=3.0103;FS=4.384;MLEAC=1;MLEAF=0.125;MQ=54.28;MQRankSum=-3.659e+00;QD=4.57;ReadPosRankSum=-7.950e-01;SOR=1.802;EFF=DOWNSTREAM(MODIFIER|||||Seita.5G456200|||Seita.5G456200.1.v2.2|),INTERGENIC(MODIFIER|||||||||),UPSTREAM(MODIFIER|||||Seita.5G456100|||Seita.5G456100.1.v2.2|)	36,0	40,0	26,0	19,6	0	0	0	0.24
Chr_5	46500888	scaffold_5__46500888	T	G	105.32	AC=1;AF=0.125;AN=8;BaseQRankSum=-8.830e-01;ClippingRankSum=-5.390e-01;DP=130;ExcessHet=3.5218;FS=3.988;MLEAC=1;MLEAF=0.125;MQ=54.74;MQRankSum=-3.972e+00;QD=3.51;ReadPosRankSum=-7.850e-01;SOR=1.579;EFF=DOWNSTREAM(MODIFIER|||||Seita.5G456200|||Seita.5G456200.1.v2.2|),INTERGENIC(MODIFIER|||||||||),UPSTREAM(MODIFIER|||||Seita.5G456100|||Seita.5G456100.1.v2.2|)	35,0	38,0	25,0	23,7	0	0	0	0.233333
Chr_5	46500911	scaffold_5__46500911	T	C	97.34	AC=1;AF=0.125;AN=8;BaseQRankSum=0.027;ClippingRankSum=-1.880e-01;DP=129;ExcessHet=3.0103;FS=7.367;MLEAC=1;MLEAF=0.125;MQ=55.22;MQRankSum=-3.742e+00;QD=3.36;ReadPosRankSum=0.888;SOR=2.288;EFF=DOWNSTREAM(MODIFIER|||||Seita.5G456200|||Seita.5G456200.1.v2.2|),INTERGENIC(MODIFIER|||||||||),UPSTREAM(MODIFIER|||||Seita.5G456100|||Seita.5G456100.1.v2.2|)	35,0	38,0	25,0	23,6	0	0	0	0.206897
Chr_5	46500946	scaffold_5__46500946	A	G	121.33	AC=1;AF=0.125;AN=8;BaseQRankSum=-9.950e-01;ClippingRankSum=0.213;DP=122;ExcessHet=3.0103;FS=2.114;MLEAC=1;MLEAF=0.125;MQ=54.96;MQRankSum=-3.412e+00;QD=5.06;ReadPosRankSum=2.06;SOR=1.508;EFF=DOWNSTREAM(MODIFIER|||||Seita.5G456200|||Seita.5G456200.1.v2.2|),INTERGENIC(MODIFIER|||||||||),UPSTREAM(MODIFIER|||||Seita.5G456100|||Seita.5G456100.1.v2.2|)	37,0	34,0	25,0	19,5	0	0	0	0.208333
Chr_5	46500957	scaffold_5__46500957	CA	C	106.29	AC=1;AF=0.125;AN=8;BaseQRankSum=-5.860e-01;ClippingRankSum=0.260;DP=124;ExcessHet=3.0103;FS=4.483;MLEAC=1;MLEAF=0.125;MQ=55.33;MQRankSum=-3.448e+00;QD=4.09;ReadPosRankSum=0.577;SOR=1.833;EFF=DOWNSTREAM(MODIFIER|||||Seita.5G456200|||Seita.5G456200.1.v2.2|),INTERGENIC(MODIFIER|||||||||),UPSTREAM(MODIFIER|||||Seita.5G456100|||Seita.5G456100.1.v2.2|)	37,0	34,0	25,0	21,5	0	0	0	0.192308
Chr_5	46500965	scaffold_5__46500965	A	G	112.33	AC=1;AF=0.125;AN=8;BaseQRankSum=0.00;ClippingRankSum=-1.950e-01;DP=128;ExcessHet=3.0103;FS=4.483;MLEAC=1;MLEAF=0.125;MQ=55.33;MQRankSum=-3.448e+00;QD=4.32;ReadPosRankSum=0.130;SOR=1.833;EFF=DOWNSTREAM(MODIFIER|||||Seita.5G456200|||Seita.5G456200.1.v2.2|),INTERGENIC(MODIFIER|||||||||),UPSTREAM(MODIFIER|||||Seita.5G456100|||Seita.5G456100.1.v2.2|)	36,0	35,0	29,0	21,5	0	0	0	0.192308
Chr_5	46509679	scaffold_5__46509679	C	CT	646.1	AC=2;AF=0.250;AN=8;BaseQRankSum=0.106;ClippingRankSum=0.801;DP=108;ExcessHet=3.6798;FS=6.600;MLEAC=2;MLEAF=0.250;MQ=60.20;MQRankSum=-2.220e-01;QD=16.57;ReadPosRankSum=-2.120e-01;SOR=1.274;EFF=DOWNSTREAM(MODIFIER|||||Seita.5G456300|||Seita.5G456300.1.v2.2|),DOWNSTREAM(MODIFIER|||||Seita.5G456400|||Seita.5G456400.1.v2.2|),INTERGENIC(MODIFIER|||||||||),UPSTREAM(MODIFIER|||||Seita.5G456200|||Seita.5G…	21,1	9,13	24,0	3,14	0.0454545	0.590909	0	0.823529
Chr_5	46552345	scaffold_5__46552345	G	A	363.9	AC=3;AF=0.375;AN=8;BaseQRankSum=0.709;ClippingRankSum=-1.300e-01;DP=127;ExcessHet=5.4407;FS=6.717;MLEAC=3;MLEAF=0.375;MQ=55.22;MQRankSum=-1.087e+00;QD=4.73;ReadPosRankSum=-6.140e-01;SOR=1.751;EFF=INTERGENIC(MODIFIER|||||||||),UPSTREAM(MODIFIER|||||Seita.5G456700|||Seita.5G456700.1.v2.2|)	16,4	24,6	25,0	20,7	0.2	0.2	0	0.259259
Chr_5	46552404	scaffold_5__46552404	T	C	686.9	AC=3;AF=0.375;AN=8;BaseQRankSum=-1.960e-01;ClippingRankSum=0.109;DP=153;ExcessHet=5.4407;FS=2.263;MLEAC=3;MLEAF=0.375;MQ=55.22;MQRankSum=-6.750e-01;QD=7.99;ReadPosRankSum=0.109;SOR=0.994;EFF=INTERGENIC(MODIFIER|||||||||),UPSTREAM(MODIFIER|||||Seita.5G456700|||Seita.5G456700.1.v2.2|)	17,6	23,8	26,0	24,8	0.26087	0.258065	0	0.25
Chr_5	46552601	scaffold_5__46552601	A	G	258.12	AC=3;AF=0.375;AN=8;BaseQRankSum=0.025;ClippingRankSum=-2.510e-01;DP=128;ExcessHet=5.4407;FS=11.664;MLEAC=3;MLEAF=0.375;MQ=58.07;MQRankSum=-6.530e-01;QD=3.11;ReadPosRankSum=0.058;SOR=2.508;EFF=DOWNSTREAM(MODIFIER|||||Seita.5G456800|||Seita.5G456800.1.v2.2|),INTERGENIC(MODIFIER|||||||||),UPSTREAM(MODIFIER|||||Seita.5G456700|||Seita.5G456700.1.v2.2|)	19,7	18,3	32,0	32,4	0.269231	0.142857	0	0.111111
Chr_5	46557673	scaffold_5__46557673	T	C	91.49	AC=1;AF=0.125;AN=8;BaseQRankSum=1.17;ClippingRankSum=0.212;DP=117;ExcessHet=3.0103;FS=22.368;MLEAC=1;MLEAF=0.125;MQ=45.79;MQRankSum=-3.926e+00;QD=3.27;ReadPosRankSum=-8.490e-01;SOR=4.163;EFF=DOWNSTREAM(MODIFIER|||||Seita.5G456900|||Seita.5G456900.1.v2.2|),DOWNSTREAM(MODIFIER|||||Seita.5G457000|||Seita.5G457000.1.v2.2|),UTR_3_PRIME(MODIFIER|||||Seita.5G456800|||Seita.5G456800.1.v2.2|1)	28,0	32,0	29,0	21,7	0	0	0	0.25
Chr_5	46557783	scaffold_5__46557783	C	T	178.92	AC=2;AF=0.250;AN=8;BaseQRankSum=-1.858e+00;ClippingRankSum=0.031;DP=84;ExcessHet=4.7712;FS=4.970;MLEAC=3;MLEAF=0.375;MQ=49.50;MQRankSum=-3.071e+00;QD=4.16;ReadPosRankSum=1.98;SOR=1.000;EFF=DOWNSTREAM(MODIFIER|||||Seita.5G456900|||Seita.5G456900.1.v2.2|),DOWNSTREAM(MODIFIER|||||Seita.5G457000|||Seita.5G457000.1.v2.2|),UTR_3_PRIME(MODIFIER|||||Seita.5G456800|||Seita.5G456800.1.v2.2|1)	16,4	21,0	20,0	14,9	0.2	0	0	0.391304
Chr_5	46571596	scaffold_5__46571596	G	A	2460.92	AC=4;AF=0.500;AN=8;BaseQRankSum=1.32;ClippingRankSum=0.530;DP=127;ExcessHet=2.4304;FS=10.723;MLEAC=4;MLEAF=0.500;MQ=60.00;MQRankSum=0.389;QD=24.86;ReadPosRankSum=-1.355e+00;SOR=0.827;EFF=DOWNSTREAM(MODIFIER|||||Seita.5G457200|||Seita.5G457200.1.v2.2|),NON_SYNONYMOUS_CODING(MODERATE|MISSENSE|gGa/gAa|G245E||Seita.5G457300|||Seita.5G457300.1.v2.2|)	5,36	27,8	0,30	28,0	0.923077	0.228571	1	0
Chr_5	46579949	scaffold_5__46579949	A	AC	2064.88	AC=4;AF=0.500;AN=8;BaseQRankSum=0.298;ClippingRankSum=-4.680e-01;DP=135;ExcessHet=2.4304;FS=0.840;MLEAC=4;MLEAF=0.500;MQ=60.00;MQRankSum=2.35;QD=21.29;ReadPosRankSum=0.043;SOR=0.548;EFF=DOWNSTREAM(MODIFIER|||||Seita.5G457400|||Seita.5G457400.1.v2.2|),INTERGENIC(MODIFIER|||||||||)	18,4	16,31	34,0	0,28	0.181818	0.659574	0	1
Four certification standards for causal variation: 1.Genome variations with the SNP index of the recessive individual pool Mut (index) ≥ 0.9; 2. SNP index was heterozygous (0.3<WT (index)<0.8) in the dominant individual pool. 3. SNP index of the famale parent which show mutant phenotype ♀ (index) >0.9, and 4. SNP index of the male parent which show wildtype phenotype ♂ (index) = 0.
